# Supplementary material for: Transient cell states encode positional information to direct asymmetric growth
Source: bioRxiv. 2026 May 22:2026.05.21.726925. Preprint. [Version 1] doi: 10.64898/2026.05.21.726925 (PMC13228422; doi:10.64898/2026.05.21.726925)
Supplement: Supplement 2 — Supplementary Table 1. Cluster markers identified from the integrated seedling dataset. [file media-2.xlsx]

## Sheet: Table_S1
Supplementary Table 1. Cluster markers identified from the integrated seedling dataset
gene	Desc	p_val	avg_log2FC	pct.1	pct.2	p_val_adj	cluster
AT5G14740	BETA CA2,BETA CARBONIC ANHYDRASE 2,CA18,CARBONIC ANHYDRASE 18	0	2.29318	0.58	0.262	0	0
AT1G01320	Tetratricopeptide repeat (TPR)-like superfamily protein	0	2.2173	0.453	0.197	0	0
AT1G20390	NA	0	2.0447	0.509	0.291	0	0
AT1G58602	LRR and NB-ARC domains-containing disease resistance protein	0	1.79988	0.267	0.098	0	0
AT4G28080	Tetratricopeptide repeat (TPR)-like superfamily protein	0	1.70774	0.28	0.111	0	0
AT5G27890	hypothetical protein	0	1.67665	0.201	0.057	0	0
AT1G29930	AB140,CAB140,CHLOROPHYLL A/B PROTEIN 140,LHCB1.3,LIGHT-HARVESTING CHLOROPHYLL A/B-PROTEIN 1.3	0	1.6139	0.706	0.437	0	0
AT2G34420	LHCB1.5,PHOTOSYSTEM II LIGHT HARVESTING COMPLEX GENE 1.5	0	1.45443	0.291	0.144	0	0
AT5G57180	chloroplast import apparatus 2	0	1.42956	0.157	0.048	0	0
AT5G54190	protochlorophyllide oxidoreductase A	0	1.41145	0.252	0.117	0	0
AT1G68520	B-box type zinc finger protein with CCT domain-containing protein	0	1.39389	0.129	0.032	0	0
AT5G22640	TIC100,TRANSLOCON AT THE INNER ENVELOPE MEMBRANE OF CHLOROPLASTS 100	0	1.36396	0.315	0.168	0	0
AT3G18530	ARM repeat superfamily protein	0	1.35923	0.17	0.061	0	0
AT1G67090	ribulose bisphosphate carboxylase small chain 1A	0	1.32285	0.616	0.406	0	0
AT4G27440	protochlorophyllide oxidoreductase B	0	1.25487	0.367	0.219	0	0
AT5G09660	peroxisomal NAD-malate dehydrogenase 2	0	1.20497	0.14	0.046	0	0
AT2G01450	ATMPK17,MAP kinase 17	0	1.18871	0.648	0.547	0	0
AT1G28330	AtDRM1,DRM1,DORMANCY-ASSOCIATED PROTEIN 1	0	0.993264	0.533	0.389	0	0
AT4G36850	PQ-loop repeat family protein / transmembrane family protein	1.87e-288	1.20314	0.122	0.038	5.87e-284	0
AT1G74470	Pyridine nucleotide-disulfide oxidoreductase family protein	3.97e-288	1.22708	0.316	0.181	1.24e-283	0
AT1G22430	GroES-like zinc-binding dehydrogenase family protein	6.32e-265	1.1238	0.157	0.06	1.98e-260	0
AT1G15290	Tetratricopeptide repeat (TPR)-like superfamily protein	1.61e-262	1.25362	0.142	0.052	5.05e-258	0
AT1G23310	AOAT1,ALANINE-2-OXOGLUTARATE AMINOTRANSFERASE 1,GGAT1,GLUTAMATE:GLYOXYLATE AMINOTRANSFERASE 1	1.78e-246	1.22163	0.19	0.086	5.57e-242	0
AT5G46110	TPT,triose-phosphate &#8260	5.72e-243	1.13385	0.128	0.046	1.79e-238	0
AT3G46780	plastid transcriptionally active 16	6.12e-243	1.02045	0.123	0.042	1.92e-238	0
AT5G66570	MSP-1,MANGANESE-STABILIZING PROTEIN 1,OE33,OXYGEN EVOLVING COMPLEX 33 KILODALTON PROTEIN,OEE1,33 KDA OXYGEN EVOLVING POLYPEPTIDE 1,OEE33,OXYGEN EVOLVING ENHANCER PROTEIN 33,PSBO-1,PS II OXYGEN-EVOLVING COMPLEX 1	2.1e-236	1.18552	0.261	0.144	6.58e-232	0
AT3G01500	ATBCA1,BETA CARBONIC ANHYDRASE 1,ATSABP3,ARABIDOPSIS THALIANA SALICYLIC ACID-BINDING PROTEIN 3,SABP3,SALICYLIC ACID-BINDING PROTEIN 3	5.98e-236	1.22751	0.122	0.043	1.88e-231	0
AT2G05380	glycine-rich protein 3 short isoform	2.07e-234	0.620822	0.656	0.555	6.5e-230	0
AT5G44440	FAD-binding Berberine family protein	3.61e-233	1.26524	0.202	0.098	1.13e-228	0
AT4G10340	light harvesting complex of photosystem II 5	6.24e-233	1.16767	0.262	0.146	1.96e-228	0
AT1G06680	OE23,OXYGEN EVOLVING COMPLEX SUBUNIT 23 KDA,OEE2,OXYGEN-EVOLVING ENHANCER PROTEIN 2,PSII-P,PHOTOSYSTEM II SUBUNIT P	9.71e-229	1.17077	0.235	0.124	3.04e-224	0
AT5G38410	Ribulose bisphosphate carboxylase (small chain) family protein	1.52e-221	1.07402	0.364	0.242	4.76e-217	0
AT3G14420	Aldolase-type TIM barrel family protein	2.64e-221	1.05103	0.134	0.052	8.29e-217	0
AT3G14415	Aldolase-type TIM barrel family protein	1.82e-217	1.14201	0.186	0.088	5.69e-213	0
AT4G10060	Beta-glucosidase, GBA2 type family protein	2.5e-214	1.12691	0.153	0.065	7.83e-210	0
AT3G16140	photosystem I subunit H-1	7.39e-214	1.05859	0.169	0.076	2.32e-209	0
AT3G62750	beta glucosidase 8	8.34e-214	1.03073	0.111	0.039	2.61e-209	0
AT5G04140	FD-GOGAT,FERREDOXIN-DEPENDENT GLUTAMATE SYNTHASE,GLS1,FERREDOXIN-DEPENDENT GLUTAMATE SYNTHASE 1,GLUS	1.32e-210	1.0337	0.13	0.051	4.15e-206	0
AT1G24880	AtLpxC2	1.89e-205	0.465713	0.834	0.812	5.93e-201	0
AT3G16640	AtTCTP2	7.5e-198	0.684764	0.554	0.449	2.35e-193	0
AT2G37450	nodulin MtN21 /EamA-like transporter family protein	3.41e-196	0.931011	0.103	0.036	1.07e-191	0
AT5G20630	ATGER3,ARABIDOPSIS THALIANA GERMIN 3,GLP3A,GLP3B,GLP3,GERMIN-LIKE PROTEIN 3	9.03e-196	1.26533	0.17	0.081	2.83e-191	0
AT3G26650	glyceraldehyde 3-phosphate dehydrogenase A subunit	9.82e-196	1.08437	0.218	0.117	3.08e-191	0
AT5G38420	Ribulose bisphosphate carboxylase (small chain) family protein	3.74e-193	1.08485	0.289	0.18	1.17e-188	0
AT1G79040	photosystem II subunit R	4.18e-192	1.12037	0.227	0.126	1.31e-187	0
AT4G14130	XTR7,xyloglucan endotransglycosylase 7	7.37e-189	0.952967	0.374	0.264	2.31e-184	0
AT1G08380	photosystem I subunit O	8.71e-184	1.07376	0.173	0.084	2.73e-179	0
AT3G47470	CAB4	8.01e-183	1.09445	0.205	0.11	2.51e-178	0
AT1G42550	plastid movement impaired1	1.33e-180	0.945068	0.103	0.038	4.18e-176	0
AT4G05631	hypothetical protein	7.54e-179	1.17325	0.361	0.254	2.36e-174	0
AT2G31150	ATP binding / ATPase	9.97e-178	0.996533	0.126	0.053	3.13e-173	0
AT1G61520	PSI type III chlorophyll a/b-binding protein	2.31e-174	1.06155	0.168	0.083	7.25e-170	0
AT3G52340	ATSPP2,SUCROSE-PHOSPHATASE 2	2.12e-173	0.986996	0.115	0.046	6.64e-169	0
AT1G42970	glyceraldehyde-3-phosphate dehydrogenase B subunit	5.2e-172	0.96203	0.141	0.064	1.63e-167	0
AT1G20020	ATLFNR2,LEAF FNR 2,LFNR2,leaf-type chloroplast-targeted FNR 2	1.17e-170	0.966696	0.101	0.038	3.65e-166	0
AT1G19720	Pentatricopeptide repeat (PPR-like) superfamily protein	1.54e-169	0.953462	0.1	0.037	4.82e-165	0
AT4G38970	AtFBA2	6.14e-161	0.929126	0.142	0.066	1.92e-156	0
AT3G08940	light harvesting complex photosystem II	4.12e-160	1.04332	0.181	0.097	1.29e-155	0
AT4G34881	transmembrane protein	1.07e-158	0.958618	0.332	0.235	3.36e-154	0
AT2G24270	aldehyde dehydrogenase 11A3	1.29e-158	0.885796	0.16	0.079	4.05e-154	0
AT2G47400	CP12,CP12 DOMAIN-CONTAINING PROTEIN 1	2.61e-156	0.979645	0.267	0.17	8.19e-152	0
AT2G35370	glycine decarboxylase complex H	7.39e-154	0.902547	0.115	0.049	2.32e-149	0
AT3G48360	ATBT2	9.43e-154	0.936977	0.334	0.232	2.96e-149	0
AT3G61470	photosystem I light harvesting complex protein	1.92e-153	1.00073	0.158	0.08	6.02e-149	0
AT2G42170	Actin family protein	1.54e-152	0.961947	0.115	0.049	4.82e-148	0
AT2G22990	SCPL8,SERINE CARBOXYPEPTIDASE-LIKE 8	2.58e-152	0.849774	0.268	0.167	8.1e-148	0
AT1G64720	Polyketide cyclase/dehydrase and lipid transport superfamily protein	1.03e-151	0.902518	0.326	0.23	3.22e-147	0
AT5G54270	light-harvesting chlorophyll B-binding protein 3	2.44e-149	1.00348	0.183	0.1	7.66e-145	0
AT2G39730	rubisco activase	3.08e-149	0.969485	0.153	0.076	9.66e-145	0
AT4G16680	P-loop containing nucleoside triphosphate hydrolases superfamily protein	1.78e-148	1.06378	0.15	0.074	5.58e-144	0
AT1G32060	phosphoribulokinase	1.16e-147	0.89683	0.146	0.071	3.63e-143	0
AT3G61700	helicase with zinc finger protein	4.93e-147	0.945298	0.122	0.055	1.55e-142	0
AT5G13630	ABAR,ABA-BINDING PROTEIN,CCH1,CCH,CONDITIONAL CHLORINA,CHLH,H SUBUNIT OF MG-CHELATASE	5.2e-143	0.939215	0.153	0.078	1.63e-138	0
AT4G12800	photosystem I subunit l	1.9e-142	0.995055	0.164	0.087	5.95e-138	0
AT2G02080	AtIDD4,indeterminate(ID)-domain 4	1.92e-140	1.00334	0.14	0.069	6.03e-136	0
AT3G26510	Octicosapeptide/Phox/Bem1p family protein	1.19e-137	0.728431	0.541	0.475	3.72e-133	0
AT1G55670	photosystem I subunit G	7.46e-137	1.00896	0.189	0.108	2.34e-132	0
AT1G56220	Dormancy/auxin associated family protein	6.68e-136	0.600781	0.547	0.488	2.09e-131	0
AT2G43910	ATHOL1	5.11e-135	0.927185	0.139	0.069	1.6e-130	0
AT5G28840	GDP-D-mannose 3',5'-epimerase	7.11e-135	0.95748	0.169	0.092	2.23e-130	0
AT1G31330	photosystem I subunit F	6.12e-131	0.980481	0.167	0.092	1.92e-126	0
AT2G13360	AGT1,ALANINE:GLYOXYLATE AMINOTRANSFERASE 1,SGAT,L-serine:glyoxylate aminotransferase	8.29e-130	0.902877	0.149	0.077	2.6e-125	0
AT1G67910	hypothetical protein	9.3e-130	0.844371	0.208	0.124	2.92e-125	0
AT4G29060	elongation factor Ts family protein	1.38e-126	0.869127	0.199	0.118	4.34e-122	0
AT3G22120	cell wall-plasma membrane linker protein	4.5e-126	0.952195	0.239	0.153	1.41e-121	0
AT5G47110	Chlorophyll A-B binding family protein	8.49e-122	0.886046	0.183	0.106	2.66e-117	0
AT1G15820	CP24	3.13e-118	0.932304	0.145	0.077	9.81e-114	0
AT1G10070	ATBCAT-2,branched-chain amino acid transaminase 2,BCAT2,branched-chain amino acid transferase 2	9.92e-118	1.00976	0.144	0.076	3.11e-113	0
AT3G56940	ACSF,CHL27	1.54e-117	0.82043	0.115	0.055	4.83e-113	0
AT4G15560	AtCLA1,CLA,DEF,DXPS2,1-DEOXY-D-XYLULOSE 5-PHOSPHATE SYNTHASE 2,DXS1,1-deoxy-D-xylulose 5-phosphate (DXP) synthase 1,DXS,1-DEOXY-D-XYLULOSE 5-PHOSPHATE SYNTHASE	2.9e-117	0.878623	0.169	0.097	9.09e-113	0
AT3G56910	plastid-specific 50S ribosomal protein 5	7.9e-117	0.863889	0.192	0.115	2.48e-112	0
AT1G44575	CP22,PSBS,PHOTOSYSTEM II SUBUNIT S	8.19e-117	0.774073	0.109	0.051	2.57e-112	0
AT1G30380	photosystem I subunit K	9.96e-117	0.848235	0.115	0.056	3.12e-112	0
AT2G46820	CURT1B,CURVATURE THYLAKOID 1B,PSAP,PTAC8,PLASTID TRANSCRIPTIONALLY ACTIVE 8,TMP14,THYLAKOID MEMBRANE PHOSPHOPROTEIN OF 14 KDA	2.74e-116	0.83247	0.129	0.065	8.6e-112	0
AT4G25100	ATFSD1,ARABIDOPSIS FE SUPEROXIDE DISMUTASE 1	2.53e-115	0.92357	0.19	0.115	7.92e-111	0
AT2G39310	jacalin-related lectin 22	3.72e-114	0.807003	0.371	0.287	1.17e-109	0
AT4G32260	ATPase, F0 complex, subunit B/B', bacterial/chloroplast	9.01e-114	0.890008	0.178	0.105	2.82e-109	0
AT4G28750	Photosystem I reaction centre subunit IV / PsaE protein	1.81e-111	0.786196	0.109	0.053	5.67e-107	0
AT3G29240	PPR containing protein (DUF179)	1.53e-110	0.881461	0.145	0.079	4.8e-106	0
AT2G21660	ATGRP7,GLYCINE RICH PROTEIN 7,CCR2,cold,circadian rhythm,and rna binding 2,GR-RBP7,GLYCINE-RICH RNA-BINDING PROTEIN 7	1.72e-105	0.409087	0.658	0.598	5.38e-101	0
AT4G23670	Polyketide cyclase/dehydrase and lipid transport superfamily protein	2.54e-105	0.329699	0.664	0.585	7.97e-101	0
AT1G73120	F-box/RNI superfamily protein	8.93e-105	0.767436	0.188	0.115	2.8e-100	0
AT2G26500	cytochrome b6f complex subunit (petM)	2.06e-102	0.82775	0.16	0.093	6.45e-98	0
AT5G64940	ATATH13,ARABIDOPSIS THALIANA ABC2 HOMOLOG 13,ATOSA1,A. THALIANA OXIDATIVE STRESS-RELATED ABC1-LIKE PROTEIN 1,OSA1,OXIDATIVE STRESS-RELATED ABC1-LIKE PROTEIN 1	1.68e-99	0.799568	0.123	0.065	5.26e-95	0
AT5G01530	light harvesting complex photosystem II	3.3e-99	0.886416	0.162	0.096	1.03e-94	0
AT1G11860	Glycine cleavage T-protein family	3.45e-98	0.792059	0.151	0.086	1.08e-93	0
AT3G57470	Insulinase (Peptidase family M16) family protein	1.08e-95	0.876156	0.122	0.065	3.38e-91	0
AT1G70850	MLP-like protein 34	1.52e-95	0.973896	0.224	0.153	4.78e-91	0
AT3G63520	ATCCD1,CAROTENOID CLEAVAGE DIOXYGENASE 1,ATNCED1,NCED1	1.49e-93	0.83729	0.182	0.114	4.67e-89	0
AT3G21055	photosystem II subunit T	3.17e-93	0.758475	0.117	0.062	9.94e-89	0
AT5G46330	Leucine-rich receptor-like protein kinase family protein	2.48e-91	0.840953	0.162	0.098	7.78e-87	0
AT2G30570	photosystem II reaction center W	8.97e-89	0.802508	0.129	0.072	2.81e-84	0
AT5G19940	Plastid-lipid associated protein PAP / fibrillin family protein	7.28e-86	0.743507	0.12	0.066	2.28e-81	0
AT4G34620	small subunit ribosomal protein 16	6.42e-82	0.79084	0.217	0.151	2.01e-77	0
AT4G02510	ATTOC159,PPI2,PLASTID PROTEIN IMPORT 2,TOC160,TRANSLOCON AT THE OUTER ENVELOPE MEMBRANE OF CHLOROPLASTS 160,TOC86,TRANSLOCON AT THE OUTER ENVELOPE MEMBRANE OF CHLOROPLASTS 86	6.41e-80	0.807737	0.317	0.251	2.01e-75	0
AT1G72070	Chaperone DnaJ-domain superfamily protein	9.43e-78	0.802688	0.156	0.097	2.96e-73	0
AT5G26742	AtRH3,RH3	4.81e-77	0.718372	0.122	0.07	1.51e-72	0
AT5G58140	AtPHOT2,NPL1,NON PHOTOTROPIC HYPOCOTYL 1-LIKE	1.43e-76	0.766268	0.149	0.091	4.48e-72	0
AT4G02770	photosystem I subunit D-1	2.02e-74	0.693184	0.109	0.061	6.32e-70	0
AT3G63490	PRPL1,plastid ribosomal protein L1	5.37e-72	0.709676	0.139	0.085	1.68e-67	0
AT1G60200	splicing factor PWI domain-containing protein / RNA recognition motif (RRM)-containing protein	2.79e-70	0.601049	0.52	0.495	8.75e-66	0
AT3G27850	ribosomal protein L12-C	3.4e-70	0.705229	0.16	0.103	1.07e-65	0
AT2G24280	alpha/beta-Hydrolases superfamily protein	1.6e-69	0.761029	0.135	0.082	5e-65	0
AT1G20340	PETE2,PLASTOCYANIN 2	8.37e-67	0.713774	0.112	0.065	2.62e-62	0
AT2G37220	RNA-binding (RRM/RBD/RNP motifs) family protein	1.81e-66	0.731179	0.161	0.106	5.68e-62	0
AT4G11320	AtCP2,CP2,cysteine protease 2	3.13e-66	0.904112	0.147	0.095	9.8e-62	0
AT5G21020	transmembrane protein	2.03e-64	0.728117	0.265	0.207	6.37e-60	0
AT3G53460	chloroplast RNA-binding protein 29	8.53e-64	0.714331	0.156	0.102	2.67e-59	0
AT3G49140	Pentatricopeptide repeat (PPR) superfamily protein	1.22e-63	0.686193	0.119	0.071	3.83e-59	0
AT4G35770	ATSEN1,ARABIDOPSIS THALIANA SENESCENCE 1,DIN1,DARK INDUCIBLE 1	6.3e-62	0.58002	0.203	0.143	1.98e-57	0
AT5G62280	DUF1442 family protein (DUF1442)	1.61e-61	0.610661	0.205	0.145	5.06e-57	0
AT2G06520	photosystem II subunit X	5.63e-61	0.727412	0.13	0.082	1.76e-56	0
AT2G42920	Pentatricopeptide repeat (PPR-like) superfamily protein	1.11e-57	0.735742	0.124	0.078	3.48e-53	0
AT3G62290	ATARFA1E,ADP-ribosylation factor A1E	1.38e-57	0.678803	0.329	0.277	4.32e-53	0
AT2G28000	CH-CPN60A,CHLOROPLAST CHAPERONIN 60ALPHA,Cpn60alpha1,chaperonin-60alpha1,SLP,SCHLEPPERLESS	5.05e-57	0.694628	0.154	0.103	1.58e-52	0
AT4G24770	ATRBP31,ARABIDOPSIS THALIANA RNA BINDING PROTEIN,APPROXIMATELY 31 KD,ATRBP33,CP31	6.39e-56	0.670167	0.122	0.077	2e-51	0
AT1G78630	Ribosomal protein L13 family protein	7.6e-56	0.60038	0.107	0.064	2.38e-51	0
AT5G66052	transmembrane protein	1.64e-54	0.751661	0.12	0.076	5.13e-50	0
AT2G25930	PYK20	5.2e-54	0.78155	0.207	0.155	1.63e-49	0
AT1G56280	ATDI19,drought-induced 19	1.99e-53	0.665784	0.32	0.271	6.24e-49	0
AT2G26330	QRP1,QUANTITATIVE RESISTANCE TO PLECTOSPHAERELLA 1	3.07e-53	0.628809	0.111	0.069	9.63e-49	0
AT1G05190	Ribosomal protein L6 family	8.17e-52	0.588833	0.106	0.065	2.56e-47	0
AT5G35630	ATGSL1,GLUTAMINE SYNTHETASE LIKE 1,GLN2,GLUTAMINE SYNTHETASE 2	4.67e-50	0.657907	0.168	0.119	1.46e-45	0
AT5G03240	polyubiquitin 3	6.73e-50	0.569192	0.367	0.321	2.11e-45	0
AT4G01310	Ribosomal L5P family protein	1.12e-48	0.555882	0.1	0.061	3.53e-44	0
AT5G41700	ATUBC8,ARABIDOPSIS THALIANA UBIQUITIN CONJUGATING ENZYME 8	4.78e-48	0.741671	0.241	0.192	1.5e-43	0
AT1G60950	2Fe-2S ferredoxin-like superfamily protein	8.72e-48	0.64292	0.124	0.082	2.73e-43	0
AT4G19500	nucleoside-triphosphatase/transmembrane receptor/nucleotide binding/ATP binding protein	9.89e-48	0.646029	0.124	0.082	3.1e-43	0
AT1G77760	GNR1,NR1,NITRATE REDUCTASE 1	5.25e-47	0.592128	0.16	0.113	1.65e-42	0
AT1G15500	TLC ATP/ADP transporter	2.04e-45	0.612804	0.154	0.109	6.41e-41	0
AT2G25970	KH domain-containing protein	2.69e-45	0.678434	0.262	0.215	8.43e-41	0
AT2G34020	Calcium-binding EF-hand family protein	2.75e-45	0.5406	0.131	0.087	8.63e-41	0
AT4G15545	PH-response transcription factor	5.97e-45	0.635657	0.192	0.144	1.87e-40	0
AT3G26520	GAMMA-TIP2,SITIP,SALT-STRESS INDUCIBLE TONOPLAST INTRINSIC PROTEIN,TIP1	3.18e-44	0.344996	0.566	0.546	9.96e-40	0
AT2G28800	63 kDa inner membrane family protein	9.18e-43	0.602258	0.122	0.082	2.88e-38	0
AT5G24490	30S ribosomal protein	1.24e-39	0.576776	0.101	0.066	3.88e-35	0
AT3G15450	aluminum induced protein with YGL and LRDR motifs	2.49e-38	0.440127	0.334	0.29	7.81e-34	0
AT5G63160	BTB and TAZ domain protein 1	2.52e-38	0.721145	0.112	0.075	7.89e-34	0
AT5G48620	Disease resistance protein (CC-NBS-LRR class) family	5.55e-38	0.630408	0.125	0.087	1.74e-33	0
AT3G21720	isocitrate lyase	3.89e-37	0.337677	0.347	0.295	1.22e-32	0
AT4G20360	ATRAB8D,ATRABE1B,RAB GTPase homolog E1B	1.59e-36	0.587477	0.12	0.084	5e-32	0
AT4G16190	Papain family cysteine protease	2.86e-35	0.652602	0.143	0.105	8.98e-31	0
AT1G29070	Ribosomal protein L34	1.28e-34	0.484383	0.1	0.067	4e-30	0
AT3G57300	ATINO80,INO80 ORTHOLOG	1.41e-34	0.645361	0.202	0.161	4.43e-30	0
AT4G37300	maternal effect embryo arrest 59	2.3e-33	0.628139	0.169	0.13	7.21e-29	0
AT2G28840	hypothetical protein	8.29e-33	0.577083	0.281	0.245	2.6e-28	0
AT1G31812	ACBP,ACYL-COA-BINDING PROTEIN,AtACBP6	8.78e-33	0.467954	0.383	0.359	2.75e-28	0
AT3G54210	Ribosomal protein L17 family protein	2.71e-30	0.527455	0.101	0.07	8.48e-26	0
AT5G01600	ATFER1,ARABIDOPSIS THALIANA FERRETIN 1	3.08e-30	0.528596	0.107	0.075	9.64e-26	0
AT1G07110	ATF2KP,FKFBP	3.54e-30	0.595485	0.156	0.12	1.11e-25	0
AT2G10940	Bifunctional inhibitor/lipid-transfer protein/seed storage 2S albumin superfamily protein	2.08e-29	0.371334	0.296	0.254	6.51e-25	0
AT5G50920	ATHSP93-V,CLPC,DCA1,DE-REGULATED CAO ACCUMULATION 1,HSP93-V,HEAT SHOCK PROTEIN 93-V	2.14e-28	0.561553	0.216	0.18	6.71e-24	0
AT5G05690	CBB3,CABBAGE 3,CYP90,CYP90A,CYP90A1,CYTOCHROME P450 90A1,DWF3,DWARF 3	8.02e-28	0.553313	0.162	0.126	2.51e-23	0
AT1G64110	P-loop containing nucleoside triphosphate hydrolases superfamily protein	1.58e-25	0.505187	0.16	0.125	4.96e-21	0
AT2G16940	Splicing factor, CC1-like protein	4.33e-25	0.534232	0.378	0.363	1.36e-20	0
AT1G58030	AtCAT2	1.01e-24	0.565627	0.208	0.175	3.16e-20	0
AT3G09390	ATMT-1,ARABIDOPSIS THALIANA METALLOTHIONEIN-1,ATMT-K,ARABIDOPSIS THALIANA METALLOTHIONEIN-K	1.27e-24	0.511804	0.164	0.131	3.98e-20	0
AT5G02020	E3 ubiquitin-protein ligase RLIM-like protein	2.68e-24	0.482207	0.172	0.138	8.41e-20	0
AT5G53300	ubiquitin-conjugating enzyme 10	1.37e-22	0.476359	0.36	0.346	4.3e-18	0
AT4G35750	SEC14 cytosolic factor family protein / phosphoglyceride transfer family protein	2.13e-21	0.394677	0.376	0.36	6.67e-17	0
AT1G30590	RNA polymerase I specific transcription initiation factor RRN3 protein	2.51e-21	0.553018	0.144	0.115	7.87e-17	0
AT5G47450	ATTIP2	2.2e-20	0.527215	0.187	0.158	6.9e-16	0
AT2G45960	ATHH2,PIP1	5.83e-20	0.406289	0.352	0.332	1.83e-15	0
AT1G23020	ATFRO3,FERRIC REDUCTION OXIDASE 3	7.82e-20	0.490857	0.1	0.075	2.45e-15	0
AT4G39260	ATGRP8,GLYCINE-RICH PROTEIN 8,GR-RBP8,glycine-rich RNA-binding protein 8,GRP8	1.04e-19	0.374138	0.39	0.382	3.26e-15	0
AT2G05520	ATGRP-3,GLYCINE-RICH PROTEIN 3,ATGRP3,ARABIDOPSIS GLYCINE RICH PROTEIN 3,GRP3,GLYCINE-RICH PROTEIN 3	1.73e-19	0.512059	0.365	0.35	5.41e-15	0
AT2G28910	CAX interacting protein 4	2.51e-18	0.4983	0.269	0.245	7.86e-14	0
AT4G23680	Polyketide cyclase/dehydrase and lipid transport superfamily protein	4.93e-18	0.380706	0.122	0.095	1.54e-13	0
AT1G58180	ATBCA6,A. THALIANA BETA CARBONIC ANHYDRASE 6	9.1e-18	0.548988	0.221	0.195	2.85e-13	0
AT1G70830	MLP-like protein 28	1.72e-17	0.595115	0.281	0.262	5.39e-13	0
AT5G20720	ATCPN21,CHCPN10,CHLOROPLAST CHAPERONIN 10,CPN10,CHLOROPLAST CHAPERONIN 10,CPN21	3.48e-17	0.401686	0.106	0.082	1.09e-12	0
AT2G02570	nucleic acid binding/RNA binding protein	3.83e-17	0.495907	0.237	0.212	1.2e-12	0
AT3G16450	Mannose-binding lectin superfamily protein	4.69e-17	0.550062	0.194	0.17	1.47e-12	0
AT1G16880	uridylyltransferase-like protein	5e-17	0.457563	0.17	0.143	1.57e-12	0
AT4G35090	catalase 2	1.63e-16	0.433311	0.115	0.091	5.13e-12	0
AT5G57760	hypothetical protein	5.11e-16	0.357943	0.103	0.079	1.6e-11	0
AT1G70620	cyclin-like protein	2.77e-15	0.442008	0.345	0.336	8.68e-11	0
AT3G61440	ARATH	5.25e-15	0.389251	0.306	0.288	1.65e-10	0
AT3G51840	ATG6,ATSCX	8.73e-15	0.433739	0.201	0.177	2.74e-10	0
AT2G01930	ATBPC1,BASIC PENTACYSTEINE1,BBR	8.91e-15	0.544211	0.183	0.16	2.79e-10	0
AT5G16110	hypothetical protein	9.64e-15	0.525651	0.211	0.19	3.02e-10	0
AT4G36690	U2 snRNP auxilliary factor, large subunit, splicing factor	3.22e-14	0.402173	0.401	0.405	1.01e-09	0
AT4G17730	ATSYP23	1.02e-12	0.483582	0.113	0.093	3.2e-08	0
AT3G10985	ATWI-12,ARABIDOPSIS THALIANA WOUND-INDUCED PROTEIN 12,WI12,WOUND-INDUCED PROTEIN 12	1.2e-12	0.461408	0.15	0.128	3.76e-08	0
AT3G14660	cytochrome P450, family 72, subfamily A, polypeptide 13	2.98e-12	0.395894	0.203	0.181	9.33e-08	0
AT4G35100	PIP2	8.1e-12	0.335243	0.256	0.235	2.54e-07	0
AT1G69040	ACT domain repeat 4	1.44e-11	0.416719	0.103	0.084	4.52e-07	0
AT1G08520	ALB-1V,CHLD,PDE166,PIGMENT DEFECTIVE EMBRYO 166,V157	2.85e-11	0.461442	0.116	0.097	8.92e-07	0
AT4G35450	AFT,AKR2A	2.91e-11	0.483928	0.144	0.124	9.13e-07	0
AT5G52920	PKP1,PLASTIDIAL PYRUVATE KINASE 1,PKP2,PLASTIDIAL PYRUVATE KINASE 2	3.55e-11	0.417316	0.109	0.09	1.11e-06	0
AT3G16420	JAL30,JACALIN-RELATED LECTIN 30,PBPI	7.11e-11	0.282617	0.511	0.514	2.23e-06	0
AT4G27130	Translation initiation factor SUI1 family protein	8.87e-11	0.483069	0.159	0.14	2.78e-06	0
AT1G09570	FHY2,FAR RED ELONGATED HYPOCOTYL 2,FRE1,FAR RED ELONGATED 1,HY8,ELONGATED HYPOCOTYL 8	1.26e-10	0.382178	0.256	0.242	3.96e-06	0
AT4G27450	aluminum induced protein with YGL and LRDR motifs	1.27e-10	0.424806	0.147	0.128	3.98e-06	0
AT1G65970	thioredoxin-dependent peroxidase 2	1.51e-10	0.365996	0.183	0.165	4.73e-06	0
AT2G18280	AtTLP2,tubby like protein 2	3.75e-10	0.483519	0.188	0.171	1.18e-05	0
AT1G30230	EF1Bb,elongation factor 1B beta	4.16e-10	0.481837	0.197	0.181	1.3e-05	0
AT4G30690	AtIF3- 4,Initiation factor 3-4,AtINFC-4	2.18e-09	0.393608	0.1	0.083	6.84e-05	0
AT2G43680	IQ-domain 14	3.79e-09	0.461826	0.181	0.165	0.000118809	0
AT5G62000	ARF1-BP,ARF1-BINDING PROTEIN,AtARF2,HSS,HLS1 SUPPRESSOR,ORE14,ORESARA 14	4.59e-09	0.42088	0.153	0.136	0.000143859	0
AT2G18050	histone H1-3	6.11e-09	0.273485	0.117	0.099	0.000191569	0
AT2G02100	PDF2.2	9e-09	0.287595	0.137	0.119	0.000282201	0
AT1G26270	Phosphatidylinositol 3- and 4-kinase family protein	9.79e-09	0.414666	0.197	0.18	0.000307017	0
AT1G15200	protein-protein interaction regulator family protein	1.03e-08	0.400038	0.228	0.214	0.000321511	0
AT2G32690	ATGRP23,GLYCINE-RICH PROTEIN 23	1.23e-08	0.473411	0.194	0.18	0.000386174	0
AT1G09310	plant/protein (Protein of unknown function, DUF538)	1.61e-08	0.335066	0.341	0.334	0.000505771	0
AT2G05540	Glycine-rich protein family	1.91e-08	0.37056	0.235	0.22	0.000597358	0
AT2G43535	Scorpion toxin-like knottin superfamily protein	2.56e-08	0.551311	0.185	0.174	0.000801436	0
AT2G33830	AtDRM2,DRM2,dormancy associated gene 2	2.74e-08	0.485563	0.225	0.215	0.000858781	0
AT5G53160	PYL8,PYR1-like 8	3.07e-08	0.371533	0.107	0.092	0.000962768	0
AT1G37130	ATNR2,ARABIDOPSIS NITRATE REDUCTASE 2,B29,CHL3,CHLORATE RESISTANT 3,NR2,NITRATE REDUCTASE 2,NR,NITRATE REDUCTASE	4.45e-08	0.324523	0.189	0.172	0.00139393	0
AT4G16760	ATACX1	5.69e-08	0.393568	0.166	0.151	0.00178396	0
AT2G21170	PDTPI,PLASTID ISOFORM TRIOSE PHOSPHATE ISOMERASE	1.13e-07	0.390257	0.127	0.112	0.00354162	0
AT2G38170	ATCAX1,RCI4,RARE COLD INDUCIBLE 4	1.71e-07	0.307699	0.139	0.122	0.00534986	0
AT3G60750	AtTKL1,TKL1,transketolase 1	2.2e-07	0.351273	0.137	0.121	0.00688707	0
AT1G51200	A20/AN1-like zinc finger family protein	3.09e-07	0.453498	0.148	0.135	0.0097015	0
AT5G04430	BTR1S,BINDING TO TOMV RNA 1S (SHORT FORM),BTR1,BINDING TO TOMV RNA 1	3.53e-07	0.415262	0.131	0.117	0.0110559	0
AT5G60360	AALP,aleurain-like protease,SAG2,SENESCENCE ASSOCIATED GENE2	5.23e-07	0.496605	0.182	0.171	0.0163885	0
AT2G26980	SnRK3.17,SNF1-RELATED PROTEIN KINASE 3.17	5.81e-07	0.453811	0.235	0.227	0.0182288	0
AT1G64230	ubiquitin-conjugating enzyme 28	7.57e-07	0.487962	0.247	0.244	0.0237308	0
AT4G16520	Ubiquitin-like superfamily protein	8.15e-07	0.433821	0.162	0.149	0.0255344	0
AT4G37870	PEPCK,PHOSPHOENOLPYRUVATE CARBOXYKINASE	3.6e-06	0.297123	0.269	0.261	0.112732	0
AT2G03890	ATPI4K GAMMA 7,phosphoinositide 4-kinase gamma 7,UBDK GAMMA 7,UBIQUITIN-LIKE DOMAIN KINASE GAMMA 7	3.98e-06	0.357972	0.117	0.104	0.124882	0
AT5G58950	Protein kinase superfamily protein	4.09e-06	0.446271	0.126	0.114	0.128191	0
AT3G22960	Pyruvate kinase family protein	4.98e-06	0.392283	0.124	0.111	0.156115	0
AT5G44750	DNA-directed DNA polymerase	5.53e-06	0.382993	0.142	0.129	0.173321	0
AT3G07560	APM2,ABERRANT PEROXISOME MORPHOLOGY 2	5.61e-06	0.398479	0.13	0.117	0.175859	0
AT5G24670	AtTAD3,TAD3,tRNA adenosine deaminase 3	7.52e-06	0.353444	0.181	0.169	0.235855	0
AT5G19510	Translation elongation factor EF1B/ribosomal protein S6 family protein	2.35e-05	0.320996	0.16	0.148	0.736299	0
AT5G22920	AtRZPF34,CHYR1,CHY zinc-finger and RING protein 1,RZPF34,RING zinc-finger protein 34	2.67e-05	0.353758	0.173	0.162	0.835641	0
AT3G53420	AtPIP2	2.71e-05	0.366617	0.284	0.285	0.849677	0
AT3G60300	RWD domain-containing protein	2.78e-05	0.439075	0.1	0.089	0.872816	0
AT5G18650	MIEL1,MYB30-Interacting E3 Ligase 1	5.03e-05	0.389744	0.228	0.223	1	0
AT3G50670	U1SNRNP	8.65e-05	0.376028	0.241	0.238	1	0
AT4G39090	RD19A,RESPONSIVE TO DEHYDRATION 19A	0.000108656	0.251138	0.345	0.352	1	0
AT1G49240	FIZ1,FRIZZY AND KINKED SHOOTS	0.000112729	0.376321	0.299	0.305	1	0
AT1G80920	Chaperone DnaJ-domain superfamily protein	0.000157111	0.356544	0.14	0.131	1	0
AT3G12120	AtFAD2	0.000157729	0.280969	0.28	0.28	1	0
AT1G63940	monodehydroascorbate reductase 6	0.000206454	0.351389	0.132	0.122	1	0
AT2G36460	Aldolase superfamily protein	0.000240555	0.301646	0.102	0.092	1	0
AT3G56860	UBP1-associated protein 2A	0.000241263	0.336808	0.272	0.273	1	0
AT4G39680	SAP domain-containing protein	0.000305413	0.373799	0.229	0.227	1	0
AT2G42190	rho GTPase-activating gacO-like protein	0.000377546	0.351943	0.115	0.106	1	0
AT5G10860	Cystathionine beta-synthase (CBS) family protein	0.000480629	0.396239	0.182	0.177	1	0
AT3G27090	DCD (Development and Cell Death) domain protein	0.000491743	0.436687	0.131	0.124	1	0
AT1G79750	ATNADP-ME4,Arabidopsis thaliana NADP-malic enzyme 4	0.000522707	0.391726	0.236	0.236	1	0
AT1G36980	transmembrane 50A-like protein	0.000529253	0.425716	0.101	0.092	1	0
AT1G02840	ATSRP34,At-SR34,Serine/Arginine-Rich Protein Splicing Factor 34,SR1,SRP34	0.000618601	0.363199	0.239	0.239	1	0
AT1G55810	uridine kinase-like 3	0.0014162	0.388783	0.116	0.109	1	0
AT4G32150	ATVAMP711,vesicle-associated membrane protein 711	0.00151668	0.276197	0.126	0.145	1	0
AT3G13460	evolutionarily conserved C-terminal region 2	0.00154368	0.357811	0.172	0.166	1	0
AT2G39580	zinc finger C3H1 domain protein	0.00167279	0.341076	0.244	0.245	1	0
AT4G32060	calcium-binding EF hand family protein	0.00167479	0.276804	0.387	0.409	1	0
AT1G01620	PIP1	0.00199829	0.411894	0.232	0.236	1	0
AT5G10450	14-3-3lambda,14-3-3 PROTEIN G-BOX FACTOR14 LAMBDA,AFT1	0.00265049	0.41886	0.217	0.218	1	0
AT2G07708	hypothetical protein	0.0027655	0.388402	0.131	0.125	1	0
AT3G19820	CBB1,CABBAGE 1,DIM1,DIMINUTO 1,DIM,DIMINUTIA,EVE1,ENHANCED VERY-LOW-FLUENCE RESPONSES 1	0.00343117	0.315701	0.214	0.212	1	0
AT2G15880	Leucine-rich repeat (LRR) family protein	0.00346272	0.2735	0.105	0.097	1	0
AT3G05880	Low temperature and salt responsive protein family	0.00347765	0.429842	0.188	0.187	1	0
AT5G52040	ATRSP41,At-RS41,arginine/serine-rich splicing factor 41	0.00393184	0.355938	0.172	0.168	1	0
AT5G19140	aluminum induced protein with YGL and LRDR motifs	0.00397179	0.285475	0.241	0.241	1	0
AT5G66040	sulfurtransferase protein 16	0.00545762	0.52508	0.153	0.152	1	0
AT5G28300	AtGT2L,GT2L,GT-2Like protein	0.00547289	0.290602	0.201	0.196	1	0
AT2G45180	Bifunctional inhibitor/lipid-transfer protein/seed storage 2S albumin superfamily protein	0.00619269	0.344808	0.201	0.198	1	0
AT2G19480	NFA02,NUCLEOSOME/CHROMATIN ASSEMBLY FACTOR GROUP A 02,NFA2,NUCLEOSOME/CHROMATIN ASSEMBLY FACTOR GROUP A 2	0.00972276	0.321491	0.157	0.153	1	0
AT3G21720	isocitrate lyase	0	1.79365	0.668	0.25	0	1
AT5G02380	metallothionein 2B	0	1.77794	0.413	0.116	0	1
AT3G56020	Ribosomal protein L41 family	0	1.74678	0.325	0.062	0	1
AT4G34870	ATCYP1,ARABIDOPSIS THALIANA CYCLOPHILIN 1	0	1.74375	0.427	0.117	0	1
AT5G60390	GTP binding Elongation factor Tu family protein	0	1.73108	0.649	0.223	0	1
AT5G27660	AtPARK13,Arabidopsis PARK13 homolog,PARK13	0	1.71198	0.335	0.08	0	1
AT1G56045	Ribosomal protein L41 family	0	1.67986	0.347	0.079	0	1
AT4G39200	Ribosomal protein S25 family protein	0	1.67502	0.516	0.156	0	1
AT3G06700	Ribosomal L29e protein family	0	1.67371	0.385	0.099	0	1
AT4G20150	excitatory amino acid transporter	0	1.65997	0.367	0.085	0	1
AT3G04400	Ribosomal protein L14p/L23e family protein	0	1.63534	0.401	0.103	0	1
AT5G38410	Ribulose bisphosphate carboxylase (small chain) family protein	0	1.61407	0.602	0.209	0	1
AT1G12080	Vacuolar calcium-binding protein-like protein	0	1.60589	0.57	0.232	0	1
AT5G59613	ATP synthase	0	1.60356	0.416	0.121	0	1
AT2G38530	LP2,cdf3,cell growth defect factor-3	0	1.60009	0.869	0.495	0	1
AT1G51650	ATP synthase epsilon chain	0	1.59715	0.331	0.074	0	1
AT3G62250	ubiquitin 5	0	1.58618	0.37	0.1	0	1
AT2G02130	PDF2.3	0	1.57915	0.241	0.038	0	1
AT1G26630	ATELF5A-2,EUKARYOTIC ELONGATION FACTOR 5A-2,ELF5A-2,EUKARYOTIC ELONGATION FACTOR 5A-2	0	1.57072	0.523	0.174	0	1
AT3G08580	ADP/ATP carrier 1	0	1.55242	0.582	0.211	0	1
AT3G08610	NADH dehydrogenase ubiquinone 1 alpha subcomplex subunit	0	1.55149	0.327	0.073	0	1
AT1G70600	Ribosomal protein L18e/L15 superfamily protein	0	1.54659	0.341	0.088	0	1
AT3G52300	ATP synthase D chain	0	1.53927	0.388	0.106	0	1
AT1G52300	Zinc-binding ribosomal protein family protein	0	1.53836	0.372	0.098	0	1
AT5G42980	ATH3,thioredoxin H-type 3,ATTRX3,thioredoxin 3,ATTRXH3,TRXH3,THIOREDOXIN H3	0	1.53667	0.447	0.124	0	1
AT5G20290	Ribosomal protein S8e family protein	0	1.53319	0.467	0.143	0	1
AT2G43460	Ribosomal L38e protein family	0	1.53212	0.305	0.073	0	1
AT1G55330	ATAGP21,ARABINOGALACTAN PROTEIN 21	0	1.52864	0.423	0.137	0	1
AT2G30860	ATGSTF7,ATGSTF9,glutathione S-transferase PHI 9,GLUTTR	0	1.51828	0.32	0.078	0	1
AT5G02960	Ribosomal protein S12/S23 family protein	0	1.51392	0.39	0.11	0	1
AT3G05590	ribosomal protein L18	0	1.50838	0.377	0.105	0	1
AT3G10860	Cytochrome b-c1 complex, subunit 8 protein	0	1.50832	0.322	0.074	0	1
AT5G56540	ATAGP14	0	1.50814	0.182	0.026	0	1
AT4G18100	Ribosomal protein L32e	0	1.5003	0.361	0.098	0	1
AT3G48140	B12D protein	0	1.50004	0.465	0.149	0	1
AT3G60245	Zinc-binding ribosomal protein family protein	0	1.49272	0.452	0.144	0	1
AT4G27090	Ribosomal protein L14	0	1.48959	0.378	0.107	0	1
AT2G34480	Ribosomal protein L18ae/LX family protein	0	1.48748	0.452	0.143	0	1
AT1G76200	NADH dehydrogenase ubiquinone 1 beta subcomplex subunit	0	1.48099	0.314	0.07	0	1
AT1G09310	plant/protein (Protein of unknown function, DUF538)	0	1.47451	0.67	0.287	0	1
AT1G07770	ribosomal protein S15A	0	1.46517	0.33	0.087	0	1
AT5G18380	Ribosomal protein S5 domain 2-like superfamily protein	0	1.46461	0.429	0.127	0	1
AT4G31985	Ribosomal protein L39 family protein	0	1.46451	0.291	0.07	0	1
AT1G02780	Ribosomal protein L19e family protein	0	1.46414	0.429	0.134	0	1
AT5G15200	Ribosomal protein S4	0	1.45817	0.451	0.144	0	1
AT3G49910	Translation protein SH3-like family protein	0	1.45703	0.394	0.118	0	1
AT1G09690	Translation protein SH3-like family protein	0	1.45515	0.344	0.096	0	1
AT3G09500	Ribosomal L29 family protein	0	1.44546	0.343	0.094	0	1
AT2G40205	Ribosomal protein L41 family	0	1.44248	0.232	0.047	0	1
AT4G29350	PRF2,PROFILIN 2,PRO2,PROFILIN 2	0	1.43687	0.471	0.167	0	1
AT4G21105	cytochrome-c oxidase/ electron carrier	0	1.42452	0.293	0.069	0	1
AT3G09200	Ribosomal protein L10 family protein	0	1.42342	0.411	0.126	0	1
AT3G08520	Ribosomal protein L41 family	0	1.42254	0.256	0.059	0	1
AT2G16600	AtCYP19-1,CYP19,cyclophilin 19	0	1.41922	0.381	0.116	0	1
AT2G19730	Ribosomal L28e protein family	0	1.41907	0.294	0.073	0	1
AT5G38420	Ribulose bisphosphate carboxylase (small chain) family protein	0	1.40917	0.463	0.155	0	1
AT1G33140	Ribosomal protein L6 family	0	1.40853	0.333	0.092	0	1
AT3G52590	EMB2167,EMBRYO DEFECTIVE 2167,ERD16,EARLY-RESPONSIVE TO DEHYDRATION 16,HAP4,HAPLESS 4	0	1.40508	0.318	0.086	0	1
AT5G47930	Zinc-binding ribosomal protein family protein	0	1.40318	0.295	0.077	0	1
AT5G46900	Bifunctional inhibitor/lipid-transfer protein/seed storage 2S albumin superfamily protein	0	1.40201	0.203	0.05	0	1
AT5G64350	ATFKBP12,ARABIDOPSIS THALIANA FK506-BINDING PROTEIN 12,FKP12,FK506-binding protein 12	0	1.39529	0.288	0.074	0	1
AT2G39460	ATRPL23A,ARABIDOPSIS THALIANA RIBOSOMAL PROTEIN L23A,RPL23A1,RIBOSOMAL PROTEIN L23A1,RPL23A,RIBOSOMAL PROTEIN L23A	0	1.39485	0.301	0.081	0	1
AT1G04820	TOR2,TORTIFOLIA 2	0	1.38496	0.495	0.191	0	1
AT4G17390	Ribosomal protein L23/L15e family protein	0	1.38431	0.358	0.111	0	1
AT1G15270	Translation machinery associated TMA7	0	1.38218	0.316	0.083	0	1
AT2G25210	Ribosomal protein L39 family protein	0	1.38141	0.223	0.046	0	1
AT1G15120	Ubiquinol-cytochrome C reductase hinge protein	0	1.38009	0.279	0.072	0	1
AT1G67090	ribulose bisphosphate carboxylase small chain 1A	0	1.38001	0.802	0.381	0	1
AT5G27850	Ribosomal protein L18e/L15 superfamily protein	0	1.37972	0.377	0.117	0	1
AT3G16640	AtTCTP2	0	1.37668	0.8	0.414	0	1
AT3G13520	ATAGP12	0	1.37403	0.648	0.254	0	1
AT5G47700	60S acidic ribosomal protein family	0	1.3685	0.242	0.052	0	1
AT1G35720	ANN1,annexin 1,ATOXY5,AtANN1,OXY5	0	1.36005	0.352	0.106	0	1
AT2G18020	Ribosomal protein L2 family	0	1.35696	0.379	0.12	0	1
AT1G04410	Lactate/malate dehydrogenase family protein	0	1.35501	0.5	0.197	0	1
AT3G53740	Ribosomal protein L36e family protein	0	1.35263	0.324	0.094	0	1
AT3G52930	AtFBA8	0	1.34653	0.363	0.115	0	1
AT5G08670	ATP synthase alpha/beta family protein	0	1.34605	0.397	0.133	0	1
AT2G21870	MALE GAMETOPHYTE DEFECTIVE 1	0	1.3446	0.312	0.085	0	1
AT5G57290	60S acidic ribosomal protein family	0	1.33135	0.295	0.086	0	1
AT1G72020	TonB-dependent heme receptor A	0	1.32996	0.252	0.059	0	1
AT3G18740	Ribosomal protein L7Ae/L30e/S12e/Gadd45 family protein	0	1.32685	0.297	0.09	0	1
AT3G55440	ATCTIMC,CYTOSOLIC TRIOSE PHOSPHATE ISOMERASE,CYTOTPI,CYTOSOLIC ISOFORM TRIOSE PHOSPHATE ISOMERASE	0	1.32405	0.343	0.109	0	1
AT3G11510	Ribosomal protein S11 family protein	0	1.32253	0.267	0.067	0	1
AT2G19760	PFN1,PROFILIN 1	0	1.32139	0.371	0.121	0	1
AT5G44120	ATCRA1,CRUCIFERINA,CRU1	0	1.31899	0.29	0.051	0	1
AT3G59540	Ribosomal L38e protein family	0	1.31811	0.269	0.067	0	1
AT4G14960	Tubulin/FtsZ family protein	0	1.31466	0.528	0.214	0	1
AT4G34620	small subunit ribosomal protein 16	0	1.31409	0.388	0.126	0	1
AT2G47110	UBI6,UBIQUITIN EXTENSION PROTEIN 6	0	1.31379	0.29	0.08	0	1
AT3G62870	Ribosomal protein L7Ae/L30e/S12e/Gadd45 family protein	0	1.3118	0.329	0.101	0	1
AT1G07940	GTP binding Elongation factor Tu family protein	0	1.30242	0.317	0.091	0	1
AT1G67430	Ribosomal protein L22p/L17e family protein	0	1.29952	0.346	0.114	0	1
AT4G00100	ATRPS13A,ribosomal protein S13A,PFL2,POINTED FIRST LEAF 2,RPS13	0	1.29593	0.295	0.083	0	1
AT3G53430	Ribosomal protein L11 family protein	0	1.29345	0.235	0.058	0	1
AT4G11010	nucleoside diphosphate kinase 3	0	1.29332	0.242	0.064	0	1
AT4G32470	Cytochrome bd ubiquinol oxidase, 14kDa subunit	0	1.28958	0.255	0.068	0	1
AT4G15000	Ribosomal L27e protein family	0	1.2822	0.233	0.058	0	1
AT3G49010	ATBBC1,breast basic conserved 1,RSU2,40S RIBOSOMAL PROTEIN	0	1.27951	0.356	0.113	0	1
AT5G59880	actin depolymerizing factor 3	0	1.27901	0.282	0.084	0	1
AT3G22230	Ribosomal L27e protein family	0	1.27541	0.232	0.059	0	1
AT1G01100	60S acidic ribosomal protein family	0	1.26818	0.307	0.095	0	1
AT3G46430	ATP synthase	0	1.26761	0.182	0.036	0	1
AT2G20820	hypothetical protein	0	1.26385	0.27	0.077	0	1
AT5G39740	OLI7,OLIGOCELLULA 7	0	1.2616	0.311	0.093	0	1
AT5G03860	malate synthase	0	1.26081	0.192	0.047	0	1
AT2G43150	Proline-rich extensin-like family protein	0	1.25842	0.637	0.286	0	1
AT1G69620	ribosomal protein L34	0	1.2584	0.325	0.106	0	1
AT1G23290	Ribosomal protein L18e/L15 superfamily protein	0	1.25628	0.244	0.065	0	1
AT3G25520	OLI5,OLIGOCELLULA 5,PGY3,PIGGYBACK3,RPL5A,RIBOSOMAL PROTEIN L5 A	0	1.25323	0.308	0.095	0	1
AT5G41520	RNA binding Plectin/S10 domain-containing protein	0	1.25173	0.331	0.103	0	1
AT1G04270	cytosolic ribosomal protein S15	0	1.25054	0.271	0.077	0	1
AT5G08690	ATP synthase alpha/beta family protein	0	1.24843	0.327	0.111	0	1
AT3G56340	Ribosomal protein S26e family protein	0	1.24707	0.241	0.063	0	1
AT4G13520	small acidic protein 1	0	1.2455	0.22	0.051	0	1
AT2G03680	SKU6	0	1.24493	0.256	0.071	0	1
AT5G16130	Ribosomal protein S7e family protein	0	1.24477	0.261	0.075	0	1
AT5G02450	Ribosomal protein L36e family protein	0	1.24416	0.248	0.069	0	1
AT1G14320	RPL10A,ribosomal protein L10 A,RPL10,ribosomal protein L10	0	1.23875	0.344	0.112	0	1
AT1G12090	extensin-like protein	0	1.23668	0.562	0.234	0	1
AT1G57660	Translation protein SH3-like family protein	0	1.23166	0.216	0.055	0	1
AT1G22840	ATCYTC-A,CYTOCHROME C-A	0	1.22961	0.237	0.061	0	1
AT5G13450	delta subunit of Mt ATP synthase	0	1.22785	0.236	0.059	0	1
AT4G30010	ATP-dependent RNA helicase	0	1.22736	0.226	0.055	0	1
AT4G33865	Ribosomal protein S14p/S29e family protein	0	1.22653	0.216	0.051	0	1
AT1G15930	Ribosomal protein L7Ae/L30e/S12e/Gadd45 family protein	0	1.22346	0.255	0.07	0	1
AT5G03850	Nucleic acid-binding, OB-fold-like protein	0	1.22268	0.209	0.051	0	1
AT3G44010	Ribosomal protein S14p/S29e family protein	0	1.21719	0.202	0.046	0	1
AT4G29390	Ribosomal protein S30 family protein	0	1.21313	0.195	0.045	0	1
AT1G72370	AP40,RP40,RPSAA	0	1.21241	0.379	0.133	0	1
AT2G41840	Ribosomal protein S5 family protein	0	1.20861	0.377	0.131	0	1
AT3G09820	ATADK1	0	1.20656	0.22	0.057	0	1
AT5G15230	GAST1 protein homolog 4	0	1.20576	0.876	0.56	0	1
AT5G19510	Translation elongation factor EF1B/ribosomal protein S6 family protein	0	1.20571	0.347	0.121	0	1
AT2G21580	Ribosomal protein S25 family protein	0	1.20373	0.263	0.078	0	1
AT1G66240	ATATX1	0	1.20048	0.333	0.112	0	1
AT5G14040	MPT3,mitochondrial phosphate transporter 3	0	1.20021	0.282	0.091	0	1
AT3G11940	AML1,ARABIDOPSIS MINUTE-LIKE 1,ATRPS5A,ribosomal protein 5A	0	1.19623	0.259	0.073	0	1
AT3G53890	Ribosomal protein S21e	0	1.19458	0.197	0.052	0	1
AT4G13940	ATSAHH1,S-ADENOSYL-L-HOMOCYSTEIN HYDROLASE 1,EMB1395,EMBRYO DEFECTIVE 1395,MEE58,MATERNAL EFFECT EMBRYO ARREST 58,SAH1,SAHH1,S-ADENOSYL-L-HOMOCYSTEIN HYDROLASE 1	0	1.19123	0.727	0.37	0	1
AT2G46390	succinate dehydrogenase subunit	0	1.18988	0.195	0.049	0	1
AT4G34050	S-adenosyl-L-methionine-dependent methyltransferases superfamily protein	0	1.18908	0.304	0.087	0	1
AT2G31490	neuronal acetylcholine receptor subunit alpha-5	0	1.18649	0.175	0.04	0	1
AT4G12510	Bifunctional inhibitor/lipid-transfer protein/seed storage 2S albumin superfamily protein	0	1.18611	0.167	0.04	0	1
AT5G17920	ATCIMS,COBALAMIN-INDEPENDENT METHIONINE SYNTHASE,ATMETS	0	1.18518	0.633	0.312	0	1
AT5G28060	Ribosomal protein S24e family protein	0	1.18086	0.315	0.104	0	1
AT3G48930	Nucleic acid-binding, OB-fold-like protein	0	1.17948	0.221	0.059	0	1
AT2G02100	PDF2.2	0	1.17593	0.289	0.097	0	1
AT5G44340	tubulin beta chain 4	0	1.17545	0.468	0.195	0	1
AT5G15320	ATP synthase E chain	0	1.17514	0.171	0.036	0	1
AT2G42310	ESSS subunit of NADH:ubiquinone oxidoreductase (complex I) protein	0	1.17452	0.206	0.052	0	1
AT1G43170	ARP1,ribosomal protein 1,RPL3A,emb2207,embryo defective 2207	0	1.17417	0.371	0.131	0	1
AT3G61110	ARS27A,ribosomal protein S27	0	1.17342	0.25	0.076	0	1
AT1G50010	tubulin alpha-2 chain	0	1.17318	0.479	0.208	0	1
AT2G27710	60S acidic ribosomal protein family	0	1.17299	0.291	0.095	0	1
AT5G09810	AtACT7	0	1.17228	0.388	0.15	0	1
AT3G24830	Ribosomal protein L13 family protein	0	1.17195	0.29	0.092	0	1
AT1G08830	AtSOD1,superoxide dismutase 1,SOD1,superoxide dismutase 1	0	1.17101	0.336	0.116	0	1
AT3G05560	Ribosomal L22e protein family	0	1.17083	0.208	0.056	0	1
AT2G24940	AtMAPR2,membrane-associated progesterone binding protein 2	0	1.17051	0.228	0.055	0	1
AT5G47030	ATPase, F1 complex, delta/epsilon subunit	0	1.16992	0.323	0.108	0	1
AT2G05220	Ribosomal S17 family protein	0	1.16987	0.226	0.064	0	1
AT1G56580	plant/protein (Protein of unknown function, DUF538)	0	1.1691	0.255	0.086	0	1
AT5G27770	Ribosomal L22e protein family	0	1.1655	0.217	0.056	0	1
AT4G37830	cytochrome c oxidase-like protein	0	1.16521	0.29	0.092	0	1
AT2G17360	Ribosomal protein S4 (RPS4A) family protein	0	1.16402	0.262	0.08	0	1
AT1G02500	AtSAM1,MAT1,METK1,SAM-1,S-ADENOSYLMETHIONINE SYNTHETASE-1	0	1.16278	0.487	0.201	0	1
AT1G07930	GTP binding Elongation factor Tu family protein	0	1.16273	0.298	0.092	0	1
AT1G75950	ASK1,ARABIDOPSIS SKP1 HOMOLOGUE 1,ATSKP1,SKP1A,UIP1,UFO INTERACTING PROTEIN 1	0	1.16237	0.34	0.119	0	1
AT2G47380	Cytochrome c oxidase subunit Vc family protein	0	1.15913	0.194	0.045	0	1
AT1G70490	Ras-related small GTP-binding family protein	0	1.15695	0.273	0.084	0	1
AT3G53020	RPL24B,RPL24,RIBOSOMAL PROTEIN L24	0	1.15498	0.311	0.105	0	1
AT2G36620	ribosomal protein L24	0	1.15215	0.214	0.059	0	1
AT1G67785	hypothetical protein	0	1.15075	0.192	0.045	0	1
AT3G04840	Ribosomal protein S3Ae	0	1.15053	0.249	0.072	0	1
AT2G05380	glycine-rich protein 3 short isoform	0	1.14761	0.844	0.529	0	1
AT2G01250	Ribosomal protein L30/L7 family protein	0	1.14159	0.284	0.095	0	1
AT1G33120	Ribosomal protein L6 family	0	1.13956	0.228	0.067	0	1
AT5G56670	Ribosomal protein S30 family protein	0	1.13516	0.206	0.056	0	1
AT2G36160	Ribosomal protein S11 family protein	0	1.1343	0.214	0.056	0	1
AT5G27700	Ribosomal protein S21e	0	1.13422	0.263	0.084	0	1
AT4G16450	NADH-ubiquinone oxidoreductase	0	1.13376	0.174	0.038	0	1
AT3G52730	ubiquinol-cytochrome C reductase UQCRX/QCR9-like family protein	0	1.13132	0.196	0.05	0	1
AT2G27720	60S acidic ribosomal protein family	0	1.13051	0.307	0.107	0	1
AT1G75780	tubulin beta-1 chain	0	1.13019	0.262	0.096	0	1
AT2G33040	gamma subunit of Mt ATP synthase	0	1.13004	0.288	0.095	0	1
AT3G45030	Ribosomal protein S10p/S20e family protein	0	1.12915	0.193	0.049	0	1
AT2G36880	methionine adenosyltransferase 3	0	1.12641	0.258	0.085	0	1
AT2G40765	transmembrane protein	0	1.1247	0.195	0.052	0	1
AT1G53240	Lactate/malate dehydrogenase family protein	0	1.12381	0.208	0.056	0	1
AT1G08360	Ribosomal protein L1p/L10e family	0	1.12207	0.253	0.075	0	1
AT1G62480	Vacuolar calcium-binding protein-like protein	0	1.12165	0.488	0.202	0	1
AT1G13440	GAPC-2,GLYCERALDEHYDE-3-PHOSPHATE DEHYDROGENASE C-2	0	1.11826	0.556	0.256	0	1
AT2G23090	Uncharacterized protein family SERF	0	1.11696	0.355	0.129	0	1
AT4G12520	Bifunctional inhibitor/lipid-transfer protein/seed storage 2S albumin superfamily protein	0	1.11691	0.246	0.083	0	1
AT3G27850	ribosomal protein L12-C	0	1.11533	0.262	0.089	0	1
AT1G07920	GTP binding Elongation factor Tu family protein	0	1.11401	0.339	0.124	0	1
AT4G31700	AtRPS6,RPS6A	0	1.11375	0.281	0.098	0	1
AT1G22300	14-3-3EPSILON,14-3-3 PROTEIN G-BOX FACTOR14 EPSILON,GF14 EPSILON	0	1.10914	0.3	0.107	0	1
AT2G27530	Ribosomal protein L1p/L10e family	0	1.10849	0.3	0.104	0	1
AT5G07090	Ribosomal protein S4 (RPS4A) family protein	0	1.10757	0.232	0.071	0	1
AT1G26880	Ribosomal protein L34e superfamily protein	0	1.10697	0.184	0.047	0	1
AT4G14320	API2,APICULATA 2,RPL36aB,RPL36a B	0	1.10651	0.171	0.042	0	1
AT1G09590	Translation protein SH3-like family protein	0	1.10153	0.2	0.052	0	1
AT4G27440	protochlorophyllide oxidoreductase B	0	1.10112	0.467	0.205	0	1
AT4G01850	AtSAM2,MAT2,SAM2,S-ADENOSYLMETHIONINE SYNTHETASE 2	0	1.09832	0.417	0.187	0	1
AT3G43810	AtCAM7,ZBF3,Z-box Binding Factor 3	0	1.09826	0.218	0.065	0	1
AT1G21310	ATEXT3,extensin 3,RSH,ROOT-SHOOT-HYPOCOTYL DEFECTIVE	0	1.09758	0.472	0.164	0	1
AT3G53460	chloroplast RNA-binding protein 29	0	1.09707	0.26	0.088	0	1
AT5G64140	ribosomal protein S28	0	1.09574	0.182	0.051	0	1
AT3G60770	Ribosomal protein S13/S15	0	1.09554	0.21	0.061	0	1
AT1G18080	Transducin/WD40 repeat-like superfamily protein	0	1.09274	0.228	0.065	0	1
AT2G47780	Rubber elongation factor protein (REF)	0	1.09194	0.191	0.062	0	1
AT1G56070	Ribosomal protein S5/Elongation factor G/III/V family protein	0	1.09181	0.444	0.184	0	1
AT4G09320	nucleoside diphosphate kinase	0	1.09049	0.207	0.057	0	1
AT5G40730	ATAGP24,ARABIDOPSIS THALIANA ARABINOGALACTAN PROTEIN 24	0	1.09019	0.564	0.271	0	1
AT1G69510	cAMP-regulated phosphoprotein 19-related protein	0	1.08929	0.338	0.128	0	1
AT2G47170	Ras-related small GTP-binding family protein	0	1.08818	0.257	0.084	0	1
AT4G00860	monopolar spindle protein (DUF1138)	0	1.08808	0.221	0.068	0	1
AT2G36530	ENO2,ENOLASE 2	0	1.08653	0.385	0.159	0	1
AT5G62300	Ribosomal protein S10p/S20e family protein	0	1.08419	0.244	0.081	0	1
AT5G04750	F1F0-ATPase inhibitor protein	0	1.08284	0.287	0.091	0	1
AT1G65290	mitochondrial acyl carrier protein 2	0	1.08256	0.21	0.061	0	1
AT5G10430	ATAGP4	0	1.0819	0.453	0.195	0	1
AT4G26320	arabinogalactan protein 13	0	1.07391	0.103	0.018	0	1
AT3G04120	GAPC-1,GAPC,GLYCERALDEHYDE-3-PHOSPHATE DEHYDROGENASE C SUBUNIT	0	1.07323	0.391	0.161	0	1
AT3G02080	Ribosomal protein S19e family protein	0	1.06903	0.195	0.056	0	1
AT1G18540	Ribosomal protein L6 family protein	0	1.06593	0.23	0.071	0	1
AT5G56710	Ribosomal protein L31e family protein	0	1.063	0.293	0.113	0	1
AT1G14450	NADH dehydrogenase (ubiquinone)s	0	1.06049	0.151	0.032	0	1
AT3G62290	ATARFA1E,ADP-ribosylation factor A1E	0	1.06009	0.529	0.249	0	1
AT1G22780	PFL1,POINTED FIRST LEAVES 1,RPS18A,40S RIBOSOMAL PROTEIN S18	0	1.05841	0.184	0.05	0	1
AT5G52650	RNA binding Plectin/S10 domain-containing protein	0	1.05834	0.204	0.057	0	1
AT3G02230	ATRGP1,ARABIDOPSIS THALIANA REVERSIBLY GLYCOSYLATED POLYPEPTIDE 1	0	1.05427	0.226	0.075	0	1
AT4G16720	Ribosomal protein L23/L15e family protein	0	1.05389	0.347	0.141	0	1
AT3G03100	NADH:ubiquinone oxidoreductase, 17.2kDa subunit	0	1.05157	0.251	0.083	0	1
AT4G26710	ATPase, V0 complex, subunit E	0	1.05113	0.198	0.054	0	1
AT3G09630	SAC56,Suppressor of Acaulis 56	0	1.04992	0.236	0.075	0	1
AT3G13920	RH4,TIF4A1	0	1.04729	0.316	0.122	0	1
AT5G23740	ribosomal protein S11-beta	0	1.04644	0.179	0.048	0	1
AT4G14880	ATCYS-3A,CYTACS1,OLD3,ONSET OF LEAF DEATH 3	0	1.04534	0.325	0.122	0	1
AT3G12260	LYR family of Fe/S cluster biogenesis protein	0	1.04432	0.161	0.039	0	1
AT3G02090	Insulinase (Peptidase family M16) protein	0	1.04352	0.251	0.078	0	1
AT5G02500	AT-HSC70-1,ARABIDOPSIS THALIANA HEAT SHOCK COGNATE PROTEIN 70-1,AtHsp70-1,HSC70,HEAT SHOCK COGNATE PROTEIN 70,HSP70-1,HEAT SHOCK PROTEIN 70-1	0	1.03944	0.769	0.446	0	1
AT1G27450	ATAPT1,ARABIDOPSIS THALIANA ADENINE PHOSPHORIBOSYLTRANSFERASE 1	0	1.03937	0.177	0.046	0	1
AT1G65980	thioredoxin-dependent peroxidase 1	0	1.03918	0.296	0.106	0	1
AT1G29070	Ribosomal protein L34	0	1.0389	0.186	0.055	0	1
AT2G37190	Ribosomal protein L11 family protein	0	1.03872	0.226	0.074	0	1
AT5G11770	NADH-ubiquinone oxidoreductase 20 kDa subunit	0	1.03823	0.232	0.069	0	1
AT4G09800	S18 ribosomal protein	0	1.03812	0.216	0.061	0	1
AT5G10360	RPS6B,Ribosomal protein small subunit 6b	0	1.03712	0.31	0.117	0	1
AT2G38140	plastid-specific ribosomal protein 4	0	1.0369	0.176	0.049	0	1
AT3G23390	RPL36aA,RPL36a A	0	1.03622	0.172	0.047	0	1
AT5G08060	furry	0	1.03577	0.172	0.041	0	1
AT3G53870	Ribosomal protein S3 family protein	0	1.03565	0.233	0.078	0	1
AT2G30870	ATGSTF10,ARABIDOPSIS THALIANA GLUTATHIONE S-TRANSFERASE PHI 10,ATGSTF4,ERD13,EARLY DEHYDRATION-INDUCED 13	0	1.03563	0.395	0.177	0	1
AT5G61170	Ribosomal protein S19e family protein	0	1.03323	0.241	0.08	0	1
AT5G42300	ubiquitin-like protein 5	0	1.03291	0.235	0.073	0	1
AT1G67350	NADH-ubiquinone oxidoreductase	0	1.02993	0.17	0.042	0	1
AT1G78380	ATGSTU19,A. THALIANA GLUTATHIONE S-TRANSFERASE TAU 19,GST8,GLUTATHIONE TRANSFERASE 8	0	1.028	0.292	0.103	0	1
AT5G59850	Ribosomal protein S8 family protein	0	1.02678	0.158	0.04	0	1
AT1G62380	ATACO2	0	1.02587	0.754	0.449	0	1
AT3G07110	Ribosomal protein L13 family protein	0	1.02379	0.183	0.05	0	1
AT1G79550	phosphoglycerate kinase	0	1.02318	0.274	0.102	0	1
AT5G58420	Ribosomal protein S4 (RPS4A) family protein	0	1.0225	0.211	0.065	0	1
AT1G55670	photosystem I subunit G	0	1.02212	0.28	0.095	0	1
AT5G53300	ubiquitin-conjugating enzyme 10	0	1.01591	0.583	0.314	0	1
AT4G02520	ATGSTF2,glutathione S-transferase PHI 2,ATPM24,ATPM24.1,GST2	0	1.0159	0.229	0.069	0	1
AT4G18730	ribosomal protein L16B	0	1.01531	0.241	0.086	0	1
AT3G04920	Ribosomal protein S24e family protein	0	1.01514	0.199	0.059	0	1
AT5G20720	ATCPN21,CHCPN10,CHLOROPLAST CHAPERONIN 10,CPN10,CHLOROPLAST CHAPERONIN 10,CPN21	0	1.01276	0.206	0.068	0	1
AT3G62400	cytochrome C oxidase subunit	0	1.01266	0.169	0.041	0	1
AT3G62030	CYP20-3,cyclophilin 20-3	0	1.01216	0.139	0.03	0	1
AT4G29480	Mitochondrial ATP synthase subunit G protein	0	1.00998	0.155	0.041	0	1
AT4G12880	AtENODL19	0	1.00894	0.222	0.081	0	1
AT1G79850	CS17,PDE347,PIGMENT DEFECTIVE 347,PRPS17,PLASTID RIBOSOMAL SMALL SUBUNIT PROTEIN 17	0	1.00762	0.167	0.045	0	1
AT5G52840	NADH-ubiquinone oxidoreductase-like protein	0	1.00571	0.164	0.04	0	1
AT3G07480	2Fe-2S ferredoxin-like superfamily protein	0	1.00507	0.159	0.037	0	1
AT4G11150	TUFF,VHA-E1,emb2448,embryo defective 2448	0	1.00242	0.293	0.109	0	1
AT3G18280	Bifunctional inhibitor/lipid-transfer protein/seed storage 2S albumin superfamily protein	0	1.00053	0.116	0.019	0	1
AT5G53560	ATB5-A,ATCB5-E,ARABIDOPSIS CYTOCHROME B5 ISOFORM E,B5 #2	0	0.99604	0.281	0.108	0	1
AT1G60950	2Fe-2S ferredoxin-like superfamily protein	0	0.99499	0.222	0.068	0	1
AT2G10940	Bifunctional inhibitor/lipid-transfer protein/seed storage 2S albumin superfamily protein	0	0.993834	0.5	0.224	0	1
AT3G11630	Thioredoxin superfamily protein	0	0.993071	0.158	0.038	0	1
AT1G77940	Ribosomal protein L7Ae/L30e/S12e/Gadd45 family protein	0	0.993049	0.155	0.038	0	1
AT3G11120	Ribosomal protein L41 family	0	0.99304	0.129	0.028	0	1
AT2G45180	Bifunctional inhibitor/lipid-transfer protein/seed storage 2S albumin superfamily protein	0	0.992493	0.4	0.17	0	1
AT5G05370	Cytochrome b-c1 complex, subunit 8 protein	0	0.991176	0.143	0.035	0	1
AT5G50460	secE/sec61-gamma protein transport protein	0	0.989215	0.15	0.037	0	1
AT3G56800	ACAM-3,CALMODULIN 3	0	0.988291	0.283	0.11	0	1
AT4G24770	ATRBP31,ARABIDOPSIS THALIANA RNA BINDING PROTEIN,APPROXIMATELY 31 KD,ATRBP33,CP31	0	0.988132	0.205	0.065	0	1
AT2G47610	Ribosomal protein L7Ae/L30e/S12e/Gadd45 family protein	0	0.985624	0.233	0.077	0	1
AT5G12250	beta-6 tubulin	0	0.985533	0.308	0.126	0	1
AT1G41880	Ribosomal protein L35Ae family protein	0	0.98503	0.159	0.041	0	1
AT3G27240	Cytochrome C1 family	0	0.983833	0.162	0.039	0	1
AT4G39675	hypothetical protein	0	0.983549	0.139	0.026	0	1
AT5G13850	nascent polypeptide-associated complex subunit alpha-like protein 3	0	0.982667	0.169	0.047	0	1
AT3G58730	vacuolar ATP synthase subunit D (VATD) / V-ATPase D subunit / vacuolar proton pump D subunit (VATPD)	0	0.981148	0.197	0.065	0	1
AT4G38680	ATCSP2,ARABIDOPSIS THALIANA COLD SHOCK PROTEIN 2,CSDP2,COLD SHOCK DOMAIN PROTEIN 2,CSP2,COLD SHOCK PROTEIN 2	0	0.977445	0.243	0.085	0	1
AT5G65020	AtANN2	0	0.975374	0.25	0.093	0	1
AT4G34700	AtCIB22	0	0.974923	0.184	0.052	0	1
AT5G59690	Histone superfamily protein	0	0.973627	0.148	0.041	0	1
AT3G16080	Zinc-binding ribosomal protein family protein	0	0.973383	0.189	0.064	0	1
AT1G04480	Ribosomal protein L14p/L23e family protein	0	0.973133	0.198	0.064	0	1
AT5G41700	ATUBC8,ARABIDOPSIS THALIANA UBIQUITIN CONJUGATING ENZYME 8	0	0.972659	0.395	0.17	0	1
AT1G30230	EF1Bb,elongation factor 1B beta	0	0.971573	0.371	0.156	0	1
AT5G12140	ATCYS1,cystatin-1	0	0.970104	0.159	0.037	0	1
AT4G02620	vacuolar ATPase subunit F family protein	0	0.969032	0.189	0.06	0	1
AT3G56240	copper chaperone	0	0.966822	0.172	0.04	0	1
AT5G53250	ATAGP22,ARABINOGALACTAN PROTEIN 22	0	0.965501	0.263	0.107	0	1
AT5G37780	ACAM-1,TCH1,TOUCH 1	0	0.964169	0.265	0.097	0	1
AT4G27130	Translation initiation factor SUI1 family protein	0	0.96378	0.307	0.119	0	1
AT5G65220	Ribosomal L29 family protein	0	0.962427	0.178	0.056	0	1
AT5G38480	RCI1	0	0.962083	0.333	0.143	0	1
AT3G22120	cell wall-plasma membrane linker protein	0	0.960099	0.348	0.138	0	1
AT1G05190	Ribosomal protein L6 family	0	0.956551	0.18	0.055	0	1
AT5G02870	RPL4,ribosomal large subunit 4	0	0.955564	0.222	0.076	0	1
AT1G31812	ACBP,ACYL-COA-BINDING PROTEIN,AtACBP6	0	0.953887	0.589	0.33	0	1
AT2G37040	ATPAL1	0	0.952718	0.154	0.032	0	1
AT3G23600	alpha/beta-Hydrolases superfamily protein	0	0.952413	0.265	0.098	0	1
AT2G04390	Ribosomal S17 family protein	0	0.949653	0.163	0.046	0	1
AT2G40170	ATEM6,ARABIDOPSIS EARLY METHIONINE-LABELLED 6,EM6,EARLY METHIONINE-LABELLED 6	0	0.949622	0.158	0.031	0	1
AT5G64400	CHCH domain protein	0	0.949241	0.317	0.138	0	1
AT2G06520	photosystem II subunit X	0	0.949141	0.216	0.07	0	1
AT5G21020	transmembrane protein	0	0.949007	0.42	0.185	0	1
AT1G73120	F-box/RNI superfamily protein	0	0.947009	0.277	0.103	0	1
AT3G55750	Ribosomal protein L35Ae family protein	0	0.941344	0.133	0.032	0	1
AT5G09510	Ribosomal protein S19 family protein	0	0.940614	0.18	0.057	0	1
AT3G52960	Thioredoxin superfamily protein	0	0.937957	0.129	0.031	0	1
AT4G00810	60S acidic ribosomal protein family	0	0.937498	0.155	0.048	0	1
AT2G35120	Single hybrid motif superfamily protein	0	0.935888	0.122	0.027	0	1
AT3G05880	Low temperature and salt responsive protein family	0	0.935757	0.375	0.16	0	1
AT4G20360	ATRAB8D,ATRABE1B,RAB GTPase homolog E1B	0	0.931913	0.21	0.071	0	1
AT3G18780	DER1,DEFORMED ROOT HAIRS 1,ENL2,ENHANCER OF LRX1 2,FIZ2,FRIZZY AND KINKED SHOOTS 2,LSR2,LIGHT STRESS-REGULATED 2	0	0.929861	0.544	0.274	0	1
AT3G47370	Ribosomal protein S10p/S20e family protein	0	0.929484	0.15	0.042	0	1
AT2G42210	Mitochondrial import inner membrane translocase subunit Tim17/Tim22/Tim23 family protein	0	0.929482	0.196	0.065	0	1
AT3G17020	Adenine nucleotide alpha hydrolases-like superfamily protein	0	0.928542	0.25	0.089	0	1
AT5G13430	Ubiquinol-cytochrome C reductase iron-sulfur subunit	0	0.927904	0.16	0.044	0	1
AT2G31610	Ribosomal protein S3 family protein	0	0.927325	0.177	0.054	0	1
AT1G34030	Ribosomal protein S13/S18 family	0	0.926852	0.154	0.045	0	1
AT4G28520	CRC,CRUCIFERIN C	0	0.925434	0.21	0.039	0	1
AT5G54190	protochlorophyllide oxidoreductase A	0	0.924566	0.272	0.115	0	1
AT3G02470	S-adenosylmethionine decarboxylase	0	0.924142	0.623	0.359	0	1
AT5G10450	14-3-3lambda,14-3-3 PROTEIN G-BOX FACTOR14 LAMBDA,AFT1	0	0.923233	0.407	0.191	0	1
AT3G03070	NADH-ubiquinone oxidoreductase-like protein	0	0.92294	0.198	0.062	0	1
AT3G18410	NADH dehydrogenase ubiquinone 1 beta subcomplex subunit 10-B-like protein (Complex I subunit NDUFS6)	0	0.922628	0.148	0.039	0	1
AT4G13930	serine hydroxymethyltransferase 4	0	0.921622	0.218	0.079	0	1
AT1G79040	photosystem II subunit R	0	0.920434	0.305	0.115	0	1
AT5G47890	NADH-ubiquinone oxidoreductase B8 subunit	0	0.919112	0.153	0.039	0	1
AT3G62790	NADH-ubiquinone oxidoreductase-like protein	0	0.918805	0.139	0.034	0	1
AT5G62690	tubulin beta chain 2	0	0.918337	0.261	0.101	0	1
AT3G17210	ATHS1,A. THALIANA HEAT STABLE PROTEIN 1	0	0.917898	0.194	0.064	0	1
AT2G05710	aconitase 3	0	0.917023	0.259	0.102	0	1
AT1G73230	Nascent polypeptide-associated complex NAC	0	0.915939	0.171	0.053	0	1
AT1G57720	Translation elongation factor EF1B, gamma chain	0	0.915101	0.262	0.1	0	1
AT5G14330	transmembrane protein	0	0.914728	0.177	0.039	0	1
AT5G19760	Mitochondrial substrate carrier family protein	0	0.91295	0.204	0.071	0	1
AT4G20890	tubulin beta-9 chain	0	0.911295	0.202	0.071	0	1
AT4G02450	HSP20-like chaperones superfamily protein	0	0.906727	0.219	0.079	0	1
AT4G29020	glycine-rich protein	0	0.906186	0.368	0.16	0	1
AT5G47210	Hyaluronan / mRNA binding family	0	0.904377	0.287	0.116	0	1
AT5G04800	Ribosomal S17 family protein	0	0.903606	0.157	0.045	0	1
AT3G01130	ATP synthase E chain	0	0.902632	0.19	0.069	0	1
AT2G36120	Glycine-rich protein family	0	0.902466	0.156	0.036	0	1
AT2G40510	Ribosomal protein S26e family protein	0	0.902078	0.154	0.046	0	1
AT2G28000	CH-CPN60A,CHLOROPLAST CHAPERONIN 60ALPHA,Cpn60alpha1,chaperonin-60alpha1,SLP,SCHLEPPERLESS	0	0.900593	0.231	0.092	0	1
AT1G49240	FIZ1,FRIZZY AND KINKED SHOOTS	0	0.900185	0.527	0.273	0	1
AT2G33220	GRIM-19 protein	0	0.899386	0.145	0.038	0	1
AT5G17870	plastid-specific 50S ribosomal protein 6	0	0.899259	0.127	0.033	0	1
AT1G20340	PETE2,PLASTOCYANIN 2	0	0.89865	0.181	0.055	0	1
AT4G09000	GF14 CHI,GENERAL REGULATORY FACTOR1-G-BOX FACTOR 14-3-3 HOMOLOG ISOFORM CHI	0	0.89807	0.275	0.119	0	1
AT1G49140	NADH dehydrogenase ubiquinone 1 beta subcomplex subunit 10-B-like protein (Complex I subunit NDUFS6)	0	0.896497	0.118	0.022	0	1
AT2G47690	NADH-ubiquinone oxidoreductase-like protein	0	0.895213	0.137	0.035	0	1
AT1G75830	PDF1.1,PLANT DEFENSIN 1.1	0	0.894362	0.162	0.032	0	1
AT1G11840	ATGLX1,glyoxalase I homolog	0	0.889575	0.169	0.053	0	1
AT2G02510	NADH dehydrogenase (ubiquinone)s	0	0.888272	0.126	0.028	0	1
AT2G30570	photosystem II reaction center W	0	0.886614	0.195	0.063	0	1
AT3G25920	ribosomal protein L15	0	0.883077	0.157	0.048	0	1
AT2G43970	AtLARP6b	0	0.883076	0.476	0.254	0	1
AT3G14600	Ribosomal protein L18ae/LX family protein	0	0.881027	0.19	0.064	0	1
AT5G46020	28 kDa heat/acid-stable phosphoprotein-like protein	0	0.880431	0.216	0.077	0	1
AT1G35680	Ribosomal protein L21	0	0.879271	0.12	0.03	0	1
AT2G36830	GAMMA-TIP1,GAMMA TONOPLAST INTRINSIC PROTEIN 1,TIP1	0	0.878589	0.403	0.181	0	1
AT3G27830	RPL12,RIBOSOMAL PROTEIN L12	0	0.876347	0.167	0.056	0	1
AT3G02560	Ribosomal protein S7e family protein	0	0.875688	0.176	0.061	0	1
AT5G22880	H2B,HISTONE H2B	0	0.874775	0.17	0.055	0	1
AT1G07590	Tetratricopeptide repeat (TPR)-like superfamily protein	0	0.87455	0.722	0.391	0	1
AT5G54600	SVR8,SUPPRESSOR OF VARIEGATION 8	0	0.87358	0.164	0.053	0	1
AT3G15190	chloroplast 30S ribosomal protein S20	0	0.872783	0.144	0.044	0	1
AT4G13615	Uncharacterized protein family SERF	0	0.872023	0.233	0.096	0	1
AT1G78300	14-3-3OMEGA,14-3-3 PROTEIN G-BOX FACTOR14 OMEGA,GF14 OMEGA	0	0.870596	0.189	0.067	0	1
AT2G19750	Ribosomal protein S30 family protein	0	0.870137	0.131	0.035	0	1
AT1G19910	ATPase, F0/V0 complex, subunit C protein	0	0.869938	0.39	0.184	0	1
AT4G23710	VATG2,VACUOLAR ATP SYNTHASE SUBUNIT G2,VHA-G2	0	0.868944	0.168	0.055	0	1
AT2G33370	Ribosomal protein L14p/L23e family protein	0	0.868603	0.135	0.036	0	1
AT5G18800	Cox19-like CHCH family protein	0	0.868427	0.14	0.037	0	1
AT4G01310	Ribosomal L5P family protein	0	0.868189	0.159	0.053	0	1
AT5G47570	NADH dehydrogenase ubiquinone 1 beta subcomplex subunit	0	0.865331	0.172	0.059	0	1
AT4G21850	ATMSRB9,methionine sulfoxide reductase B9	0	0.863192	0.203	0.079	0	1
AT3G01120	AtCGS1,AtCYS1,A. thaliana cystathionine gamma-synthetase 1,CGS1,CYSTATHIONINE GAMMA-SYNTHASE 1,CGS,CYSTATHIONINE GAMMA-SYNTHASE	0	0.862849	0.216	0.083	0	1
AT3G58610	ketol-acid reductoisomerase	0	0.86139	0.246	0.096	0	1
AT2G17420	ATNTRA,THIOREDOXIN REDUCTASE A,NTR2,NADPH-DEPENDENT THIOREDOXIN REDUCTASE 2	0	0.859968	0.184	0.059	0	1
AT5G48810	ATB5-B,ATCB5-D,ARABIDOPSIS CYTOCHROME B5 ISOFORM D,B5 #3,CYTB5-B	0	0.859326	0.251	0.105	0	1
AT4G34110	ATPAB2,ARABIDOPSIS POLY(A) BINDING 2,PABP2,POLY(A) BINDING PROTEIN 2	0	0.859103	0.661	0.41	0	1
AT1G78900	vacuolar ATP synthase subunit A	0	0.85631	0.348	0.169	0	1
AT1G27970	nuclear transport factor 2B	0	0.854982	0.142	0.04	0	1
AT5G35660	Glycine-rich protein family	0	0.850001	0.181	0.035	0	1
AT1G74270	Ribosomal protein L35Ae family protein	0	0.849173	0.122	0.032	0	1
AT1G20260	AtVAB3	0	0.848456	0.231	0.091	0	1
AT2G47400	CP12,CP12 DOMAIN-CONTAINING PROTEIN 1	0	0.846893	0.353	0.158	0	1
AT4G17520	Hyaluronan / mRNA binding family	0	0.844842	0.18	0.061	0	1
AT1G51200	A20/AN1-like zinc finger family protein	0	0.844777	0.278	0.117	0	1
AT5G40370	AtGRXC2	0	0.843894	0.143	0.04	0	1
AT1G47420	succinate dehydrogenase 5	0	0.842094	0.158	0.048	0	1
AT3G58680	ATMBF1B,MULTIPROTEIN BRIDGING FACTOR 1B	0	0.841698	0.197	0.073	0	1
AT1G79010	Alpha-helical ferredoxin	0	0.840704	0.16	0.05	0	1
AT1G27310	nuclear transport factor 2A	0	0.840567	0.15	0.045	0	1
AT5G13420	Aldolase-type TIM barrel family protein	0	0.83785	0.161	0.047	0	1
AT1G75350	Ribosomal protein L31	0	0.836554	0.147	0.046	0	1
AT5G43780	Pseudouridine synthase/archaeosine transglycosylase-like family protein	0	0.836339	0.201	0.064	0	1
AT4G28060	Cytochrome c oxidase, subunit Vib family protein	0	0.836089	0.139	0.042	0	1
AT1G75630	vacuolar H+-pumping ATPase 16 kDa proteolipid subunit 4	0	0.834667	0.17	0.06	0	1
AT2G44120	Ribosomal protein L30/L7 family protein	0	0.831539	0.147	0.046	0	1
AT3G54210	Ribosomal protein L17 family protein	0	0.831083	0.172	0.06	0	1
AT5G63400	adenylate kinase 1	0	0.830657	0.171	0.059	0	1
AT5G62700	tubulin beta chain 3	0	0.825557	0.314	0.143	0	1
AT4G22220	SufE/NifU family protein	0	0.82445	0.157	0.05	0	1
AT4G12800	photosystem I subunit l	0	0.823976	0.22	0.079	0	1
AT1G22410	Class-II DAHP synthetase family protein	0	0.823498	0.129	0.032	0	1
AT4G35090	catalase 2	0	0.823184	0.208	0.078	0	1
AT5G08530	51 kDa subunit of complex I	0	0.823039	0.157	0.049	0	1
AT5G10860	Cystathionine beta-synthase (CBS) family protein	0	0.822685	0.336	0.154	0	1
AT5G20090	AtMPC1,MPC1,mitochondrial pyruvate carrier 1	0	0.821504	0.141	0.042	0	1
AT1G74970	TWN3	0	0.821252	0.139	0.04	0	1
AT3G46010	ATADF1,atadf	0	0.821238	0.183	0.067	0	1
AT5G35630	ATGSL1,GLUTAMINE SYNTHETASE LIKE 1,GLN2,GLUTAMINE SYNTHETASE 2	0	0.820961	0.256	0.107	0	1
AT2G27730	copper ion binding protein	0	0.820897	0.2	0.077	0	1
AT5G55290	ATPase, V0 complex, subunit E	0	0.818786	0.133	0.039	0	1
AT3G15640	Rubredoxin-like superfamily protein	0	0.818556	0.132	0.034	0	1
AT2G18040	peptidylprolyl cis/trans isomerase, NIMA-interacting 1	0	0.817717	0.135	0.037	0	1
AT2G04410	RPM1-interacting protein 4 (RIN4) family protein	0	0.815943	0.189	0.064	0	1
AT1G77710	AtCCP2	0	0.814777	0.135	0.038	0	1
AT4G38920	ATVHA-C3,vacuolar-type H(+)-ATPase C3,AVA-P3	0	0.814614	0.299	0.137	0	1
AT3G10920	ATMSD1,ARABIDOPSIS MANGANESE SUPEROXIDE DISMUTASE 1,AtSOD1,superoxide dismutase 1,MEE33,MATERNAL EFFECT EMBRYO ARREST 33	0	0.813882	0.164	0.052	0	1
AT3G22440	FRIGIDA-like protein	0	0.810106	0.271	0.117	0	1
AT2G37270	ATRPS5B,ribosomal protein 5B	0	0.808649	0.15	0.048	0	1
AT5G65390	arabinogalactan protein 7	0	0.807853	0.338	0.161	0	1
AT3G21055	photosystem II subunit T	0	0.80523	0.165	0.055	0	1
AT2G28190	AtSOD2,CZSOD2,COPPER/ZINC SUPEROXIDE DISMUTASE 2,SOD2,superoxide dismutase 2	0	0.803228	0.109	0.026	0	1
AT4G34670	Ribosomal protein S3Ae	0	0.802688	0.258	0.107	0	1
AT1G35160	14-3-3PHI,14-3-3 PROTEIN G-BOX FACTOR14 PHI,GRF4,GENERAL REGULATORY FACTOR 4	0	0.799672	0.191	0.069	0	1
AT1G76930	ATEXT1,EXTENSIN 1,ATEXT4,extensin 4,EXT1,extensin 1,ORG5,OBP3-RESPONSIVE GENE 5	0	0.798762	0.505	0.193	0	1
AT1G51680	4CL.1,4-COUMARATE:COA LIGASE 1,AT4CL1,ARABIDOPSIS THALIANA 4-COUMARATE:COA LIGASE 1	0	0.797592	0.147	0.038	0	1
AT2G37220	RNA-binding (RRM/RBD/RNP motifs) family protein	0	0.795663	0.231	0.096	0	1
AT5G67600	cysteine-rich TM module stress tolerance protein	0	0.794107	0.132	0.038	0	1
AT3G14990	AtDJ1A,DJ-1 homolog A,DJ-1a	0	0.792343	0.229	0.082	0	1
AT5G11740	ATAGP15	0	0.788851	0.447	0.182	0	1
AT1G51980	Insulinase (Peptidase family M16) protein	0	0.784398	0.151	0.048	0	1
AT2G26500	cytochrome b6f complex subunit (petM)	0	0.779685	0.213	0.085	0	1
AT5G13440	Ubiquinol-cytochrome C reductase iron-sulfur subunit	0	0.779592	0.139	0.042	0	1
AT3G54580	Proline-rich extensin-like family protein	0	0.777089	0.259	0.063	0	1
AT3G61470	photosystem I light harvesting complex protein	0	0.770744	0.208	0.073	0	1
AT3G15353	ATMT3	0	0.765917	0.127	0.027	0	1
AT1G52740	histone H2A protein 9	0	0.762984	0.21	0.083	0	1
AT1G14400	ATUBC1	0	0.759838	0.267	0.117	0	1
AT5G55160	ATSUMO2,SUM2,SMALL UBIQUITIN-LIKE MODIFIER 2,SUMO 2,SMALL UBIQUITIN-LIKE MODIFIER 2	0	0.758019	0.134	0.039	0	1
AT3G12120	AtFAD2	0	0.755661	0.455	0.255	0	1
AT2G28910	CAX interacting protein 4	0	0.748512	0.418	0.224	0	1
AT1G09640	Translation elongation factor EF1B, gamma chain	0	0.74784	0.24	0.101	0	1
AT1G66200	ATGSR2,glutamine synthase clone F11,GLN1	0	0.74694	0.398	0.154	0	1
AT5G66570	MSP-1,MANGANESE-STABILIZING PROTEIN 1,OE33,OXYGEN EVOLVING COMPLEX 33 KILODALTON PROTEIN,OEE1,33 KDA OXYGEN EVOLVING POLYPEPTIDE 1,OEE33,OXYGEN EVOLVING ENHANCER PROTEIN 33,PSBO-1,PS II OXYGEN-EVOLVING COMPLEX 1	0	0.74685	0.309	0.138	0	1
AT4G10340	light harvesting complex of photosystem II 5	0	0.74608	0.304	0.14	0	1
AT3G11930	Adenine nucleotide alpha hydrolases-like superfamily protein	0	0.737209	0.167	0.045	0	1
AT4G38770	ATPRP4,ARABIDOPSIS THALIANA PROLINE-RICH PROTEIN 4	0	0.733875	0.434	0.214	0	1
AT1G79530	glyceraldehyde-3-phosphate dehydrogenase of plastid 1	0	0.729967	0.146	0.046	0	1
AT1G56280	ATDI19,drought-induced 19	0	0.728986	0.451	0.253	0	1
AT4G21960	Peroxidase superfamily protein	0	0.710703	0.463	0.25	0	1
AT2G32690	ATGRP23,GLYCINE-RICH PROTEIN 23	0	0.710192	0.339	0.159	0	1
AT1G31330	photosystem I subunit F	0	0.701511	0.214	0.085	0	1
AT1G09740	Adenine nucleotide alpha hydrolases-like superfamily protein	0	0.701359	0.16	0.052	0	1
AT4G25100	ATFSD1,ARABIDOPSIS FE SUPEROXIDE DISMUTASE 1	0	0.698368	0.252	0.106	0	1
AT4G40040	H3.3,histone 3.3	0	0.685117	0.394	0.21	0	1
AT1G74470	Pyridine nucleotide-disulfide oxidoreductase family protein	0	0.682223	0.36	0.175	0	1
AT4G12470	azelaic acid induced 1	0	0.660733	0.213	0.082	0	1
AT5G06640	Proline-rich extensin-like family protein	0	0.617442	0.128	0.031	0	1
AT5G66400	ATDI8,ARABIDOPSIS THALIANA DROUGHT-INDUCED 8	0	0.600786	0.12	0.027	0	1
AT1G65970	thioredoxin-dependent peroxidase 2	0	0.581537	0.324	0.145	0	1
AT1G20620	ATCAT3,SEN2,SENESCENCE 2	0	0.574354	0.824	0.617	0	1
AT3G62680	ATPRP3,ARABIDOPSIS THALIANA PROLINE-RICH PROTEIN 3	0	0.541581	0.128	0.035	0	1
AT1G07610	metallothionein 1C	0	0.535123	0.331	0.136	0	1
AT3G26520	GAMMA-TIP2,SITIP,SALT-STRESS INDUCIBLE TONOPLAST INTRINSIC PROTEIN,TIP1	0	0.526258	0.729	0.523	0	1
AT3G54590	ATHRGP1,hydroxyproline-rich glycoprotein	0	0.520015	0.15	0.04	0	1
AT2G41260	glycine-rich protein / late embryogenesis abundant protein (M17)	0	0.499217	0.118	0.025	0	1
AT3G16420	JAL30,JACALIN-RELATED LECTIN 30,PBPI	0	0.496079	0.705	0.486	0	1
AT5G43580	Serine protease inhibitor, potato inhibitor I-type family protein	0	0.408419	0.324	0.148	0	1
AT3G28550	Proline-rich extensin-like family protein	0	0.362664	0.202	0.063	0	1
AT1G14980	chaperonin 10	7.42e-307	0.771708	0.101	0.025	2.33e-302	1
AT5G42890	ATSCP2,STEROL CARRIER PROTEIN 2	2.73e-306	0.884756	0.162	0.056	8.56e-302	1
AT5G19770	tubulin alpha-3	1.43e-305	0.783534	0.353	0.184	4.49e-301	1
AT5G14320	Ribosomal protein S13/S18 family	2.05e-305	0.771039	0.142	0.045	6.44e-301	1
AT4G03520	Thioredoxin superfamily protein	4.58e-305	0.813093	0.132	0.04	1.43e-300	1
AT2G45960	ATHH2,PIP1	1.06e-304	0.589257	0.511	0.309	3.32e-300	1
AT3G26650	glyceraldehyde 3-phosphate dehydrogenase A subunit	1.79e-304	0.705002	0.255	0.112	5.6e-300	1
AT4G26230	Ribosomal protein L31e family protein	1.19e-303	0.88813	0.18	0.066	3.72e-299	1
AT5G39320	UDP-glucose 6-dehydrogenase family protein	1.85e-303	0.833648	0.135	0.042	5.81e-299	1
AT3G45980	Histone superfamily protein	2.47e-303	0.870374	0.22	0.091	7.76e-299	1
AT1G27400	Ribosomal protein L22p/L17e family protein	3.29e-303	0.780407	0.149	0.049	1.03e-298	1
AT2G44610	Ras-related small GTP-binding family protein	3.87e-303	0.806683	0.162	0.056	1.21e-298	1
AT5G36230	ARM repeat superfamily protein	6.87e-303	0.755994	0.159	0.054	2.15e-298	1
AT2G32060	Ribosomal protein L7Ae/L30e/S12e/Gadd45 family protein	1.24e-302	0.794459	0.166	0.058	3.87e-298	1
AT1G23490	ATARF1,ADP-ribosylation factor 1,ATARFA1A,ADP-RIBOSYLATION FACTOR 1A,ATARF,ADP-RIBOSYLATION FACTOR	4.29e-301	0.7865	0.278	0.129	1.35e-296	1
AT1G45145	ATH5,THIOREDOXIN H-TYPE 5,ATTRX5,thioredoxin H-type 5,LIV1,LOCUS OF INSENSITIVITY TO VICTORIN 1,TRX-h5,THIOREDOXIN H-TYPE 5	8.56e-301	0.595485	0.17	0.059	2.68e-296	1
AT5G43460	HR-like lesion-inducing protein-like protein	4.68e-300	0.787592	0.179	0.066	1.47e-295	1
AT1G20010	tubulin beta-5 chain	1.25e-299	0.81538	0.295	0.142	3.91e-295	1
AT5G43940	ADH2,ALCOHOL DEHYDROGENASE 2,ATGSNOR1,GSNOR,S-NITROSOGLUTATHIONE REDUCTASE,PAR2,PARAQUAT RESISTANT 2	2.35e-298	0.757228	0.222	0.092	7.36e-294	1
AT5G45775	Ribosomal L5P family protein	2.8e-298	0.796097	0.129	0.039	8.79e-294	1
AT5G08680	ATP synthase alpha/beta family protein	6.74e-298	0.78364	0.232	0.099	2.11e-293	1
AT4G11211	hypothetical protein	6.87e-298	0.845483	0.133	0.041	2.15e-293	1
AT4G25740	RNA binding Plectin/S10 domain-containing protein	8.32e-298	0.780027	0.116	0.033	2.61e-293	1
AT1G64230	ubiquitin-conjugating enzyme 28	2.3e-297	0.721187	0.401	0.222	7.2e-293	1
AT1G48350	Ribosomal L18p/L5e family protein	2.66e-297	0.820196	0.136	0.043	8.34e-293	1
AT1G12310	Calcium-binding EF-hand family protein	6.41e-297	0.785909	0.136	0.043	2.01e-292	1
AT3G60750	AtTKL1,TKL1,transketolase 1	4.8e-296	0.747805	0.243	0.106	1.5e-291	1
AT1G11860	Glycine cleavage T-protein family	8.86e-295	0.741653	0.201	0.08	2.78e-290	1
AT1G15500	TLC ATP/ADP transporter	2.82e-294	0.793181	0.23	0.098	8.85e-290	1
AT1G17880	ATBTF3	3.22e-294	0.822493	0.225	0.095	1.01e-289	1
AT1G06680	OE23,OXYGEN EVOLVING COMPLEX SUBUNIT 23 KDA,OEE2,OXYGEN-EVOLVING ENHANCER PROTEIN 2,PSII-P,PHOTOSYSTEM II SUBUNIT P	4.34e-294	0.662588	0.266	0.12	1.36e-289	1
AT2G21060	ATCSP4,COLD SHOCK DOMAIN PROTEIN 4,ATGRP2B,glycine-rich protein 2B	6.46e-294	0.730115	0.178	0.066	2.03e-289	1
AT3G42050	vacuolar ATP synthase subunit H family protein	1.21e-293	0.77996	0.224	0.095	3.81e-289	1
AT4G34881	transmembrane protein	3.03e-293	0.592816	0.411	0.224	9.49e-289	1
AT1G29930	AB140,CAB140,CHLOROPHYLL A/B PROTEIN 140,LHCB1.3,LIGHT-HARVESTING CHLOROPHYLL A/B-PROTEIN 1.3	3.14e-293	0.590664	0.628	0.449	9.83e-289	1
AT4G28750	Photosystem I reaction centre subunit IV / PsaE protein	1.8e-292	0.67225	0.145	0.048	5.64e-288	1
AT3G25930	Adenine nucleotide alpha hydrolases-like superfamily protein	2.14e-292	0.66134	0.175	0.063	6.69e-288	1
AT4G00585	transmembrane protein	3.42e-291	0.80514	0.115	0.032	1.07e-286	1
AT5G15090	ATVDAC3,ARABIDOPSIS THALIANA VOLTAGE DEPENDENT ANION CHANNEL 3,AtVDAC-3	6.65e-290	0.75245	0.142	0.046	2.09e-285	1
AT4G25890	60S acidic ribosomal protein family	7.49e-289	0.765403	0.104	0.027	2.35e-284	1
AT2G21620	Adenine nucleotide alpha hydrolases-like superfamily protein	1.28e-287	0.718012	0.194	0.076	4.01e-283	1
AT5G15650	ATRGP2,REVERSIBLY GLYCOSYLATED POLYPEPTIDE 2	4.12e-287	0.806497	0.226	0.097	1.29e-282	1
AT4G40090	arabinogalactan protein 3	1.27e-286	0.518769	0.101	0.026	3.99e-282	1
AT4G21280	PSBQ-1,PHOTOSYSTEM II SUBUNIT Q-1,PSBQ,PHOTOSYSTEM II SUBUNIT Q	2.41e-286	0.747644	0.122	0.036	7.55e-282	1
AT2G21170	PDTPI,PLASTID ISOFORM TRIOSE PHOSPHATE ISOMERASE	2.66e-285	0.733789	0.228	0.098	8.33e-281	1
AT4G34200	PGDH1,phosphoglycerate dehydrogenase 1	3.05e-284	0.759971	0.164	0.059	9.56e-280	1
AT1G74050	Ribosomal protein L6 family protein	3.28e-284	0.805937	0.192	0.076	1.03e-279	1
AT4G02380	AtLEA5,Arabidopsis thaliana late embryogenensis abundant like 5	1.13e-283	0.548663	0.508	0.306	3.54e-279	1
AT4G15910	ATDI21,drought-induced 21	5.67e-283	0.839585	0.126	0.039	1.78e-278	1
AT3G05020	ACP,ACYL CARRIER PROTEIN	3.57e-282	0.739058	0.166	0.06	1.12e-277	1
AT3G46030	Histone superfamily protein	4.53e-282	0.797664	0.153	0.053	1.42e-277	1
AT4G29410	Ribosomal L28e protein family	1.91e-279	0.812207	0.131	0.042	5.98e-275	1
AT5G47110	Chlorophyll A-B binding family protein	2.57e-279	0.752724	0.23	0.1	8.07e-275	1
AT4G14010	ralf-like 32	2.18e-278	0.757704	0.133	0.043	6.83e-274	1
AT5G35530	Ribosomal protein S3 family protein	2.36e-276	0.765896	0.162	0.059	7.4e-272	1
AT5G55190	ATRAN3,RAN GTPASE 3	3.85e-276	0.717196	0.151	0.052	1.21e-271	1
AT4G01150	CURT1A,CURVATURE THYLAKOID 1A	1.12e-275	0.748077	0.13	0.041	3.52e-271	1
AT5G02610	Ribosomal L29 family protein	1.14e-275	0.762406	0.118	0.035	3.57e-271	1
AT4G34720	ATPase, F0/V0 complex, subunit C protein	4.17e-274	0.744667	0.176	0.067	1.31e-269	1
AT2G45070	Preprotein translocase Sec, Sec61-beta subunit protein	1.69e-273	0.839479	0.196	0.08	5.29e-269	1
AT1G24510	TCP-1/cpn60 chaperonin family protein	2.55e-273	0.685093	0.139	0.046	8e-269	1
AT1G78630	Ribosomal protein L13 family protein	3.97e-273	0.782191	0.158	0.057	1.24e-268	1
AT2G22670	indoleacetic acid-induced protein 8	1.45e-272	0.713601	0.165	0.061	4.53e-268	1
AT4G10480	Nascent polypeptide-associated complex (NAC), alpha subunit family protein	1.83e-272	0.760005	0.14	0.047	5.75e-268	1
AT1G64750	ATDSS1(I),deletion of SUV3 suppressor 1(I),DSS1(I),deletion of SUV3 suppressor 1(I)	2.72e-272	0.768826	0.14	0.047	8.53e-268	1
AT2G24980	Proline-rich extensin-like family protein	1.81e-271	0.505996	0.1	0.026	5.69e-267	1
AT5G48930	hydroxycinnamoyl-CoA shikimate/quinate hydroxycinnamoyl transferase	1.84e-270	0.630853	0.118	0.035	5.77e-266	1
AT3G47470	CAB4	4.14e-270	0.656286	0.237	0.106	1.3e-265	1
AT2G22170	Lipase/lipooxygenase, PLAT/LH2 family protein	5.19e-270	0.779346	0.275	0.134	1.63e-265	1
AT5G23900	Ribosomal protein L13e family protein	1.22e-269	0.76822	0.173	0.066	3.82e-265	1
AT5G50335	hypothetical protein	1.46e-269	0.753281	0.111	0.032	4.59e-265	1
AT4G31300	N-terminal nucleophile aminohydrolases (Ntn hydrolases) superfamily protein	4.77e-269	0.685817	0.117	0.035	1.5e-264	1
AT3G17390	MAT4,METHIONINE ADENOSYLTRANSFERASE 4,SAMS3,S-ADENOSYLMETHIONINE SYNTHETASE 3	5.1e-269	0.546895	0.368	0.199	1.6e-264	1
AT1G47260	APFI	3.13e-268	0.74058	0.119	0.036	9.81e-264	1
AT2G40060	Clathrin light chain protein	5.64e-268	0.716005	0.196	0.08	1.77e-263	1
AT1G12000	Phosphofructokinase family protein	2.85e-267	0.688332	0.123	0.038	8.92e-263	1
AT5G21274	ACAM-6	3.83e-267	0.744609	0.144	0.05	1.2e-262	1
AT1G74060	Ribosomal protein L6 family protein	1.7e-266	0.739005	0.147	0.051	5.32e-262	1
AT4G35100	PIP2	2.49e-265	0.594208	0.39	0.216	7.79e-261	1
AT1G15820	CP24	2.68e-265	0.64744	0.183	0.072	8.39e-261	1
AT2G44620	MTACP1,MITOCHONDRIAL ACYL CARRIER PROTEIN 1	1.74e-263	0.720966	0.126	0.04	5.44e-259	1
AT3G22110	20S proteasome alpha subunit C1	3.52e-263	0.724705	0.114	0.034	1.1e-258	1
AT5G67590	NADH-ubiquinone oxidoreductase-like protein	6.18e-263	0.741924	0.129	0.042	1.94e-258	1
AT3G01280	ATVDAC1,ARABIDOPSIS THALIANA VOLTAGE DEPENDENT ANION CHANNEL 1	8.19e-263	0.768359	0.152	0.055	2.57e-258	1
AT3G55280	RPL23A2,RIBOSOMAL PROTEIN L23A2	2.55e-262	0.735632	0.129	0.042	7.99e-258	1
AT2G42680	ATMBF1A,ARABIDOPSIS THALIANA MULTIPROTEIN BRIDGING FACTOR 1A	1.05e-261	0.714081	0.14	0.048	3.29e-257	1
AT3G44110	DNAJ homologue 3	3.48e-261	0.708149	0.205	0.087	1.09e-256	1
AT3G19760	RH2	6.85e-261	0.664411	0.136	0.046	2.15e-256	1
AT3G28710	ATPase, V0/A0 complex, subunit C/D	1.09e-260	0.68582	0.141	0.049	3.41e-256	1
AT1G60710	NAD(P)-linked oxidoreductase superfamily protein	3.73e-260	0.70796	0.135	0.046	1.17e-255	1
AT4G02770	photosystem I subunit D-1	5.52e-260	0.66292	0.152	0.055	1.73e-255	1
AT3G14230	related to AP2 2	6.02e-260	0.70699	0.272	0.132	1.89e-255	1
AT3G59920	ATGDI2,RAB GDP dissociation inhibitor 2	6.06e-260	0.725518	0.216	0.094	1.9e-255	1
AT1G42960	inner membrane localized protein	2.6e-259	0.677931	0.124	0.039	8.14e-255	1
AT3G10985	ATWI-12,ARABIDOPSIS THALIANA WOUND-INDUCED PROTEIN 12,WI12,WOUND-INDUCED PROTEIN 12	3.15e-259	0.647624	0.247	0.114	9.88e-255	1
AT4G02580	NADH-ubiquinone oxidoreductase 24 kDa subunit	2.81e-258	0.71341	0.119	0.037	8.82e-254	1
AT4G13850	ATGRP2,GLYCINE-RICH RNA-BINDING PROTEIN 2,GRP2,glycine rich protein 2	3.42e-258	0.706227	0.132	0.044	1.07e-253	1
AT3G02360	6-phosphogluconate dehydrogenase family protein	2.7e-257	0.707393	0.167	0.064	8.45e-253	1
AT1G09780	Phosphoglycerate mutase, 2,3-bisphosphoglycerate-independent	3.07e-257	0.756414	0.156	0.058	9.62e-253	1
AT3G02780	IDI2,ATISOPENTENYL DIPHOSPHE ISOMERASE 2,IPIAT1	7.76e-257	0.751964	0.156	0.058	2.43e-252	1
AT5G65360	H3.1,histone 3.1	9.38e-257	0.796715	0.12	0.038	2.94e-252	1
AT3G13120	Ribosomal protein S10p/S20e family protein	2.45e-255	0.663297	0.106	0.031	7.68e-251	1
AT1G30380	photosystem I subunit K	3.17e-255	0.629415	0.145	0.052	9.93e-251	1
AT1G12840	ATVHA-C,ARABIDOPSIS THALIANA VACUOLAR ATP SYNTHASE SUBUNIT C	3.45e-255	0.732716	0.146	0.052	1.08e-250	1
AT1G36980	transmembrane 50A-like protein	3.72e-255	0.642939	0.192	0.079	1.17e-250	1
AT2G24200	atLAP1	3.54e-254	0.732902	0.16	0.061	1.11e-249	1
AT3G09840	ATCDC48,CDC48A	5.95e-254	0.688389	0.285	0.143	1.87e-249	1
AT4G02890	Ubiquitin family protein	8.41e-254	0.69997	0.208	0.09	2.64e-249	1
AT1G66580	RPL10C,ribosomal protein L10 C	1.49e-253	0.640633	0.208	0.089	4.67e-249	1
AT1G56330	ATSAR1B,secretion-associated RAS 1B,ATSAR1,SECRETION-ASSOCIATED RAS 1,ATSARA1B,ARABIDOPSIS THALIANA SECRETION-ASSOCIATED RAS 1B,SAR1,SECRETION-ASSOCIATED RAS 1	2.7e-253	0.75308	0.149	0.054	8.45e-249	1
AT4G25050	acyl carrier protein 4	4.44e-253	0.666321	0.122	0.039	1.39e-248	1
AT1G23190	Phosphoglucomutase/phosphomannomutase family protein	6.21e-251	0.740419	0.145	0.052	1.95e-246	1
AT5G11500	coiled-coil protein	6.32e-250	0.713264	0.207	0.09	1.98e-245	1
AT5G39570	transmembrane protein	1.87e-249	0.616574	0.372	0.208	5.87e-245	1
AT3G12780	phosphoglycerate kinase 1	2.11e-249	0.672759	0.157	0.059	6.61e-245	1
AT1G07890	ATAPX01,ATAPX1,CS1,MEE6,maternal effect embryo arrest 6	1.75e-248	0.640379	0.344	0.188	5.48e-244	1
AT1G78040	Pollen Ole e 1 allergen and extensin family protein	1.87e-248	0.594355	0.439	0.262	5.86e-244	1
AT5G46290	KAS1,KETOACYL-ACP SYNTHASE 1	5.28e-248	0.644643	0.118	0.037	1.65e-243	1
AT3G62530	ARM repeat superfamily protein	1.08e-247	0.705477	0.103	0.03	3.4e-243	1
AT1G66410	ACAM-4,CALMODULIN 4	1.55e-247	0.748251	0.251	0.121	4.86e-243	1
AT2G01140	AtFBA3,FBA3,fructose-bisphosphate aldolase 3	1.8e-247	0.674372	0.149	0.054	5.64e-243	1
AT5G60670	Ribosomal protein L11 family protein	4.32e-247	0.809328	0.12	0.039	1.35e-242	1
AT5G54760	Translation initiation factor SUI1 family protein	5.69e-247	0.688203	0.164	0.063	1.78e-242	1
AT3G46000	actin depolymerizing factor 2	8.39e-246	0.669504	0.147	0.053	2.63e-241	1
AT4G24220	5[beta]-StR,&#916	4.38e-245	0.685481	0.217	0.097	1.37e-240	1
AT3G22890	ATPS1	5.4e-245	0.679093	0.123	0.04	1.69e-240	1
AT4G24690	AtNBR1,Arabidopsis thaliana next to BRCA1 gene 1	9.05e-245	0.683312	0.276	0.138	2.84e-240	1
AT5G42790	ARS5,ARSENIC TOLERANCE 5,ATPSM30	3.07e-244	0.686106	0.141	0.051	9.62e-240	1
AT4G02230	Ribosomal protein L19e family protein	4.69e-244	0.67914	0.145	0.053	1.47e-239	1
AT2G20420	ATP citrate lyase (ACL) family protein	6.37e-244	0.743204	0.132	0.046	2e-239	1
AT3G44890	ribosomal protein L9	7e-244	0.692662	0.101	0.029	2.2e-239	1
AT5G59890	ATADF4	1.34e-243	0.684109	0.111	0.034	4.21e-239	1
AT2G39390	Ribosomal L29 family protein	1.46e-241	0.706814	0.123	0.041	4.58e-237	1
AT3G23810	ATSAHH2,S-ADENOSYL-L-HOMOCYSTEINE (SAH) HYDROLASE 2	2.78e-241	0.747172	0.21	0.093	8.7e-237	1
AT5G01350	UvrABC system C protein	4.48e-241	0.65378	0.218	0.099	1.4e-236	1
AT4G38970	AtFBA2	1.9e-240	0.671369	0.163	0.064	5.96e-236	1
AT3G25717	DVL6,DEVIL 6	9.89e-240	0.712076	0.23	0.107	3.1e-235	1
AT3G27160	Ribosomal protein S21 family protein	2.32e-238	0.690765	0.115	0.037	7.27e-234	1
AT1G65720	transmembrane protein	2.36e-238	0.603102	0.176	0.072	7.39e-234	1
AT3G07230	wound-responsive protein-like protein	1.71e-237	0.795384	0.133	0.047	5.36e-233	1
AT5G63600	ATFLS5	3.71e-237	0.509736	0.183	0.075	1.16e-232	1
AT3G46060	RAB GTPase homolog 8A	4.52e-235	0.694697	0.15	0.057	1.42e-230	1
AT2G34420	LHCB1.5,PHOTOSYSTEM II LIGHT HARVESTING COMPLEX GENE 1.5	8.88e-235	0.580377	0.285	0.146	2.78e-230	1
AT3G52880	ATMDAR1,monodehydroascorbate reductase 1	7.82e-233	0.62742	0.161	0.063	2.45e-228	1
AT5G39950	ATH2,Arabidopsis thioredoxin h2,ATTRX2,thioredoxin 2,ATTRXH2,TRXH2,THIOREDOXIN H2	2.09e-232	0.660563	0.132	0.047	6.54e-228	1
AT5G33320	ARAPPT,ARABIDOPSIS THALIANA PHOSPHATE/PHOSPHOENOLPYRUVATE TRANSLOCATOR,PPT,PHOSPHOENOLPYRUVATE/PHOSPHATE TRANSLOCATOR	8.52e-232	0.636256	0.111	0.035	2.67e-227	1
AT2G19740	Ribosomal protein L31e family protein	2.19e-230	0.713098	0.101	0.03	6.87e-226	1
AT1G56200	embryo defective 1303	2.41e-230	0.656286	0.173	0.071	7.55e-226	1
AT5G66510	gamma carbonic anhydrase 3	4.65e-230	0.653461	0.106	0.033	1.46e-225	1
AT1G57860	Translation protein SH3-like family protein	5.93e-229	0.712138	0.101	0.031	1.86e-224	1
AT4G24920	secE/sec61-gamma protein transport protein	8.97e-229	0.733991	0.144	0.054	2.81e-224	1
AT2G05520	ATGRP-3,GLYCINE-RICH PROTEIN 3,ATGRP3,ARABIDOPSIS GLYCINE RICH PROTEIN 3,GRP3,GLYCINE-RICH PROTEIN 3	9.69e-229	0.447638	0.511	0.329	3.04e-224	1
AT5G16470	MBS2,METHYLENE BLUE SENSITIVITY 2	1.42e-228	0.702925	0.179	0.075	4.44e-224	1
AT2G41420	proline-rich family protein	5.36e-228	0.676553	0.155	0.06	1.68e-223	1
AT2G27510	ATFD3,ferredoxin 3	6.09e-228	0.66941	0.155	0.06	1.91e-223	1
AT1G07320	EMB2784,EMBRYO DEFECTIVE 2784,PRPL4,plastid ribosomal protein L4	8.44e-228	0.66307	0.119	0.04	2.64e-223	1
AT4G40030	H3.3,histone 3.3	2.84e-226	0.643022	0.238	0.115	8.89e-222	1
AT5G08290	mRNA splicing factor, thioredoxin-like U5 snRNP	5.37e-226	0.682849	0.14	0.052	1.68e-221	1
AT3G01390	AVMA10	1.12e-225	0.702601	0.191	0.084	3.51e-221	1
AT3G12490	ATCYS6,ARABIDOPSIS THALIANA PHYTOCYSTATIN 6,ATCYSB,cystatin B	1.44e-225	0.68336	0.161	0.065	4.52e-221	1
AT1G53750	regulatory particle triple-A 1A	2.71e-225	0.662985	0.148	0.057	8.5e-221	1
AT3G51600	lipid transfer protein 5	3.74e-225	0.66791	0.174	0.073	1.17e-220	1
AT3G61430	ATPIP1,ARABIDOPSIS THALIANA PLASMA MEMBRANE INTRINSIC PROTEIN 1,PIP1	1.17e-224	0.472605	0.399	0.232	3.66e-220	1
AT3G60820	N-terminal nucleophile aminohydrolases (Ntn hydrolases) superfamily protein	3.46e-224	0.647385	0.127	0.045	1.08e-219	1
AT1G64520	regulatory particle non-ATPase 12A	7.49e-224	0.677859	0.114	0.038	2.35e-219	1
AT1G79340	AtMC4,metacaspase 4,AtMCP2d,metacaspase 2d,MCP2d,metacaspase 2d	9.03e-224	0.634508	0.205	0.093	2.83e-219	1
AT1G54580	acyl carrier protein 2	1.04e-223	0.680416	0.198	0.089	3.25e-219	1
AT5G01530	light harvesting complex photosystem II	3.87e-223	0.571762	0.202	0.091	1.21e-218	1
AT1G03870	FASCICLIN-like arabinoogalactan 9	9.97e-222	0.560151	0.283	0.147	3.13e-217	1
AT1G08380	photosystem I subunit O	3.64e-221	0.571147	0.189	0.083	1.14e-216	1
AT1G70830	MLP-like protein 28	3.92e-221	0.493966	0.408	0.244	1.23e-216	1
AT5G47200	ATRAB1A,RAB GTPase homolog 1A,ATRABD2B,ARABIDOPSIS RAB GTPASE HOMOLOG D2B	1.45e-220	0.68185	0.199	0.09	4.53e-216	1
AT2G39730	rubisco activase	5.06e-220	0.579486	0.174	0.073	1.59e-215	1
AT5G20630	ATGER3,ARABIDOPSIS THALIANA GERMIN 3,GLP3A,GLP3B,GLP3,GERMIN-LIKE PROTEIN 3	6.72e-220	0.59114	0.184	0.079	2.11e-215	1
AT1G64510	Translation elongation factor EF1B/ribosomal protein S6 family protein	1.75e-219	0.644355	0.117	0.04	5.49e-215	1
AT1G30880	hypothetical protein	4.72e-219	0.649088	0.114	0.038	1.48e-214	1
AT1G49600	ATRBP47A,RNA-binding protein 47A	4.88e-219	0.685499	0.186	0.082	1.53e-214	1
AT4G38800	ATMTAN1,ARABIDOPSIS METHYLTHIOADENOSINE NUCLEOSIDASE 1,ATMTN1,ARABIDOPSIS METHYLTHIOADENOSINE NUCLEOSIDASE 1,MTAN1,METHYLTHIOADENOSINE NUCLEOSIDASE 1	1.14e-217	0.605717	0.197	0.088	3.56e-213	1
AT3G27890	NADPH:quinone oxidoreductase	1.57e-217	0.58245	0.103	0.033	4.93e-213	1
AT1G08480	succinate dehydrogenase subunit	5.89e-217	0.676098	0.149	0.059	1.85e-212	1
AT5G20890	TCP-1/cpn60 chaperonin family protein	6e-217	0.662763	0.175	0.075	1.88e-212	1
AT2G43030	Ribosomal protein L3 family protein	6.66e-217	0.657789	0.113	0.038	2.09e-212	1
AT2G33800	Ribosomal protein S5 family protein	7.8e-216	0.704152	0.142	0.055	2.44e-211	1
AT4G22310	Uncharacterized protein family (UPF0041)	1.72e-215	0.715174	0.122	0.043	5.39e-211	1
AT4G33640	costars family protein	6.57e-215	0.711336	0.145	0.057	2.06e-210	1
AT2G28840	hypothetical protein	1.34e-214	0.571526	0.388	0.23	4.19e-210	1
AT2G46280	TIF3I1,TRIP1	6.48e-214	0.64377	0.157	0.064	2.03e-209	1
AT1G19530	DNA polymerase epsilon catalytic subunit A	3.89e-213	0.608259	0.179	0.076	1.22e-208	1
AT5G46250	AtLARP6a	3.76e-212	0.594319	0.18	0.078	1.18e-207	1
AT1G77330	ACO5,ACC oxidase 5	3.8e-212	0.640887	0.25	0.126	1.19e-207	1
AT5G19780	tubulin alpha-5	9.39e-212	0.671387	0.214	0.102	2.94e-207	1
AT5G40950	ribosomal protein large subunit 27	3.17e-211	0.654725	0.112	0.038	9.94e-207	1
AT4G09890	mediator of RNA polymerase II transcription subunit, putative (DUF3511)	3.9e-211	0.630161	0.169	0.071	1.22e-206	1
AT2G33450	Ribosomal L28 family	2e-209	0.641595	0.13	0.048	6.28e-205	1
AT3G48560	AHAS,ACETOHYDROXY ACID SYNTHASE,ALS,ACETOLACTATE SYNTHASE,IMR1,IMIDAZOLE RESISTANT 1,TZP5,TRIAZOLOPYRIMIDINE RESISTANT 5	7.55e-209	0.570015	0.149	0.059	2.37e-204	1
AT3G58500	protein phosphatase 2A-4	9.04e-209	0.62445	0.184	0.082	2.83e-204	1
AT2G05510	Glycine-rich protein family	1.71e-208	0.444961	0.101	0.032	5.35e-204	1
AT3G09390	ATMT-1,ARABIDOPSIS THALIANA METALLOTHIONEIN-1,ATMT-K,ARABIDOPSIS THALIANA METALLOTHIONEIN-K	1.89e-208	0.459299	0.242	0.12	5.94e-204	1
AT4G17340	DELTA-TIP2	3.73e-208	0.448093	0.266	0.135	1.17e-203	1
AT5G26360	TCP-1/cpn60 chaperonin family protein	3.82e-206	0.612752	0.15	0.06	1.2e-201	1
AT4G32260	ATPase, F0 complex, subunit B/B', bacterial/chloroplast	3.26e-205	0.559953	0.212	0.1	1.02e-200	1
AT5G54160	ATOMT1,O-methyltransferase 1,AtCOMT,COMT1,caffeate O-methyltransferase 1,OMT3,O-methyltransferase 3	1.9e-204	0.630585	0.157	0.065	5.96e-200	1
AT4G24280	chloroplast heat shock protein 70-1	3.08e-204	0.63499	0.173	0.076	9.64e-200	1
AT5G62190	DEAD box RNA helicase (PRH75)	4.45e-204	0.597259	0.208	0.098	1.39e-199	1
AT4G16143	importin alpha isoform 2	4.73e-204	0.600271	0.13	0.049	1.48e-199	1
AT3G63410	E37,IEP37,INNER ENVELOPE PROTEIN 37,VTE3,VITAMIN E DEFECTIVE 3	5.25e-204	0.631215	0.116	0.041	1.65e-199	1
AT3G16240	AQP1,ATTIP2	5.79e-204	0.360324	0.474	0.298	1.81e-199	1
AT5G04590	sulfite reductase	3.57e-203	0.577449	0.114	0.04	1.12e-198	1
AT3G48990	AMP-dependent synthetase and ligase family protein	4.97e-203	0.590021	0.362	0.214	1.56e-198	1
AT2G33770	ATUBC24,UBIQUITIN-CONJUGATING ENZYME 24,UBC24,UBIQUITIN-CONJUGATING ENZYME 24	1.74e-202	0.592708	0.118	0.042	5.46e-198	1
AT4G33250	ATTIF3K1,TIF3K1	2.05e-202	0.636266	0.131	0.05	6.44e-198	1
AT3G51260	20S proteasome alpha subunit PAD1	3.81e-202	0.608194	0.106	0.036	1.19e-197	1
AT3G15000	MORF8,multiple organellar RNA editing factor 8	1.08e-201	0.599748	0.114	0.04	3.39e-197	1
AT5G66040	sulfurtransferase protein 16	1.16e-201	0.575172	0.262	0.136	3.65e-197	1
AT1G76030	AtVAB1	1.37e-201	0.602434	0.213	0.102	4.29e-197	1
AT1G10670	ATP-citrate lyase A-1	8.85e-201	0.641493	0.163	0.07	2.77e-196	1
AT2G33470	ATGLTP1,ARABIDOPSIS GLYCOLIPID TRANSFER PROTEIN 1	1.93e-200	0.633924	0.115	0.041	6.05e-196	1
AT1G61520	PSI type III chlorophyll a/b-binding protein	2.36e-200	0.533962	0.182	0.081	7.41e-196	1
AT2G10410	NA	2.5e-199	0.599606	0.277	0.148	7.84e-195	1
AT5G54270	light-harvesting chlorophyll B-binding protein 3	2.8e-199	0.59304	0.205	0.097	8.78e-195	1
AT3G47833	SDH7A,succinate dehydrogenase 7A	3.27e-199	0.65511	0.1	0.033	1.03e-194	1
AT4G38740	rotamase CYP 1	7.06e-199	0.574537	0.107	0.036	2.21e-194	1
AT2G44100	AT-GDI1,ATGDI1,guanosine nucleotide diphosphate dissociation inhibitor 1	2.63e-198	0.55773	0.139	0.055	8.23e-194	1
AT3G27090	DCD (Development and Cell Death) domain protein	4.6e-198	0.588945	0.224	0.111	1.44e-193	1
AT1G32060	phosphoribulokinase	8.05e-198	0.607481	0.162	0.069	2.52e-193	1
AT3G05890	Low temperature and salt responsive protein family	4.19e-197	0.619539	0.344	0.202	1.31e-192	1
AT5G20020	RAS-related GTP-binding nuclear protein 2	1.01e-196	0.647499	0.175	0.078	3.18e-192	1
AT2G45790	ATPMM,PHOSPHOMANNOMUTASE	1.05e-196	0.720025	0.1	0.033	3.29e-192	1
AT3G56910	plastid-specific 50S ribosomal protein 5	1.38e-196	0.653888	0.224	0.111	4.31e-192	1
AT5G59910	Histone superfamily protein	1.55e-196	0.613099	0.255	0.133	4.85e-192	1
AT4G21620	glycine-rich protein	1.69e-196	0.583978	0.16	0.068	5.31e-192	1
AT5G14800	AT-P5C1,AT-P5R,PYRROLINE-5- CARBOXYLATE (P5C) REDUCTASE,EMB2772,EMBRYO DEFECTIVE 2772	2.42e-196	0.702371	0.142	0.057	7.59e-192	1
AT1G54080	oligouridylate-binding protein 1A	1.07e-195	0.604973	0.153	0.064	3.34e-191	1
AT5G64130	cAMP-regulated phosphoprotein 19-related protein	2.59e-195	0.564485	0.167	0.072	8.11e-191	1
AT4G03280	PGR1,PROTON GRADIENT REGULATION 1	7.73e-195	0.558825	0.124	0.046	2.42e-190	1
AT3G59970	methylenetetrahydrofolate reductase 1	1.63e-194	0.639618	0.177	0.08	5.12e-190	1
AT5G53980	ATHB52,homeobox protein 52	1.11e-193	0.678386	0.14	0.057	3.49e-189	1
AT5G07030	Eukaryotic aspartyl protease family protein	1.47e-193	0.691485	0.173	0.078	4.62e-189	1
AT4G34490	ATCAP1,cyclase associated protein 1,CAP 1	1.78e-193	0.561106	0.106	0.037	5.57e-189	1
AT2G26080	AtGLDP2,glycine decarboxylase P-protein 2	7.77e-193	0.599889	0.148	0.061	2.44e-188	1
AT5G60460	Preprotein translocase Sec, Sec61-beta subunit protein	3.92e-192	0.649296	0.114	0.042	1.23e-187	1
AT5G11970	ABC family ABC transporter, putative (DUF3511)	3.31e-191	0.593666	0.119	0.044	1.04e-186	1
AT5G42190	ASK2,Arabidopsis SKP-like 2,SKP1B	5.4e-191	0.59579	0.136	0.054	1.69e-186	1
AT1G29150	RPN6,REGULATORY PARTICLE NON-ATPASE 6	2.5e-190	0.58004	0.1	0.034	7.84e-186	1
AT1G26550	FKBP-like peptidyl-prolyl cis-trans isomerase family protein	3.28e-190	0.550828	0.109	0.039	1.03e-185	1
AT1G54630	acyl carrier protein 3	4.76e-190	0.650911	0.195	0.093	1.49e-185	1
AT3G28900	Ribosomal protein L34e superfamily protein	1.28e-188	0.635259	0.108	0.039	4.02e-184	1
AT1G15690	Inorganic H pyrophosphatase family protein	1.58e-188	0.614598	0.362	0.22	4.96e-184	1
AT5G03545	AT4,ATIPS2,INDUCED BY PI STARVATION 2	1.71e-188	0.906339	0.134	0.055	5.35e-184	1
AT3G11830	TCP-1/cpn60 chaperonin family protein	2.48e-188	0.607812	0.139	0.056	7.78e-184	1
AT5G48180	AtNSP5	4.89e-188	0.55496	0.271	0.147	1.53e-183	1
AT3G01520	Adenine nucleotide alpha hydrolases-like superfamily protein	1.11e-187	0.548785	0.203	0.098	3.47e-183	1
AT1G04750	AT VAMP7B,ATVAMP721,VAMP7B,VESICLE-ASSOCIATED MEMBRANE PROTEIN 7B	5.51e-187	0.597414	0.131	0.052	1.73e-182	1
AT5G16050	GF14 UPSILON	1.92e-186	0.551143	0.114	0.042	6.01e-182	1
AT5G60360	AALP,aleurain-like protease,SAG2,SENESCENCE ASSOCIATED GENE2	1.76e-185	0.471925	0.286	0.156	5.5e-181	1
AT1G11650	RNA-binding (RRM/RBD/RNP motifs) family protein	1.16e-184	0.547742	0.186	0.087	3.62e-180	1
AT3G27380	succinate dehydrogenase 2-1	1.59e-184	0.564615	0.114	0.042	4.98e-180	1
AT3G22960	Pyruvate kinase family protein	1.6e-184	0.563427	0.204	0.1	5.01e-180	1
AT5G20650	AtCOPT5	5.05e-184	0.576054	0.172	0.078	1.58e-179	1
AT3G16140	photosystem I subunit H-1	6.1e-184	0.523499	0.17	0.076	1.91e-179	1
AT5G65670	indole-3-acetic acid inducible 9	4.94e-183	0.575943	0.299	0.17	1.55e-178	1
AT5G13780	Acyl-CoA N-acyltransferases (NAT) superfamily protein	6.96e-183	0.620729	0.106	0.038	2.18e-178	1
AT5G23540	Mov34/MPN/PAD-1 family protein	1.38e-182	0.575277	0.126	0.05	4.34e-178	1
AT3G53420	AtPIP2	2e-182	0.39954	0.422	0.265	6.27e-178	1
AT3G08590	Phosphoglycerate mutase, 2,3-bisphosphoglycerate-independent	6.19e-182	0.552718	0.132	0.053	1.94e-177	1
AT5G03300	adenosine kinase 2	7.92e-182	0.605462	0.127	0.05	2.48e-177	1
AT1G56450	20S proteasome beta subunit G1	3.01e-181	0.57382	0.101	0.035	9.45e-177	1
AT3G46040	ribosomal protein S15A D	5.68e-181	0.623967	0.104	0.037	1.78e-176	1
AT2G22425	Microsomal signal peptidase 12 kDa subunit (SPC12)	3.9e-180	0.610526	0.135	0.055	1.22e-175	1
AT5G46430	Ribosomal protein L32e	1.52e-179	0.615903	0.185	0.088	4.78e-175	1
AT2G27020	20S proteasome alpha subunit G1	1.68e-179	0.577134	0.113	0.042	5.25e-175	1
AT1G44575	CP22,PSBS,PHOTOSYSTEM II SUBUNIT S	2.51e-179	0.581354	0.125	0.049	7.88e-175	1
AT3G03250	AtUGP1,UDP-GLUCOSE PYROPHOSPHORYLASE 1,UGP,UDP-glucose pyrophosphorylase	1.15e-178	0.656526	0.134	0.055	3.61e-174	1
AT1G53310	ATPEPC1,ATPPC1,phosphoenolpyruvate carboxylase 1,PEPC1,PEP(PHOSPHOENOLPYRUVATE) CARBOXYLASE 1	1.06e-177	0.614476	0.134	0.055	3.32e-173	1
AT2G11910	hypothetical protein	3.39e-177	0.573126	0.116	0.044	1.06e-172	1
AT2G27030	ACAM-2	8.99e-177	0.658707	0.149	0.065	2.82e-172	1
AT2G45470	AGP8,ARABINOGALACTAN PROTEIN 8	4.14e-176	0.571794	0.148	0.064	1.3e-171	1
AT4G16830	Hyaluronan / mRNA binding family	6.46e-176	0.582394	0.125	0.05	2.02e-171	1
AT5G03460	transmembrane protein	2.14e-175	0.572889	0.142	0.06	6.71e-171	1
AT4G09830	nuclear receptor family 2 group C protein	2.21e-175	0.555322	0.134	0.055	6.93e-171	1
AT2G37410	ATTIM17-2,translocase inner membrane subunit 17-2,TIM17,TRANSLOCASE OF THE INNER MEMBRANE 17	2.4e-175	0.556029	0.136	0.057	7.51e-171	1
AT1G13060	20S proteasome beta subunit E1	3.17e-175	0.568652	0.125	0.05	9.93e-171	1
AT1G63000	UER1,UDP-4-KETO-6-DEOXY-D-GLUCOSE-3,5-EPIMERASE-4-REDUCTASE 1	4.51e-174	0.644437	0.139	0.059	1.41e-169	1
AT2G34585	transmembrane protein	5.23e-174	0.596313	0.144	0.062	1.64e-169	1
AT3G57870	AHUS5,ATSCE1,SUMO CONJUGATION ENZYME 1,EMB1637,EMBRYO DEFECTIVE 1637,SCE1A,SUMO CONJUGATING ENZYME 1A	1.39e-173	0.575173	0.152	0.067	4.36e-169	1
AT4G27000	RNA-binding (RRM/RBD/RNP motifs) family protein	2.52e-173	0.516168	0.18	0.085	7.9e-169	1
AT5G53140	Protein phosphatase 2C family protein	4.44e-173	0.559454	0.178	0.084	1.39e-168	1
AT5G20500	Glutaredoxin family protein	6.76e-173	0.612903	0.149	0.065	2.12e-168	1
AT1G70850	MLP-like protein 34	2.55e-172	0.293162	0.271	0.146	7.98e-168	1
AT3G57290	ATEIF3E-1,ATINT6,INT-6,INT6,TIF3E1	4.35e-171	0.526523	0.117	0.046	1.36e-166	1
AT2G33120	ATVAMP722,ARABIDOPSIS THALIANA VESICLE-ASSOCIATED MEMBRANE PROTEIN 722,VAMP722	5.31e-171	0.536703	0.12	0.048	1.67e-166	1
AT4G15802	AtHSBP,Arabidopsis thaliana heat shock factor binding protein	5.41e-171	0.603633	0.142	0.061	1.7e-166	1
AT3G26780	Phosphoglycerate mutase family protein	1.18e-170	0.62704	0.106	0.039	3.69e-166	1
AT2G29400	PP1-AT,PROTEIN PHOSPHATASE 1	1.34e-170	0.512555	0.143	0.061	4.21e-166	1
AT2G42590	GF14 MU,GRF14	1.43e-170	0.544453	0.171	0.08	4.48e-166	1
AT3G05530	ATS6A.2	3.29e-170	0.556801	0.139	0.059	1.03e-165	1
AT2G29550	tubulin beta-7 chain	9.64e-170	0.491996	0.105	0.039	3.02e-165	1
AT2G14900	Gibberellin-regulated family protein	1.77e-169	0.547362	0.164	0.075	5.55e-165	1
AT1G10590	Nucleic acid-binding, OB-fold-like protein	2.04e-169	0.60317	0.149	0.066	6.41e-165	1
AT3G08940	light harvesting complex photosystem II	5.95e-169	0.477022	0.194	0.095	1.86e-164	1
AT2G20890	THF1,THYLAKOID FORMATION1	1.71e-168	0.550277	0.121	0.049	5.38e-164	1
AT1G30580	EngD-1	8.66e-167	0.566371	0.121	0.049	2.72e-162	1
AT3G29360	UDP-glucose 6-dehydrogenase family protein	1.16e-166	0.573089	0.115	0.045	3.63e-162	1
AT5G54540	Uncharacterized conserved protein (UCP012943)	1.17e-166	0.495797	0.11	0.042	3.66e-162	1
AT4G26570	ATCBL3,calcineurin B-like 3	1.19e-166	0.575341	0.119	0.048	3.74e-162	1
AT4G05320	UBI10,ubiquitin 10	2.78e-166	0.392833	0.591	0.428	8.73e-162	1
AT5G50920	ATHSP93-V,CLPC,DCA1,DE-REGULATED CAO ACCUMULATION 1,HSP93-V,HEAT SHOCK PROTEIN 93-V	2.85e-166	0.481457	0.294	0.168	8.92e-162	1
AT3G13460	evolutionarily conserved C-terminal region 2	8.05e-166	0.479381	0.272	0.152	2.53e-161	1
AT3G07560	APM2,ABERRANT PEROXISOME MORPHOLOGY 2	1.78e-165	0.53679	0.208	0.106	5.59e-161	1
AT1G02280	ATTOC33,PPI1,PLASTID PROTEIN IMPORT 1	4.13e-165	0.612489	0.118	0.047	1.3e-160	1
AT1G42970	glyceraldehyde-3-phosphate dehydrogenase B subunit	4.3e-165	0.497592	0.145	0.064	1.35e-160	1
AT5G23040	CPP1,CHAPERONE-LIKE PROTEIN OF POR1	5.08e-165	0.531569	0.101	0.037	1.59e-160	1
AT4G36130	Ribosomal protein L2 family	5.3e-165	0.572005	0.119	0.048	1.66e-160	1
AT5G58110	chaperone binding / ATPase activator	8.71e-165	0.583583	0.14	0.061	2.73e-160	1
AT2G04520	Nucleic acid-binding, OB-fold-like protein	1.16e-164	0.540292	0.12	0.049	3.65e-160	1
AT3G18000	NMT1,N-METHYLTRANSFERASE 1,PEAMT	1.95e-164	0.590294	0.106	0.04	6.11e-160	1
AT2G41110	ATCAL5	7.4e-164	0.628222	0.169	0.08	2.32e-159	1
AT5G58710	rotamase CYP 7	1.9e-163	0.603056	0.115	0.046	5.97e-159	1
AT2G47730	ATGSTF5,GLUTATHIONE S-TRANSFERASE (CLASS PHI) 5,ATGSTF8,Arabidopsis thaliana glutathione S-transferase phi 8,GST6	6.37e-163	0.432318	0.276	0.155	2e-158	1
AT2G19480	NFA02,NUCLEOSOME/CHROMATIN ASSEMBLY FACTOR GROUP A 02,NFA2,NUCLEOSOME/CHROMATIN ASSEMBLY FACTOR GROUP A 2	1.33e-162	0.491627	0.253	0.139	4.16e-158	1
AT5G13630	ABAR,ABA-BINDING PROTEIN,CCH1,CCH,CONDITIONAL CHLORINA,CHLH,H SUBUNIT OF MG-CHELATASE	1.43e-162	0.453931	0.164	0.076	4.5e-158	1
AT1G22450	ATCOX6B2,CYTOCHROME C OXIDASE 6B2	3.95e-162	0.552579	0.137	0.059	1.24e-157	1
AT2G46490	hypothetical protein	5.74e-162	0.62545	0.104	0.039	1.8e-157	1
AT4G04640	ATPase, F1 complex, gamma subunit protein	6.43e-162	0.508685	0.101	0.037	2.02e-157	1
AT4G28240	Wound-responsive family protein	1.39e-161	0.536087	0.171	0.082	4.35e-157	1
AT5G24570	hypothetical protein	1.89e-160	0.704554	0.135	0.059	5.92e-156	1
AT2G21140	ATPRP2,proline-rich protein 2	2.04e-159	0.369716	0.189	0.093	6.4e-155	1
AT1G28330	AtDRM1,DRM1,DORMANCY-ASSOCIATED PROTEIN 1	2.65e-159	0.391748	0.548	0.387	8.31e-155	1
AT2G37170	PIP2	2.66e-159	0.373408	0.383	0.24	8.33e-155	1
AT2G46330	ATAGP16	5.74e-159	0.539432	0.315	0.189	1.8e-154	1
AT1G30630	Coatomer epsilon subunit	8.07e-159	0.608809	0.118	0.048	2.53e-154	1
AT1G45000	AAA-type ATPase family protein	1.88e-158	0.533707	0.108	0.042	5.9e-154	1
AT2G20360	NAD(P)-binding Rossmann-fold superfamily protein	6.11e-158	0.537681	0.115	0.046	1.91e-153	1
AT5G26742	AtRH3,RH3	6.07e-157	0.561771	0.147	0.067	1.9e-152	1
AT4G25030	Serine/Threonine-kinase	1.33e-156	0.512528	0.13	0.055	4.16e-152	1
AT5G02240	NAD(P)-binding Rossmann-fold superfamily protein	1.66e-156	0.644594	0.129	0.055	5.21e-152	1
AT1G08200	UDP-D-apiose/UDP-D-xylose synthase 2	6.13e-156	0.539064	0.254	0.143	1.92e-151	1
AT1G59900	AT-E1 ALPHA,pyruvate dehydrogenase complex E1 alpha subunit	8.22e-156	0.488026	0.157	0.073	2.58e-151	1
AT5G10980	H3.3,histone 3.3	2.42e-155	0.558473	0.206	0.108	7.6e-151	1
AT4G21980	ATG8A,AUTOPHAGY-RELATED 8A	4.26e-155	0.48072	0.145	0.065	1.34e-150	1
AT1G70890	MLP-like protein 43	5.99e-155	0.433276	0.132	0.057	1.88e-150	1
AT3G60300	RWD domain-containing protein	7.02e-155	0.506462	0.167	0.08	2.2e-150	1
AT5G38470	Rad23 UV excision repair protein family	3.02e-154	0.531222	0.127	0.054	9.47e-150	1
AT1G74920	aldehyde dehydrogenase 10A8	4.99e-154	0.550526	0.17	0.082	1.57e-149	1
AT5G35590	proteasome alpha subunit A1	1.08e-153	0.494584	0.126	0.053	3.39e-149	1
AT1G12900	glyceraldehyde 3-phosphate dehydrogenase A subunit 2	2.75e-153	0.438928	0.12	0.05	8.61e-149	1
AT2G25520	Drug/metabolite transporter superfamily protein	3.81e-153	0.517618	0.15	0.069	1.19e-148	1
AT3G10850	Metallo-hydrolase/oxidoreductase superfamily protein	5e-153	0.495312	0.137	0.06	1.57e-148	1
AT2G29980	AtFAD3	6.33e-153	0.542348	0.174	0.085	1.98e-148	1
AT5G63030	Thioredoxin superfamily protein	1.98e-152	0.535089	0.102	0.039	6.21e-148	1
AT3G07460	transmembrane protein, putative (Protein of unknown function, DUF538)	2.26e-152	0.550032	0.18	0.09	7.09e-148	1
AT1G03900	ATNAP4,non-intrinsic ABC protein 4,NAP4,non-intrinsic ABC protein 4	3.06e-152	0.544109	0.172	0.084	9.59e-148	1
AT3G23000	ATSR2,ATSRPK1,PKS7,SnRK3.10,SNF1-RELATED PROTEIN KINASE 3.10	3.76e-152	0.529137	0.181	0.09	1.18e-147	1
AT2G27860	UDP-D-apiose/UDP-D-xylose synthase 1	8.43e-152	0.524537	0.247	0.139	2.64e-147	1
AT5G20010	ATRAN1,ARABIDOPSIS THALIANA RAS-RELATED NUCLEAR PROTEIN,RAN1,RAS-RELATED NUCLEAR PROTEIN	9.5e-152	0.50198	0.269	0.156	2.98e-147	1
AT3G20470	ATGRP-5,ATGRP5,GRP-5,GLYCINE-RICH PROTEIN 5	1.54e-151	0.382972	0.198	0.101	4.84e-147	1
AT5G14240	Thioredoxin superfamily protein	2.27e-151	0.518772	0.103	0.04	7.12e-147	1
AT3G13410	2-C-methyl-D-erythritol 4-phosphate cytidylyltransferase	2.27e-151	0.50803	0.144	0.065	7.13e-147	1
AT2G04900	hypothetical protein	2.64e-151	0.53655	0.109	0.044	8.27e-147	1
AT2G30490	ATC4H,CINNAMATE 4-HYDROXYLASE,CYP73A5,REF3,REDUCED EPRDERMAL FLUORESCENCE 3	2.83e-151	0.516298	0.125	0.053	8.87e-147	1
AT3G09440	Heat shock protein 70 (Hsp 70) family protein	5.29e-151	0.479602	0.138	0.061	1.66e-146	1
AT3G06860	ATMFP2,MULTIFUNCTIONAL PROTEIN 2	8.23e-151	0.590975	0.131	0.058	2.58e-146	1
AT5G55070	Dihydrolipoamide succinyltransferase	1.94e-150	0.504769	0.101	0.039	6.09e-146	1
AT5G52470	ATFBR1,ATFIB1,FBR1,FIBRILLARIN 1,SKIP7,SKP1/ASK1-INTERACTING PROTEIN	2.06e-150	0.511905	0.117	0.049	6.46e-146	1
AT3G15730	PLD	1.21e-149	0.493836	0.273	0.158	3.78e-145	1
AT3G20390	RidA,Reactive Intermediate Deaminase A	2.21e-149	0.409304	0.178	0.088	6.92e-145	1
AT5G05010	clathrin adaptor complexes medium subunit family protein	4.37e-149	0.573776	0.189	0.097	1.37e-144	1
AT2G31390	pfkB-like carbohydrate kinase family protein	1.19e-148	0.525575	0.131	0.057	3.73e-144	1
AT5G24165	hypothetical protein	1.64e-148	0.509068	0.156	0.074	5.15e-144	1
AT4G22670	AtHip1,HSP70-interacting protein 1,TPR11,tetratricopeptide repeat 11	7.92e-148	0.515382	0.124	0.053	2.48e-143	1
AT1G05850	ATCTL1,CTL1,CHITINASE-LIKE PROTEIN 1,ELP1,ECTOPIC DEPOSITION OF LIGNIN IN PITH 1,ELP,ECTOPIC DEPOSITION OF LIGNIN IN PITH,ERH2,ECTOPIC ROOT HAIR 2,HOT2,SENSITIVE TO HOT TEMPERATURES 2	8.44e-148	0.464842	0.372	0.24	2.65e-143	1
AT2G23350	PABP4,POLY(A) BINDING PROTEIN 4	1e-147	0.527179	0.198	0.103	3.15e-143	1
AT2G32080	purin-rich alpha 1	1.2e-147	0.492286	0.106	0.042	3.75e-143	1
AT5G26667	P-loop containing nucleoside triphosphate hydrolases superfamily protein	1.71e-147	0.572299	0.122	0.052	5.36e-143	1
AT3G44310	ATNIT1,A. THALIANA NITRILASE 1,NITI	2.11e-147	0.426119	0.345	0.216	6.63e-143	1
AT1G05010	ACO4,ethylene forming enzyme,EAT1	5.47e-147	0.467287	0.2	0.104	1.71e-142	1
AT1G26670	Vesicle transport v-SNARE family protein	2.8e-146	0.488544	0.146	0.068	8.78e-142	1
AT4G23680	Polyketide cyclase/dehydrase and lipid transport superfamily protein	5.38e-146	0.284034	0.177	0.087	1.69e-141	1
AT3G28715	ATPase, V0/A0 complex, subunit C/D	1.01e-145	0.518005	0.108	0.044	3.18e-141	1
AT3G12760	defective in cullin neddylation protein	1.55e-145	0.491528	0.104	0.041	4.86e-141	1
AT5G58060	SNARE-like superfamily protein	1.27e-144	0.501668	0.134	0.06	3.97e-140	1
AT5G37510	CI76	2.72e-144	0.510678	0.131	0.059	8.52e-140	1
AT2G34590	Transketolase family protein	2.55e-143	0.497999	0.122	0.053	7.98e-139	1
AT2G30930	hypothetical protein	4.62e-143	0.408293	0.333	0.206	1.45e-138	1
AT2G18280	AtTLP2,tubby like protein 2	9.3e-143	0.43191	0.272	0.159	2.92e-138	1
AT4G23650	AtCDPK6,CPK3,Calcium dependent protein kinase 3	2.65e-142	0.505606	0.146	0.068	8.29e-138	1
AT1G28290	arabinogalactan protein 31	2.67e-142	0.373712	0.158	0.076	8.36e-138	1
AT5G07960	asterix-like protein	4.51e-142	0.508269	0.106	0.043	1.41e-137	1
AT3G18820	ATRAB7B,RAB GTPase homolog G3F,ATRABG3F,RAB71,RABG3F	6.58e-142	0.517969	0.186	0.096	2.06e-137	1
AT3G19820	CBB1,CABBAGE 1,DIM1,DIMINUTO 1,DIM,DIMINUTIA,EVE1,ENHANCED VERY-LOW-FLUENCE RESPONSES 1	1.09e-141	0.437479	0.319	0.196	3.42e-137	1
AT1G63940	monodehydroascorbate reductase 6	4.44e-141	0.545364	0.207	0.112	1.39e-136	1
AT2G02760	ATUBC2,ubiquiting-conjugating enzyme 2	8.87e-141	0.49029	0.164	0.081	2.78e-136	1
AT1G74690	IQ-domain 31	2.21e-140	0.505012	0.125	0.055	6.91e-136	1
AT3G52360	transmembrane protein	2.39e-140	0.489127	0.172	0.087	7.49e-136	1
AT2G35370	glycine decarboxylase complex H	6.18e-140	0.474635	0.116	0.049	1.94e-135	1
AT4G35260	IDH-I,isocitrate dehydrogenase I	1.28e-139	0.520658	0.101	0.04	4.01e-135	1
AT5G61410	EMB2728,EMBRYO DEFECTIVE 2728	1.36e-139	0.482913	0.124	0.054	4.28e-135	1
AT1G53910	related to AP2 12	6.12e-139	0.431356	0.18	0.092	1.92e-134	1
AT2G37480	hypothetical protein	9.09e-139	0.476827	0.133	0.06	2.85e-134	1
AT1G70770	transmembrane protein (Protein of unknown function DUF2359, transmembrane)	1.3e-138	0.52818	0.141	0.066	4.09e-134	1
AT3G52990	Pyruvate kinase family protein	1.85e-138	0.507601	0.117	0.05	5.81e-134	1
AT3G16370	GDSL-like Lipase/Acylhydrolase superfamily protein	2.13e-138	0.335407	0.285	0.169	6.66e-134	1
AT5G23860	tubulin beta 8	7.42e-138	0.469403	0.139	0.065	2.33e-133	1
AT4G12730	FASCICLIN-like arabinogalactan 2	1.14e-137	0.494417	0.176	0.09	3.56e-133	1
AT1G10630	ATARFA1F,ADP-ribosylation factor A1F	1.75e-137	0.540332	0.114	0.049	5.49e-133	1
AT5G11520	YLS4,YELLOW-LEAF-SPECIFIC GENE 4	1.91e-137	0.458212	0.118	0.051	5.99e-133	1
AT2G43680	IQ-domain 14	2.78e-137	0.429974	0.264	0.154	8.71e-133	1
AT4G05050	ubiquitin 11	7.16e-137	0.403545	0.388	0.254	2.25e-132	1
AT2G34250	SecY protein transport family protein	1e-136	0.516524	0.166	0.084	3.14e-132	1
AT3G13930	Dihydrolipoamide acetyltransferase, long form protein	1.15e-136	0.488703	0.131	0.059	3.59e-132	1
AT4G25260	Plant invertase/pectin methylesterase inhibitor superfamily protein	1.73e-136	0.494532	0.131	0.06	5.41e-132	1
AT4G23100	ATECS1,AtGSH1,CAD2,CADMIUM SENSITIVE 2,GSHA,PAD2,PHYTOALEXIN DEFICIENT 2,RML1,ROOT MERISTEMLESS 1	2.33e-136	0.437311	0.159	0.078	7.29e-132	1
AT5G35360	acetyl Co-enzyme a carboxylase biotin carboxylase subunit	3.07e-136	0.464796	0.126	0.056	9.61e-132	1
AT2G43535	Scorpion toxin-like knottin superfamily protein	1.37e-135	0.311481	0.276	0.161	4.3e-131	1
AT4G32150	ATVAMP711,vesicle-associated membrane protein 711	3.38e-135	0.461156	0.23	0.13	1.06e-130	1
AT1G64660	ATMGL,methionine gamma-lyase	9.5e-135	0.401911	0.149	0.071	2.98e-130	1
AT2G46820	CURT1B,CURVATURE THYLAKOID 1B,PSAP,PTAC8,PLASTID TRANSCRIPTIONALLY ACTIVE 8,TMP14,THYLAKOID MEMBRANE PHOSPHOPROTEIN OF 14 KDA	8.2e-133	0.471371	0.137	0.064	2.57e-128	1
AT2G30440	Plsp2B,plastidic type I signal peptidase 2B	1.76e-132	0.473603	0.171	0.088	5.53e-128	1
AT3G56940	ACSF,CHL27	2.12e-132	0.453931	0.122	0.055	6.66e-128	1
AT1G26110	decapping 5	2.18e-132	0.468774	0.199	0.108	6.82e-128	1
AT2G24765	ARL1,ARF-LIKE 1,ATARL1,ARF-LIKE 1	5.94e-132	0.520275	0.106	0.045	1.86e-127	1
AT4G15780	ATVAMP724,vesicle-associated membrane protein 724	1.03e-131	0.455808	0.126	0.058	3.22e-127	1
AT4G13430	ATLEUC1	1.62e-131	0.46904	0.117	0.052	5.06e-127	1
AT4G38130	ATHD1,ARABIDOPSIS HISTONE DEACETYLASE 1,ATHDA19,ARABIDOPSIS HISTONE DEACETYLASE 19,HDA1,HDA19,HISTONE DEACETYLASE 19,RPD3A	3.79e-131	0.46947	0.12	0.054	1.19e-126	1
AT4G26110	ATNAP1	6.63e-131	0.449871	0.113	0.049	2.08e-126	1
AT3G20050	ATTCP-1,T-complex protein 1 alpha subunit	1.22e-130	0.476832	0.139	0.066	3.83e-126	1
AT2G20260	photosystem I subunit E-2	1.24e-130	0.435997	0.1	0.041	3.9e-126	1
AT2G29020	Rab5-interacting family protein	1.65e-130	0.51568	0.117	0.052	5.17e-126	1
AT1G49760	PABP8,POLY(A) BINDING PROTEIN 8	3.49e-130	0.468914	0.104	0.044	1.09e-125	1
AT5G58290	regulatory particle triple-A ATPase 3	5.94e-130	0.497233	0.124	0.057	1.86e-125	1
AT3G17820	ATGSKB6,ARABIDOPSIS THALIANA GLUTAMINE SYNTHASE CLONE KB6	6.89e-130	0.458033	0.156	0.078	2.16e-125	1
AT1G10840	translation initiation factor 3 subunit H1	7.92e-130	0.454985	0.12	0.054	2.48e-125	1
AT4G17730	ATSYP23	1.25e-129	0.427405	0.167	0.085	3.91e-125	1
AT2G21390	Coatomer, alpha subunit	2.61e-129	0.484038	0.182	0.096	8.17e-125	1
AT1G63220	Calcium-dependent lipid-binding (CaLB domain) family protein	5.19e-129	0.515531	0.107	0.045	1.63e-124	1
AT5G37600	ATGLN1	8.71e-129	0.41922	0.163	0.082	2.73e-124	1
AT1G51060	histone H2A 10	9.64e-129	0.564358	0.148	0.073	3.02e-124	1
AT3G48530	KIN&#947	1.27e-128	0.426306	0.174	0.09	3.99e-124	1
AT2G37750	hypothetical protein	2.1e-128	0.380562	0.124	0.056	6.58e-124	1
AT3G14940	ATPPC3,phosphoenolpyruvate carboxylase 3	2.89e-128	0.367205	0.111	0.048	9.06e-124	1
AT2G47510	fumarase 1	9.99e-128	0.531065	0.152	0.076	3.13e-123	1
AT5G41670	6-phosphogluconate dehydrogenase family protein	1.29e-127	0.44369	0.128	0.059	4.05e-123	1
AT3G09735	S1FA-like DNA-binding protein	4.72e-127	0.570632	0.112	0.05	1.48e-122	1
AT1G78150	N-lysine methyltransferase	1.52e-126	0.473827	0.139	0.067	4.78e-122	1
AT1G19570	ATDHAR1,DHAR5,DEHYDROASCORBATE REDUCTASE 5	5.22e-126	0.445793	0.101	0.043	1.64e-121	1
AT4G30950	FADC,FATTY ACID DESATURASE C,SFD4,STEAROYL DESATURASE DEFICIENCY 4	7.72e-126	0.491074	0.125	0.058	2.42e-121	1
AT5G03240	polyubiquitin 3	1.37e-125	0.285146	0.448	0.309	4.29e-121	1
AT5G03290	isocitrate dehydrogenase V	1.81e-125	0.525862	0.105	0.045	5.68e-121	1
AT4G01050	thylakoid rhodanese-like protein	6.39e-124	0.427306	0.102	0.043	2e-119	1
AT3G29180	DUF1336 family protein (DUF1336)	7.35e-124	0.487405	0.122	0.056	2.3e-119	1
AT5G58375	Methyltransferase-related protein	1.14e-123	0.427882	0.101	0.043	3.56e-119	1
AT3G02180	SPIRAL1-like3	7.13e-123	0.524948	0.106	0.046	2.24e-118	1
AT2G14890	arabinogalactan protein 9	1.26e-122	0.385798	0.386	0.257	3.96e-118	1
AT3G53730	Histone superfamily protein	1.38e-122	0.5346	0.108	0.048	4.31e-118	1
AT1G54410	AtHIRD11,HIRD11,dehydrin 11kDa	2.69e-122	0.312026	0.621	0.473	8.43e-118	1
AT5G22650	ATHD2B,ATHD2,ARABIDOPSIS HISTONE DEACETYLASE 2,HD2,HISTONE DEACETYLASE 2,HDA4,HDT02,HDT2	3.2e-122	0.491863	0.112	0.05	1e-117	1
AT1G07140	Pleckstrin homology (PH) domain superfamily protein	1.09e-120	0.435773	0.245	0.145	3.41e-116	1
AT5G58950	Protein kinase superfamily protein	1.96e-120	0.409093	0.191	0.105	6.14e-116	1
AT1G70780	hypothetical protein	2.16e-120	0.487438	0.235	0.139	6.78e-116	1
AT1G20050	MAD4,miRNA action deficient 4	9.93e-120	0.50213	0.101	0.044	3.11e-115	1
AT2G17560	NFD04,NFD4,NUCLEOSOME/CHROMATIN ASSEMBLY FACTOR D4	2.39e-119	0.467676	0.128	0.061	7.48e-115	1
AT3G24100	Uncharacterized protein family SERF	2.59e-119	0.472347	0.168	0.089	8.12e-115	1
AT4G17170	AT-RAB2,ATRAB-B1B,ARABIDOPSIS RAB GTPASE HOMOLOG B1B,ATRAB2A,ATRABB1C,RAB-B1B,RAB GTPASE HOMOLOG B1B,RAB2A	2.96e-119	0.456654	0.221	0.128	9.26e-115	1
AT3G11400	ATEIF3G1	8.03e-119	0.487995	0.102	0.044	2.52e-114	1
AT2G14910	MAR-binding filament-like protein	1.19e-118	0.407958	0.112	0.051	3.74e-114	1
AT1G51070	basic helix-loop-helix (bHLH) DNA-binding superfamily protein	2.09e-118	0.427464	0.129	0.062	6.55e-114	1
AT4G17530	ATRAB1C,RAB GTPase homolog 1C,ATRABD2C	2.95e-118	0.508507	0.158	0.082	9.25e-114	1
AT1G50480	10-formyltetrahydrofolate synthetase	3.6e-118	0.46857	0.152	0.078	1.13e-113	1
AT2G35635	RUB2,RELATED TO UBIQUITIN 2	1.59e-117	0.473625	0.101	0.044	4.98e-113	1
AT3G23450	transmembrane protein	2.24e-117	0.28587	0.209	0.118	7.03e-113	1
AT5G67500	ATVDAC2,ARABIDOPSIS THALIANA VOLTAGE DEPENDENT ANION CHANNEL 2	3.45e-117	0.486179	0.137	0.068	1.08e-112	1
AT1G76490	AtHMGR1,HMGR1,3-HYDROXY-3-METHYLGLUTARYL COA REDUCTASE 1,MAD3,miRNA action deficient 3	7.92e-116	0.342753	0.286	0.179	2.48e-111	1
AT2G07698	ATPase, F1 complex, alpha subunit protein	1.82e-115	0.268507	0.259	0.156	5.71e-111	1
AT2G37250	ATPADK1	6.12e-115	0.523211	0.124	0.06	1.92e-110	1
AT3G13200	Cwf15 / Cwc15 cell cycle control family protein	2.08e-114	0.436613	0.13	0.063	6.51e-110	1
AT5G19860	transmembrane protein, putative (Protein of unknown function, DUF538)	3.4e-114	0.389217	0.126	0.061	1.07e-109	1
AT1G70410	ATBCA4,BETA CARBONIC ANHYDRASE 4,CA4,BETA CARBONIC ANHYDRASE 4	8.48e-114	0.310599	0.259	0.157	2.66e-109	1
AT1G49500	transcription initiation factor TFIID subunit 1b-like protein	2.36e-113	0.389652	0.201	0.114	7.38e-109	1
AT4G01100	adenine nucleotide transporter 1	1.32e-112	0.426172	0.123	0.059	4.14e-108	1
AT1G17470	ATDRG,ATDRG1,developmentally regulated G-protein 1,Drg1-2	1.9e-112	0.469973	0.115	0.054	5.95e-108	1
AT2G21160	Translocon-associated protein (TRAP), alpha subunit	6.48e-112	0.471567	0.135	0.068	2.03e-107	1
AT3G23490	cyanase	7.8e-112	0.40667	0.112	0.052	2.45e-107	1
AT2G38540	ATLTP1,ARABIDOPSIS THALIANA LIPID TRANSFER PROTEIN 1,LTP1,LIPID TRANSFER PROTEIN 1	8.71e-112	0.346623	0.118	0.056	2.73e-107	1
AT1G64090	Reticulan like protein B3	9.55e-112	0.477948	0.111	0.051	2.99e-107	1
AT3G63490	PRPL1,plastid ribosomal protein L1	1.51e-111	0.429233	0.157	0.082	4.73e-107	1
AT4G14030	AtSBP1	1.6e-111	0.406187	0.273	0.171	5.02e-107	1
AT4G19640	Ras-related small GTP-binding family protein	2.17e-111	0.424603	0.137	0.069	6.81e-107	1
AT2G31400	s uncoupled 1	1.23e-110	0.408527	0.107	0.049	3.85e-106	1
AT2G36320	A20/AN1-like zinc finger family protein	3.96e-110	0.349441	0.27	0.168	1.24e-105	1
AT1G12440	A20/AN1-like zinc finger family protein	2.35e-109	0.385144	0.126	0.061	7.37e-105	1
AT1G20696	NFD03,NFD3	5.39e-109	0.445063	0.138	0.07	1.69e-104	1
AT3G28940	AIG2-like (avirulence induced gene) family protein	5.48e-109	0.400973	0.233	0.14	1.72e-104	1
AT5G52920	PKP1,PLASTIDIAL PYRUVATE KINASE 1,PKP2,PLASTIDIAL PYRUVATE KINASE 2	2.01e-108	0.401737	0.157	0.083	6.31e-104	1
AT5G32440	Ubiquitin system component Cue protein	3.22e-108	0.42921	0.124	0.061	1.01e-103	1
AT3G50000	ATCKA2	1.61e-107	0.396251	0.114	0.054	5.06e-103	1
AT2G15960	stress-induced protein	1.22e-106	0.380594	0.135	0.068	3.84e-102	1
AT4G16760	ATACX1	3.55e-106	0.435451	0.232	0.141	1.11e-101	1
AT4G23470	PLAC8 family protein	1.41e-105	0.408997	0.221	0.133	4.43e-101	1
AT1G04170	eukaryotic translation initiation factor 2 gamma subunit	3.01e-105	0.41267	0.105	0.048	9.45e-101	1
AT5G59290	ATUXS3	3.17e-105	0.38074	0.163	0.088	9.94e-101	1
AT4G34450	coatomer gamma-2 subunit, putative / gamma-2 coat protein, putative / gamma-2 COP	4.49e-105	0.42876	0.261	0.164	1.41e-100	1
AT5G46860	ATSYP22,ARABIDOPSIS THALIANA SYNTAXIN OF PLANTS 22,ATVAM3,ARABIDOPSIS THALIANA VACUOLAR MORPHOLOGY 3,SGR3,SHOOT GRAVITROPISM 3,SYP22,SYNTAXIN OF PLANTS 22	1.46e-104	0.399637	0.148	0.078	4.59e-100	1
AT5G41990	ATWNK8,EIP1,EMF1-Interacting Protein 1	1.9e-104	0.38022	0.147	0.077	5.97e-100	1
AT2G33150	KAT2,3-KETOACYL-COA THIOLASE 2,PED1,PEROXISOME DEFECTIVE 1	2.19e-104	0.402384	0.219	0.131	6.87e-100	1
AT5G45130	ATRAB-F2A,ARABIDOPSIS RAB HOMOLOG F2A,ATRAB5A,ATRABF2A,RAB-F2A,RAB HOMOLOG F2A,RAB5A,RABF2A	2.7e-104	0.424254	0.135	0.069	8.48e-100	1
AT3G56190	ASNAP	3.54e-104	0.397124	0.192	0.11	1.11e-99	1
AT4G36800	RUB1 conjugating enzyme 1	4.61e-104	0.422621	0.181	0.102	1.45e-99	1
AT4G19200	proline-rich family protein	1.3e-103	0.291503	0.23	0.138	4.08e-99	1
AT4G02080	ASAR1,ATSAR2,secretion-associated RAS super family 2,ATSARA1C	1.57e-103	0.411313	0.112	0.053	4.91e-99	1
AT3G14100	RNA-binding (RRM/RBD/RNP motifs) family protein	3.28e-103	0.40023	0.151	0.081	1.03e-98	1
AT4G10840	Tetratricopeptide repeat (TPR)-like superfamily protein	3.29e-103	0.395179	0.146	0.077	1.03e-98	1
AT5G14780	AtFDH1	9.55e-103	0.261562	0.39	0.267	2.99e-98	1
AT3G12390	Nascent polypeptide-associated complex (NAC), alpha subunit family protein	1.35e-102	0.441991	0.104	0.048	4.22e-98	1
AT3G19960	myosin 1	1.53e-102	0.375818	0.15	0.08	4.79e-98	1
AT1G69740	Aldolase superfamily protein	1.95e-102	0.404853	0.1	0.046	6.12e-98	1
AT5G65207	hypothetical protein	2.56e-102	0.349939	0.17	0.094	8.01e-98	1
AT2G15620	ATHNIR,ARABIDOPSIS THALIANA NITRITE REDUCTASE,NIR,NITRITE REDUCTASE	2.99e-102	0.373295	0.136	0.07	9.36e-98	1
AT2G38700	ATMVD1	3.83e-102	0.434641	0.132	0.068	1.2e-97	1
AT3G14415	Aldolase-type TIM barrel family protein	6.86e-102	0.341276	0.166	0.091	2.15e-97	1
AT5G50850	Transketolase family protein	2.14e-101	0.439728	0.187	0.108	6.72e-97	1
AT1G24180	Thiamin diphosphate-binding fold (THDP-binding) superfamily protein	3.75e-101	0.445465	0.115	0.056	1.18e-96	1
AT3G09740	ATSYP71	4.41e-101	0.404125	0.122	0.06	1.38e-96	1
AT3G12610	Leucine-rich repeat (LRR) family protein	4.69e-101	0.402545	0.152	0.082	1.47e-96	1
AT5G05080	ATUBC22	8.18e-101	0.455012	0.126	0.064	2.56e-96	1
AT5G57760	hypothetical protein	1.12e-100	0.424775	0.141	0.074	3.52e-96	1
AT1G09570	FHY2,FAR RED ELONGATED HYPOCOTYL 2,FRE1,FAR RED ELONGATED 1,HY8,ELONGATED HYPOCOTYL 8	1.79e-100	0.306585	0.342	0.23	5.61e-96	1
AT5G65430	14-3-3KAPPA,14-3-3 PROTEIN G-BOX FACTOR14 KAPPA,GF14 KAPPA	2.5e-100	0.423449	0.24	0.15	7.84e-96	1
AT4G26850	GDP-L-galactose phosphorylase 1	2.05e-99	0.420429	0.105	0.05	6.42e-95	1
AT2G39770	EMB101,EMBRYO DEFECTIVE 101,GMP1,GDP-MANNOSE PYROPHOSPHORYLASE 1,SOZ1,SENSITIVE TO OZONE 1,VTC1,VITAMIN C DEFECTIVE 1	2.75e-99	0.428776	0.137	0.072	8.61e-95	1
AT1G01090	pyruvate dehydrogenase E1 alpha	6.7e-99	0.386962	0.129	0.066	2.1e-94	1
AT4G15470	AtLFG5,LFG5,LIFEGUARD 5	2.05e-98	0.389191	0.174	0.099	6.43e-94	1
AT1G78570	ATRHM1,ARABIDOPSIS THALIANA RHAMNOSE BIOSYNTHESIS 1,ROL1,REPRESSOR OF LRX1 1	5.26e-98	0.5114	0.146	0.079	1.65e-93	1
AT1G76670	URGT1,UDP-Rha/UDP-Gal transporter 1	4.82e-97	0.480687	0.1	0.047	1.51e-92	1
AT5G08280	RUG1,RUGOSA 1	9.68e-97	0.430099	0.104	0.05	3.03e-92	1
AT1G54270	eif4a-2	1.37e-96	0.431771	0.139	0.074	4.29e-92	1
AT4G30670	Putative membrane lipoprotein	1.56e-96	0.349754	0.112	0.054	4.9e-92	1
AT3G17240	lipoamide dehydrogenase 2	1.62e-96	0.399506	0.122	0.061	5.06e-92	1
AT5G44440	FAD-binding Berberine family protein	1.76e-96	0.359847	0.179	0.102	5.53e-92	1
AT5G17770	ATCBR,NADH:cytochrome B5 reductase 1,CBR1,NADH:CYTOCHROME B5 REDUCTASE 1	2e-96	0.436872	0.149	0.082	6.28e-92	1
AT4G24820	26S proteasome regulatory subunit Rpn7	2.88e-96	0.386204	0.136	0.072	9.03e-92	1
AT4G30960	ATCIPK6,CBL-INTERACTING PROTEIN KINASE 6,CIPK6,CBL-INTERACTING PROTEIN KINASE 6,SNRK3.14,SNF1-RELATED PROTEIN KINASE 3.14	3.12e-96	0.29266	0.32	0.213	9.79e-92	1
AT1G44770	elongation factor	7.11e-96	0.346952	0.106	0.051	2.23e-91	1
AT2G04780	FASCICLIN-like arabinoogalactan 7	1.14e-95	0.393531	0.123	0.062	3.56e-91	1
AT3G55410	2-oxoglutarate dehydrogenase, E1 component	1.16e-95	0.408485	0.115	0.057	3.64e-91	1
AT3G20770	AtEIN3	1.77e-95	0.354427	0.15	0.082	5.53e-91	1
AT5G57870	MIF4G domain-containing protein / MA3 domain-containing protein	6.1e-95	0.38908	0.155	0.086	1.91e-90	1
AT2G20990	ATSYTA,ARABIDOPSIS THALIANA SYNAPTOTAGMIN A,NTMC2T1.1,NTMC2TYPE1.1,SYT1,SYNAPTOTAGMIN 1	3.11e-94	0.333945	0.167	0.094	9.76e-90	1
AT2G30060	Pleckstrin homology (PH) domain superfamily protein	4.32e-94	0.3988	0.101	0.048	1.35e-89	1
AT1G77760	GNR1,NR1,NITRATE REDUCTASE 1	4.9e-94	0.254262	0.188	0.109	1.54e-89	1
AT3G44990	ATXTR8,AtXTH31,XTR8,xyloglucan endo-transglycosylase-related 8	1.86e-93	0.304124	0.255	0.161	5.82e-89	1
AT5G01600	ATFER1,ARABIDOPSIS THALIANA FERRETIN 1	2.01e-93	0.253431	0.135	0.071	6.3e-89	1
AT1G64720	Polyketide cyclase/dehydrase and lipid transport superfamily protein	2.27e-93	0.289759	0.338	0.228	7.11e-89	1
AT5G07470	ATMSRA3,ARABIDOPSIS THALIANA METHIONINE SULFOXIDE REDUCTASE 3	2.59e-93	0.391601	0.11	0.054	8.11e-89	1
AT1G27000	GRIP/coiled-coil protein, putative (DUF1664)	3.12e-93	0.357812	0.102	0.049	9.77e-89	1
AT2G33340	MOS4-associated complex 3B	3.18e-93	0.364236	0.117	0.059	9.98e-89	1
AT3G17810	pyrimidine 1	1.17e-92	0.420602	0.138	0.074	3.68e-88	1
AT4G23630	RTNLB1,Reticulan like protein B1	2.32e-92	0.38138	0.214	0.131	7.29e-88	1
AT3G06720	AIMP ALPHA,IMPORTIN ALPHA,AT-IMP,ATKAP ALPHA,IMPA1,IMPORTIN ALPHA ISOFORM 1	3.65e-92	0.319437	0.106	0.051	1.15e-87	1
AT4G25670	stress response NST1-like protein	7.56e-92	0.398569	0.115	0.058	2.37e-87	1
AT1G17080	Ribosomal protein L18ae family	7.65e-92	0.385267	0.114	0.057	2.4e-87	1
AT5G43830	aluminum induced protein with YGL and LRDR motifs	1.04e-91	0.37186	0.134	0.072	3.26e-87	1
AT5G04140	FD-GOGAT,FERREDOXIN-DEPENDENT GLUTAMATE SYNTHASE,GLS1,FERREDOXIN-DEPENDENT GLUTAMATE SYNTHASE 1,GLUS	1.1e-91	0.260073	0.11	0.054	3.46e-87	1
AT2G17710	Big1	1.35e-91	0.319286	0.18	0.104	4.22e-87	1
AT2G44350	Citrate synthase family protein	2.79e-91	0.403427	0.148	0.081	8.76e-87	1
AT2G20230	Tetraspanin family protein	1.12e-90	0.32633	0.13	0.069	3.52e-86	1
AT3G53670	hypothetical protein	6.01e-90	0.450497	0.149	0.083	1.88e-85	1
AT4G35830	aconitase 1	1.38e-89	0.356759	0.196	0.118	4.34e-85	1
AT4G32530	ATPase, F0/V0 complex, subunit C protein	4.71e-89	0.415715	0.134	0.072	1.48e-84	1
AT3G53990	Adenine nucleotide alpha hydrolases-like superfamily protein	5.26e-89	0.323481	0.283	0.187	1.65e-84	1
AT1G67480	Galactose oxidase/kelch repeat superfamily protein	8.17e-89	0.344965	0.148	0.082	2.56e-84	1
AT5G23820	ML3,MD2-related lipid recognition 3	1.08e-88	0.379815	0.129	0.069	3.39e-84	1
AT5G01810	ATPK10,PROTEIN KINASE 10,PKS3,SIP2,SOS3-INTERACTING PROTEIN 2,SNRK3.1,SNF1-RELATED PROTEIN KINASE 3.1	3.39e-88	0.363512	0.119	0.061	1.06e-83	1
AT3G47810	ATVPS29,VPS29,VACUOLAR PROTEIN SORTING 29	2.23e-87	0.390554	0.116	0.06	6.99e-83	1
AT1G07820	Histone superfamily protein	4.79e-87	0.419044	0.125	0.067	1.5e-82	1
AT5G34850	ATPAP26,PURPLE ACID PHOSPHATASE 26	1.77e-86	0.352697	0.147	0.082	5.54e-82	1
AT1G13280	allene oxide cyclase 4	2.05e-86	0.409497	0.101	0.049	6.41e-82	1
AT5G21090	Leucine-rich repeat (LRR) family protein	3.47e-86	0.339822	0.235	0.15	1.09e-81	1
AT2G16510	ATPase, F0/V0 complex, subunit C protein	7.92e-86	0.401278	0.101	0.05	2.48e-81	1
AT1G76010	Alba DNA/RNA-binding protein	8.89e-86	0.326766	0.211	0.13	2.79e-81	1
AT3G47520	pNAD-MDH,plastidic NAD-dependent malate dehydrogenase	2.41e-85	0.373672	0.105	0.053	7.54e-81	1
AT3G61580	AtSLD1	3.96e-85	0.372116	0.125	0.067	1.24e-80	1
AT4G33960	hypothetical protein	6.65e-85	0.467297	0.1	0.049	2.08e-80	1
AT1G27650	U2 snRNP auxiliary factor small subunit	1.18e-84	0.368558	0.101	0.05	3.71e-80	1
AT2G36060	UEV1C,UBIQUITIN E2 VARIANT 1C	2.7e-84	0.340761	0.113	0.058	8.47e-80	1
AT4G31290	AtGGCT2	2.19e-83	0.380599	0.126	0.068	6.87e-79	1
AT1G60780	AP1M2,adaptor protein-1 mu-adaptin 2	7.41e-83	0.369514	0.148	0.084	2.32e-78	1
AT4G35790	ATPLDDELTA,ARABIDOPSIS THALIANA PHOSPHOLIPASE D DELTA	1.03e-82	0.345838	0.182	0.11	3.23e-78	1
AT2G30110	ATUBA1,ubiquitin-activating enzyme 1,MOS5,MODIFIER OF SNC1 5	5.75e-82	0.368024	0.15	0.086	1.8e-77	1
AT4G29060	elongation factor Ts family protein	1.99e-81	0.34768	0.194	0.119	6.23e-77	1
AT5G28050	GSDA,guanosine deaminase	2.58e-81	0.373613	0.213	0.135	8.1e-77	1
AT3G12600	atnudt16,nudix hydrolase homolog 16	5.66e-81	0.407433	0.112	0.059	1.78e-76	1
AT5G24490	30S ribosomal protein	6.96e-81	0.308053	0.119	0.063	2.18e-76	1
AT3G08510	ATPLC2,phospholipase C 2	1.1e-80	0.295023	0.163	0.096	3.44e-76	1
AT1G16890	AtUBC36,UBC13B,UBIQUITIN CONJUGATING ENZYME 13B	1.68e-80	0.364663	0.166	0.099	5.27e-76	1
AT3G24170	ATGR1,glutathione-disulfide reductase	3.44e-80	0.312859	0.106	0.054	1.08e-75	1
AT2G38310	AtPYL4,RCAR10,regulatory components of ABA receptor 10	5.86e-80	0.38844	0.107	0.055	1.84e-75	1
AT3G61260	Remorin family protein	1.27e-79	0.288932	0.235	0.152	4e-75	1
AT4G39330	ATCAD9	3.09e-79	0.292962	0.192	0.118	9.68e-75	1
AT2G27600	ATSKD1,VPS4,VACUOLAR PROTEIN SORTING 4	5.12e-79	0.317304	0.125	0.068	1.6e-74	1
AT2G23070	CKA4,CK2 alpha cp	7.55e-79	0.316583	0.152	0.088	2.37e-74	1
AT1G65820	microsomal glutathione s-transferase	1.05e-78	0.310217	0.112	0.059	3.29e-74	1
AT2G30620	winged-helix DNA-binding transcription factor family protein	1.13e-78	0.323092	0.17	0.102	3.54e-74	1
AT1G75540	AtBBX21,B BOX 21,LHUS,long hypocotyl under shade,STH2,salt tolerance homolog2	2.78e-78	0.288907	0.272	0.182	8.72e-74	1
AT2G42790	citrate synthase 3	3.27e-78	0.329087	0.138	0.078	1.02e-73	1
AT2G28800	63 kDa inner membrane family protein	6.21e-78	0.279409	0.14	0.08	1.95e-73	1
AT5G14390	alpha/beta-Hydrolases superfamily protein	2.13e-77	0.323342	0.1	0.051	6.69e-73	1
AT4G39080	vacuolar proton ATPase A3	2.88e-77	0.321974	0.176	0.106	9.03e-73	1
AT5G55850	RPM1-interacting protein 4 (RIN4) family protein	4.57e-77	0.343825	0.212	0.136	1.43e-72	1
AT5G04470	cyclin-dependent protein kinase inhibitor	7.69e-75	0.351126	0.108	0.057	2.41e-70	1
AT1G56110	NOP56-like pre RNA processing ribonucleoprotein	2e-74	0.266545	0.1	0.052	6.27e-70	1
AT3G49870	ATARLA1C,ADP-ribosylation factor-like A1C	6.48e-74	0.314408	0.101	0.053	2.03e-69	1
AT1G80360	VAS1,reversal of sav3 phenotype 1	1.07e-73	0.283411	0.103	0.054	3.37e-69	1
AT5G40850	urophorphyrin methylase 1	2.88e-73	0.341798	0.11	0.059	9.04e-69	1
AT2G44160	methylenetetrahydrofolate reductase 2	3.62e-73	0.316815	0.123	0.069	1.14e-68	1
AT5G60790	ATGCN1,ARABIDOPSIS THALIANA GENERAL CONTROL NON-REPRESSIBLE 1,GCN1,GENERAL CONTROL NON-REPRESSIBLE 1	4.68e-73	0.345075	0.128	0.072	1.47e-68	1
AT1G65960	glutamate decarboxylase 2	5.92e-73	0.263339	0.284	0.195	1.85e-68	1
AT4G34350	CLB6,CHLOROPLAST BIOGENESIS 6,ISPH	8.55e-73	0.257309	0.128	0.072	2.68e-68	1
AT4G15560	AtCLA1,CLA,DEF,DXPS2,1-DEOXY-D-XYLULOSE 5-PHOSPHATE SYNTHASE 2,DXS1,1-deoxy-D-xylulose 5-phosphate (DXP) synthase 1,DXS,1-DEOXY-D-XYLULOSE 5-PHOSPHATE SYNTHASE	1.44e-72	0.264783	0.163	0.098	4.52e-68	1
AT5G54680	bHLH105,basic Helix-Loop-Helix 105	4.64e-72	0.31583	0.146	0.086	1.45e-67	1
AT3G14420	Aldolase-type TIM barrel family protein	7.4e-72	0.276411	0.106	0.056	2.32e-67	1
AT1G09210	AtCRT1b	2.32e-71	0.29073	0.11	0.059	7.28e-67	1
AT1G06760	winged-helix DNA-binding transcription factor family protein	4.66e-71	0.306281	0.185	0.116	1.46e-66	1
AT2G37110	PLAC8 family protein	4.8e-71	0.335057	0.131	0.075	1.5e-66	1
AT1G43710	ATSDC1,Arabidopsis thaliana serine decarboxylase 1,SDC1,serine decarboxylase 1	7.3e-71	0.335579	0.107	0.057	2.29e-66	1
AT1G32050	AtSCAMP5	1.35e-70	0.321079	0.164	0.1	4.23e-66	1
AT3G55360	ATTSC13,ECR,ENOYL-COA REDUCTASE,GLH6,GLASSY HAIR 6,TSC13	2.42e-70	0.344543	0.133	0.077	7.57e-66	1
AT1G13640	Phosphatidylinositol 3- and 4-kinase family protein	2.55e-70	0.316909	0.103	0.055	8e-66	1
AT4G38510	AtVAB2	4.65e-70	0.345898	0.122	0.069	1.46e-65	1
AT1G36730	Translation initiation factor IF2/IF5	2.09e-69	0.299474	0.152	0.091	6.54e-65	1
AT1G16810	7-dehydrocholesterol reductase-like protein	9.16e-69	0.408704	0.117	0.066	2.87e-64	1
AT1G09620	ATP binding/leucine-tRNA ligases/aminoacyl-tRNA ligase	1.24e-67	0.270931	0.1	0.053	3.88e-63	1
AT4G14710	RmlC-like cupins superfamily protein	4.88e-66	0.256994	0.107	0.058	1.53e-61	1
AT1G20693	HMG BETA 1,HIGH MOBILITY GROUP BETA 1,NFD02,NUCLEOSOME/CHROMATIN ASSEMBLY FACTOR GROUP D 02,NFD2,NUCLEOSOME/CHROMATIN ASSEMBLY FACTOR GROUP D 2	1.8e-65	0.288726	0.199	0.129	5.63e-61	1
AT1G04040	HAD superfamily, subfamily IIIB acid phosphatase	3.03e-65	0.267895	0.203	0.132	9.49e-61	1
AT1G80070	EMB14,EMBRYO DEFECTIVE 14,EMB177,EMBRYO DEFECTIVE 177,EMB33,EMBRYO DEFECTIVE 33,PRP8	3.62e-65	0.261454	0.156	0.095	1.14e-60	1
AT1G26850	S-adenosyl-L-methionine-dependent methyltransferases superfamily protein	3.84e-65	0.322105	0.201	0.132	1.2e-60	1
AT3G24160	putative type 1 membrane protein	4.63e-65	0.299478	0.163	0.102	1.45e-60	1
AT1G14830	ADL1C,DYNAMIN-like 1C,ADL5,ARABIDOPSIS DYNAMIN-LIKE PROTEIN 5,DRP1C,DYNAMIN RELATED PROTEIN 1C	1.69e-64	0.294387	0.115	0.065	5.31e-60	1
AT2G44060	LEA26,late embryogenesis abundant 26	1.71e-64	0.290679	0.186	0.119	5.37e-60	1
AT5G14540	basic salivary proline-rich-like protein (DUF1421)	6.42e-64	0.320883	0.102	0.056	2.01e-59	1
AT3G11130	AtCHC1,CHC1,clathrin heavy chain 1	8.43e-64	0.280611	0.236	0.16	2.64e-59	1
AT3G14595	Ribosomal protein L18ae family	9.4e-64	0.344184	0.108	0.061	2.95e-59	1
AT5G01210	HXXXD-type acyl-transferase family protein	3.02e-63	0.25578	0.172	0.109	9.48e-59	1
AT3G50500	SPK-2-2,SNF1-RELATED PROTEIN KINASE 2-2,SRK2D	3.05e-63	0.272496	0.144	0.087	9.56e-59	1
AT4G01610	Cysteine proteinases superfamily protein	3.28e-63	0.268344	0.188	0.122	1.03e-58	1
AT5G09900	MSA,MARIPOSA,RPN5A,REGULATORY PARTICLE NON-ATPASE SUBUNIT 5A	3.3e-63	0.301976	0.1	0.055	1.03e-58	1
AT3G25150	Nuclear transport factor 2 (NTF2) family protein with RNA binding (RRM-RBD-RNP motifs) domain-containing protein	3.54e-63	0.288207	0.102	0.056	1.11e-58	1
AT5G39510	ATVTI11,VESICLE TRANSPORT V-SNARE 11,ATVTI1A,ITT3,IMPAIRED TONOPLAST TRAFFIC 3,VTI11,VESICLE TRANSPORT V-SNARE 11,VTI1A,ZIG,ZIG1	8.61e-63	0.285005	0.121	0.07	2.7e-58	1
AT3G55460	At-SCL30,SC35-like splicing factor 30	3.08e-62	0.288428	0.132	0.079	9.64e-58	1
AT2G45170	ATATG8E,AUTOPHAGY 8E	3.26e-61	0.263624	0.198	0.131	1.02e-56	1
AT1G79930	AtHsp70-14	3.46e-61	0.331748	0.135	0.082	1.08e-56	1
AT2G47470	ATPDI11,ARABIDOPSIS THALIANA PROTEIN DISULFIDE ISOMERASE 11,ATPDIL2-1,PDI-LIKE 2-1,MEE30,MATERNAL EFFECT EMBRYO ARREST 30,PDI11,PROTEIN DISULFIDE ISOMERASE 11	6.18e-61	0.315897	0.141	0.086	1.94e-56	1
AT1G65220	ARM repeat superfamily protein	4.5e-60	0.295066	0.113	0.065	1.41e-55	1
AT2G46600	Calcium-binding EF-hand family protein	4.68e-60	0.366658	0.102	0.057	1.47e-55	1
AT3G53110	P-loop containing nucleoside triphosphate hydrolases superfamily protein	5.46e-59	0.256538	0.102	0.057	1.71e-54	1
AT2G37630	ATMYB91,MYB DOMAIN PROTEIN 91,ATPHAN,ARABIDOPSIS PHANTASTICA-LIKE 1,MYB91,MYB DOMAIN PROTEIN 91	1e-58	0.276932	0.104	0.059	3.14e-54	1
AT2G22780	peroxisomal NAD-malate dehydrogenase 1	1.8e-58	0.304622	0.105	0.059	5.65e-54	1
AT4G24190	AtHsp90-7,HEAT SHOCK PROTEIN 90-7,AtHsp90.7,HEAT SHOCK PROTEIN 90.7,HSP90.7,HEAT SHOCK PROTEIN 90.7	1.15e-57	0.281829	0.157	0.1	3.61e-53	1
AT4G31480	Coatomer, beta subunit	5.81e-57	0.312051	0.121	0.072	1.82e-52	1
AT5G15350	AtENODL17	7.83e-57	0.27748	0.147	0.093	2.46e-52	1
AT1G43890	ATRAB-C1,ARABIDOPSIS RAB GTPASE HOMOLOG C1,ATRAB18,ARABIDOPSIS RAB GTPASE HOMOLOG B18,ATRABC1,ARABIDOPSIS RAB GTPASE HOMOLOG C1,RABC1,RAB GTPASE HOMOLOG C1	7.98e-57	0.283952	0.101	0.057	2.5e-52	1
AT5G04170	Calcium-binding EF-hand family protein	1.64e-56	0.271386	0.112	0.065	5.14e-52	1
AT1G32790	CTC-interacting domain 11	1.69e-56	0.254755	0.123	0.074	5.29e-52	1
AT3G62650	hypothetical protein	1.84e-56	0.27696	0.101	0.057	5.76e-52	1
AT5G66760	succinate dehydrogenase 1-1	1.27e-55	0.272569	0.151	0.096	3.98e-51	1
AT5G14030	translocon-associated protein beta (TRAPB) family protein	3.36e-55	0.324688	0.167	0.109	1.05e-50	1
AT3G46830	ATRAB-A2C,ARABIDOPSIS RAB GTPASE HOMOLOG A2C,ATRAB11A,ATRABA2C,RAB GTPase homolog A2C,RAB-A2C,RAB GTPASE HOMOLOG A2C	7.81e-55	0.308852	0.107	0.062	2.45e-50	1
AT2G20630	PP2C induced by AVRRPM1	1.31e-53	0.254779	0.132	0.081	4.09e-49	1
AT5G27670	h2a.w.7	6.95e-50	0.309706	0.1	0.058	2.18e-45	1
AT4G35310	ATCPK5	4.1e-49	0.262927	0.117	0.072	1.29e-44	1
AT1G25275	thionin-like protein	9.29e-49	0.253551	0.114	0.07	2.91e-44	1
AT2G41410	Calcium-binding EF-hand family protein	1.37e-47	0.293033	0.127	0.08	4.28e-43	1
AT5G08590	ASK2,ARABIDOPSIS SERINE/THREONINE KINASE 2,ASK2,ARABIDOPSIS SKP1-LIKE1,SRK2G	4.41e-47	0.268328	0.12	0.075	1.38e-42	1
AT1G16240	ATSYP51	4.56e-46	0.267774	0.132	0.085	1.43e-41	1
AT4G14270	polyadenylate-binding protein interacting protein	6.31e-43	0.28761	0.135	0.089	1.98e-38	1
AT1G47740	PPPDE putative thiol peptidase family protein	5.68e-41	0.267744	0.11	0.07	1.78e-36	1
AT1G67265	DVL3,DEVIL 3	9.12e-37	0.268312	0.113	0.074	2.86e-32	1
AT5G57240	OSBP(oxysterol binding protein)-related protein 4C	0	3.36695	0.824	0.167	0	2
AT3G20395	RING/U-box superfamily protein	0	2.8676	0.376	0.045	0	2
AT5G22500	fatty acid reductase 1	0	2.79584	0.611	0.128	0	2
AT2G15050	LTP7,lipid transfer protein 7	0	2.62677	0.537	0.104	0	2
AT4G11610	C2 calcium/lipid-binding plant phosphoribosyltransferase family protein	0	2.46078	0.463	0.084	0	2
AT3G21090	ABC-2 type transporter family protein	0	2.35796	0.421	0.082	0	2
AT5G17700	MATE efflux family protein	0	2.31334	0.274	0.03	0	2
AT1G06080	AtADS1	0	2.24692	0.273	0.063	0	2
AT2G26250	FDH,FIDDLEHEAD	0	2.24336	0.78	0.259	0	2
AT1G52100	Mannose-binding lectin superfamily protein	0	2.18806	0.269	0.053	0	2
AT5G63650	SRK2H,SNF1-RELATED PROTEIN KINASE 2H	0	2.09094	0.556	0.19	0	2
AT5G02540	NAD(P)-binding Rossmann-fold superfamily protein	0	2.05349	0.245	0.039	0	2
AT4G04890	protodermal factor 2	0	1.91223	0.415	0.102	0	2
AT2G33060	AtRLP27,receptor like protein 27	0	1.86496	0.277	0.046	0	2
AT5G38200	Class I glutamine amidotransferase-like superfamily protein	0	1.83485	0.355	0.093	0	2
AT1G04610	YUCCA 3	0	1.76907	0.18	0.019	0	2
AT2G39705	DVL11,DEVIL 11	0	1.72141	0.457	0.162	0	2
AT1G04680	Pectin lyase-like superfamily protein	0	1.71365	0.401	0.122	0	2
AT4G36250	aldehyde dehydrogenase 3F1	0	1.713	0.305	0.069	0	2
AT1G65920	Regulator of chromosome condensation (RCC1) family with FYVE zinc finger domain-containing protein	0	1.69435	0.319	0.086	0	2
AT4G20320	CTP synthase family protein	0	1.6712	0.243	0.053	0	2
AT1G17140	RIP1,ROP INTERACTIVE PARTNER 1	0	1.65206	0.294	0.07	0	2
AT1G54010	GLL23,GDSL-like lipase 23	0	1.64161	0.362	0.12	0	2
AT1G28010	ATABCB14,Arabidopsis thaliana ATP-binding cassette B14,MDR12,multi-drug resistance 12,PGP14,P-glycoprotein 14	0	1.64146	0.167	0.022	0	2
AT2G39350	ABC-2 type transporter family protein	0	1.62506	0.187	0.03	0	2
AT3G26932	dsRNA-binding protein 3	0	1.6225	0.253	0.062	0	2
AT5G41070	dsRNA-binding protein 5	0	1.61369	0.226	0.039	0	2
AT1G41830	SKU5-similar 6	0	1.59434	0.371	0.116	0	2
AT4G21750	Homeobox-leucine zipper family protein / lipid-binding START domain-containing protein	0	1.5916	0.312	0.091	0	2
AT3G50330	basic helix-loop-helix (bHLH) DNA-binding superfamily protein	0	1.57627	0.217	0.053	0	2
AT1G64670	CED1,9-CIS EPOXYCAROTENOID DIOXYGENASE DEFECTIVE 1	0	1.56361	0.275	0.066	0	2
AT3G20390	RidA,Reactive Intermediate Deaminase A	0	1.55021	0.238	0.081	0	2
AT2G41540	6-phosphogluconate dehydrogenase family protein	0	1.54937	0.347	0.104	0	2
AT4G25640	ATDTX35,detoxifying efflux carrier 35,FFT,FLOWER FLAVONOID TRANSPORTER	0	1.54881	0.326	0.095	0	2
AT1G65370	TRAF-like family protein	0	1.51635	0.286	0.085	0	2
AT1G32240	Homeodomain-like superfamily protein	0	1.51534	0.219	0.045	0	2
AT1G72970	EDA17,embryo sac development arrest 17	0	1.51018	0.208	0.047	0	2
AT2G42840	protodermal factor 1	0	1.507	0.382	0.137	0	2
AT3G04290	ATLTL1	0	1.48628	0.174	0.035	0	2
AT1G65985	transmembrane protein, putative (DUF247)	0	1.47527	0.35	0.115	0	2
AT1G06350	AtADS4	0	1.46203	0.149	0.018	0	2
AT4G16442	CASPL2B1,CASP-like protein 2B1	0	1.44414	0.202	0.051	0	2
AT1G06360	Fatty acid desaturase family protein	0	1.44395	0.175	0.031	0	2
AT2G44570	AtGH9B12,glycosyl hydrolase 9B12	0	1.44241	0.16	0.027	0	2
AT3G50240	ATP binding microtubule motor family protein	0	1.42876	0.24	0.056	0	2
AT4G23020	hypothetical protein	0	1.423	0.143	0.013	0	2
AT3G48460	GDSL-like Lipase/Acylhydrolase superfamily protein	0	1.41744	0.164	0.024	0	2
AT1G49430	LRD2,LATERAL ROOT DEVELOPMENT 2	0	1.40824	0.152	0.021	0	2
AT5G60210	ROP interactive partner 5	0	1.40818	0.192	0.041	0	2
AT2G22795	hypothetical protein	0	1.4027	0.537	0.25	0	2
AT5G10480	PEP,PEPINO	0	1.38582	0.325	0.119	0	2
AT3G48260	with no lysine (K) kinase 3	0	1.38334	0.32	0.108	0	2
AT4G39840	cell wall integrity/stress response component-like protein	0	1.37543	0.233	0.071	0	2
AT5G11790	N-MYC downregulated-like 2	0	1.37096	0.21	0.061	0	2
AT1G60060	Serine/threonine-protein kinase WNK (With No Lysine)-like protein	0	1.36416	0.217	0.051	0	2
AT5G66310	ATP binding microtubule motor family protein	0	1.36087	0.416	0.165	0	2
AT4G39330	ATCAD9	0	1.35475	0.298	0.104	0	2
AT5G62280	DUF1442 family protein (DUF1442)	0	1.34669	0.336	0.128	0	2
AT1G34460	CYC3,CYCLIN 3	0	1.34525	0.269	0.094	0	2
AT1G71695	Peroxidase superfamily protein	0	1.34149	0.345	0.126	0	2
AT1G36160	AT-ACC1,EMB22,EMBRYO DEFECTIVE 22,GK,GURKE,GSD1,GLOSSYHEAD 1,PAS3,PASTICCINO 3,SFR3,SENSITIVE TO FREEZING 3	0	1.34109	0.466	0.209	0	2
AT3G23560	MATE efflux family protein	0	1.32635	0.255	0.08	0	2
AT4G27860	vacuolar iron transporter (VIT) family protein	0	1.32053	0.3	0.097	0	2
AT2G38120	AtAUX1,MAP1,MODIFIER OF ARF7/NPH4 PHENOTYPES 1,PIR1,WAV5,WAVY ROOTS 5	0	1.31913	0.344	0.129	0	2
AT3G44990	ATXTR8,AtXTH31,XTR8,xyloglucan endo-transglycosylase-related 8	0	1.31858	0.371	0.146	0	2
AT1G20970	calponin-like domain protein	0	1.31647	0.404	0.184	0	2
AT4G35720	DUF241 domain protein, putative (DUF241)	0	1.31643	0.356	0.148	0	2
AT5G16560	KAN1,KANADI 1	0	1.31369	0.349	0.134	0	2
AT1G79120	Ubiquitin carboxyl-terminal hydrolase family protein	0	1.30434	0.117	0.015	0	2
AT1G10060	ATBCAT-1,branched-chain amino acid transaminase 1,BCAT1,branched-chain amino acid transferase 1	0	1.28554	0.12	0.017	0	2
AT1G35115	NA	0	1.2773	0.473	0.215	0	2
AT3G24929	hypothetical protein	0	1.27304	0.556	0.272	0	2
AT3G60530	GATA transcription factor 4	0	1.26878	0.354	0.148	0	2
AT4G13540	golgin family A protein	0	1.25187	0.168	0.045	0	2
AT3G43270	Plant invertase/pectin methylesterase inhibitor superfamily	0	1.24389	0.19	0.049	0	2
AT2G32430	Galactosyltransferase family protein	0	1.23294	0.118	0.024	0	2
AT2G47630	alpha/beta-Hydrolases superfamily protein	0	1.21259	0.215	0.069	0	2
AT2G45590	Protein kinase superfamily protein	0	1.20851	0.238	0.085	0	2
AT5G02020	E3 ubiquitin-protein ligase RLIM-like protein	0	1.20784	0.283	0.124	0	2
AT4G18030	S-adenosyl-L-methionine-dependent methyltransferases superfamily protein	0	1.20717	0.265	0.096	0	2
AT5G11420	transmembrane protein, putative (Protein of unknown function, DUF642)	0	1.20508	0.31	0.134	0	2
AT5G02260	ATEXP9,ATEXPA9,expansin A9,ATHEXP ALPHA 1.10,EXP9	0	1.19905	0.309	0.131	0	2
AT2G02850	plantacyanin	0	1.18578	0.117	0.02	0	2
AT3G16400	ATMLP-470,MYROSINASE-BINDING PROTEIN-LIKE PROTEIN-470,ATNSP1,NITRILE SPECIFIER PROTEIN 1	0	1.18413	0.76	0.46	0	2
AT3G59710	NAD(P)-binding Rossmann-fold superfamily protein	0	1.18228	0.144	0.023	0	2
AT2G45050	GATA transcription factor 2	0	1.17726	0.154	0.029	0	2
AT3G23810	ATSAHH2,S-ADENOSYL-L-HOMOCYSTEINE (SAH) HYDROLASE 2	0	1.16569	0.257	0.088	0	2
AT3G51150	ATP binding microtubule motor family protein	0	1.16404	0.195	0.057	0	2
AT2G23010	serine carboxypeptidase-like 9	0	1.16321	0.13	0.018	0	2
AT2G16586	transmembrane protein	0	1.16116	0.428	0.215	0	2
AT1G75710	C2H2-like zinc finger protein	0	1.15439	0.143	0.032	0	2
AT1G45010	TRAM, LAG1 and CLN8 (TLC) lipid-sensing domain containing protein	0	1.15114	0.145	0.034	0	2
AT4G34250	3-ketoacyl-CoA synthase 16	0	1.14226	0.112	0.018	0	2
AT1G29670	GDSL-like Lipase/Acylhydrolase superfamily protein	0	1.14125	0.257	0.088	0	2
AT3G50890	AtHB28,homeobox protein 28,ZHD7,ZINC FINGER HOMEODOMAIN 7	0	1.12237	0.143	0.036	0	2
AT4G18970	GDSL-like Lipase/Acylhydrolase superfamily protein	0	1.12235	0.393	0.155	0	2
AT1G67750	Pectate lyase family protein	0	1.12183	0.158	0.04	0	2
AT4G37740	AtGRF2,growth-regulating factor 2	0	1.12129	0.152	0.045	0	2
AT3G55020	Ypt/Rab-GAP domain of gyp1p superfamily protein	0	1.12102	0.345	0.157	0	2
AT3G15095	Serine/Threonine-kinase pakA-like protein	0	1.10801	0.299	0.133	0	2
AT1G29470	S-adenosyl-L-methionine-dependent methyltransferases superfamily protein	0	1.10731	0.358	0.167	0	2
AT3G23820	UDP-D-glucuronate 4-epimerase 6	0	1.10692	0.476	0.248	0	2
AT1G05170	Galactosyltransferase family protein	0	1.10341	0.163	0.046	0	2
AT5G20270	heptahelical transmembrane protein1	0	1.09876	0.2	0.069	0	2
AT5G22740	ATCSLA02,ARABIDOPSIS THALIANA CELLULOSE SYNTHASE-LIKE A02,ATCSLA2,ARABIDOPSIS THALIANA CELLULOSE SYNTHASE-LIKE A2,CSLA2,CELLULOSE SYNTHASE-LIKE A 2	0	1.08922	0.164	0.045	0	2
AT4G17695	Homeodomain-like superfamily protein	0	1.08912	0.203	0.069	0	2
AT3G43690	NA	0	1.08595	0.282	0.118	0	2
AT1G70210	ATCYCD1	0	1.08535	0.238	0.088	0	2
AT3G20810	JMJ30,Jumonji C domain-containing protein 30	0	1.08405	0.218	0.084	0	2
AT1G10160	NA	0	1.08081	0.177	0.062	0	2
AT2G34300	S-adenosyl-L-methionine-dependent methyltransferases superfamily protein	0	1.0715	0.318	0.15	0	2
AT1G64110	P-loop containing nucleoside triphosphate hydrolases superfamily protein	0	1.06338	0.266	0.111	0	2
AT3G25013	Synaptobrevin family protein	0	1.05614	0.263	0.111	0	2
AT3G26450	Polyketide cyclase/dehydrase and lipid transport superfamily protein	0	1.03985	0.578	0.289	0	2
AT3G25730	ethylene response DNA binding factor 3	0	1.03536	0.189	0.068	0	2
AT1G65010	WEB family protein (DUF827)	0	1.03477	0.4	0.211	0	2
AT2G45970	LCR,LACERATA	0	1.0281	0.128	0.034	0	2
AT5G62470	ATMYB96,MYB DOMAIN PROTEIN 96,MYBCOV1	0	1.02383	0.125	0.035	0	2
AT4G33220	ATPME44,A. THALIANA PECTIN METHYLESTERASE 44	0	1.02381	0.299	0.117	0	2
AT5G48900	Pectin lyase-like superfamily protein	0	1.02209	0.452	0.213	0	2
AT1G79110	zinc ion binding protein	0	1.01645	0.109	0.023	0	2
AT4G14130	XTR7,xyloglucan endotransglycosylase 7	0	1.01179	0.45	0.255	0	2
AT5G45670	GDSL-like Lipase/Acylhydrolase superfamily protein	0	1.00245	0.195	0.07	0	2
AT3G02930	weak chloroplast movement under blue light protein (DUF827)	0	0.999644	0.117	0.029	0	2
AT2G32990	AtGH9B8,glycosyl hydrolase 9B8	0	0.994971	0.107	0.023	0	2
AT4G32460	choice-of-anchor C domain protein, putative (Protein of unknown function, DUF642)	0	0.987413	0.498	0.272	0	2
AT5G65630	global transcription factor group E7	0	0.984441	0.492	0.297	0	2
AT2G35760	CASPL2B2,CASP-like protein 2B2	0	0.960674	0.105	0.023	0	2
AT5G55790	hypothetical protein	0	0.933085	0.355	0.187	0	2
AT3G54810	GATA8,GATA TRANSCRIPTION FACTOR 8	0	0.930655	0.317	0.157	0	2
AT2G27770	DUF868 family protein (DUF868)	0	0.91889	0.103	0.025	0	2
AT5G55660	DEK domain-containing chromatin associated protein	0	0.891097	0.513	0.315	0	2
AT3G50900	hypothetical protein	0	0.875472	0.105	0.026	0	2
AT5G26260	TRAF-like family protein	0	0.8657	0.311	0.144	0	2
AT2G21660	ATGRP7,GLYCINE RICH PROTEIN 7,CCR2,cold,circadian rhythm,and rna binding 2,GR-RBP7,GLYCINE-RICH RNA-BINDING PROTEIN 7	0	0.865058	0.751	0.586	0	2
AT1G34640	peptidase	0	0.86473	0.103	0.023	0	2
AT5G28300	AtGT2L,GT2L,GT-2Like protein	0	0.844282	0.348	0.177	0	2
AT3G15950	DNA topoisomerase-like protein	0	0.82151	0.615	0.329	0	2
AT1G20920	RCF1,regulator of CBF gene expression 1	0	0.815184	0.773	0.538	0	2
AT1G36060	TG,TRANSLUCENT GREEN	0	0.807967	0.305	0.143	0	2
AT3G26510	Octicosapeptide/Phox/Bem1p family protein	0	0.793206	0.672	0.458	0	2
AT5G25610	ATRD22	0	0.745779	0.294	0.138	0	2
AT1G24880	AtLpxC2	0	0.742409	0.933	0.799	0	2
AT1G62380	ATACO2	0	0.654318	0.657	0.464	0	2
AT4G35070	SBP (S-ribonuclease binding protein) family protein	2.41e-306	0.96689	0.11	0.028	7.56e-302	2
AT4G03560	ATCCH1,CALCIUM CHANNEL 1,ATTPC1,two-pore channel 1,FOU2,FATTY ACID OXYGENATION UPREGULATED 2	1.12e-297	0.984317	0.252	0.114	3.52e-293	2
AT1G62770	Plant invertase/pectin methylesterase inhibitor superfamily protein	4.24e-294	0.98375	0.242	0.107	1.33e-289	2
AT4G19120	S-adenosyl-L-methionine-dependent methyltransferases superfamily protein	5.88e-294	0.952559	0.24	0.106	1.84e-289	2
AT3G09260	Glycosyl hydrolase superfamily protein	4.84e-292	0.394848	0.842	0.701	1.52e-287	2
AT4G23440	Disease resistance protein (TIR-NBS class)	5.16e-289	0.960219	0.226	0.097	1.62e-284	2
AT5G55730	FASCICLIN-like arabinogalactan 1	1.61e-287	0.908387	0.171	0.063	5.04e-283	2
AT1G20390	NA	1.38e-285	0.641388	0.483	0.297	4.33e-281	2
AT4G27720	Major facilitator superfamily protein	4.89e-284	0.932499	0.149	0.05	1.53e-279	2
AT4G23750	TMO3,TARGET OF MONOPTEROS 3	1.26e-283	1.03944	0.115	0.033	3.93e-279	2
AT3G49720	CGR2	8.08e-282	0.979336	0.213	0.09	2.53e-277	2
AT1G67910	hypothetical protein	1.26e-278	1.05937	0.253	0.119	3.96e-274	2
AT4G36360	beta-galactosidase 3	2.36e-278	0.899104	0.272	0.131	7.4e-274	2
AT3G47340	AT-ASN1,ARABIDOPSIS THALIANA GLUTAMINE-DEPENDENT ASPARAGINE SYNTHASE 1,DIN6,DARK INDUCIBLE 6	6.85e-278	1.24762	0.323	0.174	2.15e-273	2
AT5G57760	hypothetical protein	7.19e-278	1.10246	0.179	0.069	2.25e-273	2
AT3G10720	Plant invertase/pectin methylesterase inhibitor superfamily	5.34e-276	0.962039	0.145	0.049	1.67e-271	2
AT1G02205	CER22,ECERIFERUM 22	8.08e-275	0.738166	0.288	0.14	2.53e-270	2
AT4G30340	ATDGK7,diacylglycerol kinase 7	1.77e-271	0.915239	0.173	0.066	5.56e-267	2
AT4G27870	Vacuolar iron transporter (VIT) family protein	2.47e-271	0.92804	0.229	0.103	7.75e-267	2
AT1G27770	PEA1,PLASTID ENVELOPE ATPASE 1	1.3e-269	0.979052	0.255	0.12	4.08e-265	2
AT2G01008	maternal effect embryo arrest protein	2.29e-266	0.780663	0.572	0.396	7.18e-262	2
AT2G36080	NGAL1,NGATHA-Like 1	5.96e-261	0.820181	0.311	0.162	1.87e-256	2
AT1G17840	ATWBC11,ARABIDOPSIS THALIANA WHITE-BROWN COMPLEX HOMOLOG PROTEIN 11,AtABCG11,COF1,CUTICULAR DEFECT AND ORGAN FUSION 1,DSO,DESPERADO,WBC11,white-brown complex homolog protein 11	3.26e-258	0.838734	0.249	0.117	1.02e-253	2
AT5G60400	hypothetical protein	4.54e-258	0.870178	0.177	0.07	1.42e-253	2
AT4G13630	zein-binding protein (Protein of unknown function, DUF593)	3.81e-256	0.851522	0.107	0.031	1.19e-251	2
AT3G59060	PIF5,PHYTOCHROME-INTERACTING FACTOR 5	6.16e-256	0.928018	0.184	0.075	1.93e-251	2
AT4G13040	Integrase-type DNA-binding superfamily protein	8.78e-253	0.983669	0.191	0.08	2.75e-248	2
AT2G34020	Calcium-binding EF-hand family protein	9.74e-252	0.938087	0.191	0.08	3.05e-247	2
AT4G00730	AHDP,ARABIDOPSIS THALIANA HOMEODOMAIN PROTEIN	1.46e-246	0.84943	0.285	0.147	4.57e-242	2
AT1G23380	KNAT6L,KNAT6S	6.27e-245	0.878613	0.247	0.119	1.97e-240	2
AT1G22060	sporulation-specific protein	1.2e-242	0.929067	0.23	0.108	3.75e-238	2
AT1G35320	transmembrane protein	1.99e-240	0.822823	0.128	0.043	6.23e-236	2
AT1G60200	splicing factor PWI domain-containing protein / RNA recognition motif (RRM)-containing protein	3.13e-240	0.561299	0.648	0.478	9.8e-236	2
AT3G58790	galacturonosyltransferase 15	1.36e-235	0.898018	0.19	0.082	4.27e-231	2
AT3G16460	Mannose-binding lectin superfamily protein	1.38e-233	0.473513	0.647	0.478	4.31e-229	2
AT4G15760	monooxygenase 1	2.19e-231	0.958113	0.175	0.073	6.87e-227	2
AT2G39280	Ypt/Rab-GAP domain of gyp1p superfamily protein	1.83e-230	0.86888	0.236	0.115	5.74e-226	2
AT1G77260	S-adenosyl-L-methionine-dependent methyltransferases superfamily protein	2.29e-228	0.843568	0.166	0.068	7.18e-224	2
AT5G43760	3-ketoacyl-CoA synthase 20	5.16e-228	0.808786	0.286	0.151	1.62e-223	2
AT1G70420	DNA ligase-like protein, putative (DUF1645)	6.78e-225	0.901483	0.145	0.055	2.13e-220	2
AT5G64740	E112,IXR2,ISOXABEN RESISTANT 2,PRC1,PROCUSTE 1	2.28e-223	0.62969	0.513	0.352	7.14e-219	2
AT3G13690	kinase with adenine nucleotide alpha hydrolases-like domain-containing protein	3.43e-223	0.882521	0.189	0.084	1.07e-218	2
AT1G78240	OSU1,QUA2,QUASIMODO2	1.82e-222	0.84069	0.221	0.105	5.71e-218	2
AT5G27220	Frigida-like protein	7.09e-221	0.834782	0.134	0.049	2.22e-216	2
AT1G14685	ATBPC2,BASIC PENTACYSTEINE 2,BBR/BPC2	7.72e-221	0.837658	0.239	0.119	2.42e-216	2
AT4G25830	CASPL2C1,CASP-like protein 2C1	3.42e-218	0.827272	0.183	0.08	1.07e-213	2
AT3G56590	hydroxyproline-rich glycoprotein family protein	1.07e-217	0.791054	0.21	0.098	3.36e-213	2
AT3G14220	GDSL-like Lipase/Acylhydrolase superfamily protein	5.85e-217	0.771851	0.127	0.046	1.83e-212	2
AT4G26190	Haloacid dehalogenase-like hydrolase (HAD) superfamily protein	1.05e-216	0.738674	0.376	0.228	3.3e-212	2
AT5G53660	AtGRF7,growth-regulating factor 7	1.25e-215	0.908167	0.151	0.06	3.93e-211	2
AT1G11260	ATSTP1,SUGAR TRANSPORTER 1	1.3e-215	1.06129	0.29	0.162	4.07e-211	2
AT3G60965	NA	8.22e-215	0.811603	0.138	0.052	2.58e-210	2
AT1G58250	HPS4,hypersensitive to Pi starvation 4	6.18e-214	0.869258	0.25	0.128	1.94e-209	2
AT1G79700	Integrase-type DNA-binding superfamily protein	3.99e-213	0.783281	0.3	0.166	1.25e-208	2
AT3G58850	HLH2	7.43e-211	0.761938	0.133	0.05	2.33e-206	2
AT2G21540	ATSFH3,SEC14-LIKE 3	7.77e-211	0.844172	0.161	0.067	2.44e-206	2
AT4G38580	ATFP6,farnesylated protein 6,HIPP26,HEAVY METAL ASSOCIATED ISOPRENYLATED PLANT PROTEIN 26	1.57e-207	0.818037	0.118	0.042	4.91e-203	2
AT5G66210	calcium-dependent protein kinase 28	2.15e-206	0.803089	0.196	0.091	6.74e-202	2
AT2G38530	LP2,cdf3,cell growth defect factor-3	1.03e-205	0.393888	0.685	0.523	3.24e-201	2
AT4G27595	WEB family protein (DUF827)	6.48e-205	0.8669	0.13	0.049	2.03e-200	2
AT5G14410	hypothetical protein	8.54e-205	0.815358	0.145	0.058	2.68e-200	2
AT1G11670	MATE efflux family protein	3.29e-204	0.777102	0.242	0.123	1.03e-199	2
AT1G04430	S-adenosyl-L-methionine-dependent methyltransferases superfamily protein	4.25e-203	0.762004	0.188	0.086	1.33e-198	2
AT3G49210	O-acyltransferase (WSD1-like) family protein	4.31e-201	0.898821	0.182	0.083	1.35e-196	2
AT1G04220	3-ketoacyl-CoA synthase 2	5.67e-201	0.656382	0.318	0.181	1.78e-196	2
AT5G18460	carboxyl-terminal peptidase (DUF239)	5.04e-199	0.757518	0.128	0.048	1.58e-194	2
AT4G00180	Plant-specific transcription factor YABBY family protein	5.78e-198	1.2356	0.107	0.037	1.81e-193	2
AT5G15580	TRM2,TON1 Recruiting Motif 2	1.83e-197	0.774694	0.254	0.135	5.73e-193	2
AT3G22790	Kinase interacting (KIP1-like) family protein	4.51e-197	0.811048	0.128	0.049	1.41e-192	2
AT1G58602	LRR and NB-ARC domains-containing disease resistance protein	4.91e-196	1.024	0.215	0.107	1.54e-191	2
AT5G20950	Glycosyl hydrolase family protein	9.91e-196	0.8069	0.152	0.064	3.11e-191	2
AT1G75860	DNA ligase	2.06e-195	0.768307	0.224	0.112	6.47e-191	2
AT1G66760	MATE efflux family protein	1.06e-194	0.956123	0.126	0.048	3.34e-190	2
AT3G21250	ATMRP6,ARABIDOPSIS THALIANA MULTIDRUG RESISTANCE-ASSOCIATED PROTEIN 6,MRP6,multidrug resistance-associated protein 6	2.09e-191	0.891106	0.196	0.095	6.56e-187	2
AT5G67060	basic helix-loop-helix (bHLH) DNA-binding superfamily protein	2.25e-191	0.756745	0.103	0.035	7.07e-187	2
AT1G30835	NA	5.76e-191	0.813599	0.256	0.139	1.81e-186	2
AT3G27906	hypothetical protein	8.34e-191	0.736881	0.148	0.062	2.61e-186	2
AT5G02240	NAD(P)-binding Rossmann-fold superfamily protein	4.28e-189	0.772284	0.136	0.055	1.34e-184	2
AT1G76500	AHL29,AT-hook motif nuclear-localized protein 29	4.42e-188	0.759079	0.103	0.035	1.38e-183	2
AT1G20100	DNA ligase-like protein	6.35e-188	0.62996	0.446	0.301	1.99e-183	2
AT1G27950	glycosylphosphatidylinositol-anchored lipid protein transfer 1	6.92e-188	0.721204	0.285	0.161	2.17e-183	2
AT1G74160	LONGIFOLIA protein	1.8e-186	0.786833	0.175	0.081	5.63e-182	2
AT5G65930	KCBP,KINESIN-LIKE CALMODULIN-BINDING PROTEIN,PKCBP,POTATO KINESIN-LIKE CALMODULIN-BINDING PROTEIN	3.83e-182	0.616479	0.251	0.135	1.2e-177	2
AT3G57980	DNA-binding bromodomain-containing protein	2.73e-180	0.733277	0.128	0.051	8.57e-176	2
AT1G28670	GDSL-like Lipase/Acylhydrolase superfamily protein	3.3e-180	0.807857	0.187	0.09	1.04e-175	2
AT3G61830	auxin response factor 18	6.16e-180	0.750958	0.1	0.034	1.93e-175	2
AT2G02480	AAA-type ATPase family protein	9.33e-180	0.775909	0.17	0.078	2.92e-175	2
AT1G08660	SIA1,sialyltransferase-like 1	7.85e-177	0.750533	0.172	0.08	2.46e-172	2
AT1G80930	MIF4G domain-containing protein / MA3 domain-containing protein	3.53e-176	0.644372	0.421	0.283	1.11e-171	2
AT2G26910	ATPDR4,PLEIOTROPIC DRUG RESISTANCE 4,AtABCG32,PDR4,pleiotropic drug resistance 4,PEC1,PERMEABLE CUTICLE 1	2.12e-174	0.801433	0.17	0.079	6.66e-170	2
AT2G30500	Kinase interacting (KIP1-like) family protein	7.38e-174	0.787753	0.314	0.191	2.31e-169	2
AT2G46225	ABI-1-like 1	8.24e-173	0.682444	0.112	0.042	2.58e-168	2
AT2G28260	ATCNGC15,cyclic nucleotide-gated channel 15	2.18e-172	0.632966	0.102	0.036	6.83e-168	2
AT5G49460	ATP citrate lyase subunit B 2	3.39e-172	0.752353	0.195	0.097	1.06e-167	2
AT2G33435	RNA-binding (RRM/RBD/RNP motifs) family protein	2.3e-170	0.605546	0.432	0.294	7.2e-166	2
AT1G21830	hypothetical protein	3.57e-170	0.770814	0.198	0.1	1.12e-165	2
AT1G14710	hydroxyproline-rich glycoprotein family protein	7.59e-170	0.739608	0.198	0.1	2.38e-165	2
AT3G06410	Zinc finger C-x8-C-x5-C-x3-H type family protein	8.54e-169	0.708459	0.19	0.094	2.68e-164	2
AT1G72070	Chaperone DnaJ-domain superfamily protein	2.2e-168	0.707944	0.19	0.094	6.89e-164	2
AT4G23680	Polyketide cyclase/dehydrase and lipid transport superfamily protein	3.18e-168	1.27887	0.177	0.088	9.97e-164	2
AT3G51600	lipid transfer protein 5	5.6e-167	0.906975	0.161	0.075	1.75e-162	2
AT4G24510	VC-2,VC2	1.29e-166	0.692783	0.163	0.076	4.04e-162	2
AT5G63320	nuclear protein X1	1.4e-163	0.638519	0.353	0.225	4.38e-159	2
AT1G74650	ATMYB31,ARABIDOPSIS THALIANA MYB DOMAIN PROTEIN 31,ATY13	1.65e-162	0.881319	0.144	0.064	5.18e-158	2
AT1G08510	fatty acyl-ACP thioesterases B	5.26e-161	0.524624	0.431	0.293	1.65e-156	2
AT1G69760	suppressor SRP40-like protein	1.63e-160	0.757795	0.247	0.14	5.11e-156	2
AT3G57930	rho GTPase-activating gacO-like protein	4.57e-160	0.871563	0.157	0.074	1.43e-155	2
AT2G27050	AtEIL1	8.14e-159	0.733557	0.212	0.113	2.55e-154	2
AT2G39580	zinc finger C3H1 domain protein	1.84e-158	0.625	0.356	0.23	5.78e-154	2
AT5G19140	aluminum induced protein with YGL and LRDR motifs	1.52e-156	0.696961	0.348	0.226	4.77e-152	2
AT2G44080	ARGOS-like protein	2.99e-156	0.691606	0.362	0.236	9.37e-152	2
AT5G64030	S-adenosyl-L-methionine-dependent methyltransferases superfamily protein	3.08e-156	0.666867	0.176	0.086	9.66e-152	2
AT5G20110	Dynein light chain type 1 family protein	6.77e-156	0.716011	0.153	0.071	2.12e-151	2
AT5G46240	AtKAT1	3.85e-155	0.774775	0.103	0.039	1.21e-150	2
AT5G35935	NA	7.04e-155	0.754118	0.126	0.053	2.21e-150	2
AT4G32570	TIFY domain protein 8	5.54e-153	0.672461	0.128	0.055	1.74e-148	2
AT5G38150	PLASTID MOVEMENT IMPAIRED protein (DUF827)	1.42e-152	0.711123	0.191	0.098	4.46e-148	2
AT1G75180	Erythronate-4-phosphate dehydrogenase family protein	4.05e-149	0.768353	0.137	0.062	1.27e-144	2
AT3G25840	Protein kinase superfamily protein	3.24e-146	0.443606	0.577	0.435	1.02e-141	2
AT4G31570	nucleoporin	1.25e-145	0.63484	0.34	0.22	3.91e-141	2
AT5G15740	O-fucosyltransferase family protein	1.61e-145	0.611559	0.101	0.039	5.06e-141	2
AT5G03760	Nucleotide-diphospho-sugar transferases superfamily protein	4.07e-145	0.477696	0.345	0.218	1.28e-140	2
AT3G02110	serine carboxypeptidase-like 25	1.87e-143	0.751831	0.137	0.063	5.86e-139	2
AT4G26630	DEK3,DEK-domain containing protein 3	2.34e-142	0.677944	0.499	0.376	7.35e-138	2
AT1G73390	Endosomal targeting BRO1-like domain-containing protein	3.04e-142	0.756668	0.179	0.092	9.52e-138	2
AT5G12950	proline-tRNA ligase (DUF1680)	5.28e-142	0.638932	0.107	0.043	1.65e-137	2
AT5G15230	GAST1 protein homolog 4	8.55e-141	0.476506	0.692	0.587	2.68e-136	2
AT4G05631	hypothetical protein	7.39e-140	0.436745	0.381	0.253	2.32e-135	2
AT1G31070	GLCNA.UT1,N-acetylglucosamine-1-phosphate uridylyltransferase 1	1.34e-139	0.690352	0.17	0.086	4.21e-135	2
AT1G70100	neurofilament heavy protein	1.51e-139	0.719418	0.132	0.06	4.74e-135	2
AT5G06440	polyketide cyclase/dehydrase/lipid transport superfamily protein	3.94e-139	0.717962	0.161	0.08	1.24e-134	2
AT1G64710	GroES-like zinc-binding alcohol dehydrogenase family protein	4.51e-138	0.696672	0.15	0.072	1.42e-133	2
AT5G11800	ATKEA6,ARABIDOPSIS THALIANA K+ EFFLUX ANTIPORTER 6	4.56e-138	0.635597	0.149	0.072	1.43e-133	2
AT2G22770	basic helix-loop-helix (bHLH) DNA-binding superfamily protein	2.7e-137	0.649979	0.108	0.045	8.45e-133	2
AT2G42270	U5 small nuclear ribonucleoprotein helicase	3.24e-137	0.632326	0.317	0.203	1.02e-132	2
AT1G34110	Leucine-rich receptor-like protein kinase family protein	3.55e-136	0.68684	0.146	0.07	1.11e-131	2
AT1G27210	ARM repeat superfamily protein	3.82e-136	0.688559	0.201	0.11	1.2e-131	2
AT4G37820	transmembrane protein	1.13e-135	0.707044	0.138	0.065	3.53e-131	2
AT5G62390	ATBAG7,BCL-2-associated athanogene 7	4.86e-135	0.67848	0.338	0.225	1.52e-130	2
AT5G09870	MUM3,MUCILAGE-MODIFIED 3	2.23e-134	0.69546	0.144	0.069	7e-130	2
AT4G14920	Acyl-CoA N-acyltransferase with RING/FYVE/PHD-type zinc finger protein	1.61e-133	0.671106	0.198	0.109	5.06e-129	2
AT5G04770	ATCAT6,ARABIDOPSIS THALIANA CATIONIC AMINO ACID TRANSPORTER 6	4.25e-132	0.744712	0.119	0.053	1.33e-127	2
AT3G24080	KRR1 family protein	7.75e-132	0.637181	0.268	0.164	2.43e-127	2
AT1G78570	ATRHM1,ARABIDOPSIS THALIANA RHAMNOSE BIOSYNTHESIS 1,ROL1,REPRESSOR OF LRX1 1	1.18e-131	0.622699	0.156	0.078	3.7e-127	2
AT4G03190	AFB1,AUXIN SIGNALING F BOX PROTEIN 1,ATGRH1	5.86e-131	0.647881	0.156	0.079	1.84e-126	2
AT1G74790	catalytics	7.86e-131	0.690009	0.143	0.069	2.47e-126	2
AT2G42870	HLH1,HELIX-LOOP-HELIX 1	3.38e-130	0.635857	0.128	0.059	1.06e-125	2
AT4G21910	MATE efflux family protein	8.44e-130	0.730511	0.132	0.062	2.64e-125	2
AT1G29418	transmembrane protein	2.76e-129	0.687165	0.168	0.087	8.66e-125	2
AT4G22130	STRUBBELIG-receptor family 8	7.15e-129	0.603126	0.109	0.047	2.24e-124	2
AT4G27180	KATB,KINESIN-LIKE PROTEIN IN ARABIDOPSIS THALIANA B	1.73e-127	0.64748	0.156	0.079	5.43e-123	2
AT1G19870	IQD32,IQ-domain 32	5.34e-127	0.597573	0.324	0.214	1.67e-122	2
AT2G22080	transmembrane protein	8.88e-127	0.720687	0.165	0.087	2.78e-122	2
AT2G34150	ATRANGAP2,ATSCAR1,SCAR1,WAVE1,WISKOTT-ALDRICH SYNDROME PROTEIN FAMILY VERPROLIN HOMOLOGOUS PROTEIN 1	1.13e-126	0.685795	0.115	0.051	3.55e-122	2
AT1G60860	ARF-GAP domain 2	3.14e-126	0.603478	0.102	0.043	9.84e-122	2
AT3G53400	peptide upstream protein	8.89e-126	0.667733	0.101	0.042	2.79e-121	2
AT4G36010	Pathogenesis-related thaumatin superfamily protein	8.94e-126	0.629157	0.125	0.058	2.8e-121	2
AT1G14120	2-oxoglutarate (2OG) and Fe(II)-dependent oxygenase superfamily protein	8.96e-126	0.624717	0.101	0.042	2.81e-121	2
AT1G68490	translocase subunit seca	4.57e-125	0.519932	0.405	0.29	1.43e-120	2
AT4G38900	bZIP29,basic leucine-zipper 29	6.61e-124	0.723384	0.103	0.044	2.07e-119	2
AT1G67590	Remorin family protein	3.5e-123	0.612236	0.128	0.061	1.1e-118	2
AT3G56170	CAN1,calcium dependent nuclease 1	3.63e-123	0.685526	0.13	0.062	1.14e-118	2
AT5G13460	IQ-domain 11	3.8e-123	0.639075	0.153	0.078	1.19e-118	2
AT5G64300	ATGCH,ARABIDOPSIS THALIANA GTP CYCLOHYDROLASE II,ATRIBA1,Arabidopsis thaliana riboflavin A1,RFD1,RED FLUORESCENT IN DARKNESS 1,RIBA1,riboflavin A1	5.69e-123	0.603428	0.215	0.124	1.78e-118	2
AT2G39980	HXXXD-type acyl-transferase family protein	5.95e-123	0.80218	0.216	0.127	1.87e-118	2
AT5G56360	calmodulin-binding protein	1.37e-122	0.599716	0.14	0.068	4.3e-118	2
AT2G22125	POM2,POM-POM 2	3.37e-122	0.580963	0.265	0.165	1.06e-117	2
AT1G72600	hydroxyproline-rich glycoprotein family protein	4.84e-122	0.699362	0.132	0.063	1.52e-117	2
AT1G53300	tetratricopetide-repeat thioredoxin-like 1	2.77e-121	0.613551	0.139	0.068	8.67e-117	2
AT4G01850	AtSAM2,MAT2,SAM2,S-ADENOSYLMETHIONINE SYNTHETASE 2	3.1e-121	0.578373	0.309	0.203	9.73e-117	2
AT1G08260	ABO4,ABA OVERLY SENSITIVE 4,EMB142,EMBRYO DEFECTIVE 142,EMB2284,EMBRYO DEFECTIVE 2284,EMB529,EMBRYO DEFECTIVE 529,ESD7,EARLY IN SHORT DAYS 7,POL2A	4.74e-121	0.632493	0.107	0.047	1.49e-116	2
AT2G05540	Glycine-rich protein family	1.42e-120	0.493933	0.32	0.209	4.44e-116	2
AT4G00990	Transcription factor jumonji (jmjC) domain-containing protein	8.07e-120	0.622062	0.107	0.047	2.53e-115	2
AT1G20960	U5 small nuclear ribonucleoprotein helicase	9.25e-120	0.687187	0.288	0.188	2.9e-115	2
AT2G24280	alpha/beta-Hydrolases superfamily protein	3.44e-119	0.791676	0.154	0.08	1.08e-114	2
AT5G06700	TBR,TBR,TRICHOME BIREFRINGENCE	4.22e-119	0.635048	0.202	0.116	1.32e-114	2
AT1G63010	Major Facilitator Superfamily with SPX (SYG1/Pho81/XPR1) domain-containing protein	6.95e-118	0.621327	0.111	0.05	2.18e-113	2
AT1G24460	TGN-related, localized SYP41 interacting protein	7.4e-118	0.63522	0.242	0.149	2.32e-113	2
AT5G54200	Transducin/WD40 repeat-like superfamily protein	1.12e-117	0.639006	0.148	0.075	3.53e-113	2
AT5G51300	AtSF1,Arabidopsis SF1 homolog	2.27e-117	0.613041	0.248	0.153	7.12e-113	2
AT4G19410	PAE7,pectin acetylesterase 7	5.78e-117	0.625004	0.154	0.08	1.81e-112	2
AT3G17120	transmembrane protein	9.51e-117	0.591155	0.153	0.079	2.98e-112	2
AT4G08950	Phosphate-responsive 1 family protein	4.56e-116	0.616831	0.225	0.135	1.43e-111	2
AT5G17920	ATCIMS,COBALAMIN-INDEPENDENT METHIONINE SYNTHASE,ATMETS	4.86e-116	0.43476	0.455	0.338	1.52e-111	2
AT5G14930	senescence-associated gene 101	4.9e-116	0.650334	0.159	0.084	1.54e-111	2
AT4G29020	glycine-rich protein	1.58e-115	0.611094	0.272	0.175	4.95e-111	2
AT1G67730	ATKCR1,YBR159	2.15e-115	0.630856	0.164	0.088	6.73e-111	2
AT1G64390	AtGH9C2,glycosyl hydrolase 9C2	6.09e-115	0.500505	0.242	0.146	1.91e-110	2
AT1G61180	LRR and NB-ARC domains-containing disease resistance protein	7.73e-115	0.637969	0.131	0.064	2.42e-110	2
AT1G17720	Protein phosphatase 2A, regulatory subunit PR55	7.64e-114	0.517018	0.386	0.278	2.39e-109	2
AT1G31850	S-adenosyl-L-methionine-dependent methyltransferases superfamily protein	1.13e-113	0.616431	0.156	0.082	3.54e-109	2
AT4G22540	OSBP(oxysterol binding protein)-related protein 2A	2.95e-113	0.588536	0.223	0.134	9.25e-109	2
AT5G21105	Plant L-ascorbate oxidase	9.45e-112	0.644569	0.164	0.089	2.96e-107	2
AT4G32330	TPX2 (targeting protein for Xklp2) protein family	1.37e-111	0.612382	0.137	0.069	4.29e-107	2
AT4G22010	SKU5 similar 4	2.51e-111	0.566505	0.183	0.103	7.88e-107	2
AT5G44800	PKR1,PICKLE RELATED 1	2.87e-111	0.536306	0.365	0.258	9.01e-107	2
AT3G55360	ATTSC13,ECR,ENOYL-COA REDUCTASE,GLH6,GLASSY HAIR 6,TSC13	3.23e-111	0.59403	0.146	0.076	1.01e-106	2
AT3G23930	troponin T, skeletal protein	6.53e-111	0.60385	0.104	0.046	2.05e-106	2
AT3G45730	hypothetical protein	7.62e-111	0.573913	0.105	0.047	2.39e-106	2
AT3G43720	Bifunctional inhibitor/lipid-transfer protein/seed storage 2S albumin superfamily protein	9.95e-111	0.536389	0.148	0.076	3.12e-106	2
AT3G14980	IDM1,increased DNA methylation 1	7.38e-110	0.662157	0.143	0.074	2.31e-105	2
AT1G01650	ATSPPL4,ARABIDOPSIS THALIANA SIGNAL PEPTIDE PEPTIDASE-LIKE 4	8.24e-110	0.624366	0.146	0.076	2.58e-105	2
AT1G79990	coatomer subunit beta-2	1.12e-109	0.571221	0.195	0.113	3.51e-105	2
AT4G21570	organic solute transporter ostalpha protein (DUF300)	1.17e-109	0.616086	0.125	0.061	3.66e-105	2
AT4G14750	IQ-domain 19	1.47e-109	0.571375	0.139	0.071	4.6e-105	2
AT4G28400	Protein phosphatase 2C family protein	6.54e-109	0.57831	0.107	0.049	2.05e-104	2
AT1G76880	Duplicated homeodomain-like superfamily protein	1.22e-108	0.563536	0.289	0.191	3.82e-104	2
AT2G16485	GW repeat- and PHD finger-containing protein NERD	1.54e-107	0.599966	0.278	0.183	4.84e-103	2
AT5G27650	Tudor/PWWP/MBT superfamily protein	5.68e-107	0.588091	0.25	0.158	1.78e-102	2
AT5G24620	Pathogenesis-related thaumatin superfamily protein	3.58e-105	0.572902	0.251	0.16	1.12e-100	2
AT2G20190	ATCLASP,CLIP-ASSOCIATED PROTEIN	5.23e-105	0.584186	0.227	0.141	1.64e-100	2
AT5G10550	global transcription factor group E2	3.82e-104	0.601654	0.205	0.122	1.2e-99	2
AT1G04040	HAD superfamily, subfamily IIIB acid phosphatase	6.11e-104	0.501441	0.217	0.131	1.91e-99	2
AT1G58270	TRAF-like family protein	3.05e-103	0.592269	0.144	0.076	9.55e-99	2
AT2G01940	ATIDD15,ARABIDOPSIS THALIANA INDETERMINATE(ID)-DOMAIN 15,IDD15,INDETERMINATE(ID)-DOMAIN 15	6.7e-103	0.548248	0.107	0.05	2.1e-98	2
AT5G04020	calmodulin binding protein	5.47e-102	0.568625	0.213	0.129	1.71e-97	2
AT1G08230	Transmembrane amino acid transporter family protein	3.21e-101	0.748638	0.109	0.053	1.01e-96	2
AT1G45130	AtBGAL5	5.54e-101	0.552124	0.176	0.1	1.74e-96	2
AT3G50670	U1SNRNP	1.19e-100	0.504077	0.326	0.226	3.72e-96	2
AT2G11225	hypothetical protein	2.37e-99	0.430371	0.445	0.333	7.42e-95	2
AT5G07920	ATDGK1,DIACYLGLYCEROL KINASE 1	6.88e-99	0.652077	0.13	0.068	2.16e-94	2
AT5G43700	IAA4,indole-3-acetic acid inducible 4	3.06e-97	0.538655	0.236	0.151	9.6e-93	2
AT3G05545	RING/U-box superfamily protein	3.92e-97	0.530027	0.325	0.23	1.23e-92	2
AT3G29075	glycine-rich protein	1.94e-96	0.595697	0.129	0.067	6.08e-92	2
AT1G62310	transcription factor jumonji (jmjC) domain-containing protein	2.16e-96	0.517974	0.258	0.168	6.76e-92	2
AT5G64390	RNA-binding KH domain-containing protein	2.73e-96	0.712574	0.254	0.168	8.56e-92	2
AT3G56860	UBP1-associated protein 2A	2.83e-96	0.492609	0.362	0.261	8.86e-92	2
AT3G25500	AHF1,ATFH1,ARABIDOPSIS THALIANA FORMIN HOMOLOGY 1,FH1,FORMIN HOMOLOGY 1	3.25e-96	0.582124	0.135	0.072	1.02e-91	2
AT1G33790	jacalin lectin family protein	6.09e-96	0.933511	0.13	0.069	1.91e-91	2
AT4G14360	S-adenosyl-L-methionine-dependent methyltransferases superfamily protein	6.77e-96	0.541737	0.1	0.047	2.12e-91	2
AT1G24160	triadin	6.6e-95	0.627482	0.159	0.09	2.07e-90	2
AT1G08010	GATA transcription factor 11	5.47e-94	0.491537	0.103	0.049	1.71e-89	2
AT3G15530	S-adenosyl-L-methionine-dependent methyltransferases superfamily protein	9.55e-94	0.62393	0.127	0.066	2.99e-89	2
AT1G12240	Glycosyl hydrolases family 32 protein	1.13e-93	0.589955	0.132	0.07	3.53e-89	2
AT1G26580	ELM2 domain protein	1.88e-93	0.375763	0.514	0.405	5.91e-89	2
AT4G33580	ATBCA5,A. THALIANA BETA CARBONIC ANHYDRASE 5	1.18e-92	0.560284	0.139	0.076	3.69e-88	2
AT1G15200	protein-protein interaction regulator family protein	2.31e-92	0.485205	0.299	0.204	7.24e-88	2
AT1G26850	S-adenosyl-L-methionine-dependent methyltransferases superfamily protein	3.44e-92	0.582324	0.21	0.132	1.08e-87	2
AT2G29420	ATGSTU7,glutathione S-transferase tau 7,GST25,GLUTATHIONE S-TRANSFERASE 25	4.62e-92	0.642814	0.136	0.074	1.45e-87	2
AT3G06650	ATP-citrate lyase B-1	5.74e-92	0.56821	0.209	0.131	1.8e-87	2
AT2G44060	LEA26,late embryogenesis abundant 26	1.36e-91	0.574394	0.194	0.119	4.26e-87	2
AT5G03730	AtCTR1,SIS1,SUGAR-INSENSITIVE 1	2.55e-91	0.560209	0.194	0.118	8e-87	2
AT1G02400	ATGA2OX4,Arabidopsis thaliana gibberellin 2-oxidase 4,ATGA2OX6,ARABIDOPSIS THALIANA GIBBERELLIN 2-OXIDASE 6,DTA1,DOWNSTREAM TARGET OF AGL15 1	9.47e-91	0.613153	0.114	0.057	2.97e-86	2
AT2G02170	Remorin family protein	4.58e-90	0.526601	0.104	0.051	1.44e-85	2
AT1G56220	Dormancy/auxin associated family protein	1.07e-89	0.453138	0.576	0.485	3.35e-85	2
AT1G61890	MATE efflux family protein	1.41e-89	0.323481	0.286	0.191	4.41e-85	2
AT1G55340	hypothetical protein (DUF1639)	7.7e-89	0.517179	0.144	0.08	2.41e-84	2
AT2G38650	LGT7,LIKE GLYCOSYL TRANSFERASE 7	8.15e-89	0.504551	0.14	0.077	2.56e-84	2
AT1G79830	golgin Putative 5	2.92e-88	0.47738	0.365	0.27	9.15e-84	2
AT1G59750	auxin response factor 1	1.04e-87	0.523267	0.175	0.105	3.25e-83	2
AT3G57800	basic helix-loop-helix (bHLH) DNA-binding superfamily protein	1.43e-87	0.586732	0.192	0.119	4.48e-83	2
AT1G30330	auxin response factor 6	5.54e-87	0.540101	0.13	0.07	1.74e-82	2
AT5G62670	AHA11,H(+)-ATPase 11	7.09e-87	0.532016	0.125	0.066	2.22e-82	2
AT3G55560	AHL15,AT-hook motif nuclear-localized protein 15	1.54e-86	0.64581	0.131	0.072	4.84e-82	2
AT4G39170	Sec14p-like phosphatidylinositol transfer family protein	3.22e-86	0.531799	0.121	0.064	1.01e-81	2
AT3G02600	ATLPP3,LIPID PHOSPHATE PHOSPHATASE 3	4.7e-86	0.553239	0.15	0.086	1.47e-81	2
AT1G74670	Gibberellin-regulated family protein	1.27e-85	0.826309	0.1	0.05	3.99e-81	2
AT1G59610	ADL3,dynamin-like 3,CF1,DRP2B,Dynamin related protein 2B	3.13e-85	0.510289	0.298	0.209	9.81e-81	2
AT4G35160	O-methyltransferase family protein	7.61e-85	0.533707	0.127	0.068	2.39e-80	2
AT5G03280	ATEIN2,CKR1,CYTOKININ RESISTANT 1,ERA3,ENHANCED RESPONSE TO ABA3,ORE2,ORESARA 2,ORE3,ORESARA 3,PIR2	1.14e-84	0.535056	0.308	0.22	3.58e-80	2
AT5G08450	HDC1,Histone Deacetylation Complex 1,RXT3-like,RXT3-like	2.65e-84	0.465845	0.355	0.261	8.31e-80	2
AT4G00710	BR-signaling kinase 3	4.13e-84	0.53089	0.172	0.103	1.29e-79	2
AT5G16730	weak chloroplast movement under blue light protein (DUF827)	3.44e-83	0.435473	0.405	0.308	1.08e-78	2
AT3G06070	hypothetical protein	3.46e-83	0.527499	0.107	0.055	1.09e-78	2
AT2G14255	Ankyrin repeat family protein with DHHC zinc finger domain-containing protein	3.87e-83	0.519627	0.187	0.115	1.21e-78	2
AT1G51940	AtLYK3	5.59e-83	0.47549	0.118	0.062	1.75e-78	2
AT5G04420	Galactose oxidase/kelch repeat superfamily protein	2.49e-82	0.509182	0.119	0.063	7.8e-78	2
AT1G68060	ATMAP70-1,microtubule-associated proteins 70-1	2.6e-82	0.545707	0.145	0.083	8.16e-78	2
AT2G44160	methylenetetrahydrofolate reductase 2	1.09e-81	0.467041	0.126	0.069	3.43e-77	2
AT2G35630	GEM1	1.73e-81	0.464569	0.33	0.24	5.43e-77	2
AT1G80840	ATWRKY40	5.02e-80	0.516505	0.123	0.066	1.57e-75	2
AT3G16430	PBPII	5.87e-80	0.461937	0.186	0.114	1.84e-75	2
AT5G66030	Golgi-localized GRIP domain-containing protein	9.48e-80	0.455711	0.304	0.218	2.97e-75	2
AT5G56030	AtHsp90.2,HEAT SHOCK PROTEIN 90.2,ERD8,EARLY-RESPONSIVE TO DEHYDRATION 8,HSP81.2,heat shock protein 81.2,HSP90.2,HEAT SHOCK PROTEIN 90.2	2.29e-79	0.507755	0.316	0.229	7.18e-75	2
AT3G12810	SRCAP,chr13	2.29e-79	0.572505	0.157	0.093	7.19e-75	2
AT3G24050	GATA transcription factor 1	4.69e-79	0.51073	0.247	0.167	1.47e-74	2
AT1G03610	plant/protein (DUF789)	7.91e-79	0.555173	0.105	0.054	2.48e-74	2
AT2G14890	arabinogalactan protein 9	1.23e-78	0.373215	0.357	0.262	3.87e-74	2
AT1G05380	Acyl-CoA N-acyltransferase with RING/FYVE/PHD-type zinc finger protein	1.56e-78	0.541108	0.177	0.109	4.91e-74	2
AT2G01450	ATMPK17,MAP kinase 17	4.44e-78	0.27821	0.634	0.55	1.39e-73	2
AT3G18480	AtCASP,CCAAT-displacement protein alternatively spliced product	3.86e-77	0.509936	0.122	0.067	1.21e-72	2
AT4G13100	RING/U-box superfamily protein	6.09e-77	0.518932	0.112	0.059	1.91e-72	2
AT5G24350	MIP2,MAG2-interacting protein 2	6.21e-77	0.51276	0.203	0.13	1.95e-72	2
AT4G02500	ATXT2,ARABIDOPSIS THALIANA UDP-XYLOSYLTRANSFERASE 2,AtXXT2,XXT2,XYG XYLOSYLTRANSFERASE 2	2.32e-76	0.519975	0.129	0.072	7.27e-72	2
AT3G30380	alpha/beta-Hydrolases superfamily protein	2.59e-76	0.487293	0.145	0.084	8.12e-72	2
AT5G04560	HhH-GPD base excision DNA repair family protein	7.44e-76	0.477589	0.257	0.177	2.33e-71	2
AT5G26850	Uncharacterized protein	1.02e-75	0.505279	0.13	0.073	3.2e-71	2
AT2G44430	DNA-binding bromodomain-containing protein	1.9e-75	0.528819	0.228	0.153	5.95e-71	2
AT5G04530	3-ketoacyl-CoA synthase 19	2.15e-75	0.584433	0.104	0.055	6.76e-71	2
AT4G00740	S-adenosyl-L-methionine-dependent methyltransferases superfamily protein	2.21e-75	0.503899	0.108	0.057	6.94e-71	2
AT4G32410	ANY1,anisotropy1,AtCESA1,CELLULOSE SYNTHASE 1,RSW1,RADIALLY SWOLLEN 1	2.49e-75	0.452811	0.318	0.233	7.81e-71	2
AT3G54760	dentin sialophosphoprotein-like protein	4.96e-75	0.503054	0.185	0.117	1.56e-70	2
AT3G49810	atPub30,U-box protein 30	1.09e-74	0.495376	0.158	0.096	3.4e-70	2
AT1G49730	Protein kinase superfamily protein	2.03e-74	0.498569	0.107	0.057	6.38e-70	2
AT1G24764	ATMAP70-2,microtubule-associated proteins 70-2	2.67e-74	0.516895	0.136	0.079	8.36e-70	2
AT1G11000	ATMLO4,MILDEW RESISTANCE LOCUS O 4	3.37e-74	0.461257	0.145	0.085	1.06e-69	2
AT2G29210	splicing factor PWI domain-containing protein	3.41e-74	0.500149	0.184	0.117	1.07e-69	2
AT5G48610	myb-like protein X	4.2e-74	0.527084	0.183	0.116	1.32e-69	2
AT4G28570	Long-chain fatty alcohol dehydrogenase family protein	7.37e-74	0.500838	0.116	0.063	2.31e-69	2
AT2G37640	Barwin-like endoglucanases superfamily protein	7.74e-74	0.345422	0.239	0.159	2.43e-69	2
AT3G52890	KCBP-interacting protein kinase	8.91e-74	0.473063	0.132	0.076	2.79e-69	2
AT3G59970	methylenetetrahydrofolate reductase 1	1.13e-73	0.490167	0.144	0.085	3.53e-69	2
AT4G37790	Homeobox-leucine zipper protein family	1.94e-73	0.474147	0.249	0.171	6.07e-69	2
AT4G32620	Enhancer of polycomb-like transcription factor protein	3.16e-73	0.518822	0.173	0.108	9.92e-69	2
AT1G52360	Coatomer, beta' subunit	4.32e-73	0.490687	0.2	0.13	1.35e-68	2
AT5G65050	MAF2,MADS AFFECTING FLOWERING 2	5.37e-73	0.46881	0.284	0.203	1.68e-68	2
AT3G05890	Low temperature and salt responsive protein family	8e-73	0.420486	0.293	0.21	2.51e-68	2
AT3G62900	CW-type Zinc Finger	1.32e-72	0.488523	0.254	0.177	4.14e-68	2
AT3G28910	ATMYB30	1.68e-72	0.512028	0.156	0.094	5.26e-68	2
AT1G58350	Putative serine esterase family protein	2.69e-72	0.456012	0.108	0.058	8.43e-68	2
AT2G25970	KH domain-containing protein	1.92e-71	0.425053	0.294	0.212	6e-67	2
AT1G63700	EMB71,EMBRYO DEFECTIVE 71,MAPKKK4,MAP KINASE KINASE KINASE 4	2.72e-71	0.488189	0.182	0.116	8.52e-67	2
AT3G06550	O-acetyltransferase family protein	3.04e-71	0.485509	0.109	0.059	9.52e-67	2
AT1G31812	ACBP,ACYL-COA-BINDING PROTEIN,AtACBP6	3.26e-71	0.347308	0.446	0.351	1.02e-66	2
AT5G43270	squamosa promoter binding protein-like 2	3.64e-71	0.415039	0.232	0.156	1.14e-66	2
AT1G13220	CRWN2,CROWDED NUCLEI 2	6.32e-71	0.506435	0.119	0.066	1.98e-66	2
AT4G14270	polyadenylate-binding protein interacting protein	2.86e-69	0.495091	0.146	0.088	8.96e-65	2
AT4G32285	ENTH/ANTH/VHS superfamily protein	3.29e-69	0.51352	0.176	0.112	1.03e-64	2
AT5G09410	CAMTA1,calmodulin-binding transcription activator 1	4.04e-69	0.477443	0.184	0.118	1.27e-64	2
AT4G27430	COP1-interacting protein 7	5.31e-69	0.465867	0.221	0.149	1.67e-64	2
AT4G23820	Pectin lyase-like superfamily protein	7.41e-69	0.509633	0.131	0.076	2.32e-64	2
AT1G10870	ARF-GAP domain 4	7.56e-69	0.483645	0.113	0.062	2.37e-64	2
AT5G11170	DEAD/DEAH box RNA helicase family protein	1.22e-68	0.47126	0.28	0.203	3.83e-64	2
AT5G58140	AtPHOT2,NPL1,NON PHOTOTROPIC HYPOCOTYL 1-LIKE	1.27e-68	0.57595	0.15	0.092	3.97e-64	2
AT2G46560	transducin family protein / WD-40 repeat family protein	2.47e-68	0.482653	0.204	0.135	7.73e-64	2
AT5G55230	ATMAP65-1,microtubule-associated proteins 65-1	9.07e-68	0.515987	0.119	0.068	2.84e-63	2
AT4G10080	transmembrane protein	4.93e-67	0.527197	0.158	0.099	1.54e-62	2
AT3G14172	GPI-anchored adhesin-like protein	6.48e-67	0.455514	0.181	0.116	2.03e-62	2
AT1G12500	Nucleotide-sugar transporter family protein	6.51e-67	0.455906	0.113	0.063	2.04e-62	2
AT1G09530	PAP3,PHYTOCHROME-ASSOCIATED PROTEIN 3,POC1,PHOTOCURRENT 1	1.22e-66	0.460995	0.201	0.134	3.83e-62	2
AT4G39050	Kinesin motor family protein	1.43e-66	0.445563	0.228	0.156	4.49e-62	2
AT4G27310	B-box type zinc finger family protein	3.14e-66	0.513696	0.11	0.061	9.85e-62	2
AT2G26330	QRP1,QUANTITATIVE RESISTANCE TO PLECTOSPHAERELLA 1	4.8e-66	0.537951	0.119	0.068	1.51e-61	2
AT4G30993	Calcineurin-like metallo-phosphoesterase superfamily protein	5.36e-66	0.56471	0.128	0.075	1.68e-61	2
AT3G15120	P-loop containing nucleoside triphosphate hydrolases superfamily protein	5.83e-66	0.544037	0.154	0.095	1.83e-61	2
AT3G17100	AIF3,ATBS1 Interacting Factor 3	9.51e-66	0.487707	0.248	0.175	2.98e-61	2
AT2G24270	aldehyde dehydrogenase 11A3	2.54e-65	0.698693	0.136	0.083	7.96e-61	2
AT3G15470	Transducin/WD40 repeat-like superfamily protein	4.02e-65	0.467428	0.137	0.082	1.26e-60	2
AT5G56010	AtHsp90-3,HEAT SHOCK PROTEIN 90-3,AtHsp90.3,HEAT SHOCK PROTEIN 90.3,Hsp81.3,HEAT SHOCK PROTEIN 81.3	6.15e-65	0.508758	0.225	0.156	1.93e-60	2
AT2G31980	AtCYS2,PHYTOCYSTATIN 2	9.04e-65	0.401581	0.143	0.087	2.83e-60	2
AT3G50370	hypothetical protein	1.15e-64	0.471946	0.298	0.222	3.61e-60	2
AT3G54670	ATSMC1,SMC1,STRUCTURAL MAINTENANCE OF CHROMOSOMES 1	1.51e-64	0.485274	0.173	0.111	4.75e-60	2
AT1G67140	HEAT repeat-containing protein	1.67e-64	0.475122	0.182	0.119	5.23e-60	2
AT1G75680	AtGH9B7,glycosyl hydrolase 9B7	1.85e-64	0.472515	0.145	0.089	5.79e-60	2
AT4G15180	ATXR3	2.21e-64	0.434819	0.303	0.224	6.92e-60	2
AT1G55860	LOW protein: E3 ubiquitin ligase-like protein	2.38e-64	0.43851	0.282	0.205	7.47e-60	2
AT4G31880	transcriptional regulator	2.66e-64	0.517491	0.167	0.107	8.35e-60	2
AT2G45540	BCHC2,Beach-Domain Homolog C2	8.99e-64	0.476083	0.212	0.145	2.82e-59	2
AT5G22640	TIC100,TRANSLOCON AT THE INNER ENVELOPE MEMBRANE OF CHLOROPLASTS 100	1.78e-63	0.359467	0.253	0.178	5.59e-59	2
AT1G80260	Spc97 / Spc98 family of spindle pole body (SBP) component	5.13e-63	0.460008	0.1	0.055	1.61e-58	2
AT5G45280	PAE11,pectin acetylesterase 11	6.05e-63	0.423352	0.146	0.09	1.9e-58	2
AT4G20300	Serine/Threonine-kinase, putative (DUF1639)	1.33e-62	0.392057	0.287	0.21	4.18e-58	2
AT4G14560	AXR5,AUXIN RESISTANT 5	1.41e-62	0.499953	0.1	0.055	4.43e-58	2
AT2G33540	ATCPL3	2.2e-62	0.481812	0.173	0.112	6.91e-58	2
AT1G79160	filamentous hemagglutinin transporter	3.02e-62	0.483341	0.128	0.076	9.46e-58	2
AT5G38880	HAUS augmin-like complex subunit	7.54e-62	0.480919	0.13	0.078	2.36e-57	2
AT5G23575	Transmembrane CLPTM1 family protein	1.24e-61	0.530364	0.123	0.073	3.87e-57	2
AT2G16940	Splicing factor, CC1-like protein	4.5e-60	0.285459	0.444	0.355	1.41e-55	2
AT5G59290	ATUXS3	7.03e-60	0.384113	0.146	0.091	2.2e-55	2
AT5G17910	cardiomyopathy-associated protein	8.39e-60	0.416953	0.299	0.222	2.63e-55	2
AT1G33230	TMPIT-like protein	8.47e-60	0.374636	0.106	0.06	2.66e-55	2
AT1G05830	SDG30,SET DOMAIN PROTEIN 30	1.09e-59	0.458868	0.171	0.112	3.43e-55	2
AT1G05320	myosin heavy chain, embryonic smooth protein	1.41e-59	0.4509	0.12	0.07	4.42e-55	2
AT4G23030	MATE efflux family protein	2.86e-59	0.453397	0.101	0.057	8.97e-55	2
AT4G25500	AT-SRP40,ATRSP35,ARABIDOPSIS THALIANA ARGININE/SERINE-RICH SPLICING FACTOR 35,ATRSP40,At-RS40,arginine/serine-rich splicing factor 40,RSP35,arginine/serine-rich splicing factor 35	3.78e-59	0.431446	0.221	0.154	1.18e-54	2
AT3G11700	FASCICLIN-like arabinogalactan protein 18 precursor	8.71e-59	0.434369	0.257	0.187	2.73e-54	2
AT2G02160	CCCH-type zinc finger family protein	1.02e-58	0.510973	0.228	0.162	3.21e-54	2
AT4G13930	serine hydroxymethyltransferase 4	5.14e-58	0.402164	0.144	0.09	1.61e-53	2
AT3G02040	AtGDPD1,GDPD1,Glycerophosphodiester phosphodiesterase 1	1.02e-57	0.43742	0.107	0.061	3.21e-53	2
AT5G47430	DWNN domain, a CCHC-type zinc finger	2.09e-57	0.429226	0.244	0.176	6.54e-53	2
AT1G71010	FORMS APLOID AND BINUCLEATE CELLS 1C	7.33e-57	0.42223	0.265	0.195	2.3e-52	2
AT4G32420	Cyclophilin-like peptidyl-prolyl cis-trans isomerase family protein	7.42e-57	0.459133	0.102	0.058	2.33e-52	2
AT1G08200	UDP-D-apiose/UDP-D-xylose synthase 2	8.57e-57	0.420131	0.214	0.149	2.69e-52	2
AT4G16500	AtCYS4,CYS4,phytocystatin 4	1.28e-56	0.445736	0.182	0.122	4.02e-52	2
AT1G56580	plant/protein (Protein of unknown function, DUF538)	2.04e-56	0.399739	0.156	0.1	6.39e-52	2
AT2G46800	ATCDF1,A. THALIANA CATION DIFFUSION FACILITATOR 1,ATMTP1,MTP1,metal tolerance protein 1,OZS1,OVERLY ZINC SENSITIVE 1,ZAT1,ZINC TRANSPORTER OF ARABIDOPSIS THALIANA 1	2.15e-56	0.447741	0.195	0.134	6.75e-52	2
AT2G03150	RSA1,SHORT ROOT IN SALT MEDIUM 1	2.82e-56	0.410427	0.246	0.178	8.85e-52	2
AT4G01210	glycosyl transferase family 1 protein	4.88e-56	0.462128	0.139	0.087	1.53e-51	2
AT5G03740	HDT3,HISTONE DEACETYLASE 3	8.26e-56	0.763632	0.113	0.068	2.59e-51	2
AT1G24300	GYF domain-containing protein	1.39e-55	0.453068	0.127	0.078	4.36e-51	2
AT4G30350	SMXL2,SMAX1-like 2	2.06e-55	0.46425	0.142	0.09	6.47e-51	2
AT5G58720	smr (Small MutS Related) domain-containing protein	3.91e-55	0.435275	0.226	0.161	1.23e-50	2
AT3G44610	Protein kinase superfamily protein	4.01e-55	0.483335	0.116	0.07	1.26e-50	2
AT1G22610	C2 calcium/lipid-binding plant phosphoribosyltransferase family protein	5.21e-55	0.471559	0.161	0.106	1.63e-50	2
AT4G20880	ethylene-responsive nuclear protein / ethylene-regulated nuclear protein (ERT2)	8.49e-55	0.498414	0.115	0.069	2.66e-50	2
AT4G11830	phospholipase D gamma 2	1.67e-54	0.364205	0.362	0.284	5.23e-50	2
AT2G42320	nucleolar protein gar2-like protein	1.77e-54	0.361958	0.145	0.092	5.56e-50	2
AT4G08980	F-BOX WITH WD-40 2	1.98e-54	0.459778	0.122	0.075	6.22e-50	2
AT5G46330	Leucine-rich receptor-like protein kinase family protein	2.38e-54	0.464632	0.153	0.1	7.46e-50	2
AT5G65310	ATHB-5,ATHB5,homeobox protein 5	3.48e-54	0.449762	0.218	0.155	1.09e-49	2
AT5G19090	Heavy metal transport/detoxification superfamily protein	3.49e-54	0.481752	0.102	0.059	1.09e-49	2
AT1G12290	Disease resistance protein (CC-NBS-LRR class) family	5.1e-54	0.435272	0.113	0.067	1.6e-49	2
AT3G59320	solute carrier family 35 protein (DUF914)	7.01e-54	0.467931	0.142	0.091	2.2e-49	2
AT5G25460	transmembrane protein, putative (Protein of unknown function, DUF642)	2.63e-53	0.387953	0.333	0.26	8.26e-49	2
AT1G70710	ATGH9B1,glycosyl hydrolase 9B1,CEL1,CELLULASE 1	4.4e-53	0.407099	0.118	0.072	1.38e-48	2
AT1G03060	BCHA1,Beach-Domain Homolog A1	6.19e-53	0.422241	0.255	0.188	1.94e-48	2
[truncated: 14,869 more rows]

## Sheet: cluster_annotation
cluster	cell type
Supplementary Table 1. Cluster markers identified from the integrated seedling dataset
0	Mesophyll
1	Dividing
2	Epidermal
3	Epidermal
4	Epidermal
5	Differentiating vascular
6	Atrichoblast
7	hook specific state	based on GO terms
8	Dividing
9	unannotated
10	Cortex
11	Endodermis
12	Distal Lateral Root Cap
13	Cell state	Hypoxia
14	Endodermis
15	Trichoblast
16	Trichoblast
17	Root vascular
18	Cell state	Hypoxia
19	Cell state	Hypoxia and immunity
20	Cell state	Vascular and epidermal cellular growth
21	Dividing
22	Atrichoblast
23	unannotated

## Sheet: markers_literature
Supplementary Table 1. Cluster markers identified from the integrated seedling dataset
gene	Desc	p_val	avg_log2FC	pct.1	pct.2	p_val_adj	cluster	Cell type	Reference
AT1G67090	ribulose bisphosphate carboxylase small chain 1A	0	1.32285	0.616	0.406	0	0	differentiating mesophyll-mature mesophyll	Sawchuk et al., 2008
AT1G01320	Tetratricopeptide repeat (TPR)-like superfamily protein	0	2.2173	0.453	0.197	0	0	Mesophyll	Illouz-Eliaz et al., 2025
AT1G01320	Tetratricopeptide repeat (TPR)-like superfamily protein	0	2.2173	0.453	0.197	0	0
AT4G27440	protochlorophyllide oxidoreductase B	0	1.25487	0.367	0.219	0	0	Vasculature	Berkowitz et al., 2021
AT3G01500	ATBCA1,BETA CARBONIC ANHYDRASE 1,ATSABP3,ARABIDOPSIS THALIANA SALICYLIC ACID-BINDING PROTEIN 3,SABP3,SALICYLIC ACID-BINDING PROTEIN 3	5.98e-236	1.22751	0.122	0.043	1.88e-231	0	Mesophyll	Endo et al., 2014
AT5G44440	FAD-binding Berberine family protein	3.61e-233	1.26524	0.202	0.098	1.13e-228	0	Lateral Root Cap	Shahan et al., 2022
AT5G44440	FAD-binding Berberine family protein	3.61e-233	1.26524	0.202	0.098	1.13e-228	0	Proximal Lateral Root Cap	Shahan et al., 2022
AT4G10340	light harvesting complex of photosystem II 5	6.24e-233	1.16767	0.262	0.146	1.96e-228	0	pre-mesophyll-differentiating mesophyll-mature mesophyll	Sawchuk et al., 2008
AT5G38410	Ribulose bisphosphate carboxylase (small chain) family protein	1.52e-221	1.07402	0.364	0.242	4.76e-217	0	differentiating mesophyll-mature mesophyll	Sawchuk et al., 2008
AT5G38410	Ribulose bisphosphate carboxylase (small chain) family protein	1.52e-221	1.07402	0.364	0.242	4.76e-217	0	Mesophyll	Illouz-Eliaz et al., 2025
AT3G16640	AtTCTP2	7.5e-198	0.684764	0.554	0.449	2.35e-193	0	Mesophyll	Illouz-Eliaz et al., 2025
AT5G38420	Ribulose bisphosphate carboxylase (small chain) family protein	3.74e-193	1.08485	0.289	0.18	1.17e-188	0	pre-mesophyll-differentiating mesophyll-mature mesophyll	Sawchuk et al., 2008
AT1G79040	photosystem II subunit R	4.18e-192	1.12037	0.227	0.126	1.31e-187	0	Mesophyll	Illouz-Eliaz et al., 2025
AT3G47470	CAB4	8.01e-183	1.09445	0.205	0.11	2.51e-178	0	Mesophyll	Vong et al., 2024
AT3G08940	light harvesting complex photosystem II	4.12e-160	1.04332	0.181	0.097	1.29e-155	0	differentiating mesophyll-mature mesophyll	Sawchuk et al., 2008, Delannoy et al., 2023
AT1G64720	Polyketide cyclase/dehydrase and lipid transport superfamily protein	1.03e-151	0.902518	0.326	0.23	3.22e-147	0	Maturation_Procambium	Shahan et al., 2022
AT1G56220	Dormancy/auxin associated family protein	6.68e-136	0.600781	0.547	0.488	2.09e-131	0	Maturation_Trichoblast	Shahan et al., 2022
AT1G31330	photosystem I subunit F	6.12e-131	0.980481	0.167	0.092	1.92e-126	0	Maturation_Cortex	Shahan et al., 2022
AT1G44575	CP22,PSBS,PHOTOSYSTEM II SUBUNIT S	8.19e-117	0.774073	0.109	0.051	2.57e-112	0	Cortex	Shahan et al., 2022
AT5G01530	light harvesting complex photosystem II	3.3e-99	0.886416	0.162	0.096	1.03e-94	0	pre-mesophyll-differentiating mesophyll-mature mesophyll	Sawchuk et al., 2008
AT4G34620	small subunit ribosomal protein 16	6.42e-82	0.79084	0.217	0.151	2.01e-77	0	Xylem Pole Pericycle	Shahan et al., 2022
AT3G53460	chloroplast RNA-binding protein 29	8.53e-64	0.714331	0.156	0.102	2.67e-59	0	Xylem Pole Pericycle	Shahan et al., 2022
AT4G24770	ATRBP31,ARABIDOPSIS THALIANA RNA BINDING PROTEIN,APPROXIMATELY 31 KD,ATRBP33,CP31	6.39e-56	0.670167	0.122	0.077	2e-51	0	Vasculature	Berkowitz et al., 2021
AT4G24770	ATRBP31,ARABIDOPSIS THALIANA RNA BINDING PROTEIN,APPROXIMATELY 31 KD,ATRBP33,CP31	6.39e-56	0.670167	0.122	0.077	2e-51	0	Xylem Pole Pericycle	Shahan et al., 2022
AT2G34020	Calcium-binding EF-hand family protein	2.75e-45	0.5406	0.131	0.087	8.63e-41	0	Proximal Columella	Shahan et al., 2022
AT3G26520	GAMMA-TIP2,SITIP,SALT-STRESS INDUCIBLE TONOPLAST INTRINSIC PROTEIN,TIP1	3.18e-44	0.344996	0.566	0.546	9.96e-40	0	Mesophyll	Illouz-Eliaz et al., 2025
AT1G31812	ACBP,ACYL-COA-BINDING PROTEIN,AtACBP6	8.78e-33	0.467954	0.383	0.359	2.75e-28	0	Metaphloem & Companion Cell	Shahan et al., 2022
AT5G05690	CBB3,CABBAGE 3,CYP90,CYP90A,CYP90A1,CYTOCHROME P450 90A1,DWF3,DWARF 3	8.02e-28	0.553313	0.162	0.126	2.51e-23	0	Palisade mesophyll and adaxial epidermis GC	Mathur et al., 1998
AT5G05690	CBB3,CABBAGE 3,CYP90,CYP90A,CYP90A1,CYTOCHROME P450 90A1,DWF3,DWARF 3	8.02e-28	0.553313	0.162	0.126	2.51e-23	0	Procambium	Shahan et al., 2022
AT2G45960	ATHH2,PIP1	5.83e-20	0.406289	0.352	0.332	1.83e-15	0	Elongation_Cortex	Shahan et al., 2022
AT5G20720	ATCPN21,CHCPN10,CHLOROPLAST CHAPERONIN 10,CPN10,CHLOROPLAST CHAPERONIN 10,CPN21	3.48e-17	0.401686	0.106	0.082	1.09e-12	0	Xylem Pole Pericycle	Shahan et al., 2022
AT5G52920	PKP1,PLASTIDIAL PYRUVATE KINASE 1,PKP2,PLASTIDIAL PYRUVATE KINASE 2	3.55e-11	0.417316	0.109	0.09	1.11e-06	0	Meristem_Endodermis	Shahan et al., 2022
AT4G27130	Translation initiation factor SUI1 family protein	8.87e-11	0.483069	0.159	0.14	2.78e-06	0	Vasculature	Berkowitz et al., 2021
AT1G09570	FHY2,FAR RED ELONGATED HYPOCOTYL 2,FRE1,FAR RED ELONGATED 1,HY8,ELONGATED HYPOCOTYL 8	1.26e-10	0.382178	0.256	0.242	3.96e-06	0	Quiescent Center	Shahan et al., 2022
AT4G27450	aluminum induced protein with YGL and LRDR motifs	1.27e-10	0.424806	0.147	0.128	3.98e-06	0	Meristem_Metaphloem & Companion Cell	Shahan et al., 2022
AT4G27450	aluminum induced protein with YGL and LRDR motifs	1.27e-10	0.424806	0.147	0.128	3.98e-06	0	Vasculature	Berkowitz et al., 2021
AT1G09310	plant/protein (Protein of unknown function, DUF538)	1.61e-08	0.335066	0.341	0.334	0.000505771	0	Epidermal	Kim et al., 2021
AT2G43535	Scorpion toxin-like knottin superfamily protein	2.56e-08	0.551311	0.185	0.174	0.000801436	0	Proximal Lateral Root Cap	Shahan et al., 2022
AT1G37130	ATNR2,ARABIDOPSIS NITRATE REDUCTASE 2,B29,CHL3,CHLORATE RESISTANT 3,NR2,NITRATE REDUCTASE 2,NR,NITRATE REDUCTASE	4.45e-08	0.324523	0.189	0.172	0.00139393	0	Maturation_Cortex	Shahan et al., 2022
AT2G38170	ATCAX1,RCI4,RARE COLD INDUCIBLE 4	1.71e-07	0.307699	0.139	0.122	0.00534986	0	Cortex	Shahan et al., 2022
AT5G60360	AALP,aleurain-like protease,SAG2,SENESCENCE ASSOCIATED GENE2	5.23e-07	0.496605	0.182	0.171	0.0163885	0	Maturation_Cortex	Shahan et al., 2022
AT2G45180	Bifunctional inhibitor/lipid-transfer protein/seed storage 2S albumin superfamily protein	0.00619269	0.344808	0.201	0.198	1	0	Cortex	Shahan et al., 2022
AT1G01620	PIP1	0.00199829	0.411894	0.232	0.236	1	0	Elongation_Cortex	Shahan et al., 2022
AT4G39090	RD19A,RESPONSIVE TO DEHYDRATION 19A	0.000108656	0.251138	0.345	0.352	1	0	Maturation_Atrichoblast	Shahan et al., 2022
AT5G18650	MIEL1,MYB30-Interacting E3 Ligase 1	5.03e-05	0.389744	0.228	0.223	1	0	Maturation_Protophloem	Shahan et al., 2022
AT3G19820	CBB1,CABBAGE 1,DIM1,DIMINUTO 1,DIM,DIMINUTIA,EVE1,ENHANCED VERY-LOW-FLUENCE RESPONSES 1	0.00343117	0.315701	0.214	0.212	1	0	Meristem_Cortex	Shahan et al., 2022
AT5G14740	BETA CA2,BETA CARBONIC ANHYDRASE 2,CA18,CARBONIC ANHYDRASE 18	0	2.29318	0.58	0.262	0	0
AT1G20390		0	2.0447	0.509	0.291	0	0
AT1G58602	LRR and NB-ARC domains-containing disease resistance protein	0	1.79988	0.267	0.098	0	0
AT4G28080	Tetratricopeptide repeat (TPR)-like superfamily protein	0	1.70774	0.28	0.111	0	0
AT5G27890	hypothetical protein	0	1.67665	0.201	0.057	0	0
AT1G29930	AB140,CAB140,CHLOROPHYLL A/B PROTEIN 140,LHCB1.3,LIGHT-HARVESTING CHLOROPHYLL A/B-PROTEIN 1.3	0	1.6139	0.706	0.437	0	0
AT2G34420	LHCB1.5,PHOTOSYSTEM II LIGHT HARVESTING COMPLEX GENE 1.5	0	1.45443	0.291	0.144	0	0
AT5G57180	chloroplast import apparatus 2	0	1.42956	0.157	0.048	0	0
AT5G54190	protochlorophyllide oxidoreductase A	0	1.41145	0.252	0.117	0	0
AT1G68520	B-box type zinc finger protein with CCT domain-containing protein	0	1.39389	0.129	0.032	0	0
AT5G22640	TIC100,TRANSLOCON AT THE INNER ENVELOPE MEMBRANE OF CHLOROPLASTS 100	0	1.36396	0.315	0.168	0	0
AT3G18530	ARM repeat superfamily protein	0	1.35923	0.17	0.061	0	0
AT5G09660	peroxisomal NAD-malate dehydrogenase 2	0	1.20497	0.14	0.046	0	0
AT2G01450	ATMPK17,MAP kinase 17	0	1.18871	0.648	0.547	0	0
AT1G28330	AtDRM1,DRM1,DORMANCY-ASSOCIATED PROTEIN 1	0	0.993264	0.533	0.389	0	0
AT4G36850	PQ-loop repeat family protein / transmembrane family protein	1.87e-288	1.20314	0.122	0.038	5.87e-284	0
AT1G74470	Pyridine nucleotide-disulfide oxidoreductase family protein	3.97e-288	1.22708	0.316	0.181	1.24e-283	0
AT1G22430	GroES-like zinc-binding dehydrogenase family protein	6.32e-265	1.1238	0.157	0.06	1.98e-260	0
AT1G15290	Tetratricopeptide repeat (TPR)-like superfamily protein	1.61e-262	1.25362	0.142	0.052	5.05e-258	0
AT1G23310	AOAT1,ALANINE-2-OXOGLUTARATE AMINOTRANSFERASE 1,GGAT1,GLUTAMATE:GLYOXYLATE AMINOTRANSFERASE 1	1.78e-246	1.22163	0.19	0.086	5.57e-242	0
AT5G46110	TPT,triose-phosphate &#8260	5.72e-243	1.13385	0.128	0.046	1.79e-238	0
AT3G46780	plastid transcriptionally active 16	6.12e-243	1.02045	0.123	0.042	1.92e-238	0
AT5G66570	MSP-1,MANGANESE-STABILIZING PROTEIN 1,OE33,OXYGEN EVOLVING COMPLEX 33 KILODALTON PROTEIN,OEE1,33 KDA OXYGEN EVOLVING POLYPEPTIDE 1,OEE33,OXYGEN EVOLVING ENHANCER PROTEIN 33,PSBO-1,PS II OXYGEN-EVOLVING COMPLEX 1	2.1e-236	1.18552	0.261	0.144	6.58e-232	0
AT2G05380	glycine-rich protein 3 short isoform	2.07e-234	0.620822	0.656	0.555	6.5e-230	0
AT1G06680	OE23,OXYGEN EVOLVING COMPLEX SUBUNIT 23 KDA,OEE2,OXYGEN-EVOLVING ENHANCER PROTEIN 2,PSII-P,PHOTOSYSTEM II SUBUNIT P	9.71e-229	1.17077	0.235	0.124	3.04e-224	0
AT3G14420	Aldolase-type TIM barrel family protein	2.64e-221	1.05103	0.134	0.052	8.29e-217	0
AT3G14415	Aldolase-type TIM barrel family protein	1.82e-217	1.14201	0.186	0.088	5.69e-213	0
AT4G10060	Beta-glucosidase, GBA2 type family protein	2.5e-214	1.12691	0.153	0.065	7.83e-210	0
AT3G16140	photosystem I subunit H-1	7.39e-214	1.05859	0.169	0.076	2.32e-209	0
AT3G62750	beta glucosidase 8	8.34e-214	1.03073	0.111	0.039	2.61e-209	0
AT5G04140	FD-GOGAT,FERREDOXIN-DEPENDENT GLUTAMATE SYNTHASE,GLS1,FERREDOXIN-DEPENDENT GLUTAMATE SYNTHASE 1,GLUS	1.32e-210	1.0337	0.13	0.051	4.15e-206	0
AT1G24880	AtLpxC2	1.89e-205	0.465713	0.834	0.812	5.93e-201	0
AT2G37450	nodulin MtN21 /EamA-like transporter family protein	3.41e-196	0.931011	0.103	0.036	1.07e-191	0
AT5G20630	ATGER3,ARABIDOPSIS THALIANA GERMIN 3,GLP3A,GLP3B,GLP3,GERMIN-LIKE PROTEIN 3	9.03e-196	1.26533	0.17	0.081	2.83e-191	0
AT3G26650	glyceraldehyde 3-phosphate dehydrogenase A subunit	9.82e-196	1.08437	0.218	0.117	3.08e-191	0
AT4G14130	XTR7,xyloglucan endotransglycosylase 7	7.37e-189	0.952967	0.374	0.264	2.31e-184	0
AT1G08380	photosystem I subunit O	8.71e-184	1.07376	0.173	0.084	2.73e-179	0
AT1G42550	plastid movement impaired1	1.33e-180	0.945068	0.103	0.038	4.18e-176	0
AT4G05631	hypothetical protein	7.54e-179	1.17325	0.361	0.254	2.36e-174	0
AT2G31150	ATP binding / ATPase	9.97e-178	0.996533	0.126	0.053	3.13e-173	0
AT1G61520	PSI type III chlorophyll a/b-binding protein	2.31e-174	1.06155	0.168	0.083	7.25e-170	0
AT3G52340	ATSPP2,SUCROSE-PHOSPHATASE 2	2.12e-173	0.986996	0.115	0.046	6.64e-169	0
AT1G42970	glyceraldehyde-3-phosphate dehydrogenase B subunit	5.2e-172	0.96203	0.141	0.064	1.63e-167	0
AT1G20020	ATLFNR2,LEAF FNR 2,LFNR2,leaf-type chloroplast-targeted FNR 2	1.17e-170	0.966696	0.101	0.038	3.65e-166	0
AT1G19720	Pentatricopeptide repeat (PPR-like) superfamily protein	1.54e-169	0.953462	0.1	0.037	4.82e-165	0
AT4G38970	AtFBA2	6.14e-161	0.929126	0.142	0.066	1.92e-156	0
AT4G34881	transmembrane protein	1.07e-158	0.958618	0.332	0.235	3.36e-154	0
AT2G24270	aldehyde dehydrogenase 11A3	1.29e-158	0.885796	0.16	0.079	4.05e-154	0
AT2G47400	CP12,CP12 DOMAIN-CONTAINING PROTEIN 1	2.61e-156	0.979645	0.267	0.17	8.19e-152	0
AT2G35370	glycine decarboxylase complex H	7.39e-154	0.902547	0.115	0.049	2.32e-149	0
AT3G48360	ATBT2	9.43e-154	0.936977	0.334	0.232	2.96e-149	0
AT3G61470	photosystem I light harvesting complex protein	1.92e-153	1.00073	0.158	0.08	6.02e-149	0
AT2G42170	Actin family protein	1.54e-152	0.961947	0.115	0.049	4.82e-148	0
AT2G22990	SCPL8,SERINE CARBOXYPEPTIDASE-LIKE 8	2.58e-152	0.849774	0.268	0.167	8.1e-148	0
AT5G54270	light-harvesting chlorophyll B-binding protein 3	2.44e-149	1.00348	0.183	0.1	7.66e-145	0
AT2G39730	rubisco activase	3.08e-149	0.969485	0.153	0.076	9.66e-145	0
AT4G16680	P-loop containing nucleoside triphosphate hydrolases superfamily protein	1.78e-148	1.06378	0.15	0.074	5.58e-144	0
AT1G32060	phosphoribulokinase	1.16e-147	0.89683	0.146	0.071	3.63e-143	0
AT3G61700	helicase with zinc finger protein	4.93e-147	0.945298	0.122	0.055	1.55e-142	0
AT5G13630	ABAR,ABA-BINDING PROTEIN,CCH1,CCH,CONDITIONAL CHLORINA,CHLH,H SUBUNIT OF MG-CHELATASE	5.2e-143	0.939215	0.153	0.078	1.63e-138	0
AT4G12800	photosystem I subunit l	1.9e-142	0.995055	0.164	0.087	5.95e-138	0
AT2G02080	AtIDD4,indeterminate(ID)-domain 4	1.92e-140	1.00334	0.14	0.069	6.03e-136	0
AT3G26510	Octicosapeptide/Phox/Bem1p family protein	1.19e-137	0.728431	0.541	0.475	3.72e-133	0
AT1G55670	photosystem I subunit G	7.46e-137	1.00896	0.189	0.108	2.34e-132	0
AT2G43910	ATHOL1	5.11e-135	0.927185	0.139	0.069	1.6e-130	0
AT5G28840	GDP-D-mannose 3',5'-epimerase	7.11e-135	0.95748	0.169	0.092	2.23e-130	0
AT2G13360	AGT1,ALANINE:GLYOXYLATE AMINOTRANSFERASE 1,SGAT,L-serine:glyoxylate aminotransferase	8.29e-130	0.902877	0.149	0.077	2.6e-125	0
AT1G67910	hypothetical protein	9.3e-130	0.844371	0.208	0.124	2.92e-125	0
AT4G29060	elongation factor Ts family protein	1.38e-126	0.869127	0.199	0.118	4.34e-122	0
AT3G22120	cell wall-plasma membrane linker protein	4.5e-126	0.952195	0.239	0.153	1.41e-121	0
AT5G47110	Chlorophyll A-B binding family protein	8.49e-122	0.886046	0.183	0.106	2.66e-117	0
AT1G15820	CP24	3.13e-118	0.932304	0.145	0.077	9.81e-114	0
AT1G10070	ATBCAT-2,branched-chain amino acid transaminase 2,BCAT2,branched-chain amino acid transferase 2	9.92e-118	1.00976	0.144	0.076	3.11e-113	0
AT3G56940	ACSF,CHL27	1.54e-117	0.82043	0.115	0.055	4.83e-113	0
AT4G15560	AtCLA1,CLA,DEF,DXPS2,1-DEOXY-D-XYLULOSE 5-PHOSPHATE SYNTHASE 2,DXS1,1-deoxy-D-xylulose 5-phosphate (DXP) synthase 1,DXS,1-DEOXY-D-XYLULOSE 5-PHOSPHATE SYNTHASE	2.9e-117	0.878623	0.169	0.097	9.09e-113	0
AT3G56910	plastid-specific 50S ribosomal protein 5	7.9e-117	0.863889	0.192	0.115	2.48e-112	0
AT1G30380	photosystem I subunit K	9.96e-117	0.848235	0.115	0.056	3.12e-112	0
AT2G46820	CURT1B,CURVATURE THYLAKOID 1B,PSAP,PTAC8,PLASTID TRANSCRIPTIONALLY ACTIVE 8,TMP14,THYLAKOID MEMBRANE PHOSPHOPROTEIN OF 14 KDA	2.74e-116	0.83247	0.129	0.065	8.6e-112	0
AT4G25100	ATFSD1,ARABIDOPSIS FE SUPEROXIDE DISMUTASE 1	2.53e-115	0.92357	0.19	0.115	7.92e-111	0
AT2G39310	jacalin-related lectin 22	3.72e-114	0.807003	0.371	0.287	1.17e-109	0
AT4G32260	ATPase, F0 complex, subunit B/B', bacterial/chloroplast	9.01e-114	0.890008	0.178	0.105	2.82e-109	0
AT4G28750	Photosystem I reaction centre subunit IV / PsaE protein	1.81e-111	0.786196	0.109	0.053	5.67e-107	0
AT3G29240	PPR containing protein (DUF179)	1.53e-110	0.881461	0.145	0.079	4.8e-106	0
AT2G21660	ATGRP7,GLYCINE RICH PROTEIN 7,CCR2,cold,circadian rhythm,and rna binding 2,GR-RBP7,GLYCINE-RICH RNA-BINDING PROTEIN 7	1.72e-105	0.409087	0.658	0.598	5.38e-101	0
AT4G23670	Polyketide cyclase/dehydrase and lipid transport superfamily protein	2.54e-105	0.329699	0.664	0.585	7.97e-101	0
AT1G73120	F-box/RNI superfamily protein	8.93e-105	0.767436	0.188	0.115	2.8e-100	0
AT2G26500	cytochrome b6f complex subunit (petM)	2.06e-102	0.82775	0.16	0.093	6.45e-98	0
AT5G64940	ATATH13,ARABIDOPSIS THALIANA ABC2 HOMOLOG 13,ATOSA1,A. THALIANA OXIDATIVE STRESS-RELATED ABC1-LIKE PROTEIN 1,OSA1,OXIDATIVE STRESS-RELATED ABC1-LIKE PROTEIN 1	1.68e-99	0.799568	0.123	0.065	5.26e-95	0
AT1G11860	Glycine cleavage T-protein family	3.45e-98	0.792059	0.151	0.086	1.08e-93	0
AT3G57470	Insulinase (Peptidase family M16) family protein	1.08e-95	0.876156	0.122	0.065	3.38e-91	0
AT1G70850	MLP-like protein 34	1.52e-95	0.973896	0.224	0.153	4.78e-91	0
AT3G63520	ATCCD1,CAROTENOID CLEAVAGE DIOXYGENASE 1,ATNCED1,NCED1	1.49e-93	0.83729	0.182	0.114	4.67e-89	0
AT3G21055	photosystem II subunit T	3.17e-93	0.758475	0.117	0.062	9.94e-89	0
AT5G46330	Leucine-rich receptor-like protein kinase family protein	2.48e-91	0.840953	0.162	0.098	7.78e-87	0
AT2G30570	photosystem II reaction center W	8.97e-89	0.802508	0.129	0.072	2.81e-84	0
AT5G19940	Plastid-lipid associated protein PAP / fibrillin family protein	7.28e-86	0.743507	0.12	0.066	2.28e-81	0
AT4G02510	ATTOC159,PPI2,PLASTID PROTEIN IMPORT 2,TOC160,TRANSLOCON AT THE OUTER ENVELOPE MEMBRANE OF CHLOROPLASTS 160,TOC86,TRANSLOCON AT THE OUTER ENVELOPE MEMBRANE OF CHLOROPLASTS 86	6.41e-80	0.807737	0.317	0.251	2.01e-75	0
AT1G72070	Chaperone DnaJ-domain superfamily protein	9.43e-78	0.802688	0.156	0.097	2.96e-73	0
AT5G26742	AtRH3,RH3	4.81e-77	0.718372	0.122	0.07	1.51e-72	0
AT5G58140	AtPHOT2,NPL1,NON PHOTOTROPIC HYPOCOTYL 1-LIKE	1.43e-76	0.766268	0.149	0.091	4.48e-72	0
AT4G02770	photosystem I subunit D-1	2.02e-74	0.693184	0.109	0.061	6.32e-70	0
AT3G63490	PRPL1,plastid ribosomal protein L1	5.37e-72	0.709676	0.139	0.085	1.68e-67	0
AT1G60200	splicing factor PWI domain-containing protein / RNA recognition motif (RRM)-containing protein	2.79e-70	0.601049	0.52	0.495	8.75e-66	0
AT3G27850	ribosomal protein L12-C	3.4e-70	0.705229	0.16	0.103	1.07e-65	0
AT2G24280	alpha/beta-Hydrolases superfamily protein	1.6e-69	0.761029	0.135	0.082	5e-65	0
AT1G20340	PETE2,PLASTOCYANIN 2	8.37e-67	0.713774	0.112	0.065	2.62e-62	0
AT2G37220	RNA-binding (RRM/RBD/RNP motifs) family protein	1.81e-66	0.731179	0.161	0.106	5.68e-62	0
AT4G11320	AtCP2,CP2,cysteine protease 2	3.13e-66	0.904112	0.147	0.095	9.8e-62	0
AT5G21020	transmembrane protein	2.03e-64	0.728117	0.265	0.207	6.37e-60	0
AT3G49140	Pentatricopeptide repeat (PPR) superfamily protein	1.22e-63	0.686193	0.119	0.071	3.83e-59	0
AT4G35770	ATSEN1,ARABIDOPSIS THALIANA SENESCENCE 1,DIN1,DARK INDUCIBLE 1	6.3e-62	0.58002	0.203	0.143	1.98e-57	0
AT5G62280	DUF1442 family protein (DUF1442)	1.61e-61	0.610661	0.205	0.145	5.06e-57	0
AT2G06520	photosystem II subunit X	5.63e-61	0.727412	0.13	0.082	1.76e-56	0
AT2G42920	Pentatricopeptide repeat (PPR-like) superfamily protein	1.11e-57	0.735742	0.124	0.078	3.48e-53	0
AT3G62290	ATARFA1E,ADP-ribosylation factor A1E	1.38e-57	0.678803	0.329	0.277	4.32e-53	0
AT2G28000	CH-CPN60A,CHLOROPLAST CHAPERONIN 60ALPHA,Cpn60alpha1,chaperonin-60alpha1,SLP,SCHLEPPERLESS	5.05e-57	0.694628	0.154	0.103	1.58e-52	0
AT1G78630	Ribosomal protein L13 family protein	7.6e-56	0.60038	0.107	0.064	2.38e-51	0
AT5G66052	transmembrane protein	1.64e-54	0.751661	0.12	0.076	5.13e-50	0
AT2G25930	PYK20	5.2e-54	0.78155	0.207	0.155	1.63e-49	0
AT1G56280	ATDI19,drought-induced 19	1.99e-53	0.665784	0.32	0.271	6.24e-49	0
AT2G26330	QRP1,QUANTITATIVE RESISTANCE TO PLECTOSPHAERELLA 1	3.07e-53	0.628809	0.111	0.069	9.63e-49	0
AT1G05190	Ribosomal protein L6 family	8.17e-52	0.588833	0.106	0.065	2.56e-47	0
AT5G35630	ATGSL1,GLUTAMINE SYNTHETASE LIKE 1,GLN2,GLUTAMINE SYNTHETASE 2	4.67e-50	0.657907	0.168	0.119	1.46e-45	0
AT5G03240	polyubiquitin 3	6.73e-50	0.569192	0.367	0.321	2.11e-45	0
AT4G01310	Ribosomal L5P family protein	1.12e-48	0.555882	0.1	0.061	3.53e-44	0
AT5G41700	ATUBC8,ARABIDOPSIS THALIANA UBIQUITIN CONJUGATING ENZYME 8	4.78e-48	0.741671	0.241	0.192	1.5e-43	0
AT1G60950	2Fe-2S ferredoxin-like superfamily protein	8.72e-48	0.64292	0.124	0.082	2.73e-43	0
AT4G19500	nucleoside-triphosphatase/transmembrane receptor/nucleotide binding/ATP binding protein	9.89e-48	0.646029	0.124	0.082	3.1e-43	0
AT1G77760	GNR1,NR1,NITRATE REDUCTASE 1	5.25e-47	0.592128	0.16	0.113	1.65e-42	0
AT1G15500	TLC ATP/ADP transporter	2.04e-45	0.612804	0.154	0.109	6.41e-41	0
AT2G25970	KH domain-containing protein	2.69e-45	0.678434	0.262	0.215	8.43e-41	0
AT4G15545	PH-response transcription factor	5.97e-45	0.635657	0.192	0.144	1.87e-40	0
AT2G28800	63 kDa inner membrane family protein	9.18e-43	0.602258	0.122	0.082	2.88e-38	0
AT5G24490	30S ribosomal protein	1.24e-39	0.576776	0.101	0.066	3.88e-35	0
AT3G15450	aluminum induced protein with YGL and LRDR motifs	2.49e-38	0.440127	0.334	0.29	7.81e-34	0
AT5G63160	BTB and TAZ domain protein 1	2.52e-38	0.721145	0.112	0.075	7.89e-34	0
AT5G48620	Disease resistance protein (CC-NBS-LRR class) family	5.55e-38	0.630408	0.125	0.087	1.74e-33	0
AT3G21720	isocitrate lyase	3.89e-37	0.337677	0.347	0.295	1.22e-32	0
AT4G20360	ATRAB8D,ATRABE1B,RAB GTPase homolog E1B	1.59e-36	0.587477	0.12	0.084	5e-32	0
AT4G16190	Papain family cysteine protease	2.86e-35	0.652602	0.143	0.105	8.98e-31	0
AT1G29070	Ribosomal protein L34	1.28e-34	0.484383	0.1	0.067	4e-30	0
AT3G57300	ATINO80,INO80 ORTHOLOG	1.41e-34	0.645361	0.202	0.161	4.43e-30	0
AT4G37300	maternal effect embryo arrest 59	2.3e-33	0.628139	0.169	0.13	7.21e-29	0
AT2G28840	hypothetical protein	8.29e-33	0.577083	0.281	0.245	2.6e-28	0
AT3G54210	Ribosomal protein L17 family protein	2.71e-30	0.527455	0.101	0.07	8.48e-26	0
AT5G01600	ATFER1,ARABIDOPSIS THALIANA FERRETIN 1	3.08e-30	0.528596	0.107	0.075	9.64e-26	0
AT1G07110	ATF2KP,FKFBP	3.54e-30	0.595485	0.156	0.12	1.11e-25	0
AT2G10940	Bifunctional inhibitor/lipid-transfer protein/seed storage 2S albumin superfamily protein	2.08e-29	0.371334	0.296	0.254	6.51e-25	0
AT5G50920	ATHSP93-V,CLPC,DCA1,DE-REGULATED CAO ACCUMULATION 1,HSP93-V,HEAT SHOCK PROTEIN 93-V	2.14e-28	0.561553	0.216	0.18	6.71e-24	0
AT1G64110	P-loop containing nucleoside triphosphate hydrolases superfamily protein	1.58e-25	0.505187	0.16	0.125	4.96e-21	0
AT2G16940	Splicing factor, CC1-like protein	4.33e-25	0.534232	0.378	0.363	1.36e-20	0
AT1G58030	AtCAT2	1.01e-24	0.565627	0.208	0.175	3.16e-20	0
AT3G09390	ATMT-1,ARABIDOPSIS THALIANA METALLOTHIONEIN-1,ATMT-K,ARABIDOPSIS THALIANA METALLOTHIONEIN-K	1.27e-24	0.511804	0.164	0.131	3.98e-20	0
AT5G02020	E3 ubiquitin-protein ligase RLIM-like protein	2.68e-24	0.482207	0.172	0.138	8.41e-20	0
AT5G53300	ubiquitin-conjugating enzyme 10	1.37e-22	0.476359	0.36	0.346	4.3e-18	0
AT4G35750	SEC14 cytosolic factor family protein / phosphoglyceride transfer family protein	2.13e-21	0.394677	0.376	0.36	6.67e-17	0
AT1G30590	RNA polymerase I specific transcription initiation factor RRN3 protein	2.51e-21	0.553018	0.144	0.115	7.87e-17	0
AT5G47450	ATTIP2	2.2e-20	0.527215	0.187	0.158	6.9e-16	0
AT1G23020	ATFRO3,FERRIC REDUCTION OXIDASE 3	7.82e-20	0.490857	0.1	0.075	2.45e-15	0
AT4G39260	ATGRP8,GLYCINE-RICH PROTEIN 8,GR-RBP8,glycine-rich RNA-binding protein 8,GRP8	1.04e-19	0.374138	0.39	0.382	3.26e-15	0
AT2G05520	ATGRP-3,GLYCINE-RICH PROTEIN 3,ATGRP3,ARABIDOPSIS GLYCINE RICH PROTEIN 3,GRP3,GLYCINE-RICH PROTEIN 3	1.73e-19	0.512059	0.365	0.35	5.41e-15	0
AT2G28910	CAX interacting protein 4	2.51e-18	0.4983	0.269	0.245	7.86e-14	0
AT4G23680	Polyketide cyclase/dehydrase and lipid transport superfamily protein	4.93e-18	0.380706	0.122	0.095	1.54e-13	0
AT1G58180	ATBCA6,A. THALIANA BETA CARBONIC ANHYDRASE 6	9.1e-18	0.548988	0.221	0.195	2.85e-13	0
AT1G70830	MLP-like protein 28	1.72e-17	0.595115	0.281	0.262	5.39e-13	0
AT2G02570	nucleic acid binding/RNA binding protein	3.83e-17	0.495907	0.237	0.212	1.2e-12	0
AT3G16450	Mannose-binding lectin superfamily protein	4.69e-17	0.550062	0.194	0.17	1.47e-12	0
AT1G16880	uridylyltransferase-like protein	5e-17	0.457563	0.17	0.143	1.57e-12	0
AT4G35090	catalase 2	1.63e-16	0.433311	0.115	0.091	5.13e-12	0
AT5G57760	hypothetical protein	5.11e-16	0.357943	0.103	0.079	1.6e-11	0
AT1G70620	cyclin-like protein	2.77e-15	0.442008	0.345	0.336	8.68e-11	0
AT3G61440	ARATH	5.25e-15	0.389251	0.306	0.288	1.65e-10	0
AT3G51840	ATG6,ATSCX	8.73e-15	0.433739	0.201	0.177	2.74e-10	0
AT2G01930	ATBPC1,BASIC PENTACYSTEINE1,BBR	8.91e-15	0.544211	0.183	0.16	2.79e-10	0
AT5G16110	hypothetical protein	9.64e-15	0.525651	0.211	0.19	3.02e-10	0
AT4G36690	U2 snRNP auxilliary factor, large subunit, splicing factor	3.22e-14	0.402173	0.401	0.405	1.01e-09	0
AT4G17730	ATSYP23	1.02e-12	0.483582	0.113	0.093	3.2e-08	0
AT3G10985	ATWI-12,ARABIDOPSIS THALIANA WOUND-INDUCED PROTEIN 12,WI12,WOUND-INDUCED PROTEIN 12	1.2e-12	0.461408	0.15	0.128	3.76e-08	0
AT3G14660	cytochrome P450, family 72, subfamily A, polypeptide 13	2.98e-12	0.395894	0.203	0.181	9.33e-08	0
AT4G35100	PIP2	8.1e-12	0.335243	0.256	0.235	2.54e-07	0
AT1G69040	ACT domain repeat 4	1.44e-11	0.416719	0.103	0.084	4.52e-07	0
AT1G08520	ALB-1V,CHLD,PDE166,PIGMENT DEFECTIVE EMBRYO 166,V157	2.85e-11	0.461442	0.116	0.097	8.92e-07	0
AT4G35450	AFT,AKR2A	2.91e-11	0.483928	0.144	0.124	9.13e-07	0
AT3G16420	JAL30,JACALIN-RELATED LECTIN 30,PBPI	7.11e-11	0.282617	0.511	0.514	2.23e-06	0
AT1G65970	thioredoxin-dependent peroxidase 2	1.51e-10	0.365996	0.183	0.165	4.73e-06	0
AT2G18280	AtTLP2,tubby like protein 2	3.75e-10	0.483519	0.188	0.171	1.18e-05	0
AT1G30230	EF1Bb,elongation factor 1B beta	4.16e-10	0.481837	0.197	0.181	1.3e-05	0
AT4G30690	AtIF3- 4,Initiation factor 3-4,AtINFC-4	2.18e-09	0.393608	0.1	0.083	6.84e-05	0
AT2G43680	IQ-domain 14	3.79e-09	0.461826	0.181	0.165	0.000118809	0
AT5G62000	ARF1-BP,ARF1-BINDING PROTEIN,AtARF2,HSS,HLS1 SUPPRESSOR,ORE14,ORESARA 14	4.59e-09	0.42088	0.153	0.136	0.000143859	0
AT2G18050	histone H1-3	6.11e-09	0.273485	0.117	0.099	0.000191569	0
AT2G02100	PDF2.2	9e-09	0.287595	0.137	0.119	0.000282201	0
AT1G26270	Phosphatidylinositol 3- and 4-kinase family protein	9.79e-09	0.414666	0.197	0.18	0.000307017	0
AT1G15200	protein-protein interaction regulator family protein	1.03e-08	0.400038	0.228	0.214	0.000321511	0
AT2G32690	ATGRP23,GLYCINE-RICH PROTEIN 23	1.23e-08	0.473411	0.194	0.18	0.000386174	0
AT2G05540	Glycine-rich protein family	1.91e-08	0.37056	0.235	0.22	0.000597358	0
AT2G33830	AtDRM2,DRM2,dormancy associated gene 2	2.74e-08	0.485563	0.225	0.215	0.000858781	0
AT5G53160	PYL8,PYR1-like 8	3.07e-08	0.371533	0.107	0.092	0.000962768	0
AT4G16760	ATACX1	5.69e-08	0.393568	0.166	0.151	0.00178396	0
AT2G21170	PDTPI,PLASTID ISOFORM TRIOSE PHOSPHATE ISOMERASE	1.13e-07	0.390257	0.127	0.112	0.00354162	0
AT3G60750	AtTKL1,TKL1,transketolase 1	2.2e-07	0.351273	0.137	0.121	0.00688707	0
AT1G51200	A20/AN1-like zinc finger family protein	3.09e-07	0.453498	0.148	0.135	0.0097015	0
AT5G04430	BTR1S,BINDING TO TOMV RNA 1S (SHORT FORM),BTR1,BINDING TO TOMV RNA 1	3.53e-07	0.415262	0.131	0.117	0.0110559	0
AT2G26980	SnRK3.17,SNF1-RELATED PROTEIN KINASE 3.17	5.81e-07	0.453811	0.235	0.227	0.0182288	0
AT1G64230	ubiquitin-conjugating enzyme 28	7.57e-07	0.487962	0.247	0.244	0.0237308	0
AT4G16520	Ubiquitin-like superfamily protein	8.15e-07	0.433821	0.162	0.149	0.0255344	0
AT4G37870	PEPCK,PHOSPHOENOLPYRUVATE CARBOXYKINASE	3.6e-06	0.297123	0.269	0.261	0.112732	0
AT2G03890	ATPI4K GAMMA 7,phosphoinositide 4-kinase gamma 7,UBDK GAMMA 7,UBIQUITIN-LIKE DOMAIN KINASE GAMMA 7	3.98e-06	0.357972	0.117	0.104	0.124882	0
AT5G58950	Protein kinase superfamily protein	4.09e-06	0.446271	0.126	0.114	0.128191	0
AT3G22960	Pyruvate kinase family protein	4.98e-06	0.392283	0.124	0.111	0.156115	0
AT5G44750	DNA-directed DNA polymerase	5.53e-06	0.382993	0.142	0.129	0.173321	0
AT3G07560	APM2,ABERRANT PEROXISOME MORPHOLOGY 2	5.61e-06	0.398479	0.13	0.117	0.175859	0
AT5G24670	AtTAD3,TAD3,tRNA adenosine deaminase 3	7.52e-06	0.353444	0.181	0.169	0.235855	0
AT5G19510	Translation elongation factor EF1B/ribosomal protein S6 family protein	2.35e-05	0.320996	0.16	0.148	0.736299	0
AT5G22920	AtRZPF34,CHYR1,CHY zinc-finger and RING protein 1,RZPF34,RING zinc-finger protein 34	2.67e-05	0.353758	0.173	0.162	0.835641	0
AT3G53420	AtPIP2	2.71e-05	0.366617	0.284	0.285	0.849677	0
AT3G60300	RWD domain-containing protein	2.78e-05	0.439075	0.1	0.089	0.872816	0
AT3G50670	U1SNRNP	8.65e-05	0.376028	0.241	0.238	1	0
AT1G49240	FIZ1,FRIZZY AND KINKED SHOOTS	0.000112729	0.376321	0.299	0.305	1	0
AT1G80920	Chaperone DnaJ-domain superfamily protein	0.000157111	0.356544	0.14	0.131	1	0
AT3G12120	AtFAD2	0.000157729	0.280969	0.28	0.28	1	0
AT1G63940	monodehydroascorbate reductase 6	0.000206454	0.351389	0.132	0.122	1	0
AT2G36460	Aldolase superfamily protein	0.000240555	0.301646	0.102	0.092	1	0
AT3G56860	UBP1-associated protein 2A	0.000241263	0.336808	0.272	0.273	1	0
AT4G39680	SAP domain-containing protein	0.000305413	0.373799	0.229	0.227	1	0
AT2G42190	rho GTPase-activating gacO-like protein	0.000377546	0.351943	0.115	0.106	1	0
AT5G10860	Cystathionine beta-synthase (CBS) family protein	0.000480629	0.396239	0.182	0.177	1	0
AT3G27090	DCD (Development and Cell Death) domain protein	0.000491743	0.436687	0.131	0.124	1	0
AT1G79750	ATNADP-ME4,Arabidopsis thaliana NADP-malic enzyme 4	0.000522707	0.391726	0.236	0.236	1	0
AT1G36980	transmembrane 50A-like protein	0.000529253	0.425716	0.101	0.092	1	0
AT1G02840	ATSRP34,At-SR34,Serine/Arginine-Rich Protein Splicing Factor 34,SR1,SRP34	0.000618601	0.363199	0.239	0.239	1	0
AT1G55810	uridine kinase-like 3	0.0014162	0.388783	0.116	0.109	1	0
AT4G32150	ATVAMP711,vesicle-associated membrane protein 711	0.00151668	0.276197	0.126	0.145	1	0
AT3G13460	evolutionarily conserved C-terminal region 2	0.00154368	0.357811	0.172	0.166	1	0
AT2G39580	zinc finger C3H1 domain protein	0.00167279	0.341076	0.244	0.245	1	0
AT4G32060	calcium-binding EF hand family protein	0.00167479	0.276804	0.387	0.409	1	0
AT5G10450	14-3-3lambda,14-3-3 PROTEIN G-BOX FACTOR14 LAMBDA,AFT1	0.00265049	0.41886	0.217	0.218	1	0
AT2G07708	hypothetical protein	0.0027655	0.388402	0.131	0.125	1	0
AT2G15880	Leucine-rich repeat (LRR) family protein	0.00346272	0.2735	0.105	0.097	1	0
AT3G05880	Low temperature and salt responsive protein family	0.00347765	0.429842	0.188	0.187	1	0
AT5G52040	ATRSP41,At-RS41,arginine/serine-rich splicing factor 41	0.00393184	0.355938	0.172	0.168	1	0
AT5G19140	aluminum induced protein with YGL and LRDR motifs	0.00397179	0.285475	0.241	0.241	1	0
AT5G66040	sulfurtransferase protein 16	0.00545762	0.52508	0.153	0.152	1	0
AT5G28300	AtGT2L,GT2L,GT-2Like protein	0.00547289	0.290602	0.201	0.196	1	0
AT2G19480	NFA02,NUCLEOSOME/CHROMATIN ASSEMBLY FACTOR GROUP A 02,NFA2,NUCLEOSOME/CHROMATIN ASSEMBLY FACTOR GROUP A 2	0.00972276	0.321491	0.157	0.153	1	0
AT3G46010	ATADF1,atadf	0	0.821238	0.183	0.067	0	1	Atrichoblast	Shahan et al., 2022
AT2G43150	Proline-rich extensin-like family protein	0	1.25842	0.637	0.286	0	1	Bundle Sheath	Procko et al., 2022
AT3G17020	Adenine nucleotide alpha hydrolases-like superfamily protein	0	0.928542	0.25	0.089	0	1	Cortex	Shahan et al., 2022
AT4G29350	PRF2,PROFILIN 2,PRO2,PROFILIN 2	0	1.43687	0.471	0.167	0	1	Elongation_Atrichoblast	Shahan et al., 2022
AT4G21850	ATMSRB9,methionine sulfoxide reductase B9	0	0.863192	0.203	0.079	0	1	Elongation_Atrichoblast	Shahan et al., 2022
AT4G12880	AtENODL19	0	1.00894	0.222	0.081	0	1	Elongation_Cortex	Shahan et al., 2022
AT3G14990	AtDJ1A,DJ-1 homolog A,DJ-1a	0	0.792343	0.229	0.082	0	1	Elongation_Phloem Pole Pericycle	Shahan et al., 2022
AT4G13940	ATSAHH1,S-ADENOSYL-L-HOMOCYSTEIN HYDROLASE 1,EMB1395,EMBRYO DEFECTIVE 1395,MEE58,MATERNAL EFFECT EMBRYO ARREST 58,SAH1,SAHH1,S-ADENOSYL-L-HOMOCYSTEIN HYDROLASE 1	0	1.19123	0.727	0.37	0	1	Elongation_Procambium	Shahan et al., 2022
AT4G21960	Peroxidase superfamily protein	0	0.710703	0.463	0.25	0	1	Elongation_Procambium	Shahan et al., 2022
AT1G50010	tubulin alpha-2 chain	0	1.17318	0.479	0.208	0	1	Elongation_Protoxylem	Shahan et al., 2022
AT5G12250	beta-6 tubulin	0	0.985533	0.308	0.126	0	1	Elongation_Protoxylem	Shahan et al., 2022
AT1G02500	AtSAM1,MAT1,METK1,SAM-1,S-ADENOSYLMETHIONINE SYNTHETASE-1	0	1.16278	0.487	0.201	0	1	Elongation_Xylem Pole Pericycle	Shahan et al., 2022
AT3G62030	CYP20-3,cyclophilin 20-3	0	1.01216	0.139	0.03	0	1	Elongation_Xylem Pole Pericycle	Shahan et al., 2022
AT3G53020	RPL24B,RPL24,RIBOSOMAL PROTEIN L24	0	1.15498	0.311	0.105	0	1	G0 or G1 phase	Swaminathan et al., 2000
AT4G31700	AtRPS6,RPS6A	0	1.11375	0.281	0.098	0	1	G0 or G1 phase	Swaminathan et al., 2000
AT1G62480	Vacuolar calcium-binding protein-like protein	0	1.12165	0.488	0.202	0	1	Guard Cells	Delannoy et al., 2023
AT5G12140	ATCYS1,cystatin-1	0	0.970104	0.159	0.037	0	1	Maturation_Metaphloem & Companion Cell	Shahan et al., 2022
AT3G13520	ATAGP12	0	1.37403	0.648	0.254	0	1	Maturation_Protoxylem	Shahan et al., 2022
AT2G38530	LP2,cdf3,cell growth defect factor-3	0	1.60009	0.869	0.495	0	1	Maturation_Xylem Pole Pericycle	Shahan et al., 2022
AT4G39675	hypothetical protein	0	0.983549	0.139	0.026	0	1	Maturation_Xylem Pole Pericycle	Shahan et al., 2022
AT3G62250	ubiquitin 5	0	1.58618	0.37	0.1	0	1	Meristem_Endodermis	Shahan et al., 2022
AT1G69620	ribosomal protein L34	0	1.2584	0.325	0.106	0	1	Meristem_Endodermis	Shahan et al., 2022
AT3G60770	Ribosomal protein S13/S15	0	1.09554	0.21	0.061	0	1	Meristem_Endodermis	Shahan et al., 2022
AT5G52650	RNA binding Plectin/S10 domain-containing protein	0	1.05834	0.204	0.057	0	1	Meristem_Endodermis	Shahan et al., 2022
AT3G22440	FRIGIDA-like protein	0	0.810106	0.271	0.117	0	1	Meristem_Protophloem	Shahan et al., 2022
AT3G06700	Ribosomal L29e protein family	0	1.67371	0.385	0.099	0	1	Meristem_Trichoblast	Shahan et al., 2022
AT2G43460	Ribosomal L38e protein family	0	1.53212	0.305	0.073	0	1	Meristem_Trichoblast	Shahan et al., 2022
AT4G31985	Ribosomal protein L39 family protein	0	1.46451	0.291	0.07	0	1	Meristem_Trichoblast	Shahan et al., 2022
AT2G19730	Ribosomal L28e protein family	0	1.41907	0.294	0.073	0	1	Meristem_Trichoblast	Shahan et al., 2022
AT5G27850	Ribosomal protein L18e/L15 superfamily protein	0	1.37972	0.377	0.117	0	1	Meristem_Trichoblast	Shahan et al., 2022
AT3G18740	Ribosomal protein L7Ae/L30e/S12e/Gadd45 family protein	0	1.32685	0.297	0.09	0	1	Meristem_Trichoblast	Shahan et al., 2022
AT3G59540	Ribosomal L38e protein family	0	1.31811	0.269	0.067	0	1	Meristem_Trichoblast	Shahan et al., 2022
AT1G67430	Ribosomal protein L22p/L17e family protein	0	1.29952	0.346	0.114	0	1	Meristem_Trichoblast	Shahan et al., 2022
AT1G15930	Ribosomal protein L7Ae/L30e/S12e/Gadd45 family protein	0	1.22346	0.255	0.07	0	1	Meristem_Trichoblast	Shahan et al., 2022
AT5G27700	Ribosomal protein S21e	0	1.13422	0.263	0.084	0	1	Meristem_Trichoblast	Shahan et al., 2022
AT2G27530	Ribosomal protein L1p/L10e family	0	1.10849	0.3	0.104	0	1	Meristem_Trichoblast	Shahan et al., 2022
AT3G02230	ATRGP1,ARABIDOPSIS THALIANA REVERSIBLY GLYCOSYLATED POLYPEPTIDE 1	0	1.05427	0.226	0.075	0	1	Meristem_Trichoblast	Shahan et al., 2022
AT4G00810	60S acidic ribosomal protein family	0	0.937498	0.155	0.048	0	1	Meristem_Trichoblast	Shahan et al., 2022
AT3G11510	Ribosomal protein S11 family protein	0	1.32253	0.267	0.067	0	1	Meristem_Xylem Pole Pericycle	Shahan et al., 2022
AT5G41520	RNA binding Plectin/S10 domain-containing protein	0	1.25173	0.331	0.103	0	1	Meristem_Xylem Pole Pericycle	Shahan et al., 2022
AT5G02450	Ribosomal protein L36e family protein	0	1.24416	0.248	0.069	0	1	Meristem_Xylem Pole Pericycle	Shahan et al., 2022
AT1G14320	RPL10A,ribosomal protein L10 A,RPL10,ribosomal protein L10	0	1.23875	0.344	0.112	0	1	Meristem_Xylem Pole Pericycle	Shahan et al., 2022
AT3G11940	AML1,ARABIDOPSIS MINUTE-LIKE 1,ATRPS5A,ribosomal protein 5A	0	1.19623	0.259	0.073	0	1	Meristem_Xylem Pole Pericycle	Shahan et al., 2022
AT3G24830	Ribosomal protein L13 family protein	0	1.17195	0.29	0.092	0	1	Meristem_Xylem Pole Pericycle	Shahan et al., 2022
AT2G05220	Ribosomal S17 family protein	0	1.16987	0.226	0.064	0	1	Meristem_Xylem Pole Pericycle	Shahan et al., 2022
AT4G31700	AtRPS6,RPS6A	0	1.11375	0.281	0.098	0	1	Meristem_Xylem Pole Pericycle	Shahan et al., 2022
AT5G07090	Ribosomal protein S4 (RPS4A) family protein	0	1.10757	0.232	0.071	0	1	Meristem_Xylem Pole Pericycle	Shahan et al., 2022
AT1G18080	Transducin/WD40 repeat-like superfamily protein	0	1.09274	0.228	0.065	0	1	Meristem_Xylem Pole Pericycle	Shahan et al., 2022
AT4G09320	nucleoside diphosphate kinase	0	1.09049	0.207	0.057	0	1	Meristem_Xylem Pole Pericycle	Shahan et al., 2022
AT5G42980	ATH3,thioredoxin H-type 3,ATTRX3,thioredoxin 3,ATTRXH3,TRXH3,THIOREDOXIN H3	0	1.53667	0.447	0.124	0	1	Metaphloem & Companion Cell	Shahan et al., 2022
AT1G13440	GAPC-2,GLYCERALDEHYDE-3-PHOSPHATE DEHYDROGENASE C-2	0	1.11826	0.556	0.256	0	1	Metaphloem & Companion Cell	Shahan et al., 2022
AT3G11930	Adenine nucleotide alpha hydrolases-like superfamily protein	0	0.737209	0.167	0.045	0	1	Phloem parenchyma	Tenerio Berrío et al., 2025
AT1G07770	ribosomal protein S15A	0	1.46517	0.33	0.087	0	1	Phloem Pole Pericycle	Shahan et al., 2022
AT5G65020	AtANN2	0	0.975374	0.25	0.093	0	1	Phloem Pole Pericycle	Shahan et al., 2022
AT4G34870	ATCYP1,ARABIDOPSIS THALIANA CYCLOPHILIN 1	0	1.74375	0.427	0.117	0	1	Procambium	Shahan et al., 2022
AT5G17920	ATCIMS,COBALAMIN-INDEPENDENT METHIONINE SYNTHASE,ATMETS	0	1.18518	0.633	0.312	0	1	Procambium	Shahan et al., 2022
AT5G53250	ATAGP22,ARABINOGALACTAN PROTEIN 22	0	0.965501	0.263	0.107	0	1	Procambium	Shahan et al., 2022
AT2G16600	AtCYP19-1,CYP19,cyclophilin 19	0	1.41922	0.381	0.116	0	1	Protophloem	Shahan et al., 2022
AT3G54580	Proline-rich extensin-like family protein	0	0.777089	0.259	0.063	0	1	Trichoblast	Shahan et al., 2022
AT5G06640	Proline-rich extensin-like family protein	0	0.617442	0.128	0.031	0	1	Trichoblast	Shahan et al., 2022
AT3G54590	ATHRGP1,hydroxyproline-rich glycoprotein	0	0.520015	0.15	0.04	0	1	Trichoblast	Shahan et al., 2022
AT5G42980	ATH3,thioredoxin H-type 3,ATTRX3,thioredoxin 3,ATTRXH3,TRXH3,THIOREDOXIN H3	0	1.53667	0.447	0.124	0	1	Vascular	Illouz-Eliaz et al., 2025
AT2G30860	ATGSTF7,ATGSTF9,glutathione S-transferase PHI 9,GLUTTR	0	1.51828	0.32	0.078	0	1	Vascular S Cells	Delannoy et al., 2023
AT5G02380	metallothionein 2B	0	1.77794	0.413	0.116	0	1	Vasculature	Guo et al., 2003
AT4G27090	Ribosomal protein L14	0	1.48959	0.378	0.107	0	1	Vasculature	Berkowitz et al., 2021
AT4G26710	ATPase, V0 complex, subunit E	0	1.05113	0.198	0.054	0	1	Vasculature	Berkowitz et al., 2021
AT3G14990	AtDJ1A,DJ-1 homolog A,DJ-1a	0	0.792343	0.229	0.082	0	1	Vasculature	Tenerio Berrío et al., 2025
AT4G14880	ATCYS-3A,CYTACS1,OLD3,ONSET OF LEAF DEATH 3	0	1.04534	0.325	0.122	0	1	xylem parenchyma	Gotor et al., 1997
AT1G52300	Zinc-binding ribosomal protein family protein	0	1.53836	0.372	0.098	0	1	Xylem Pole Pericycle	Shahan et al., 2022
AT3G11630	Thioredoxin superfamily protein	0	0.993071	0.158	0.038	0	1	Xylem Pole Pericycle	Shahan et al., 2022
AT2G36120	Glycine-rich protein family	0	0.902466	0.156	0.036	0	1	Xylem Pole Pericycle	Wendrich et al. 2020
AT5G17870	plastid-specific 50S ribosomal protein 6	0	0.899259	0.127	0.033	0	1	Xylem Pole Pericycle	Shahan et al., 2022
AT1G14980	chaperonin 10	7.42e-307	0.771708	0.101	0.025	2.33e-302	1	Meristem_Xylem Pole Pericycle	Shahan et al., 2022
AT4G26230	Ribosomal protein L31e family protein	1.19e-303	0.88813	0.18	0.066	3.72e-299	1	Vasculature	Berkowitz et al., 2021
AT5G39320	UDP-glucose 6-dehydrogenase family protein	1.85e-303	0.833648	0.135	0.042	5.81e-299	1	Elongation_Trichoblast	Shahan et al., 2022
AT1G20010	tubulin beta-5 chain	1.25e-299	0.81538	0.295	0.142	3.91e-295	1	Cortex	Shahan et al., 2022
AT4G25740	RNA binding Plectin/S10 domain-containing protein	8.32e-298	0.780027	0.116	0.033	2.61e-293	1	Meristem_Atrichoblast	Shahan et al., 2022
AT4G25740	RNA binding Plectin/S10 domain-containing protein	8.32e-298	0.780027	0.116	0.033	2.61e-293	1	Vasculature	Berkowitz et al., 2021
AT2G21060	ATCSP4,COLD SHOCK DOMAIN PROTEIN 4,ATGRP2B,glycine-rich protein 2B	6.46e-294	0.730115	0.178	0.066	2.03e-289	1	Protophloem	Shahan et al., 2022
AT4G25890	60S acidic ribosomal protein family	7.49e-289	0.765403	0.104	0.027	2.35e-284	1	Vasculature	Berkowitz et al., 2021
AT4G40090	arabinogalactan protein 3	1.27e-286	0.518769	0.101	0.026	3.99e-282	1	Trichoblast	Shahan et al., 2022
AT3G05020	ACP,ACYL CARRIER PROTEIN	3.57e-282	0.739058	0.166	0.06	1.12e-277	1	Meristem_Endodermis	Shahan et al., 2022
AT5G35530	Ribosomal protein S3 family protein	2.36e-276	0.765896	0.162	0.059	7.4e-272	1	Meristem_Xylem Pole Pericycle	Shahan et al., 2022
AT4G01150	CURT1A,CURVATURE THYLAKOID 1A	1.12e-275	0.748077	0.13	0.041	3.52e-271	1	Elongation_Cortex	Shahan et al., 2022
AT2G22670	indoleacetic acid-induced protein 8	1.45e-272	0.713601	0.165	0.061	4.53e-268	1	Meristem_Protoxylem	Shahan et al., 2022
AT4G10480	Nascent polypeptide-associated complex (NAC), alpha subunit family protein	1.83e-272	0.760005	0.14	0.047	5.75e-268	1	Meristem_Endodermis	Shahan et al., 2022
AT2G24980	Proline-rich extensin-like family protein	1.81e-271	0.505996	0.1	0.026	5.69e-267	1	Maturation_Trichoblast	Shahan et al., 2022
AT2G40060	Clathrin light chain protein	5.64e-268	0.716005	0.196	0.08	1.77e-263	1	Endodermis	Shahan et al., 2022
AT3G55280	RPL23A2,RIBOSOMAL PROTEIN L23A2	2.55e-262	0.735632	0.129	0.042	7.99e-258	1	Meristem_Atrichoblast	Shahan et al., 2022
AT4G13850	ATGRP2,GLYCINE-RICH RNA-BINDING PROTEIN 2,GRP2,glycine rich protein 2	3.42e-258	0.706227	0.132	0.044	1.07e-253	1	Meristem_Xylem Pole Pericycle	Shahan et al., 2022
AT3G62530	ARM repeat superfamily protein	1.08e-247	0.705477	0.103	0.03	3.4e-243	1	Meristem_Xylem Pole Pericycle	Shahan et al., 2022
AT4G24220	5[beta]-StR,&#916	4.38e-245	0.685481	0.217	0.097	1.37e-240	1	Elongation_Endodermis	Shahan et al., 2022
AT4G24690	AtNBR1,Arabidopsis thaliana next to BRCA1 gene 1	9.05e-245	0.683312	0.276	0.138	2.84e-240	1	Vasculature	Berkowitz et al., 2021
AT1G57860	Translation protein SH3-like family protein	5.93e-229	0.712138	0.101	0.031	1.86e-224	1	Meristem_Atrichoblast	Shahan et al., 2022
AT3G12490	ATCYS6,ARABIDOPSIS THALIANA PHYTOCYSTATIN 6,ATCYSB,cystatin B	1.44e-225	0.68336	0.161	0.065	4.52e-221	1	Columella	Shahan et al., 2022
AT3G12490	ATCYS6,ARABIDOPSIS THALIANA PHYTOCYSTATIN 6,ATCYSB,cystatin B	1.44e-225	0.68336	0.161	0.065	4.52e-221	1	Distal Columella	Shahan et al., 2022
AT1G54580	acyl carrier protein 2	1.04e-223	0.680416	0.198	0.089	3.25e-219	1	Vasculature	Berkowitz et al., 2021
AT1G03870	FASCICLIN-like arabinoogalactan 9	9.97e-222	0.560151	0.283	0.147	3.13e-217	1	Elongation_Cortex	Shahan et al., 2022
AT1G77330	ACO5,ACC oxidase 5	3.8e-212	0.640887	0.25	0.126	1.19e-207	1	Columella	Shahan et al., 2022
AT4G09890	mediator of RNA polymerase II transcription subunit, putative (DUF3511)	3.9e-211	0.630161	0.169	0.071	1.22e-206	1	Elongation_Metaxylem	Shahan et al., 2022
AT5G26360	TCP-1/cpn60 chaperonin family protein	3.82e-206	0.612752	0.15	0.06	1.2e-201	1	Meristem_Xylem Pole Pericycle	Shahan et al., 2022
AT5G54160	ATOMT1,O-methyltransferase 1,AtCOMT,COMT1,caffeate O-methyltransferase 1,OMT3,O-methyltransferase 3	1.9e-204	0.630585	0.157	0.065	5.96e-200	1	Elongation_Procambium	Shahan et al., 2022
AT1G10670	ATP-citrate lyase A-1	8.85e-201	0.641493	0.163	0.07	2.77e-196	1	Protoxylem	Shahan et al., 2022
AT2G45790	ATPMM,PHOSPHOMANNOMUTASE	1.05e-196	0.720025	0.1	0.033	3.29e-192	1	Columella	Shahan et al., 2022
AT2G45790	ATPMM,PHOSPHOMANNOMUTASE	1.05e-196	0.720025	0.1	0.033	3.29e-192	1	Distal Columella	Shahan et al., 2022
AT1G54080	oligouridylate-binding protein 1A	1.07e-195	0.604973	0.153	0.064	3.34e-191	1	Vasculature	Berkowitz et al., 2021
AT5G07030	Eukaryotic aspartyl protease family protein	1.47e-193	0.691485	0.173	0.078	4.62e-189	1	Xylem Pole Pericycle	Shahan et al., 2022
AT5G60460	Preprotein translocase Sec, Sec61-beta subunit protein	3.92e-192	0.649296	0.114	0.042	1.23e-187	1	Elongation_Endodermis	Shahan et al., 2022
AT2G27020	20S proteasome alpha subunit G1	1.68e-179	0.577134	0.113	0.042	5.25e-175	1	Elongation_Protophloem	Shahan et al., 2022
AT2G11910	hypothetical protein	3.39e-177	0.573126	0.116	0.044	1.06e-172	1	Meristem_Endodermis	Shahan et al., 2022
AT2G27030	ACAM-2	8.99e-177	0.658707	0.149	0.065	2.82e-172	1	Protophloem	Shahan et al., 2022
AT4G27000	RNA-binding (RRM/RBD/RNP motifs) family protein	2.52e-173	0.516168	0.18	0.085	7.9e-169	1	Vasculature	Berkowitz et al., 2021
AT4G15802	AtHSBP,Arabidopsis thaliana heat shock factor binding protein	5.41e-171	0.603633	0.142	0.061	1.7e-166	1	Metaxylem	Shahan et al., 2022
AT2G14900	Gibberellin-regulated family protein	1.77e-169	0.547362	0.164	0.075	5.55e-165	1	Endodermis	Shahan et al., 2022
AT3G29360	UDP-glucose 6-dehydrogenase family protein	1.16e-166	0.573089	0.115	0.045	3.63e-162	1	Elongation_Protoxylem	Shahan et al., 2022
AT4G26570	ATCBL3,calcineurin B-like 3	1.19e-166	0.575341	0.119	0.048	3.74e-162	1	Vasculature	Berkowitz et al., 2021
AT5G10980	H3.3,histone 3.3	2.42e-155	0.558473	0.206	0.108	7.6e-151	1	Lateral Root Cap	Shahan et al., 2022
AT5G10980	H3.3,histone 3.3	2.42e-155	0.558473	0.206	0.108	7.6e-151	1	Proximal Lateral Root Cap	Shahan et al., 2022
AT2G30490	ATC4H,CINNAMATE 4-HYDROXYLASE,CYP73A5,REF3,REDUCED EPRDERMAL FLUORESCENCE 3	2.83e-151	0.516298	0.125	0.053	8.87e-147	1	Procambium	Shahan et al., 2022
AT1G05850	ATCTL1,CTL1,CHITINASE-LIKE PROTEIN 1,ELP1,ECTOPIC DEPOSITION OF LIGNIN IN PITH 1,ELP,ECTOPIC DEPOSITION OF LIGNIN IN PITH,ERH2,ECTOPIC ROOT HAIR 2,HOT2,SENSITIVE TO HOT TEMPERATURES 2	8.44e-148	0.464842	0.372	0.24	2.65e-143	1	Elongation_Cortex	Shahan et al., 2022
AT1G05010	ACO4,ethylene forming enzyme,EAT1	5.47e-147	0.467287	0.2	0.104	1.71e-142	1	Columella	Shahan et al., 2022
AT1G05010	ACO4,ethylene forming enzyme,EAT1	5.47e-147	0.467287	0.2	0.104	1.71e-142	1	Distal Columella	Shahan et al., 2022
AT2G34590	Transketolase family protein	2.55e-143	0.497999	0.122	0.053	7.98e-139	1	Endodermis	Shahan et al., 2022
AT2G30930	hypothetical protein	4.62e-143	0.408293	0.333	0.206	1.45e-138	1	Elongation_Atrichoblast	Shahan et al., 2022
AT1G53910	related to AP2 12	6.12e-139	0.431356	0.18	0.092	1.92e-134	1	Vasculature	Berkowitz et al., 2021
AT3G16370	GDSL-like Lipase/Acylhydrolase superfamily protein	2.13e-138	0.335407	0.285	0.169	6.66e-134	1	Atrichoblast	Shahan et al., 2022
AT3G16370	GDSL-like Lipase/Acylhydrolase superfamily protein	2.13e-138	0.335407	0.285	0.169	6.66e-134	1	Epidermis	Tenerio Berrío et al., 2025
AT4G12730	FASCICLIN-like arabinogalactan 2	1.14e-137	0.494417	0.176	0.09	3.56e-133	1	Elongation_Cortex	Shahan et al., 2022
AT4G26110	ATNAP1	6.63e-131	0.449871	0.113	0.049	2.08e-126	1	Vasculature	Berkowitz et al., 2021
AT3G17820	ATGSKB6,ARABIDOPSIS THALIANA GLUTAMINE SYNTHASE CLONE KB6	6.89e-130	0.458033	0.156	0.078	2.16e-125	1	Endodermis	Shahan et al., 2022
AT5G41670	6-phosphogluconate dehydrogenase family protein	1.29e-127	0.44369	0.128	0.059	4.05e-123	1	Elongation_Phloem Pole Pericycle	Shahan et al., 2022
AT4G30950	FADC,FATTY ACID DESATURASE C,SFD4,STEAROYL DESATURASE DEFICIENCY 4	7.72e-126	0.491074	0.125	0.058	2.42e-121	1	Elongation_Cortex	Shahan et al., 2022
AT1G54410	AtHIRD11,HIRD11,dehydrin 11kDa	2.69e-122	0.312026	0.621	0.473	8.43e-118	1	Vasculature	Berkowitz et al., 2021
AT2G35635	RUB2,RELATED TO UBIQUITIN 2	1.59e-117	0.473625	0.101	0.044	4.98e-113	1	Elongation_Protophloem	Shahan et al., 2022
AT2G38540	ATLTP1,ARABIDOPSIS THALIANA LIPID TRANSFER PROTEIN 1,LTP1,LIPID TRANSFER PROTEIN 1	8.71e-112	0.346623	0.118	0.056	2.73e-107	1	Epidermis	Delannoy et al., 2023
AT1G12440	A20/AN1-like zinc finger family protein	2.35e-109	0.385144	0.126	0.061	7.37e-105	1	Procambium	Shahan et al., 2022
AT3G28940	AIG2-like (avirulence induced gene) family protein	5.48e-109	0.400973	0.233	0.14	1.72e-104	1	Maturation_Atrichoblast	Shahan et al., 2022
AT5G59290	ATUXS3	3.17e-105	0.38074	0.163	0.088	9.94e-101	1	Protoxylem	Shahan et al., 2022
AT3G12390	Nascent polypeptide-associated complex (NAC), alpha subunit family protein	1.35e-102	0.441991	0.104	0.048	4.22e-98	1	Meristem_Xylem Pole Pericycle	Shahan et al., 2022
AT5G05080	ATUBC22	8.18e-101	0.455012	0.126	0.064	2.56e-96	1	Proximal Lateral Root Cap	Shahan et al., 2022
AT4G26850	GDP-L-galactose phosphorylase 1	2.05e-99	0.420429	0.105	0.05	6.42e-95	1	Vasculature	Berkowitz et al., 2021
AT1G01090	pyruvate dehydrogenase E1 alpha	6.7e-99	0.386962	0.129	0.066	2.1e-94	1	Meristem_Endodermis	Shahan et al., 2022
AT1G78570	ATRHM1,ARABIDOPSIS THALIANA RHAMNOSE BIOSYNTHESIS 1,ROL1,REPRESSOR OF LRX1 1	5.26e-98	0.5114	0.146	0.079	1.65e-93	1	Cortex	Shahan et al., 2022
AT1G76670	URGT1,UDP-Rha/UDP-Gal transporter 1	4.82e-97	0.480687	0.1	0.047	1.51e-92	1	Cortex	Shahan et al., 2022
AT1G54270	eif4a-2	1.37e-96	0.431771	0.139	0.074	4.29e-92	1	Vasculature	Berkowitz et al., 2021
AT2G30060	Pleckstrin homology (PH) domain superfamily protein	4.32e-94	0.3988	0.101	0.048	1.35e-89	1	Meristem_Protophloem	Shahan et al., 2022
AT4G25670	stress response NST1-like protein	7.56e-92	0.398569	0.115	0.058	2.37e-87	1	Vasculature	Berkowitz et al., 2021
AT3G53990	Adenine nucleotide alpha hydrolases-like superfamily protein	5.26e-89	0.323481	0.283	0.187	1.65e-84	1	Distal Lateral Root Cap	Shahan et al., 2022
AT3G53990	Adenine nucleotide alpha hydrolases-like superfamily protein	5.26e-89	0.323481	0.283	0.187	1.65e-84	1	Lateral Root Cap	Shahan et al., 2022
AT2G38310	AtPYL4,RCAR10,regulatory components of ABA receptor 10	5.86e-80	0.38844	0.107	0.055	1.84e-75	1	Maturation_Phloem Pole Pericycle	Shahan et al., 2022
AT5G55850	RPM1-interacting protein 4 (RIN4) family protein	4.57e-77	0.343825	0.212	0.136	1.43e-72	1	Endodermis	Shahan et al., 2022
AT2G44160	methylenetetrahydrofolate reductase 2	3.62e-73	0.316815	0.123	0.069	1.14e-68	1	Elongation_Phloem Pole Pericycle	Shahan et al., 2022
AT1G09210	AtCRT1b	2.32e-71	0.29073	0.11	0.059	7.28e-67	1	Meristem_Protoxylem	Shahan et al., 2022
AT3G55360	ATTSC13,ECR,ENOYL-COA REDUCTASE,GLH6,GLASSY HAIR 6,TSC13	2.42e-70	0.344543	0.133	0.077	7.57e-66	1	Meristem_Metaphloem & Companion Cell	Shahan et al., 2022
AT3G55360	ATTSC13,ECR,ENOYL-COA REDUCTASE,GLH6,GLASSY HAIR 6,TSC13	2.42e-70	0.344543	0.133	0.077	7.57e-66	1	Trichome	Zheng et al., 2005
AT1G04040	HAD superfamily, subfamily IIIB acid phosphatase	3.03e-65	0.267895	0.203	0.132	9.49e-61	1	Epidermis	Kim et al., 2021: Procko et al., 2022
AT2G45170	ATATG8E,AUTOPHAGY 8E	3.26e-61	0.263624	0.198	0.131	1.02e-56	1	Maturation_Atrichoblast	Shahan et al., 2022
AT2G37630	ATMYB91,MYB DOMAIN PROTEIN 91,ATPHAN,ARABIDOPSIS PHANTASTICA-LIKE 1,MYB91,MYB DOMAIN PROTEIN 91	1e-58	0.276932	0.104	0.059	3.14e-54	1	Meristem_Protophloem	Shahan et al., 2022
AT5G15350	AtENODL17	7.83e-57	0.27748	0.147	0.093	2.46e-52	1	Meristem_Protophloem	Shahan et al., 2022
AT5G14030	translocon-associated protein beta (TRAPB) family protein	3.36e-55	0.324688	0.167	0.109	1.05e-50	1	Meristem_Trichoblast	Shahan et al., 2022
AT2G41410	Calcium-binding EF-hand family protein	1.37e-47	0.293033	0.127	0.08	4.28e-43	1	Maturation_Phloem Pole Pericycle	Shahan et al., 2022
AT4G14270	polyadenylate-binding protein interacting protein	6.31e-43	0.28761	0.135	0.089	1.98e-38	1	Quiescent Center	Shahan et al., 2022
AT3G217201	isocitrate lyase	0	1.79365	0.668	0.25	0	1
AT3G56020	Ribosomal protein L41 family	0	1.74678	0.325	0.062	0	1
AT5G60390	GTP binding Elongation factor Tu family protein	0	1.73108	0.649	0.223	0	1
AT5G27660	AtPARK13,Arabidopsis PARK13 homolog,PARK13	0	1.71198	0.335	0.08	0	1
AT1G56045	Ribosomal protein L41 family	0	1.67986	0.347	0.079	0	1
AT4G39200	Ribosomal protein S25 family protein	0	1.67502	0.516	0.156	0	1
AT4G20150	excitatory amino acid transporter	0	1.65997	0.367	0.085	0	1
AT3G04400	Ribosomal protein L14p/L23e family protein	0	1.63534	0.401	0.103	0	1
AT5G384101	Ribulose bisphosphate carboxylase (small chain) family protein	0	1.61407	0.602	0.209	0	1
AT1G12080	Vacuolar calcium-binding protein-like protein	0	1.60589	0.57	0.232	0	1
AT5G59613	ATP synthase	0	1.60356	0.416	0.121	0	1
AT1G51650	ATP synthase epsilon chain	0	1.59715	0.331	0.074	0	1
AT2G02130	PDF2.3	0	1.57915	0.241	0.038	0	1
AT1G26630	ATELF5A-2,EUKARYOTIC ELONGATION FACTOR 5A-2,ELF5A-2,EUKARYOTIC ELONGATION FACTOR 5A-2	0	1.57072	0.523	0.174	0	1
AT3G08580	ADP/ATP carrier 1	0	1.55242	0.582	0.211	0	1
AT3G08610	NADH dehydrogenase ubiquinone 1 alpha subcomplex subunit	0	1.55149	0.327	0.073	0	1
AT1G70600	Ribosomal protein L18e/L15 superfamily protein	0	1.54659	0.341	0.088	0	1
AT3G52300	ATP synthase D chain	0	1.53927	0.388	0.106	0	1
AT5G20290	Ribosomal protein S8e family protein	0	1.53319	0.467	0.143	0	1
AT1G55330	ATAGP21,ARABINOGALACTAN PROTEIN 21	0	1.52864	0.423	0.137	0	1
AT5G02960	Ribosomal protein S12/S23 family protein	0	1.51392	0.39	0.11	0	1
AT3G05590	ribosomal protein L18	0	1.50838	0.377	0.105	0	1
AT3G10860	Cytochrome b-c1 complex, subunit 8 protein	0	1.50832	0.322	0.074	0	1
AT5G56540	ATAGP14	0	1.50814	0.182	0.026	0	1
AT4G18100	Ribosomal protein L32e	0	1.5003	0.361	0.098	0	1
AT3G48140	B12D protein	0	1.50004	0.465	0.149	0	1
AT3G60245	Zinc-binding ribosomal protein family protein	0	1.49272	0.452	0.144	0	1
AT2G34480	Ribosomal protein L18ae/LX family protein	0	1.48748	0.452	0.143	0	1
AT1G76200	NADH dehydrogenase ubiquinone 1 beta subcomplex subunit	0	1.48099	0.314	0.07	0	1
AT1G093101	plant/protein (Protein of unknown function, DUF538)	0	1.47451	0.67	0.287	0	1
AT5G18380	Ribosomal protein S5 domain 2-like superfamily protein	0	1.46461	0.429	0.127	0	1
AT1G02780	Ribosomal protein L19e family protein	0	1.46414	0.429	0.134	0	1
AT5G15200	Ribosomal protein S4	0	1.45817	0.451	0.144	0	1
AT3G49910	Translation protein SH3-like family protein	0	1.45703	0.394	0.118	0	1
AT1G09690	Translation protein SH3-like family protein	0	1.45515	0.344	0.096	0	1
AT3G09500	Ribosomal L29 family protein	0	1.44546	0.343	0.094	0	1
AT2G40205	Ribosomal protein L41 family	0	1.44248	0.232	0.047	0	1
AT4G21105	cytochrome-c oxidase/ electron carrier	0	1.42452	0.293	0.069	0	1
AT3G09200	Ribosomal protein L10 family protein	0	1.42342	0.411	0.126	0	1
AT3G08520	Ribosomal protein L41 family	0	1.42254	0.256	0.059	0	1
AT5G384201	Ribulose bisphosphate carboxylase (small chain) family protein	0	1.40917	0.463	0.155	0	1
AT1G33140	Ribosomal protein L6 family	0	1.40853	0.333	0.092	0	1
AT3G52590	EMB2167,EMBRYO DEFECTIVE 2167,ERD16,EARLY-RESPONSIVE TO DEHYDRATION 16,HAP4,HAPLESS 4	0	1.40508	0.318	0.086	0	1
AT5G47930	Zinc-binding ribosomal protein family protein	0	1.40318	0.295	0.077	0	1
AT5G46900	Bifunctional inhibitor/lipid-transfer protein/seed storage 2S albumin superfamily protein	0	1.40201	0.203	0.05	0	1
AT5G64350	ATFKBP12,ARABIDOPSIS THALIANA FK506-BINDING PROTEIN 12,FKP12,FK506-binding protein 12	0	1.39529	0.288	0.074	0	1
AT2G39460	ATRPL23A,ARABIDOPSIS THALIANA RIBOSOMAL PROTEIN L23A,RPL23A1,RIBOSOMAL PROTEIN L23A1,RPL23A,RIBOSOMAL PROTEIN L23A	0	1.39485	0.301	0.081	0	1
AT1G04820	TOR2,TORTIFOLIA 2	0	1.38496	0.495	0.191	0	1
AT4G17390	Ribosomal protein L23/L15e family protein	0	1.38431	0.358	0.111	0	1
AT1G15270	Translation machinery associated TMA7	0	1.38218	0.316	0.083	0	1
AT2G25210	Ribosomal protein L39 family protein	0	1.38141	0.223	0.046	0	1
AT1G15120	Ubiquinol-cytochrome C reductase hinge protein	0	1.38009	0.279	0.072	0	1
AT1G670901	ribulose bisphosphate carboxylase small chain 1A	0	1.38001	0.802	0.381	0	1
AT3G166401	AtTCTP2	0	1.37668	0.8	0.414	0	1
AT5G47700	60S acidic ribosomal protein family	0	1.3685	0.242	0.052	0	1
AT1G35720	ANN1,annexin 1,ATOXY5,AtANN1,OXY5	0	1.36005	0.352	0.106	0	1
AT2G18020	Ribosomal protein L2 family	0	1.35696	0.379	0.12	0	1
AT1G04410	Lactate/malate dehydrogenase family protein	0	1.35501	0.5	0.197	0	1
AT3G53740	Ribosomal protein L36e family protein	0	1.35263	0.324	0.094	0	1
AT3G52930	AtFBA8	0	1.34653	0.363	0.115	0	1
AT5G08670	ATP synthase alpha/beta family protein	0	1.34605	0.397	0.133	0	1
AT2G21870	MALE GAMETOPHYTE DEFECTIVE 1	0	1.3446	0.312	0.085	0	1
AT5G57290	60S acidic ribosomal protein family	0	1.33135	0.295	0.086	0	1
AT1G72020	TonB-dependent heme receptor A	0	1.32996	0.252	0.059	0	1
AT3G55440	ATCTIMC,CYTOSOLIC TRIOSE PHOSPHATE ISOMERASE,CYTOTPI,CYTOSOLIC ISOFORM TRIOSE PHOSPHATE ISOMERASE	0	1.32405	0.343	0.109	0	1
AT2G19760	PFN1,PROFILIN 1	0	1.32139	0.371	0.121	0	1
AT5G44120	ATCRA1,CRUCIFERINA,CRU1	0	1.31899	0.29	0.051	0	1
AT4G14960	Tubulin/FtsZ family protein	0	1.31466	0.528	0.214	0	1
AT4G346201	small subunit ribosomal protein 16	0	1.31409	0.388	0.126	0	1
AT2G47110	UBI6,UBIQUITIN EXTENSION PROTEIN 6	0	1.31379	0.29	0.08	0	1
AT3G62870	Ribosomal protein L7Ae/L30e/S12e/Gadd45 family protein	0	1.3118	0.329	0.101	0	1
AT1G07940	GTP binding Elongation factor Tu family protein	0	1.30242	0.317	0.091	0	1
AT4G00100	ATRPS13A,ribosomal protein S13A,PFL2,POINTED FIRST LEAF 2,RPS13	0	1.29593	0.295	0.083	0	1
AT3G53430	Ribosomal protein L11 family protein	0	1.29345	0.235	0.058	0	1
AT4G11010	nucleoside diphosphate kinase 3	0	1.29332	0.242	0.064	0	1
AT4G32470	Cytochrome bd ubiquinol oxidase, 14kDa subunit	0	1.28958	0.255	0.068	0	1
AT4G15000	Ribosomal L27e protein family	0	1.2822	0.233	0.058	0	1
AT3G49010	ATBBC1,breast basic conserved 1,RSU2,40S RIBOSOMAL PROTEIN	0	1.27951	0.356	0.113	0	1
AT5G59880	actin depolymerizing factor 3	0	1.27901	0.282	0.084	0	1
AT3G22230	Ribosomal L27e protein family	0	1.27541	0.232	0.059	0	1
AT1G01100	60S acidic ribosomal protein family	0	1.26818	0.307	0.095	0	1
AT3G46430	ATP synthase	0	1.26761	0.182	0.036	0	1
AT2G20820	hypothetical protein	0	1.26385	0.27	0.077	0	1
AT5G39740	OLI7,OLIGOCELLULA 7	0	1.2616	0.311	0.093	0	1
AT5G03860	malate synthase	0	1.26081	0.192	0.047	0	1
AT1G23290	Ribosomal protein L18e/L15 superfamily protein	0	1.25628	0.244	0.065	0	1
AT3G25520	OLI5,OLIGOCELLULA 5,PGY3,PIGGYBACK3,RPL5A,RIBOSOMAL PROTEIN L5 A	0	1.25323	0.308	0.095	0	1
AT1G04270	cytosolic ribosomal protein S15	0	1.25054	0.271	0.077	0	1
AT5G08690	ATP synthase alpha/beta family protein	0	1.24843	0.327	0.111	0	1
AT3G56340	Ribosomal protein S26e family protein	0	1.24707	0.241	0.063	0	1
AT4G13520	small acidic protein 1	0	1.2455	0.22	0.051	0	1
AT2G03680	SKU6	0	1.24493	0.256	0.071	0	1
AT5G16130	Ribosomal protein S7e family protein	0	1.24477	0.261	0.075	0	1
AT1G12090	extensin-like protein	0	1.23668	0.562	0.234	0	1
AT1G57660	Translation protein SH3-like family protein	0	1.23166	0.216	0.055	0	1
AT1G22840	ATCYTC-A,CYTOCHROME C-A	0	1.22961	0.237	0.061	0	1
AT5G13450	delta subunit of Mt ATP synthase	0	1.22785	0.236	0.059	0	1
AT4G30010	ATP-dependent RNA helicase	0	1.22736	0.226	0.055	0	1
AT4G33865	Ribosomal protein S14p/S29e family protein	0	1.22653	0.216	0.051	0	1
AT5G03850	Nucleic acid-binding, OB-fold-like protein	0	1.22268	0.209	0.051	0	1
AT3G44010	Ribosomal protein S14p/S29e family protein	0	1.21719	0.202	0.046	0	1
AT4G29390	Ribosomal protein S30 family protein	0	1.21313	0.195	0.045	0	1
AT1G72370	AP40,RP40,RPSAA	0	1.21241	0.379	0.133	0	1
AT2G41840	Ribosomal protein S5 family protein	0	1.20861	0.377	0.131	0	1
AT3G09820	ATADK1	0	1.20656	0.22	0.057	0	1
AT5G15230	GAST1 protein homolog 4	0	1.20576	0.876	0.56	0	1
AT5G195101	Translation elongation factor EF1B/ribosomal protein S6 family protein	0	1.20571	0.347	0.121	0	1
AT2G21580	Ribosomal protein S25 family protein	0	1.20373	0.263	0.078	0	1
AT1G66240	ATATX1	0	1.20048	0.333	0.112	0	1
AT5G14040	MPT3,mitochondrial phosphate transporter 3	0	1.20021	0.282	0.091	0	1
AT3G53890	Ribosomal protein S21e	0	1.19458	0.197	0.052	0	1
AT2G46390	succinate dehydrogenase subunit	0	1.18988	0.195	0.049	0	1
AT4G34050	S-adenosyl-L-methionine-dependent methyltransferases superfamily protein	0	1.18908	0.304	0.087	0	1
AT2G31490	neuronal acetylcholine receptor subunit alpha-5	0	1.18649	0.175	0.04	0	1
AT4G12510	Bifunctional inhibitor/lipid-transfer protein/seed storage 2S albumin superfamily protein	0	1.18611	0.167	0.04	0	1
AT5G28060	Ribosomal protein S24e family protein	0	1.18086	0.315	0.104	0	1
AT3G48930	Nucleic acid-binding, OB-fold-like protein	0	1.17948	0.221	0.059	0	1
AT2G021001	PDF2.2	0	1.17593	0.289	0.097	0	1
AT5G44340	tubulin beta chain 4	0	1.17545	0.468	0.195	0	1
AT5G15320	ATP synthase E chain	0	1.17514	0.171	0.036	0	1
AT2G42310	ESSS subunit of NADH:ubiquinone oxidoreductase (complex I) protein	0	1.17452	0.206	0.052	0	1
AT1G43170	ARP1,ribosomal protein 1,RPL3A,emb2207,embryo defective 2207	0	1.17417	0.371	0.131	0	1
AT3G61110	ARS27A,ribosomal protein S27	0	1.17342	0.25	0.076	0	1
AT2G27710	60S acidic ribosomal protein family	0	1.17299	0.291	0.095	0	1
AT5G09810	AtACT7	0	1.17228	0.388	0.15	0	1
AT1G08830	AtSOD1,superoxide dismutase 1,SOD1,superoxide dismutase 1	0	1.17101	0.336	0.116	0	1
AT3G05560	Ribosomal L22e protein family	0	1.17083	0.208	0.056	0	1
AT2G24940	AtMAPR2,membrane-associated progesterone binding protein 2	0	1.17051	0.228	0.055	0	1
AT5G47030	ATPase, F1 complex, delta/epsilon subunit	0	1.16992	0.323	0.108	0	1
AT1G56580	plant/protein (Protein of unknown function, DUF538)	0	1.1691	0.255	0.086	0	1
AT5G27770	Ribosomal L22e protein family	0	1.1655	0.217	0.056	0	1
AT4G37830	cytochrome c oxidase-like protein	0	1.16521	0.29	0.092	0	1
AT2G17360	Ribosomal protein S4 (RPS4A) family protein	0	1.16402	0.262	0.08	0	1
AT1G07930	GTP binding Elongation factor Tu family protein	0	1.16273	0.298	0.092	0	1
AT1G75950	ASK1,ARABIDOPSIS SKP1 HOMOLOGUE 1,ATSKP1,SKP1A,UIP1,UFO INTERACTING PROTEIN 1	0	1.16237	0.34	0.119	0	1
AT2G47380	Cytochrome c oxidase subunit Vc family protein	0	1.15913	0.194	0.045	0	1
AT1G70490	Ras-related small GTP-binding family protein	0	1.15695	0.273	0.084	0	1
AT2G36620	ribosomal protein L24	0	1.15215	0.214	0.059	0	1
AT1G67785	hypothetical protein	0	1.15075	0.192	0.045	0	1
AT3G04840	Ribosomal protein S3Ae	0	1.15053	0.249	0.072	0	1
AT2G053801	glycine-rich protein 3 short isoform	0	1.14761	0.844	0.529	0	1
AT2G01250	Ribosomal protein L30/L7 family protein	0	1.14159	0.284	0.095	0	1
AT1G33120	Ribosomal protein L6 family	0	1.13956	0.228	0.067	0	1
AT5G56670	Ribosomal protein S30 family protein	0	1.13516	0.206	0.056	0	1
AT2G36160	Ribosomal protein S11 family protein	0	1.1343	0.214	0.056	0	1
AT4G16450	NADH-ubiquinone oxidoreductase	0	1.13376	0.174	0.038	0	1
AT3G52730	ubiquinol-cytochrome C reductase UQCRX/QCR9-like family protein	0	1.13132	0.196	0.05	0	1
AT2G27720	60S acidic ribosomal protein family	0	1.13051	0.307	0.107	0	1
AT1G75780	tubulin beta-1 chain	0	1.13019	0.262	0.096	0	1
AT2G33040	gamma subunit of Mt ATP synthase	0	1.13004	0.288	0.095	0	1
AT3G45030	Ribosomal protein S10p/S20e family protein	0	1.12915	0.193	0.049	0	1
AT2G36880	methionine adenosyltransferase 3	0	1.12641	0.258	0.085	0	1
AT2G40765	transmembrane protein	0	1.1247	0.195	0.052	0	1
AT1G53240	Lactate/malate dehydrogenase family protein	0	1.12381	0.208	0.056	0	1
AT1G08360	Ribosomal protein L1p/L10e family	0	1.12207	0.253	0.075	0	1
AT2G23090	Uncharacterized protein family SERF	0	1.11696	0.355	0.129	0	1
AT4G12520	Bifunctional inhibitor/lipid-transfer protein/seed storage 2S albumin superfamily protein	0	1.11691	0.246	0.083	0	1
AT3G278501	ribosomal protein L12-C	0	1.11533	0.262	0.089	0	1
AT1G07920	GTP binding Elongation factor Tu family protein	0	1.11401	0.339	0.124	0	1
AT1G22300	14-3-3EPSILON,14-3-3 PROTEIN G-BOX FACTOR14 EPSILON,GF14 EPSILON	0	1.10914	0.3	0.107	0	1
AT1G26880	Ribosomal protein L34e superfamily protein	0	1.10697	0.184	0.047	0	1
AT4G14320	API2,APICULATA 2,RPL36aB,RPL36a B	0	1.10651	0.171	0.042	0	1
AT1G09590	Translation protein SH3-like family protein	0	1.10153	0.2	0.052	0	1
AT4G274401	protochlorophyllide oxidoreductase B	0	1.10112	0.467	0.205	0	1
AT4G01850	AtSAM2,MAT2,SAM2,S-ADENOSYLMETHIONINE SYNTHETASE 2	0	1.09832	0.417	0.187	0	1
AT3G43810	AtCAM7,ZBF3,Z-box Binding Factor 3	0	1.09826	0.218	0.065	0	1
AT1G21310	ATEXT3,extensin 3,RSH,ROOT-SHOOT-HYPOCOTYL DEFECTIVE	0	1.09758	0.472	0.164	0	1
AT3G534601	chloroplast RNA-binding protein 29	0	1.09707	0.26	0.088	0	1
AT5G64140	ribosomal protein S28	0	1.09574	0.182	0.051	0	1
AT2G47780	Rubber elongation factor protein (REF)	0	1.09194	0.191	0.062	0	1
AT1G56070	Ribosomal protein S5/Elongation factor G/III/V family protein	0	1.09181	0.444	0.184	0	1
AT5G40730	ATAGP24,ARABIDOPSIS THALIANA ARABINOGALACTAN PROTEIN 24	0	1.09019	0.564	0.271	0	1
AT1G69510	cAMP-regulated phosphoprotein 19-related protein	0	1.08929	0.338	0.128	0	1
AT2G47170	Ras-related small GTP-binding family protein	0	1.08818	0.257	0.084	0	1
AT4G00860	monopolar spindle protein (DUF1138)	0	1.08808	0.221	0.068	0	1
AT2G36530	ENO2,ENOLASE 2	0	1.08653	0.385	0.159	0	1
AT5G62300	Ribosomal protein S10p/S20e family protein	0	1.08419	0.244	0.081	0	1
AT5G04750	F1F0-ATPase inhibitor protein	0	1.08284	0.287	0.091	0	1
AT1G65290	mitochondrial acyl carrier protein 2	0	1.08256	0.21	0.061	0	1
AT5G10430	ATAGP4	0	1.0819	0.453	0.195	0	1
AT4G26320	arabinogalactan protein 13	0	1.07391	0.103	0.018	0	1
AT3G04120	GAPC-1,GAPC,GLYCERALDEHYDE-3-PHOSPHATE DEHYDROGENASE C SUBUNIT	0	1.07323	0.391	0.161	0	1
AT3G02080	Ribosomal protein S19e family protein	0	1.06903	0.195	0.056	0	1
AT1G18540	Ribosomal protein L6 family protein	0	1.06593	0.23	0.071	0	1
AT5G56710	Ribosomal protein L31e family protein	0	1.063	0.293	0.113	0	1
AT1G14450	NADH dehydrogenase (ubiquinone)s	0	1.06049	0.151	0.032	0	1
AT3G622901	ATARFA1E,ADP-ribosylation factor A1E	0	1.06009	0.529	0.249	0	1
AT1G22780	PFL1,POINTED FIRST LEAVES 1,RPS18A,40S RIBOSOMAL PROTEIN S18	0	1.05841	0.184	0.05	0	1
AT4G16720	Ribosomal protein L23/L15e family protein	0	1.05389	0.347	0.141	0	1
AT3G03100	NADH:ubiquinone oxidoreductase, 17.2kDa subunit	0	1.05157	0.251	0.083	0	1
AT3G09630	SAC56,Suppressor of Acaulis 56	0	1.04992	0.236	0.075	0	1
AT3G13920	RH4,TIF4A1	0	1.04729	0.316	0.122	0	1
AT5G23740	ribosomal protein S11-beta	0	1.04644	0.179	0.048	0	1
AT3G12260	LYR family of Fe/S cluster biogenesis protein	0	1.04432	0.161	0.039	0	1
AT3G02090	Insulinase (Peptidase family M16) protein	0	1.04352	0.251	0.078	0	1
AT5G02500	AT-HSC70-1,ARABIDOPSIS THALIANA HEAT SHOCK COGNATE PROTEIN 70-1,AtHsp70-1,HSC70,HEAT SHOCK COGNATE PROTEIN 70,HSP70-1,HEAT SHOCK PROTEIN 70-1	0	1.03944	0.769	0.446	0	1
AT1G27450	ATAPT1,ARABIDOPSIS THALIANA ADENINE PHOSPHORIBOSYLTRANSFERASE 1	0	1.03937	0.177	0.046	0	1
AT1G65980	thioredoxin-dependent peroxidase 1	0	1.03918	0.296	0.106	0	1
AT1G290701	Ribosomal protein L34	0	1.0389	0.186	0.055	0	1
AT2G37190	Ribosomal protein L11 family protein	0	1.03872	0.226	0.074	0	1
AT5G11770	NADH-ubiquinone oxidoreductase 20 kDa subunit	0	1.03823	0.232	0.069	0	1
AT4G09800	S18 ribosomal protein	0	1.03812	0.216	0.061	0	1
AT5G10360	RPS6B,Ribosomal protein small subunit 6b	0	1.03712	0.31	0.117	0	1
AT2G38140	plastid-specific ribosomal protein 4	0	1.0369	0.176	0.049	0	1
AT3G23390	RPL36aA,RPL36a A	0	1.03622	0.172	0.047	0	1
AT5G08060	furry	0	1.03577	0.172	0.041	0	1
AT3G53870	Ribosomal protein S3 family protein	0	1.03565	0.233	0.078	0	1
AT2G30870	ATGSTF10,ARABIDOPSIS THALIANA GLUTATHIONE S-TRANSFERASE PHI 10,ATGSTF4,ERD13,EARLY DEHYDRATION-INDUCED 13	0	1.03563	0.395	0.177	0	1
AT5G61170	Ribosomal protein S19e family protein	0	1.03323	0.241	0.08	0	1
AT5G42300	ubiquitin-like protein 5	0	1.03291	0.235	0.073	0	1
AT1G67350	NADH-ubiquinone oxidoreductase	0	1.02993	0.17	0.042	0	1
AT1G78380	ATGSTU19,A. THALIANA GLUTATHIONE S-TRANSFERASE TAU 19,GST8,GLUTATHIONE TRANSFERASE 8	0	1.028	0.292	0.103	0	1
AT5G59850	Ribosomal protein S8 family protein	0	1.02678	0.158	0.04	0	1
AT1G62380	ATACO2	0	1.02587	0.754	0.449	0	1
AT3G07110	Ribosomal protein L13 family protein	0	1.02379	0.183	0.05	0	1
AT1G79550	phosphoglycerate kinase	0	1.02318	0.274	0.102	0	1
AT5G58420	Ribosomal protein S4 (RPS4A) family protein	0	1.0225	0.211	0.065	0	1
AT1G556701	photosystem I subunit G	0	1.02212	0.28	0.095	0	1
AT5G533001	ubiquitin-conjugating enzyme 10	0	1.01591	0.583	0.314	0	1
AT4G02520	ATGSTF2,glutathione S-transferase PHI 2,ATPM24,ATPM24.1,GST2	0	1.0159	0.229	0.069	0	1
AT4G18730	ribosomal protein L16B	0	1.01531	0.241	0.086	0	1
AT3G04920	Ribosomal protein S24e family protein	0	1.01514	0.199	0.059	0	1
AT5G207201	ATCPN21,CHCPN10,CHLOROPLAST CHAPERONIN 10,CPN10,CHLOROPLAST CHAPERONIN 10,CPN21	0	1.01276	0.206	0.068	0	1
AT3G62400	cytochrome C oxidase subunit	0	1.01266	0.169	0.041	0	1
AT4G29480	Mitochondrial ATP synthase subunit G protein	0	1.00998	0.155	0.041	0	1
AT1G79850	CS17,PDE347,PIGMENT DEFECTIVE 347,PRPS17,PLASTID RIBOSOMAL SMALL SUBUNIT PROTEIN 17	0	1.00762	0.167	0.045	0	1
AT5G52840	NADH-ubiquinone oxidoreductase-like protein	0	1.00571	0.164	0.04	0	1
AT3G07480	2Fe-2S ferredoxin-like superfamily protein	0	1.00507	0.159	0.037	0	1
AT4G11150	TUFF,VHA-E1,emb2448,embryo defective 2448	0	1.00242	0.293	0.109	0	1
AT3G18280	Bifunctional inhibitor/lipid-transfer protein/seed storage 2S albumin superfamily protein	0	1.00053	0.116	0.019	0	1
AT5G53560	ATB5-A,ATCB5-E,ARABIDOPSIS CYTOCHROME B5 ISOFORM E,B5 #2	0	0.99604	0.281	0.108	0	1
AT1G609501	2Fe-2S ferredoxin-like superfamily protein	0	0.99499	0.222	0.068	0	1
AT2G109401	Bifunctional inhibitor/lipid-transfer protein/seed storage 2S albumin superfamily protein	0	0.993834	0.5	0.224	0	1
AT1G77940	Ribosomal protein L7Ae/L30e/S12e/Gadd45 family protein	0	0.993049	0.155	0.038	0	1
AT3G11120	Ribosomal protein L41 family	0	0.99304	0.129	0.028	0	1
AT2G451801	Bifunctional inhibitor/lipid-transfer protein/seed storage 2S albumin superfamily protein	0	0.992493	0.4	0.17	0	1
AT5G05370	Cytochrome b-c1 complex, subunit 8 protein	0	0.991176	0.143	0.035	0	1
AT5G50460	secE/sec61-gamma protein transport protein	0	0.989215	0.15	0.037	0	1
AT3G56800	ACAM-3,CALMODULIN 3	0	0.988291	0.283	0.11	0	1
AT4G247701	ATRBP31,ARABIDOPSIS THALIANA RNA BINDING PROTEIN,APPROXIMATELY 31 KD,ATRBP33,CP31	0	0.988132	0.205	0.065	0	1
AT2G47610	Ribosomal protein L7Ae/L30e/S12e/Gadd45 family protein	0	0.985624	0.233	0.077	0	1
AT1G41880	Ribosomal protein L35Ae family protein	0	0.98503	0.159	0.041	0	1
AT3G27240	Cytochrome C1 family	0	0.983833	0.162	0.039	0	1
AT5G13850	nascent polypeptide-associated complex subunit alpha-like protein 3	0	0.982667	0.169	0.047	0	1
AT3G58730	vacuolar ATP synthase subunit D (VATD) / V-ATPase D subunit / vacuolar proton pump D subunit (VATPD)	0	0.981148	0.197	0.065	0	1
AT4G38680	ATCSP2,ARABIDOPSIS THALIANA COLD SHOCK PROTEIN 2,CSDP2,COLD SHOCK DOMAIN PROTEIN 2,CSP2,COLD SHOCK PROTEIN 2	0	0.977445	0.243	0.085	0	1
AT4G34700	AtCIB22	0	0.974923	0.184	0.052	0	1
AT5G59690	Histone superfamily protein	0	0.973627	0.148	0.041	0	1
AT3G16080	Zinc-binding ribosomal protein family protein	0	0.973383	0.189	0.064	0	1
AT1G04480	Ribosomal protein L14p/L23e family protein	0	0.973133	0.198	0.064	0	1
AT5G417001	ATUBC8,ARABIDOPSIS THALIANA UBIQUITIN CONJUGATING ENZYME 8	0	0.972659	0.395	0.17	0	1
AT1G302301	EF1Bb,elongation factor 1B beta	0	0.971573	0.371	0.156	0	1
AT4G02620	vacuolar ATPase subunit F family protein	0	0.969032	0.189	0.06	0	1
AT3G56240	copper chaperone	0	0.966822	0.172	0.04	0	1
AT5G37780	ACAM-1,TCH1,TOUCH 1	0	0.964169	0.265	0.097	0	1
AT4G271301	Translation initiation factor SUI1 family protein	0	0.96378	0.307	0.119	0	1
AT5G65220	Ribosomal L29 family protein	0	0.962427	0.178	0.056	0	1
AT5G38480	RCI1	0	0.962083	0.333	0.143	0	1
AT3G221201	cell wall-plasma membrane linker protein	0	0.960099	0.348	0.138	0	1
AT1G051901	Ribosomal protein L6 family	0	0.956551	0.18	0.055	0	1
AT5G02870	RPL4,ribosomal large subunit 4	0	0.955564	0.222	0.076	0	1
AT1G318121	ACBP,ACYL-COA-BINDING PROTEIN,AtACBP6	0	0.953887	0.589	0.33	0	1
AT2G37040	ATPAL1	0	0.952718	0.154	0.032	0	1
AT3G23600	alpha/beta-Hydrolases superfamily protein	0	0.952413	0.265	0.098	0	1
AT2G04390	Ribosomal S17 family protein	0	0.949653	0.163	0.046	0	1
AT2G40170	ATEM6,ARABIDOPSIS EARLY METHIONINE-LABELLED 6,EM6,EARLY METHIONINE-LABELLED 6	0	0.949622	0.158	0.031	0	1
AT5G64400	CHCH domain protein	0	0.949241	0.317	0.138	0	1
AT2G065201	photosystem II subunit X	0	0.949141	0.216	0.07	0	1
AT5G210201	transmembrane protein	0	0.949007	0.42	0.185	0	1
AT1G731201	F-box/RNI superfamily protein	0	0.947009	0.277	0.103	0	1
AT3G55750	Ribosomal protein L35Ae family protein	0	0.941344	0.133	0.032	0	1
AT5G09510	Ribosomal protein S19 family protein	0	0.940614	0.18	0.057	0	1
AT3G52960	Thioredoxin superfamily protein	0	0.937957	0.129	0.031	0	1
AT2G35120	Single hybrid motif superfamily protein	0	0.935888	0.122	0.027	0	1
AT3G058801	Low temperature and salt responsive protein family	0	0.935757	0.375	0.16	0	1
AT4G203601	ATRAB8D,ATRABE1B,RAB GTPase homolog E1B	0	0.931913	0.21	0.071	0	1
AT3G18780	DER1,DEFORMED ROOT HAIRS 1,ENL2,ENHANCER OF LRX1 2,FIZ2,FRIZZY AND KINKED SHOOTS 2,LSR2,LIGHT STRESS-REGULATED 2	0	0.929861	0.544	0.274	0	1
AT3G47370	Ribosomal protein S10p/S20e family protein	0	0.929484	0.15	0.042	0	1
AT2G42210	Mitochondrial import inner membrane translocase subunit Tim17/Tim22/Tim23 family protein	0	0.929482	0.196	0.065	0	1
AT5G13430	Ubiquinol-cytochrome C reductase iron-sulfur subunit	0	0.927904	0.16	0.044	0	1
AT2G31610	Ribosomal protein S3 family protein	0	0.927325	0.177	0.054	0	1
AT1G34030	Ribosomal protein S13/S18 family	0	0.926852	0.154	0.045	0	1
AT4G28520	CRC,CRUCIFERIN C	0	0.925434	0.21	0.039	0	1
AT5G541901	protochlorophyllide oxidoreductase A	0	0.924566	0.272	0.115	0	1
AT3G02470	S-adenosylmethionine decarboxylase	0	0.924142	0.623	0.359	0	1
AT5G104501	14-3-3lambda,14-3-3 PROTEIN G-BOX FACTOR14 LAMBDA,AFT1	0	0.923233	0.407	0.191	0	1
AT3G03070	NADH-ubiquinone oxidoreductase-like protein	0	0.92294	0.198	0.062	0	1
AT3G18410	NADH dehydrogenase ubiquinone 1 beta subcomplex subunit 10-B-like protein (Complex I subunit NDUFS6)	0	0.922628	0.148	0.039	0	1
AT4G13930	serine hydroxymethyltransferase 4	0	0.921622	0.218	0.079	0	1
AT1G790401	photosystem II subunit R	0	0.920434	0.305	0.115	0	1
AT5G47890	NADH-ubiquinone oxidoreductase B8 subunit	0	0.919112	0.153	0.039	0	1
AT3G62790	NADH-ubiquinone oxidoreductase-like protein	0	0.918805	0.139	0.034	0	1
AT5G62690	tubulin beta chain 2	0	0.918337	0.261	0.101	0	1
AT3G17210	ATHS1,A. THALIANA HEAT STABLE PROTEIN 1	0	0.917898	0.194	0.064	0	1
AT2G05710	aconitase 3	0	0.917023	0.259	0.102	0	1
AT1G73230	Nascent polypeptide-associated complex NAC	0	0.915939	0.171	0.053	0	1
AT1G57720	Translation elongation factor EF1B, gamma chain	0	0.915101	0.262	0.1	0	1
AT5G14330	transmembrane protein	0	0.914728	0.177	0.039	0	1
AT5G19760	Mitochondrial substrate carrier family protein	0	0.91295	0.204	0.071	0	1
AT4G20890	tubulin beta-9 chain	0	0.911295	0.202	0.071	0	1
AT4G02450	HSP20-like chaperones superfamily protein	0	0.906727	0.219	0.079	0	1
AT4G29020	glycine-rich protein	0	0.906186	0.368	0.16	0	1
AT5G47210	Hyaluronan / mRNA binding family	0	0.904377	0.287	0.116	0	1
AT5G04800	Ribosomal S17 family protein	0	0.903606	0.157	0.045	0	1
AT3G01130	ATP synthase E chain	0	0.902632	0.19	0.069	0	1
AT2G40510	Ribosomal protein S26e family protein	0	0.902078	0.154	0.046	0	1
AT2G280001	CH-CPN60A,CHLOROPLAST CHAPERONIN 60ALPHA,Cpn60alpha1,chaperonin-60alpha1,SLP,SCHLEPPERLESS	0	0.900593	0.231	0.092	0	1
AT1G492401	FIZ1,FRIZZY AND KINKED SHOOTS	0	0.900185	0.527	0.273	0	1
AT2G33220	GRIM-19 protein	0	0.899386	0.145	0.038	0	1
AT1G203401	PETE2,PLASTOCYANIN 2	0	0.89865	0.181	0.055	0	1
AT4G09000	GF14 CHI,GENERAL REGULATORY FACTOR1-G-BOX FACTOR 14-3-3 HOMOLOG ISOFORM CHI	0	0.89807	0.275	0.119	0	1
AT1G49140	NADH dehydrogenase ubiquinone 1 beta subcomplex subunit 10-B-like protein (Complex I subunit NDUFS6)	0	0.896497	0.118	0.022	0	1
AT2G47690	NADH-ubiquinone oxidoreductase-like protein	0	0.895213	0.137	0.035	0	1
AT1G75830	PDF1.1,PLANT DEFENSIN 1.1	0	0.894362	0.162	0.032	0	1
AT1G11840	ATGLX1,glyoxalase I homolog	0	0.889575	0.169	0.053	0	1
AT2G02510	NADH dehydrogenase (ubiquinone)s	0	0.888272	0.126	0.028	0	1
AT2G305701	photosystem II reaction center W	0	0.886614	0.195	0.063	0	1
AT3G25920	ribosomal protein L15	0	0.883077	0.157	0.048	0	1
AT2G43970	AtLARP6b	0	0.883076	0.476	0.254	0	1
AT3G14600	Ribosomal protein L18ae/LX family protein	0	0.881027	0.19	0.064	0	1
AT5G46020	28 kDa heat/acid-stable phosphoprotein-like protein	0	0.880431	0.216	0.077	0	1
AT1G35680	Ribosomal protein L21	0	0.879271	0.12	0.03	0	1
AT2G36830	GAMMA-TIP1,GAMMA TONOPLAST INTRINSIC PROTEIN 1,TIP1	0	0.878589	0.403	0.181	0	1
AT3G27830	RPL12,RIBOSOMAL PROTEIN L12	0	0.876347	0.167	0.056	0	1
AT3G02560	Ribosomal protein S7e family protein	0	0.875688	0.176	0.061	0	1
AT5G22880	H2B,HISTONE H2B	0	0.874775	0.17	0.055	0	1
AT1G07590	Tetratricopeptide repeat (TPR)-like superfamily protein	0	0.87455	0.722	0.391	0	1
AT5G54600	SVR8,SUPPRESSOR OF VARIEGATION 8	0	0.87358	0.164	0.053	0	1
AT3G15190	chloroplast 30S ribosomal protein S20	0	0.872783	0.144	0.044	0	1
AT4G13615	Uncharacterized protein family SERF	0	0.872023	0.233	0.096	0	1
AT1G78300	14-3-3OMEGA,14-3-3 PROTEIN G-BOX FACTOR14 OMEGA,GF14 OMEGA	0	0.870596	0.189	0.067	0	1
AT2G19750	Ribosomal protein S30 family protein	0	0.870137	0.131	0.035	0	1
AT1G19910	ATPase, F0/V0 complex, subunit C protein	0	0.869938	0.39	0.184	0	1
AT4G23710	VATG2,VACUOLAR ATP SYNTHASE SUBUNIT G2,VHA-G2	0	0.868944	0.168	0.055	0	1
AT2G33370	Ribosomal protein L14p/L23e family protein	0	0.868603	0.135	0.036	0	1
AT5G18800	Cox19-like CHCH family protein	0	0.868427	0.14	0.037	0	1
AT4G013101	Ribosomal L5P family protein	0	0.868189	0.159	0.053	0	1
AT5G47570	NADH dehydrogenase ubiquinone 1 beta subcomplex subunit	0	0.865331	0.172	0.059	0	1
AT3G01120	AtCGS1,AtCYS1,A. thaliana cystathionine gamma-synthetase 1,CGS1,CYSTATHIONINE GAMMA-SYNTHASE 1,CGS,CYSTATHIONINE GAMMA-SYNTHASE	0	0.862849	0.216	0.083	0	1
AT3G58610	ketol-acid reductoisomerase	0	0.86139	0.246	0.096	0	1
AT2G17420	ATNTRA,THIOREDOXIN REDUCTASE A,NTR2,NADPH-DEPENDENT THIOREDOXIN REDUCTASE 2	0	0.859968	0.184	0.059	0	1
AT5G48810	ATB5-B,ATCB5-D,ARABIDOPSIS CYTOCHROME B5 ISOFORM D,B5 #3,CYTB5-B	0	0.859326	0.251	0.105	0	1
AT4G34110	ATPAB2,ARABIDOPSIS POLY(A) BINDING 2,PABP2,POLY(A) BINDING PROTEIN 2	0	0.859103	0.661	0.41	0	1
AT1G78900	vacuolar ATP synthase subunit A	0	0.85631	0.348	0.169	0	1
AT1G27970	nuclear transport factor 2B	0	0.854982	0.142	0.04	0	1
AT5G35660	Glycine-rich protein family	0	0.850001	0.181	0.035	0	1
AT1G74270	Ribosomal protein L35Ae family protein	0	0.849173	0.122	0.032	0	1
AT1G20260	AtVAB3	0	0.848456	0.231	0.091	0	1
AT2G474001	CP12,CP12 DOMAIN-CONTAINING PROTEIN 1	0	0.846893	0.353	0.158	0	1
AT4G17520	Hyaluronan / mRNA binding family	0	0.844842	0.18	0.061	0	1
AT1G512001	A20/AN1-like zinc finger family protein	0	0.844777	0.278	0.117	0	1
AT5G40370	AtGRXC2	0	0.843894	0.143	0.04	0	1
AT1G47420	succinate dehydrogenase 5	0	0.842094	0.158	0.048	0	1
AT3G58680	ATMBF1B,MULTIPROTEIN BRIDGING FACTOR 1B	0	0.841698	0.197	0.073	0	1
AT1G79010	Alpha-helical ferredoxin	0	0.840704	0.16	0.05	0	1
AT1G27310	nuclear transport factor 2A	0	0.840567	0.15	0.045	0	1
AT5G13420	Aldolase-type TIM barrel family protein	0	0.83785	0.161	0.047	0	1
AT1G75350	Ribosomal protein L31	0	0.836554	0.147	0.046	0	1
AT5G43780	Pseudouridine synthase/archaeosine transglycosylase-like family protein	0	0.836339	0.201	0.064	0	1
AT4G28060	Cytochrome c oxidase, subunit Vib family protein	0	0.836089	0.139	0.042	0	1
AT1G75630	vacuolar H+-pumping ATPase 16 kDa proteolipid subunit 4	0	0.834667	0.17	0.06	0	1
AT2G44120	Ribosomal protein L30/L7 family protein	0	0.831539	0.147	0.046	0	1
AT3G542101	Ribosomal protein L17 family protein	0	0.831083	0.172	0.06	0	1
AT5G63400	adenylate kinase 1	0	0.830657	0.171	0.059	0	1
AT5G62700	tubulin beta chain 3	0	0.825557	0.314	0.143	0	1
AT4G22220	SufE/NifU family protein	0	0.82445	0.157	0.05	0	1
AT4G128001	photosystem I subunit l	0	0.823976	0.22	0.079	0	1
AT1G22410	Class-II DAHP synthetase family protein	0	0.823498	0.129	0.032	0	1
AT4G350901	catalase 2	0	0.823184	0.208	0.078	0	1
AT5G08530	51 kDa subunit of complex I	0	0.823039	0.157	0.049	0	1
AT5G108601	Cystathionine beta-synthase (CBS) family protein	0	0.822685	0.336	0.154	0	1
AT5G20090	AtMPC1,MPC1,mitochondrial pyruvate carrier 1	0	0.821504	0.141	0.042	0	1
AT1G74970	TWN3	0	0.821252	0.139	0.04	0	1
AT5G356301	ATGSL1,GLUTAMINE SYNTHETASE LIKE 1,GLN2,GLUTAMINE SYNTHETASE 2	0	0.820961	0.256	0.107	0	1
AT2G27730	copper ion binding protein	0	0.820897	0.2	0.077	0	1
AT5G55290	ATPase, V0 complex, subunit E	0	0.818786	0.133	0.039	0	1
AT3G15640	Rubredoxin-like superfamily protein	0	0.818556	0.132	0.034	0	1
AT2G18040	peptidylprolyl cis/trans isomerase, NIMA-interacting 1	0	0.817717	0.135	0.037	0	1
AT2G04410	RPM1-interacting protein 4 (RIN4) family protein	0	0.815943	0.189	0.064	0	1
AT1G77710	AtCCP2	0	0.814777	0.135	0.038	0	1
AT4G38920	ATVHA-C3,vacuolar-type H(+)-ATPase C3,AVA-P3	0	0.814614	0.299	0.137	0	1
AT3G10920	ATMSD1,ARABIDOPSIS MANGANESE SUPEROXIDE DISMUTASE 1,AtSOD1,superoxide dismutase 1,MEE33,MATERNAL EFFECT EMBRYO ARREST 33	0	0.813882	0.164	0.052	0	1
AT2G37270	ATRPS5B,ribosomal protein 5B	0	0.808649	0.15	0.048	0	1
AT5G65390	arabinogalactan protein 7	0	0.807853	0.338	0.161	0	1
AT3G210551	photosystem II subunit T	0	0.80523	0.165	0.055	0	1
AT2G28190	AtSOD2,CZSOD2,COPPER/ZINC SUPEROXIDE DISMUTASE 2,SOD2,superoxide dismutase 2	0	0.803228	0.109	0.026	0	1
AT4G34670	Ribosomal protein S3Ae	0	0.802688	0.258	0.107	0	1
AT1G35160	14-3-3PHI,14-3-3 PROTEIN G-BOX FACTOR14 PHI,GRF4,GENERAL REGULATORY FACTOR 4	0	0.799672	0.191	0.069	0	1
AT1G76930	ATEXT1,EXTENSIN 1,ATEXT4,extensin 4,EXT1,extensin 1,ORG5,OBP3-RESPONSIVE GENE 5	0	0.798762	0.505	0.193	0	1
AT1G51680	4CL.1,4-COUMARATE:COA LIGASE 1,AT4CL1,ARABIDOPSIS THALIANA 4-COUMARATE:COA LIGASE 1	0	0.797592	0.147	0.038	0	1
AT2G372201	RNA-binding (RRM/RBD/RNP motifs) family protein	0	0.795663	0.231	0.096	0	1
AT5G67600	cysteine-rich TM module stress tolerance protein	0	0.794107	0.132	0.038	0	1
AT5G11740	ATAGP15	0	0.788851	0.447	0.182	0	1
AT1G51980	Insulinase (Peptidase family M16) protein	0	0.784398	0.151	0.048	0	1
AT2G265001	cytochrome b6f complex subunit (petM)	0	0.779685	0.213	0.085	0	1
AT5G13440	Ubiquinol-cytochrome C reductase iron-sulfur subunit	0	0.779592	0.139	0.042	0	1
AT3G614701	photosystem I light harvesting complex protein	0	0.770744	0.208	0.073	0	1
AT3G15353	ATMT3	0	0.765917	0.127	0.027	0	1
AT1G52740	histone H2A protein 9	0	0.762984	0.21	0.083	0	1
AT1G14400	ATUBC1	0	0.759838	0.267	0.117	0	1
AT5G55160	ATSUMO2,SUM2,SMALL UBIQUITIN-LIKE MODIFIER 2,SUMO 2,SMALL UBIQUITIN-LIKE MODIFIER 2	0	0.758019	0.134	0.039	0	1
AT3G121201	AtFAD2	0	0.755661	0.455	0.255	0	1
AT2G289101	CAX interacting protein 4	0	0.748512	0.418	0.224	0	1
AT1G09640	Translation elongation factor EF1B, gamma chain	0	0.74784	0.24	0.101	0	1
AT1G66200	ATGSR2,glutamine synthase clone F11,GLN1	0	0.74694	0.398	0.154	0	1
AT5G665701	MSP-1,MANGANESE-STABILIZING PROTEIN 1,OE33,OXYGEN EVOLVING COMPLEX 33 KILODALTON PROTEIN,OEE1,33 KDA OXYGEN EVOLVING POLYPEPTIDE 1,OEE33,OXYGEN EVOLVING ENHANCER PROTEIN 33,PSBO-1,PS II OXYGEN-EVOLVING COMPLEX 1	0	0.74685	0.309	0.138	0	1
AT4G103401	light harvesting complex of photosystem II 5	0	0.74608	0.304	0.14	0	1
AT4G38770	ATPRP4,ARABIDOPSIS THALIANA PROLINE-RICH PROTEIN 4	0	0.733875	0.434	0.214	0	1
AT1G79530	glyceraldehyde-3-phosphate dehydrogenase of plastid 1	0	0.729967	0.146	0.046	0	1
AT1G562801	ATDI19,drought-induced 19	0	0.728986	0.451	0.253	0	1
AT2G326901	ATGRP23,GLYCINE-RICH PROTEIN 23	0	0.710192	0.339	0.159	0	1
AT1G313301	photosystem I subunit F	0	0.701511	0.214	0.085	0	1
AT1G09740	Adenine nucleotide alpha hydrolases-like superfamily protein	0	0.701359	0.16	0.052	0	1
AT4G251001	ATFSD1,ARABIDOPSIS FE SUPEROXIDE DISMUTASE 1	0	0.698368	0.252	0.106	0	1
AT4G40040	H3.3,histone 3.3	0	0.685117	0.394	0.21	0	1
AT1G744701	Pyridine nucleotide-disulfide oxidoreductase family protein	0	0.682223	0.36	0.175	0	1
AT4G12470	azelaic acid induced 1	0	0.660733	0.213	0.082	0	1
AT5G66400	ATDI8,ARABIDOPSIS THALIANA DROUGHT-INDUCED 8	0	0.600786	0.12	0.027	0	1
AT1G659701	thioredoxin-dependent peroxidase 2	0	0.581537	0.324	0.145	0	1
AT1G20620	ATCAT3,SEN2,SENESCENCE 2	0	0.574354	0.824	0.617	0	1
AT3G62680	ATPRP3,ARABIDOPSIS THALIANA PROLINE-RICH PROTEIN 3	0	0.541581	0.128	0.035	0	1
AT1G07610	metallothionein 1C	0	0.535123	0.331	0.136	0	1
AT3G265201	GAMMA-TIP2,SITIP,SALT-STRESS INDUCIBLE TONOPLAST INTRINSIC PROTEIN,TIP1	0	0.526258	0.729	0.523	0	1
AT2G41260	glycine-rich protein / late embryogenesis abundant protein (M17)	0	0.499217	0.118	0.025	0	1
AT3G164201	JAL30,JACALIN-RELATED LECTIN 30,PBPI	0	0.496079	0.705	0.486	0	1
AT5G43580	Serine protease inhibitor, potato inhibitor I-type family protein	0	0.408419	0.324	0.148	0	1
AT3G28550	Proline-rich extensin-like family protein	0	0.362664	0.202	0.063	0	1
AT5G42890	ATSCP2,STEROL CARRIER PROTEIN 2	2.73e-306	0.884756	0.162	0.056	8.56e-302	1
AT5G19770	tubulin alpha-3	1.43e-305	0.783534	0.353	0.184	4.49e-301	1
AT5G14320	Ribosomal protein S13/S18 family	2.05e-305	0.771039	0.142	0.045	6.44e-301	1
AT4G03520	Thioredoxin superfamily protein	4.58e-305	0.813093	0.132	0.04	1.43e-300	1
AT2G459601	ATHH2,PIP1	1.06e-304	0.589257	0.511	0.309	3.32e-300	1
AT3G266501	glyceraldehyde 3-phosphate dehydrogenase A subunit	1.79e-304	0.705002	0.255	0.112	5.6e-300	1
AT3G45980	Histone superfamily protein	2.47e-303	0.870374	0.22	0.091	7.76e-299	1
AT1G27400	Ribosomal protein L22p/L17e family protein	3.29e-303	0.780407	0.149	0.049	1.03e-298	1
AT2G44610	Ras-related small GTP-binding family protein	3.87e-303	0.806683	0.162	0.056	1.21e-298	1
AT5G36230	ARM repeat superfamily protein	6.87e-303	0.755994	0.159	0.054	2.15e-298	1
AT2G32060	Ribosomal protein L7Ae/L30e/S12e/Gadd45 family protein	1.24e-302	0.794459	0.166	0.058	3.87e-298	1
AT1G23490	ATARF1,ADP-ribosylation factor 1,ATARFA1A,ADP-RIBOSYLATION FACTOR 1A,ATARF,ADP-RIBOSYLATION FACTOR	4.29e-301	0.7865	0.278	0.129	1.35e-296	1
AT1G45145	ATH5,THIOREDOXIN H-TYPE 5,ATTRX5,thioredoxin H-type 5,LIV1,LOCUS OF INSENSITIVITY TO VICTORIN 1,TRX-h5,THIOREDOXIN H-TYPE 5	8.56e-301	0.595485	0.17	0.059	2.68e-296	1
AT5G43460	HR-like lesion-inducing protein-like protein	4.68e-300	0.787592	0.179	0.066	1.47e-295	1
AT5G43940	ADH2,ALCOHOL DEHYDROGENASE 2,ATGSNOR1,GSNOR,S-NITROSOGLUTATHIONE REDUCTASE,PAR2,PARAQUAT RESISTANT 2	2.35e-298	0.757228	0.222	0.092	7.36e-294	1
AT5G45775	Ribosomal L5P family protein	2.8e-298	0.796097	0.129	0.039	8.79e-294	1
AT5G08680	ATP synthase alpha/beta family protein	6.74e-298	0.78364	0.232	0.099	2.11e-293	1
AT4G11211	hypothetical protein	6.87e-298	0.845483	0.133	0.041	2.15e-293	1
AT1G642301	ubiquitin-conjugating enzyme 28	2.3e-297	0.721187	0.401	0.222	7.2e-293	1
AT1G48350	Ribosomal L18p/L5e family protein	2.66e-297	0.820196	0.136	0.043	8.34e-293	1
AT1G12310	Calcium-binding EF-hand family protein	6.41e-297	0.785909	0.136	0.043	2.01e-292	1
AT3G607501	AtTKL1,TKL1,transketolase 1	4.8e-296	0.747805	0.243	0.106	1.5e-291	1
AT1G118601	Glycine cleavage T-protein family	8.86e-295	0.741653	0.201	0.08	2.78e-290	1
AT1G155001	TLC ATP/ADP transporter	2.82e-294	0.793181	0.23	0.098	8.85e-290	1
AT1G17880	ATBTF3	3.22e-294	0.822493	0.225	0.095	1.01e-289	1
AT1G066801	OE23,OXYGEN EVOLVING COMPLEX SUBUNIT 23 KDA,OEE2,OXYGEN-EVOLVING ENHANCER PROTEIN 2,PSII-P,PHOTOSYSTEM II SUBUNIT P	4.34e-294	0.662588	0.266	0.12	1.36e-289	1
AT3G42050	vacuolar ATP synthase subunit H family protein	1.21e-293	0.77996	0.224	0.095	3.81e-289	1
AT4G348811	transmembrane protein	3.03e-293	0.592816	0.411	0.224	9.49e-289	1
AT1G299301	AB140,CAB140,CHLOROPHYLL A/B PROTEIN 140,LHCB1.3,LIGHT-HARVESTING CHLOROPHYLL A/B-PROTEIN 1.3	3.14e-293	0.590664	0.628	0.449	9.83e-289	1
AT4G287501	Photosystem I reaction centre subunit IV / PsaE protein	1.8e-292	0.67225	0.145	0.048	5.64e-288	1
AT3G25930	Adenine nucleotide alpha hydrolases-like superfamily protein	2.14e-292	0.66134	0.175	0.063	6.69e-288	1
AT4G00585	transmembrane protein	3.42e-291	0.80514	0.115	0.032	1.07e-286	1
AT5G15090	ATVDAC3,ARABIDOPSIS THALIANA VOLTAGE DEPENDENT ANION CHANNEL 3,AtVDAC-3	6.65e-290	0.75245	0.142	0.046	2.09e-285	1
AT2G21620	Adenine nucleotide alpha hydrolases-like superfamily protein	1.28e-287	0.718012	0.194	0.076	4.01e-283	1
AT5G15650	ATRGP2,REVERSIBLY GLYCOSYLATED POLYPEPTIDE 2	4.12e-287	0.806497	0.226	0.097	1.29e-282	1
AT4G21280	PSBQ-1,PHOTOSYSTEM II SUBUNIT Q-1,PSBQ,PHOTOSYSTEM II SUBUNIT Q	2.41e-286	0.747644	0.122	0.036	7.55e-282	1
AT2G211701	PDTPI,PLASTID ISOFORM TRIOSE PHOSPHATE ISOMERASE	2.66e-285	0.733789	0.228	0.098	8.33e-281	1
AT4G34200	PGDH1,phosphoglycerate dehydrogenase 1	3.05e-284	0.759971	0.164	0.059	9.56e-280	1
AT1G74050	Ribosomal protein L6 family protein	3.28e-284	0.805937	0.192	0.076	1.03e-279	1
AT4G02380	AtLEA5,Arabidopsis thaliana late embryogenensis abundant like 5	1.13e-283	0.548663	0.508	0.306	3.54e-279	1
AT4G15910	ATDI21,drought-induced 21	5.67e-283	0.839585	0.126	0.039	1.78e-278	1
AT3G46030	Histone superfamily protein	4.53e-282	0.797664	0.153	0.053	1.42e-277	1
AT4G29410	Ribosomal L28e protein family	1.91e-279	0.812207	0.131	0.042	5.98e-275	1
AT5G471101	Chlorophyll A-B binding family protein	2.57e-279	0.752724	0.23	0.1	8.07e-275	1
AT4G14010	ralf-like 32	2.18e-278	0.757704	0.133	0.043	6.83e-274	1
AT5G55190	ATRAN3,RAN GTPASE 3	3.85e-276	0.717196	0.151	0.052	1.21e-271	1
AT5G02610	Ribosomal L29 family protein	1.14e-275	0.762406	0.118	0.035	3.57e-271	1
AT4G34720	ATPase, F0/V0 complex, subunit C protein	4.17e-274	0.744667	0.176	0.067	1.31e-269	1
AT2G45070	Preprotein translocase Sec, Sec61-beta subunit protein	1.69e-273	0.839479	0.196	0.08	5.29e-269	1
AT1G24510	TCP-1/cpn60 chaperonin family protein	2.55e-273	0.685093	0.139	0.046	8e-269	1
AT1G786301	Ribosomal protein L13 family protein	3.97e-273	0.782191	0.158	0.057	1.24e-268	1
AT1G64750	ATDSS1(I),deletion of SUV3 suppressor 1(I),DSS1(I),deletion of SUV3 suppressor 1(I)	2.72e-272	0.768826	0.14	0.047	8.53e-268	1
AT5G48930	hydroxycinnamoyl-CoA shikimate/quinate hydroxycinnamoyl transferase	1.84e-270	0.630853	0.118	0.035	5.77e-266	1
AT3G474701	CAB4	4.14e-270	0.656286	0.237	0.106	1.3e-265	1
AT2G22170	Lipase/lipooxygenase, PLAT/LH2 family protein	5.19e-270	0.779346	0.275	0.134	1.63e-265	1
AT5G23900	Ribosomal protein L13e family protein	1.22e-269	0.76822	0.173	0.066	3.82e-265	1
AT5G50335	hypothetical protein	1.46e-269	0.753281	0.111	0.032	4.59e-265	1
AT4G31300	N-terminal nucleophile aminohydrolases (Ntn hydrolases) superfamily protein	4.77e-269	0.685817	0.117	0.035	1.5e-264	1
AT3G17390	MAT4,METHIONINE ADENOSYLTRANSFERASE 4,SAMS3,S-ADENOSYLMETHIONINE SYNTHETASE 3	5.1e-269	0.546895	0.368	0.199	1.6e-264	1
AT1G47260	APFI	3.13e-268	0.74058	0.119	0.036	9.81e-264	1
AT1G12000	Phosphofructokinase family protein	2.85e-267	0.688332	0.123	0.038	8.92e-263	1
AT5G21274	ACAM-6	3.83e-267	0.744609	0.144	0.05	1.2e-262	1
AT1G74060	Ribosomal protein L6 family protein	1.7e-266	0.739005	0.147	0.051	5.32e-262	1
AT4G351001	PIP2	2.49e-265	0.594208	0.39	0.216	7.79e-261	1
AT1G158201	CP24	2.68e-265	0.64744	0.183	0.072	8.39e-261	1
AT2G44620	MTACP1,MITOCHONDRIAL ACYL CARRIER PROTEIN 1	1.74e-263	0.720966	0.126	0.04	5.44e-259	1
AT3G22110	20S proteasome alpha subunit C1	3.52e-263	0.724705	0.114	0.034	1.1e-258	1
AT5G67590	NADH-ubiquinone oxidoreductase-like protein	6.18e-263	0.741924	0.129	0.042	1.94e-258	1
AT3G01280	ATVDAC1,ARABIDOPSIS THALIANA VOLTAGE DEPENDENT ANION CHANNEL 1	8.19e-263	0.768359	0.152	0.055	2.57e-258	1
AT2G42680	ATMBF1A,ARABIDOPSIS THALIANA MULTIPROTEIN BRIDGING FACTOR 1A	1.05e-261	0.714081	0.14	0.048	3.29e-257	1
AT3G44110	DNAJ homologue 3	3.48e-261	0.708149	0.205	0.087	1.09e-256	1
AT3G19760	RH2	6.85e-261	0.664411	0.136	0.046	2.15e-256	1
AT3G28710	ATPase, V0/A0 complex, subunit C/D	1.09e-260	0.68582	0.141	0.049	3.41e-256	1
AT1G60710	NAD(P)-linked oxidoreductase superfamily protein	3.73e-260	0.70796	0.135	0.046	1.17e-255	1
AT4G027701	photosystem I subunit D-1	5.52e-260	0.66292	0.152	0.055	1.73e-255	1
AT3G14230	related to AP2 2	6.02e-260	0.70699	0.272	0.132	1.89e-255	1
AT3G59920	ATGDI2,RAB GDP dissociation inhibitor 2	6.06e-260	0.725518	0.216	0.094	1.9e-255	1
AT1G42960	inner membrane localized protein	2.6e-259	0.677931	0.124	0.039	8.14e-255	1
AT3G109851	ATWI-12,ARABIDOPSIS THALIANA WOUND-INDUCED PROTEIN 12,WI12,WOUND-INDUCED PROTEIN 12	3.15e-259	0.647624	0.247	0.114	9.88e-255	1
AT4G02580	NADH-ubiquinone oxidoreductase 24 kDa subunit	2.81e-258	0.71341	0.119	0.037	8.82e-254	1
AT3G02360	6-phosphogluconate dehydrogenase family protein	2.7e-257	0.707393	0.167	0.064	8.45e-253	1
AT1G09780	Phosphoglycerate mutase, 2,3-bisphosphoglycerate-independent	3.07e-257	0.756414	0.156	0.058	9.62e-253	1
AT3G02780	IDI2,ATISOPENTENYL DIPHOSPHE ISOMERASE 2,IPIAT1	7.76e-257	0.751964	0.156	0.058	2.43e-252	1
AT5G65360	H3.1,histone 3.1	9.38e-257	0.796715	0.12	0.038	2.94e-252	1
AT3G13120	Ribosomal protein S10p/S20e family protein	2.45e-255	0.663297	0.106	0.031	7.68e-251	1
AT1G303801	photosystem I subunit K	3.17e-255	0.629415	0.145	0.052	9.93e-251	1
AT1G12840	ATVHA-C,ARABIDOPSIS THALIANA VACUOLAR ATP SYNTHASE SUBUNIT C	3.45e-255	0.732716	0.146	0.052	1.08e-250	1
AT1G369801	transmembrane 50A-like protein	3.72e-255	0.642939	0.192	0.079	1.17e-250	1
AT2G24200	atLAP1	3.54e-254	0.732902	0.16	0.061	1.11e-249	1
AT3G09840	ATCDC48,CDC48A	5.95e-254	0.688389	0.285	0.143	1.87e-249	1
AT4G02890	Ubiquitin family protein	8.41e-254	0.69997	0.208	0.09	2.64e-249	1
AT1G66580	RPL10C,ribosomal protein L10 C	1.49e-253	0.640633	0.208	0.089	4.67e-249	1
AT1G56330	ATSAR1B,secretion-associated RAS 1B,ATSAR1,SECRETION-ASSOCIATED RAS 1,ATSARA1B,ARABIDOPSIS THALIANA SECRETION-ASSOCIATED RAS 1B,SAR1,SECRETION-ASSOCIATED RAS 1	2.7e-253	0.75308	0.149	0.054	8.45e-249	1
AT4G25050	acyl carrier protein 4	4.44e-253	0.666321	0.122	0.039	1.39e-248	1
AT1G23190	Phosphoglucomutase/phosphomannomutase family protein	6.21e-251	0.740419	0.145	0.052	1.95e-246	1
AT5G11500	coiled-coil protein	6.32e-250	0.713264	0.207	0.09	1.98e-245	1
AT5G39570	transmembrane protein	1.87e-249	0.616574	0.372	0.208	5.87e-245	1
AT3G12780	phosphoglycerate kinase 1	2.11e-249	0.672759	0.157	0.059	6.61e-245	1
AT1G07890	ATAPX01,ATAPX1,CS1,MEE6,maternal effect embryo arrest 6	1.75e-248	0.640379	0.344	0.188	5.48e-244	1
AT1G78040	Pollen Ole e 1 allergen and extensin family protein	1.87e-248	0.594355	0.439	0.262	5.86e-244	1
AT5G46290	KAS1,KETOACYL-ACP SYNTHASE 1	5.28e-248	0.644643	0.118	0.037	1.65e-243	1
AT1G66410	ACAM-4,CALMODULIN 4	1.55e-247	0.748251	0.251	0.121	4.86e-243	1
AT2G01140	AtFBA3,FBA3,fructose-bisphosphate aldolase 3	1.8e-247	0.674372	0.149	0.054	5.64e-243	1
AT5G60670	Ribosomal protein L11 family protein	4.32e-247	0.809328	0.12	0.039	1.35e-242	1
AT5G54760	Translation initiation factor SUI1 family protein	5.69e-247	0.688203	0.164	0.063	1.78e-242	1
AT3G46000	actin depolymerizing factor 2	8.39e-246	0.669504	0.147	0.053	2.63e-241	1
AT3G22890	ATPS1	5.4e-245	0.679093	0.123	0.04	1.69e-240	1
AT5G42790	ARS5,ARSENIC TOLERANCE 5,ATPSM30	3.07e-244	0.686106	0.141	0.051	9.62e-240	1
AT4G02230	Ribosomal protein L19e family protein	4.69e-244	0.67914	0.145	0.053	1.47e-239	1
AT2G20420	ATP citrate lyase (ACL) family protein	6.37e-244	0.743204	0.132	0.046	2e-239	1
AT3G44890	ribosomal protein L9	7e-244	0.692662	0.101	0.029	2.2e-239	1
AT5G59890	ATADF4	1.34e-243	0.684109	0.111	0.034	4.21e-239	1
AT2G39390	Ribosomal L29 family protein	1.46e-241	0.706814	0.123	0.041	4.58e-237	1
AT3G23810	ATSAHH2,S-ADENOSYL-L-HOMOCYSTEINE (SAH) HYDROLASE 2	2.78e-241	0.747172	0.21	0.093	8.7e-237	1
AT5G01350	UvrABC system C protein	4.48e-241	0.65378	0.218	0.099	1.4e-236	1
AT4G389701	AtFBA2	1.9e-240	0.671369	0.163	0.064	5.96e-236	1
AT3G25717	DVL6,DEVIL 6	9.89e-240	0.712076	0.23	0.107	3.1e-235	1
AT3G27160	Ribosomal protein S21 family protein	2.32e-238	0.690765	0.115	0.037	7.27e-234	1
AT1G65720	transmembrane protein	2.36e-238	0.603102	0.176	0.072	7.39e-234	1
AT3G07230	wound-responsive protein-like protein	1.71e-237	0.795384	0.133	0.047	5.36e-233	1
AT5G63600	ATFLS5	3.71e-237	0.509736	0.183	0.075	1.16e-232	1
AT3G46060	RAB GTPase homolog 8A	4.52e-235	0.694697	0.15	0.057	1.42e-230	1
AT2G344201	LHCB1.5,PHOTOSYSTEM II LIGHT HARVESTING COMPLEX GENE 1.5	8.88e-235	0.580377	0.285	0.146	2.78e-230	1
AT3G52880	ATMDAR1,monodehydroascorbate reductase 1	7.82e-233	0.62742	0.161	0.063	2.45e-228	1
AT5G39950	ATH2,Arabidopsis thioredoxin h2,ATTRX2,thioredoxin 2,ATTRXH2,TRXH2,THIOREDOXIN H2	2.09e-232	0.660563	0.132	0.047	6.54e-228	1
AT5G33320	ARAPPT,ARABIDOPSIS THALIANA PHOSPHATE/PHOSPHOENOLPYRUVATE TRANSLOCATOR,PPT,PHOSPHOENOLPYRUVATE/PHOSPHATE TRANSLOCATOR	8.52e-232	0.636256	0.111	0.035	2.67e-227	1
AT2G19740	Ribosomal protein L31e family protein	2.19e-230	0.713098	0.101	0.03	6.87e-226	1
AT1G56200	embryo defective 1303	2.41e-230	0.656286	0.173	0.071	7.55e-226	1
AT5G66510	gamma carbonic anhydrase 3	4.65e-230	0.653461	0.106	0.033	1.46e-225	1
AT4G24920	secE/sec61-gamma protein transport protein	8.97e-229	0.733991	0.144	0.054	2.81e-224	1
AT2G055201	ATGRP-3,GLYCINE-RICH PROTEIN 3,ATGRP3,ARABIDOPSIS GLYCINE RICH PROTEIN 3,GRP3,GLYCINE-RICH PROTEIN 3	9.69e-229	0.447638	0.511	0.329	3.04e-224	1
AT5G16470	MBS2,METHYLENE BLUE SENSITIVITY 2	1.42e-228	0.702925	0.179	0.075	4.44e-224	1
AT2G41420	proline-rich family protein	5.36e-228	0.676553	0.155	0.06	1.68e-223	1
AT2G27510	ATFD3,ferredoxin 3	6.09e-228	0.66941	0.155	0.06	1.91e-223	1
AT1G07320	EMB2784,EMBRYO DEFECTIVE 2784,PRPL4,plastid ribosomal protein L4	8.44e-228	0.66307	0.119	0.04	2.64e-223	1
AT4G40030	H3.3,histone 3.3	2.84e-226	0.643022	0.238	0.115	8.89e-222	1
AT5G08290	mRNA splicing factor, thioredoxin-like U5 snRNP	5.37e-226	0.682849	0.14	0.052	1.68e-221	1
AT3G01390	AVMA10	1.12e-225	0.702601	0.191	0.084	3.51e-221	1
AT1G53750	regulatory particle triple-A 1A	2.71e-225	0.662985	0.148	0.057	8.5e-221	1
AT3G51600	lipid transfer protein 5	3.74e-225	0.66791	0.174	0.073	1.17e-220	1
AT3G61430	ATPIP1,ARABIDOPSIS THALIANA PLASMA MEMBRANE INTRINSIC PROTEIN 1,PIP1	1.17e-224	0.472605	0.399	0.232	3.66e-220	1
AT3G60820	N-terminal nucleophile aminohydrolases (Ntn hydrolases) superfamily protein	3.46e-224	0.647385	0.127	0.045	1.08e-219	1
AT1G64520	regulatory particle non-ATPase 12A	7.49e-224	0.677859	0.114	0.038	2.35e-219	1
AT1G79340	AtMC4,metacaspase 4,AtMCP2d,metacaspase 2d,MCP2d,metacaspase 2d	9.03e-224	0.634508	0.205	0.093	2.83e-219	1
AT5G015301	light harvesting complex photosystem II	3.87e-223	0.571762	0.202	0.091	1.21e-218	1
AT1G083801	photosystem I subunit O	3.64e-221	0.571147	0.189	0.083	1.14e-216	1
AT1G708301	MLP-like protein 28	3.92e-221	0.493966	0.408	0.244	1.23e-216	1
AT5G47200	ATRAB1A,RAB GTPase homolog 1A,ATRABD2B,ARABIDOPSIS RAB GTPASE HOMOLOG D2B	1.45e-220	0.68185	0.199	0.09	4.53e-216	1
AT2G397301	rubisco activase	5.06e-220	0.579486	0.174	0.073	1.59e-215	1
AT5G206301	ATGER3,ARABIDOPSIS THALIANA GERMIN 3,GLP3A,GLP3B,GLP3,GERMIN-LIKE PROTEIN 3	6.72e-220	0.59114	0.184	0.079	2.11e-215	1
AT1G64510	Translation elongation factor EF1B/ribosomal protein S6 family protein	1.75e-219	0.644355	0.117	0.04	5.49e-215	1
AT1G30880	hypothetical protein	4.72e-219	0.649088	0.114	0.038	1.48e-214	1
AT1G49600	ATRBP47A,RNA-binding protein 47A	4.88e-219	0.685499	0.186	0.082	1.53e-214	1
AT4G38800	ATMTAN1,ARABIDOPSIS METHYLTHIOADENOSINE NUCLEOSIDASE 1,ATMTN1,ARABIDOPSIS METHYLTHIOADENOSINE NUCLEOSIDASE 1,MTAN1,METHYLTHIOADENOSINE NUCLEOSIDASE 1	1.14e-217	0.605717	0.197	0.088	3.56e-213	1
AT3G27890	NADPH:quinone oxidoreductase	1.57e-217	0.58245	0.103	0.033	4.93e-213	1
AT1G08480	succinate dehydrogenase subunit	5.89e-217	0.676098	0.149	0.059	1.85e-212	1
AT5G20890	TCP-1/cpn60 chaperonin family protein	6e-217	0.662763	0.175	0.075	1.88e-212	1
AT2G43030	Ribosomal protein L3 family protein	6.66e-217	0.657789	0.113	0.038	2.09e-212	1
AT2G33800	Ribosomal protein S5 family protein	7.8e-216	0.704152	0.142	0.055	2.44e-211	1
AT4G22310	Uncharacterized protein family (UPF0041)	1.72e-215	0.715174	0.122	0.043	5.39e-211	1
AT4G33640	costars family protein	6.57e-215	0.711336	0.145	0.057	2.06e-210	1
AT2G288401	hypothetical protein	1.34e-214	0.571526	0.388	0.23	4.19e-210	1
AT2G46280	TIF3I1,TRIP1	6.48e-214	0.64377	0.157	0.064	2.03e-209	1
AT1G19530	DNA polymerase epsilon catalytic subunit A	3.89e-213	0.608259	0.179	0.076	1.22e-208	1
AT5G46250	AtLARP6a	3.76e-212	0.594319	0.18	0.078	1.18e-207	1
AT5G19780	tubulin alpha-5	9.39e-212	0.671387	0.214	0.102	2.94e-207	1
AT5G40950	ribosomal protein large subunit 27	3.17e-211	0.654725	0.112	0.038	9.94e-207	1
AT2G33450	Ribosomal L28 family	2e-209	0.641595	0.13	0.048	6.28e-205	1
AT3G48560	AHAS,ACETOHYDROXY ACID SYNTHASE,ALS,ACETOLACTATE SYNTHASE,IMR1,IMIDAZOLE RESISTANT 1,TZP5,TRIAZOLOPYRIMIDINE RESISTANT 5	7.55e-209	0.570015	0.149	0.059	2.37e-204	1
AT3G58500	protein phosphatase 2A-4	9.04e-209	0.62445	0.184	0.082	2.83e-204	1
AT2G05510	Glycine-rich protein family	1.71e-208	0.444961	0.101	0.032	5.35e-204	1
AT3G093901	ATMT-1,ARABIDOPSIS THALIANA METALLOTHIONEIN-1,ATMT-K,ARABIDOPSIS THALIANA METALLOTHIONEIN-K	1.89e-208	0.459299	0.242	0.12	5.94e-204	1
AT4G17340	DELTA-TIP2	3.73e-208	0.448093	0.266	0.135	1.17e-203	1
AT4G322601	ATPase, F0 complex, subunit B/B', bacterial/chloroplast	3.26e-205	0.559953	0.212	0.1	1.02e-200	1
AT4G24280	chloroplast heat shock protein 70-1	3.08e-204	0.63499	0.173	0.076	9.64e-200	1
AT5G62190	DEAD box RNA helicase (PRH75)	4.45e-204	0.597259	0.208	0.098	1.39e-199	1
AT4G16143	importin alpha isoform 2	4.73e-204	0.600271	0.13	0.049	1.48e-199	1
AT3G63410	E37,IEP37,INNER ENVELOPE PROTEIN 37,VTE3,VITAMIN E DEFECTIVE 3	5.25e-204	0.631215	0.116	0.041	1.65e-199	1
AT3G16240	AQP1,ATTIP2	5.79e-204	0.360324	0.474	0.298	1.81e-199	1
AT5G04590	sulfite reductase	3.57e-203	0.577449	0.114	0.04	1.12e-198	1
AT3G48990	AMP-dependent synthetase and ligase family protein	4.97e-203	0.590021	0.362	0.214	1.56e-198	1
AT2G33770	ATUBC24,UBIQUITIN-CONJUGATING ENZYME 24,UBC24,UBIQUITIN-CONJUGATING ENZYME 24	1.74e-202	0.592708	0.118	0.042	5.46e-198	1
AT4G33250	ATTIF3K1,TIF3K1	2.05e-202	0.636266	0.131	0.05	6.44e-198	1
AT3G51260	20S proteasome alpha subunit PAD1	3.81e-202	0.608194	0.106	0.036	1.19e-197	1
AT3G15000	MORF8,multiple organellar RNA editing factor 8	1.08e-201	0.599748	0.114	0.04	3.39e-197	1
AT5G660401	sulfurtransferase protein 16	1.16e-201	0.575172	0.262	0.136	3.65e-197	1
AT1G76030	AtVAB1	1.37e-201	0.602434	0.213	0.102	4.29e-197	1
AT2G33470	ATGLTP1,ARABIDOPSIS GLYCOLIPID TRANSFER PROTEIN 1	1.93e-200	0.633924	0.115	0.041	6.05e-196	1
AT1G615201	PSI type III chlorophyll a/b-binding protein	2.36e-200	0.533962	0.182	0.081	7.41e-196	1
AT2G10410		2.5e-199	0.599606	0.277	0.148	7.84e-195	1
AT5G542701	light-harvesting chlorophyll B-binding protein 3	2.8e-199	0.59304	0.205	0.097	8.78e-195	1
AT3G47833	SDH7A,succinate dehydrogenase 7A	3.27e-199	0.65511	0.1	0.033	1.03e-194	1
AT4G38740	rotamase CYP 1	7.06e-199	0.574537	0.107	0.036	2.21e-194	1
AT2G44100	AT-GDI1,ATGDI1,guanosine nucleotide diphosphate dissociation inhibitor 1	2.63e-198	0.55773	0.139	0.055	8.23e-194	1
AT3G270901	DCD (Development and Cell Death) domain protein	4.6e-198	0.588945	0.224	0.111	1.44e-193	1
AT1G320601	phosphoribulokinase	8.05e-198	0.607481	0.162	0.069	2.52e-193	1
AT3G05890	Low temperature and salt responsive protein family	4.19e-197	0.619539	0.344	0.202	1.31e-192	1
AT5G20020	RAS-related GTP-binding nuclear protein 2	1.01e-196	0.647499	0.175	0.078	3.18e-192	1
AT3G569101	plastid-specific 50S ribosomal protein 5	1.38e-196	0.653888	0.224	0.111	4.31e-192	1
AT5G59910	Histone superfamily protein	1.55e-196	0.613099	0.255	0.133	4.85e-192	1
AT4G21620	glycine-rich protein	1.69e-196	0.583978	0.16	0.068	5.31e-192	1
AT5G14800	AT-P5C1,AT-P5R,PYRROLINE-5- CARBOXYLATE (P5C) REDUCTASE,EMB2772,EMBRYO DEFECTIVE 2772	2.42e-196	0.702371	0.142	0.057	7.59e-192	1
AT5G64130	cAMP-regulated phosphoprotein 19-related protein	2.59e-195	0.564485	0.167	0.072	8.11e-191	1
AT4G03280	PGR1,PROTON GRADIENT REGULATION 1	7.73e-195	0.558825	0.124	0.046	2.42e-190	1
AT3G59970	methylenetetrahydrofolate reductase 1	1.63e-194	0.639618	0.177	0.08	5.12e-190	1
AT5G53980	ATHB52,homeobox protein 52	1.11e-193	0.678386	0.14	0.057	3.49e-189	1
AT4G34490	ATCAP1,cyclase associated protein 1,CAP 1	1.78e-193	0.561106	0.106	0.037	5.57e-189	1
AT2G26080	AtGLDP2,glycine decarboxylase P-protein 2	7.77e-193	0.599889	0.148	0.061	2.44e-188	1
AT5G11970	ABC family ABC transporter, putative (DUF3511)	3.31e-191	0.593666	0.119	0.044	1.04e-186	1
AT5G42190	ASK2,Arabidopsis SKP-like 2,SKP1B	5.4e-191	0.59579	0.136	0.054	1.69e-186	1
AT1G29150	RPN6,REGULATORY PARTICLE NON-ATPASE 6	2.5e-190	0.58004	0.1	0.034	7.84e-186	1
AT1G26550	FKBP-like peptidyl-prolyl cis-trans isomerase family protein	3.28e-190	0.550828	0.109	0.039	1.03e-185	1
AT1G54630	acyl carrier protein 3	4.76e-190	0.650911	0.195	0.093	1.49e-185	1
AT3G28900	Ribosomal protein L34e superfamily protein	1.28e-188	0.635259	0.108	0.039	4.02e-184	1
AT1G15690	Inorganic H pyrophosphatase family protein	1.58e-188	0.614598	0.362	0.22	4.96e-184	1
AT5G03545	AT4,ATIPS2,INDUCED BY PI STARVATION 2	1.71e-188	0.906339	0.134	0.055	5.35e-184	1
AT3G11830	TCP-1/cpn60 chaperonin family protein	2.48e-188	0.607812	0.139	0.056	7.78e-184	1
AT5G48180	AtNSP5	4.89e-188	0.55496	0.271	0.147	1.53e-183	1
AT3G01520	Adenine nucleotide alpha hydrolases-like superfamily protein	1.11e-187	0.548785	0.203	0.098	3.47e-183	1
AT1G04750	AT VAMP7B,ATVAMP721,VAMP7B,VESICLE-ASSOCIATED MEMBRANE PROTEIN 7B	5.51e-187	0.597414	0.131	0.052	1.73e-182	1
AT5G16050	GF14 UPSILON	1.92e-186	0.551143	0.114	0.042	6.01e-182	1
AT5G603601	AALP,aleurain-like protease,SAG2,SENESCENCE ASSOCIATED GENE2	1.76e-185	0.471925	0.286	0.156	5.5e-181	1
AT1G11650	RNA-binding (RRM/RBD/RNP motifs) family protein	1.16e-184	0.547742	0.186	0.087	3.62e-180	1
AT3G27380	succinate dehydrogenase 2-1	1.59e-184	0.564615	0.114	0.042	4.98e-180	1
AT3G229601	Pyruvate kinase family protein	1.6e-184	0.563427	0.204	0.1	5.01e-180	1
AT5G20650	AtCOPT5	5.05e-184	0.576054	0.172	0.078	1.58e-179	1
AT3G161401	photosystem I subunit H-1	6.1e-184	0.523499	0.17	0.076	1.91e-179	1
AT5G65670	indole-3-acetic acid inducible 9	4.94e-183	0.575943	0.299	0.17	1.55e-178	1
AT5G13780	Acyl-CoA N-acyltransferases (NAT) superfamily protein	6.96e-183	0.620729	0.106	0.038	2.18e-178	1
AT5G23540	Mov34/MPN/PAD-1 family protein	1.38e-182	0.575277	0.126	0.05	4.34e-178	1
AT3G534201	AtPIP2	2e-182	0.39954	0.422	0.265	6.27e-178	1
AT3G08590	Phosphoglycerate mutase, 2,3-bisphosphoglycerate-independent	6.19e-182	0.552718	0.132	0.053	1.94e-177	1
AT5G03300	adenosine kinase 2	7.92e-182	0.605462	0.127	0.05	2.48e-177	1
AT1G56450	20S proteasome beta subunit G1	3.01e-181	0.57382	0.101	0.035	9.45e-177	1
AT3G46040	ribosomal protein S15A D	5.68e-181	0.623967	0.104	0.037	1.78e-176	1
AT2G22425	Microsomal signal peptidase 12 kDa subunit (SPC12)	3.9e-180	0.610526	0.135	0.055	1.22e-175	1
AT5G46430	Ribosomal protein L32e	1.52e-179	0.615903	0.185	0.088	4.78e-175	1
AT1G445751	CP22,PSBS,PHOTOSYSTEM II SUBUNIT S	2.51e-179	0.581354	0.125	0.049	7.88e-175	1
AT3G03250	AtUGP1,UDP-GLUCOSE PYROPHOSPHORYLASE 1,UGP,UDP-glucose pyrophosphorylase	1.15e-178	0.656526	0.134	0.055	3.61e-174	1
AT1G53310	ATPEPC1,ATPPC1,phosphoenolpyruvate carboxylase 1,PEPC1,PEP(PHOSPHOENOLPYRUVATE) CARBOXYLASE 1	1.06e-177	0.614476	0.134	0.055	3.32e-173	1
AT2G45470	AGP8,ARABINOGALACTAN PROTEIN 8	4.14e-176	0.571794	0.148	0.064	1.3e-171	1
AT4G16830	Hyaluronan / mRNA binding family	6.46e-176	0.582394	0.125	0.05	2.02e-171	1
AT5G03460	transmembrane protein	2.14e-175	0.572889	0.142	0.06	6.71e-171	1
AT4G09830	nuclear receptor family 2 group C protein	2.21e-175	0.555322	0.134	0.055	6.93e-171	1
AT2G37410	ATTIM17-2,translocase inner membrane subunit 17-2,TIM17,TRANSLOCASE OF THE INNER MEMBRANE 17	2.4e-175	0.556029	0.136	0.057	7.51e-171	1
AT1G13060	20S proteasome beta subunit E1	3.17e-175	0.568652	0.125	0.05	9.93e-171	1
AT1G63000	UER1,UDP-4-KETO-6-DEOXY-D-GLUCOSE-3,5-EPIMERASE-4-REDUCTASE 1	4.51e-174	0.644437	0.139	0.059	1.41e-169	1
AT2G34585	transmembrane protein	5.23e-174	0.596313	0.144	0.062	1.64e-169	1
AT3G57870	AHUS5,ATSCE1,SUMO CONJUGATION ENZYME 1,EMB1637,EMBRYO DEFECTIVE 1637,SCE1A,SUMO CONJUGATING ENZYME 1A	1.39e-173	0.575173	0.152	0.067	4.36e-169	1
AT5G53140	Protein phosphatase 2C family protein	4.44e-173	0.559454	0.178	0.084	1.39e-168	1
AT5G20500	Glutaredoxin family protein	6.76e-173	0.612903	0.149	0.065	2.12e-168	1
AT1G708501	MLP-like protein 34	2.55e-172	0.293162	0.271	0.146	7.98e-168	1
AT3G57290	ATEIF3E-1,ATINT6,INT-6,INT6,TIF3E1	4.35e-171	0.526523	0.117	0.046	1.36e-166	1
AT2G33120	ATVAMP722,ARABIDOPSIS THALIANA VESICLE-ASSOCIATED MEMBRANE PROTEIN 722,VAMP722	5.31e-171	0.536703	0.12	0.048	1.67e-166	1
AT3G26780	Phosphoglycerate mutase family protein	1.18e-170	0.62704	0.106	0.039	3.69e-166	1
AT2G29400	PP1-AT,PROTEIN PHOSPHATASE 1	1.34e-170	0.512555	0.143	0.061	4.21e-166	1
AT2G42590	GF14 MU,GRF14	1.43e-170	0.544453	0.171	0.08	4.48e-166	1
AT3G05530	ATS6A.2	3.29e-170	0.556801	0.139	0.059	1.03e-165	1
AT2G29550	tubulin beta-7 chain	9.64e-170	0.491996	0.105	0.039	3.02e-165	1
AT1G10590	Nucleic acid-binding, OB-fold-like protein	2.04e-169	0.60317	0.149	0.066	6.41e-165	1
AT3G089401	light harvesting complex photosystem II	5.95e-169	0.477022	0.194	0.095	1.86e-164	1
AT2G20890	THF1,THYLAKOID FORMATION1	1.71e-168	0.550277	0.121	0.049	5.38e-164	1
AT1G30580	EngD-1	8.66e-167	0.566371	0.121	0.049	2.72e-162	1
AT5G54540	Uncharacterized conserved protein (UCP012943)	1.17e-166	0.495797	0.11	0.042	3.66e-162	1
AT4G05320	UBI10,ubiquitin 10	2.78e-166	0.392833	0.591	0.428	8.73e-162	1
AT5G509201	ATHSP93-V,CLPC,DCA1,DE-REGULATED CAO ACCUMULATION 1,HSP93-V,HEAT SHOCK PROTEIN 93-V	2.85e-166	0.481457	0.294	0.168	8.92e-162	1
AT3G134601	evolutionarily conserved C-terminal region 2	8.05e-166	0.479381	0.272	0.152	2.53e-161	1
AT3G075601	APM2,ABERRANT PEROXISOME MORPHOLOGY 2	1.78e-165	0.53679	0.208	0.106	5.59e-161	1
AT1G02280	ATTOC33,PPI1,PLASTID PROTEIN IMPORT 1	4.13e-165	0.612489	0.118	0.047	1.3e-160	1
AT1G429701	glyceraldehyde-3-phosphate dehydrogenase B subunit	4.3e-165	0.497592	0.145	0.064	1.35e-160	1
AT5G23040	CPP1,CHAPERONE-LIKE PROTEIN OF POR1	5.08e-165	0.531569	0.101	0.037	1.59e-160	1
AT4G36130	Ribosomal protein L2 family	5.3e-165	0.572005	0.119	0.048	1.66e-160	1
AT5G58110	chaperone binding / ATPase activator	8.71e-165	0.583583	0.14	0.061	2.73e-160	1
AT2G04520	Nucleic acid-binding, OB-fold-like protein	1.16e-164	0.540292	0.12	0.049	3.65e-160	1
AT3G18000	NMT1,N-METHYLTRANSFERASE 1,PEAMT	1.95e-164	0.590294	0.106	0.04	6.11e-160	1
AT2G41110	ATCAL5	7.4e-164	0.628222	0.169	0.08	2.32e-159	1
AT5G58710	rotamase CYP 7	1.9e-163	0.603056	0.115	0.046	5.97e-159	1
AT2G47730	ATGSTF5,GLUTATHIONE S-TRANSFERASE (CLASS PHI) 5,ATGSTF8,Arabidopsis thaliana glutathione S-transferase phi 8,GST6	6.37e-163	0.432318	0.276	0.155	2e-158	1
AT2G194801	NFA02,NUCLEOSOME/CHROMATIN ASSEMBLY FACTOR GROUP A 02,NFA2,NUCLEOSOME/CHROMATIN ASSEMBLY FACTOR GROUP A 2	1.33e-162	0.491627	0.253	0.139	4.16e-158	1
AT5G136301	ABAR,ABA-BINDING PROTEIN,CCH1,CCH,CONDITIONAL CHLORINA,CHLH,H SUBUNIT OF MG-CHELATASE	1.43e-162	0.453931	0.164	0.076	4.5e-158	1
AT1G22450	ATCOX6B2,CYTOCHROME C OXIDASE 6B2	3.95e-162	0.552579	0.137	0.059	1.24e-157	1
AT2G46490	hypothetical protein	5.74e-162	0.62545	0.104	0.039	1.8e-157	1
AT4G04640	ATPase, F1 complex, gamma subunit protein	6.43e-162	0.508685	0.101	0.037	2.02e-157	1
AT4G28240	Wound-responsive family protein	1.39e-161	0.536087	0.171	0.082	4.35e-157	1
AT5G24570	hypothetical protein	1.89e-160	0.704554	0.135	0.059	5.92e-156	1
AT2G21140	ATPRP2,proline-rich protein 2	2.04e-159	0.369716	0.189	0.093	6.4e-155	1
AT1G283301	AtDRM1,DRM1,DORMANCY-ASSOCIATED PROTEIN 1	2.65e-159	0.391748	0.548	0.387	8.31e-155	1
AT2G37170	PIP2	2.66e-159	0.373408	0.383	0.24	8.33e-155	1
AT2G46330	ATAGP16	5.74e-159	0.539432	0.315	0.189	1.8e-154	1
AT1G30630	Coatomer epsilon subunit	8.07e-159	0.608809	0.118	0.048	2.53e-154	1
AT1G45000	AAA-type ATPase family protein	1.88e-158	0.533707	0.108	0.042	5.9e-154	1
AT2G20360	NAD(P)-binding Rossmann-fold superfamily protein	6.11e-158	0.537681	0.115	0.046	1.91e-153	1
AT5G267421	AtRH3,RH3	6.07e-157	0.561771	0.147	0.067	1.9e-152	1
AT4G25030	Serine/Threonine-kinase	1.33e-156	0.512528	0.13	0.055	4.16e-152	1
AT5G02240	NAD(P)-binding Rossmann-fold superfamily protein	1.66e-156	0.644594	0.129	0.055	5.21e-152	1
AT1G08200	UDP-D-apiose/UDP-D-xylose synthase 2	6.13e-156	0.539064	0.254	0.143	1.92e-151	1
AT1G59900	AT-E1 ALPHA,pyruvate dehydrogenase complex E1 alpha subunit	8.22e-156	0.488026	0.157	0.073	2.58e-151	1
AT4G21980	ATG8A,AUTOPHAGY-RELATED 8A	4.26e-155	0.48072	0.145	0.065	1.34e-150	1
AT1G70890	MLP-like protein 43	5.99e-155	0.433276	0.132	0.057	1.88e-150	1
AT3G603001	RWD domain-containing protein	7.02e-155	0.506462	0.167	0.08	2.2e-150	1
AT5G38470	Rad23 UV excision repair protein family	3.02e-154	0.531222	0.127	0.054	9.47e-150	1
AT1G74920	aldehyde dehydrogenase 10A8	4.99e-154	0.550526	0.17	0.082	1.57e-149	1
AT5G35590	proteasome alpha subunit A1	1.08e-153	0.494584	0.126	0.053	3.39e-149	1
AT1G12900	glyceraldehyde 3-phosphate dehydrogenase A subunit 2	2.75e-153	0.438928	0.12	0.05	8.61e-149	1
AT2G25520	Drug/metabolite transporter superfamily protein	3.81e-153	0.517618	0.15	0.069	1.19e-148	1
AT3G10850	Metallo-hydrolase/oxidoreductase superfamily protein	5e-153	0.495312	0.137	0.06	1.57e-148	1
AT2G29980	AtFAD3	6.33e-153	0.542348	0.174	0.085	1.98e-148	1
AT5G63030	Thioredoxin superfamily protein	1.98e-152	0.535089	0.102	0.039	6.21e-148	1
AT3G07460	transmembrane protein, putative (Protein of unknown function, DUF538)	2.26e-152	0.550032	0.18	0.09	7.09e-148	1
AT1G03900	ATNAP4,non-intrinsic ABC protein 4,NAP4,non-intrinsic ABC protein 4	3.06e-152	0.544109	0.172	0.084	9.59e-148	1
AT3G23000	ATSR2,ATSRPK1,PKS7,SnRK3.10,SNF1-RELATED PROTEIN KINASE 3.10	3.76e-152	0.529137	0.181	0.09	1.18e-147	1
AT2G27860	UDP-D-apiose/UDP-D-xylose synthase 1	8.43e-152	0.524537	0.247	0.139	2.64e-147	1
AT5G20010	ATRAN1,ARABIDOPSIS THALIANA RAS-RELATED NUCLEAR PROTEIN,RAN1,RAS-RELATED NUCLEAR PROTEIN	9.5e-152	0.50198	0.269	0.156	2.98e-147	1
AT3G20470	ATGRP-5,ATGRP5,GRP-5,GLYCINE-RICH PROTEIN 5	1.54e-151	0.382972	0.198	0.101	4.84e-147	1
AT5G14240	Thioredoxin superfamily protein	2.27e-151	0.518772	0.103	0.04	7.12e-147	1
AT3G13410	2-C-methyl-D-erythritol 4-phosphate cytidylyltransferase	2.27e-151	0.50803	0.144	0.065	7.13e-147	1
AT2G04900	hypothetical protein	2.64e-151	0.53655	0.109	0.044	8.27e-147	1
AT3G09440	Heat shock protein 70 (Hsp 70) family protein	5.29e-151	0.479602	0.138	0.061	1.66e-146	1
AT3G06860	ATMFP2,MULTIFUNCTIONAL PROTEIN 2	8.23e-151	0.590975	0.131	0.058	2.58e-146	1
AT5G55070	Dihydrolipoamide succinyltransferase	1.94e-150	0.504769	0.101	0.039	6.09e-146	1
AT5G52470	ATFBR1,ATFIB1,FBR1,FIBRILLARIN 1,SKIP7,SKP1/ASK1-INTERACTING PROTEIN	2.06e-150	0.511905	0.117	0.049	6.46e-146	1
AT3G15730	PLD	1.21e-149	0.493836	0.273	0.158	3.78e-145	1
AT3G20390	RidA,Reactive Intermediate Deaminase A	2.21e-149	0.409304	0.178	0.088	6.92e-145	1
AT5G05010	clathrin adaptor complexes medium subunit family protein	4.37e-149	0.573776	0.189	0.097	1.37e-144	1
AT2G31390	pfkB-like carbohydrate kinase family protein	1.19e-148	0.525575	0.131	0.057	3.73e-144	1
AT5G24165	hypothetical protein	1.64e-148	0.509068	0.156	0.074	5.15e-144	1
AT4G22670	AtHip1,HSP70-interacting protein 1,TPR11,tetratricopeptide repeat 11	7.92e-148	0.515382	0.124	0.053	2.48e-143	1
AT2G23350	PABP4,POLY(A) BINDING PROTEIN 4	1e-147	0.527179	0.198	0.103	3.15e-143	1
AT2G32080	purin-rich alpha 1	1.2e-147	0.492286	0.106	0.042	3.75e-143	1
AT5G26667	P-loop containing nucleoside triphosphate hydrolases superfamily protein	1.71e-147	0.572299	0.122	0.052	5.36e-143	1
AT3G44310	ATNIT1,A. THALIANA NITRILASE 1,NITI	2.11e-147	0.426119	0.345	0.216	6.63e-143	1
AT1G26670	Vesicle transport v-SNARE family protein	2.8e-146	0.488544	0.146	0.068	8.78e-142	1
AT4G236801	Polyketide cyclase/dehydrase and lipid transport superfamily protein	5.38e-146	0.284034	0.177	0.087	1.69e-141	1
AT3G28715	ATPase, V0/A0 complex, subunit C/D	1.01e-145	0.518005	0.108	0.044	3.18e-141	1
AT3G12760	defective in cullin neddylation protein	1.55e-145	0.491528	0.104	0.041	4.86e-141	1
AT5G58060	SNARE-like superfamily protein	1.27e-144	0.501668	0.134	0.06	3.97e-140	1
AT5G37510	CI76	2.72e-144	0.510678	0.131	0.059	8.52e-140	1
AT2G182801	AtTLP2,tubby like protein 2	9.3e-143	0.43191	0.272	0.159	2.92e-138	1
AT4G23650	AtCDPK6,CPK3,Calcium dependent protein kinase 3	2.65e-142	0.505606	0.146	0.068	8.29e-138	1
AT1G28290	arabinogalactan protein 31	2.67e-142	0.373712	0.158	0.076	8.36e-138	1
AT5G07960	asterix-like protein	4.51e-142	0.508269	0.106	0.043	1.41e-137	1
AT3G18820	ATRAB7B,RAB GTPase homolog G3F,ATRABG3F,RAB71,RABG3F	6.58e-142	0.517969	0.186	0.096	2.06e-137	1
AT3G198201	CBB1,CABBAGE 1,DIM1,DIMINUTO 1,DIM,DIMINUTIA,EVE1,ENHANCED VERY-LOW-FLUENCE RESPONSES 1	1.09e-141	0.437479	0.319	0.196	3.42e-137	1
AT1G639401	monodehydroascorbate reductase 6	4.44e-141	0.545364	0.207	0.112	1.39e-136	1
AT2G02760	ATUBC2,ubiquiting-conjugating enzyme 2	8.87e-141	0.49029	0.164	0.081	2.78e-136	1
AT1G74690	IQ-domain 31	2.21e-140	0.505012	0.125	0.055	6.91e-136	1
AT3G52360	transmembrane protein	2.39e-140	0.489127	0.172	0.087	7.49e-136	1
AT2G353701	glycine decarboxylase complex H	6.18e-140	0.474635	0.116	0.049	1.94e-135	1
AT4G35260	IDH-I,isocitrate dehydrogenase I	1.28e-139	0.520658	0.101	0.04	4.01e-135	1
AT5G61410	EMB2728,EMBRYO DEFECTIVE 2728	1.36e-139	0.482913	0.124	0.054	4.28e-135	1
AT2G37480	hypothetical protein	9.09e-139	0.476827	0.133	0.06	2.85e-134	1
AT1G70770	transmembrane protein (Protein of unknown function DUF2359, transmembrane)	1.3e-138	0.52818	0.141	0.066	4.09e-134	1
AT3G52990	Pyruvate kinase family protein	1.85e-138	0.507601	0.117	0.05	5.81e-134	1
AT5G23860	tubulin beta 8	7.42e-138	0.469403	0.139	0.065	2.33e-133	1
AT1G10630	ATARFA1F,ADP-ribosylation factor A1F	1.75e-137	0.540332	0.114	0.049	5.49e-133	1
AT5G11520	YLS4,YELLOW-LEAF-SPECIFIC GENE 4	1.91e-137	0.458212	0.118	0.051	5.99e-133	1
AT2G436801	IQ-domain 14	2.78e-137	0.429974	0.264	0.154	8.71e-133	1
AT4G05050	ubiquitin 11	7.16e-137	0.403545	0.388	0.254	2.25e-132	1
AT2G34250	SecY protein transport family protein	1e-136	0.516524	0.166	0.084	3.14e-132	1
AT3G13930	Dihydrolipoamide acetyltransferase, long form protein	1.15e-136	0.488703	0.131	0.059	3.59e-132	1
AT4G25260	Plant invertase/pectin methylesterase inhibitor superfamily protein	1.73e-136	0.494532	0.131	0.06	5.41e-132	1
AT4G23100	ATECS1,AtGSH1,CAD2,CADMIUM SENSITIVE 2,GSHA,PAD2,PHYTOALEXIN DEFICIENT 2,RML1,ROOT MERISTEMLESS 1	2.33e-136	0.437311	0.159	0.078	7.29e-132	1
AT5G35360	acetyl Co-enzyme a carboxylase biotin carboxylase subunit	3.07e-136	0.464796	0.126	0.056	9.61e-132	1
AT2G435351	Scorpion toxin-like knottin superfamily protein	1.37e-135	0.311481	0.276	0.161	4.3e-131	1
AT4G321501	ATVAMP711,vesicle-associated membrane protein 711	3.38e-135	0.461156	0.23	0.13	1.06e-130	1
AT1G64660	ATMGL,methionine gamma-lyase	9.5e-135	0.401911	0.149	0.071	2.98e-130	1
AT2G468201	CURT1B,CURVATURE THYLAKOID 1B,PSAP,PTAC8,PLASTID TRANSCRIPTIONALLY ACTIVE 8,TMP14,THYLAKOID MEMBRANE PHOSPHOPROTEIN OF 14 KDA	8.2e-133	0.471371	0.137	0.064	2.57e-128	1
AT2G30440	Plsp2B,plastidic type I signal peptidase 2B	1.76e-132	0.473603	0.171	0.088	5.53e-128	1
AT3G569401	ACSF,CHL27	2.12e-132	0.453931	0.122	0.055	6.66e-128	1
AT1G26110	decapping 5	2.18e-132	0.468774	0.199	0.108	6.82e-128	1
AT2G24765	ARL1,ARF-LIKE 1,ATARL1,ARF-LIKE 1	5.94e-132	0.520275	0.106	0.045	1.86e-127	1
AT4G15780	ATVAMP724,vesicle-associated membrane protein 724	1.03e-131	0.455808	0.126	0.058	3.22e-127	1
AT4G13430	ATLEUC1	1.62e-131	0.46904	0.117	0.052	5.06e-127	1
AT4G38130	ATHD1,ARABIDOPSIS HISTONE DEACETYLASE 1,ATHDA19,ARABIDOPSIS HISTONE DEACETYLASE 19,HDA1,HDA19,HISTONE DEACETYLASE 19,RPD3A	3.79e-131	0.46947	0.12	0.054	1.19e-126	1
AT3G20050	ATTCP-1,T-complex protein 1 alpha subunit	1.22e-130	0.476832	0.139	0.066	3.83e-126	1
AT2G20260	photosystem I subunit E-2	1.24e-130	0.435997	0.1	0.041	3.9e-126	1
AT2G29020	Rab5-interacting family protein	1.65e-130	0.51568	0.117	0.052	5.17e-126	1
AT1G49760	PABP8,POLY(A) BINDING PROTEIN 8	3.49e-130	0.468914	0.104	0.044	1.09e-125	1
AT5G58290	regulatory particle triple-A ATPase 3	5.94e-130	0.497233	0.124	0.057	1.86e-125	1
AT1G10840	translation initiation factor 3 subunit H1	7.92e-130	0.454985	0.12	0.054	2.48e-125	1
AT4G177301	ATSYP23	1.25e-129	0.427405	0.167	0.085	3.91e-125	1
AT2G21390	Coatomer, alpha subunit	2.61e-129	0.484038	0.182	0.096	8.17e-125	1
AT1G63220	Calcium-dependent lipid-binding (CaLB domain) family protein	5.19e-129	0.515531	0.107	0.045	1.63e-124	1
AT5G37600	ATGLN1	8.71e-129	0.41922	0.163	0.082	2.73e-124	1
AT1G51060	histone H2A 10	9.64e-129	0.564358	0.148	0.073	3.02e-124	1
AT3G48530	KIN&#947	1.27e-128	0.426306	0.174	0.09	3.99e-124	1
AT2G37750	hypothetical protein	2.1e-128	0.380562	0.124	0.056	6.58e-124	1
AT3G14940	ATPPC3,phosphoenolpyruvate carboxylase 3	2.89e-128	0.367205	0.111	0.048	9.06e-124	1
AT2G47510	fumarase 1	9.99e-128	0.531065	0.152	0.076	3.13e-123	1
AT3G09735	S1FA-like DNA-binding protein	4.72e-127	0.570632	0.112	0.05	1.48e-122	1
AT1G78150	N-lysine methyltransferase	1.52e-126	0.473827	0.139	0.067	4.78e-122	1
AT1G19570	ATDHAR1,DHAR5,DEHYDROASCORBATE REDUCTASE 5	5.22e-126	0.445793	0.101	0.043	1.64e-121	1
AT5G032401	polyubiquitin 3	1.37e-125	0.285146	0.448	0.309	4.29e-121	1
AT5G03290	isocitrate dehydrogenase V	1.81e-125	0.525862	0.105	0.045	5.68e-121	1
AT4G01050	thylakoid rhodanese-like protein	6.39e-124	0.427306	0.102	0.043	2e-119	1
AT3G29180	DUF1336 family protein (DUF1336)	7.35e-124	0.487405	0.122	0.056	2.3e-119	1
AT5G58375	Methyltransferase-related protein	1.14e-123	0.427882	0.101	0.043	3.56e-119	1
AT3G02180	SPIRAL1-like3	7.13e-123	0.524948	0.106	0.046	2.24e-118	1
AT2G14890	arabinogalactan protein 9	1.26e-122	0.385798	0.386	0.257	3.96e-118	1
AT3G53730	Histone superfamily protein	1.38e-122	0.5346	0.108	0.048	4.31e-118	1
AT5G22650	ATHD2B,ATHD2,ARABIDOPSIS HISTONE DEACETYLASE 2,HD2,HISTONE DEACETYLASE 2,HDA4,HDT02,HDT2	3.2e-122	0.491863	0.112	0.05	1e-117	1
AT1G07140	Pleckstrin homology (PH) domain superfamily protein	1.09e-120	0.435773	0.245	0.145	3.41e-116	1
AT5G589501	Protein kinase superfamily protein	1.96e-120	0.409093	0.191	0.105	6.14e-116	1
AT1G70780	hypothetical protein	2.16e-120	0.487438	0.235	0.139	6.78e-116	1
AT1G20050	MAD4,miRNA action deficient 4	9.93e-120	0.50213	0.101	0.044	3.11e-115	1
AT2G17560	NFD04,NFD4,NUCLEOSOME/CHROMATIN ASSEMBLY FACTOR D4	2.39e-119	0.467676	0.128	0.061	7.48e-115	1
AT3G24100	Uncharacterized protein family SERF	2.59e-119	0.472347	0.168	0.089	8.12e-115	1
AT4G17170	AT-RAB2,ATRAB-B1B,ARABIDOPSIS RAB GTPASE HOMOLOG B1B,ATRAB2A,ATRABB1C,RAB-B1B,RAB GTPASE HOMOLOG B1B,RAB2A	2.96e-119	0.456654	0.221	0.128	9.26e-115	1
AT3G11400	ATEIF3G1	8.03e-119	0.487995	0.102	0.044	2.52e-114	1
AT2G14910	MAR-binding filament-like protein	1.19e-118	0.407958	0.112	0.051	3.74e-114	1
AT1G51070	basic helix-loop-helix (bHLH) DNA-binding superfamily protein	2.09e-118	0.427464	0.129	0.062	6.55e-114	1
AT4G17530	ATRAB1C,RAB GTPase homolog 1C,ATRABD2C	2.95e-118	0.508507	0.158	0.082	9.25e-114	1
AT1G50480	10-formyltetrahydrofolate synthetase	3.6e-118	0.46857	0.152	0.078	1.13e-113	1
AT3G23450	transmembrane protein	2.24e-117	0.28587	0.209	0.118	7.03e-113	1
AT5G67500	ATVDAC2,ARABIDOPSIS THALIANA VOLTAGE DEPENDENT ANION CHANNEL 2	3.45e-117	0.486179	0.137	0.068	1.08e-112	1
AT1G76490	AtHMGR1,HMGR1,3-HYDROXY-3-METHYLGLUTARYL COA REDUCTASE 1,MAD3,miRNA action deficient 3	7.92e-116	0.342753	0.286	0.179	2.48e-111	1
AT2G07698	ATPase, F1 complex, alpha subunit protein	1.82e-115	0.268507	0.259	0.156	5.71e-111	1
AT2G37250	ATPADK1	6.12e-115	0.523211	0.124	0.06	1.92e-110	1
AT3G13200	Cwf15 / Cwc15 cell cycle control family protein	2.08e-114	0.436613	0.13	0.063	6.51e-110	1
AT5G19860	transmembrane protein, putative (Protein of unknown function, DUF538)	3.4e-114	0.389217	0.126	0.061	1.07e-109	1
AT1G70410	ATBCA4,BETA CARBONIC ANHYDRASE 4,CA4,BETA CARBONIC ANHYDRASE 4	8.48e-114	0.310599	0.259	0.157	2.66e-109	1
AT1G49500	transcription initiation factor TFIID subunit 1b-like protein	2.36e-113	0.389652	0.201	0.114	7.38e-109	1
AT4G01100	adenine nucleotide transporter 1	1.32e-112	0.426172	0.123	0.059	4.14e-108	1
AT1G17470	ATDRG,ATDRG1,developmentally regulated G-protein 1,Drg1-2	1.9e-112	0.469973	0.115	0.054	5.95e-108	1
AT2G21160	Translocon-associated protein (TRAP), alpha subunit	6.48e-112	0.471567	0.135	0.068	2.03e-107	1
AT3G23490	cyanase	7.8e-112	0.40667	0.112	0.052	2.45e-107	1
AT1G64090	Reticulan like protein B3	9.55e-112	0.477948	0.111	0.051	2.99e-107	1
AT3G634901	PRPL1,plastid ribosomal protein L1	1.51e-111	0.429233	0.157	0.082	4.73e-107	1
AT4G14030	AtSBP1	1.6e-111	0.406187	0.273	0.171	5.02e-107	1
AT4G19640	Ras-related small GTP-binding family protein	2.17e-111	0.424603	0.137	0.069	6.81e-107	1
AT2G31400	s uncoupled 1	1.23e-110	0.408527	0.107	0.049	3.85e-106	1
AT2G36320	A20/AN1-like zinc finger family protein	3.96e-110	0.349441	0.27	0.168	1.24e-105	1
AT1G20696	NFD03,NFD3	5.39e-109	0.445063	0.138	0.07	1.69e-104	1
AT5G529201	PKP1,PLASTIDIAL PYRUVATE KINASE 1,PKP2,PLASTIDIAL PYRUVATE KINASE 2	2.01e-108	0.401737	0.157	0.083	6.31e-104	1
AT5G32440	Ubiquitin system component Cue protein	3.22e-108	0.42921	0.124	0.061	1.01e-103	1
AT3G50000	ATCKA2	1.61e-107	0.396251	0.114	0.054	5.06e-103	1
AT2G15960	stress-induced protein	1.22e-106	0.380594	0.135	0.068	3.84e-102	1
AT4G167601	ATACX1	3.55e-106	0.435451	0.232	0.141	1.11e-101	1
AT4G23470	PLAC8 family protein	1.41e-105	0.408997	0.221	0.133	4.43e-101	1
AT1G04170	eukaryotic translation initiation factor 2 gamma subunit	3.01e-105	0.41267	0.105	0.048	9.45e-101	1
AT4G34450	coatomer gamma-2 subunit, putative / gamma-2 coat protein, putative / gamma-2 COP	4.49e-105	0.42876	0.261	0.164	1.41e-100	1
AT5G46860	ATSYP22,ARABIDOPSIS THALIANA SYNTAXIN OF PLANTS 22,ATVAM3,ARABIDOPSIS THALIANA VACUOLAR MORPHOLOGY 3,SGR3,SHOOT GRAVITROPISM 3,SYP22,SYNTAXIN OF PLANTS 22	1.46e-104	0.399637	0.148	0.078	4.59e-100	1
AT5G41990	ATWNK8,EIP1,EMF1-Interacting Protein 1	1.9e-104	0.38022	0.147	0.077	5.97e-100	1
AT2G33150	KAT2,3-KETOACYL-COA THIOLASE 2,PED1,PEROXISOME DEFECTIVE 1	2.19e-104	0.402384	0.219	0.131	6.87e-100	1
AT5G45130	ATRAB-F2A,ARABIDOPSIS RAB HOMOLOG F2A,ATRAB5A,ATRABF2A,RAB-F2A,RAB HOMOLOG F2A,RAB5A,RABF2A	2.7e-104	0.424254	0.135	0.069	8.48e-100	1
AT3G56190	ASNAP	3.54e-104	0.397124	0.192	0.11	1.11e-99	1
AT4G36800	RUB1 conjugating enzyme 1	4.61e-104	0.422621	0.181	0.102	1.45e-99	1
AT4G19200	proline-rich family protein	1.3e-103	0.291503	0.23	0.138	4.08e-99	1
AT4G02080	ASAR1,ATSAR2,secretion-associated RAS super family 2,ATSARA1C	1.57e-103	0.411313	0.112	0.053	4.91e-99	1
AT3G14100	RNA-binding (RRM/RBD/RNP motifs) family protein	3.28e-103	0.40023	0.151	0.081	1.03e-98	1
AT4G10840	Tetratricopeptide repeat (TPR)-like superfamily protein	3.29e-103	0.395179	0.146	0.077	1.03e-98	1
AT5G14780	AtFDH1	9.55e-103	0.261562	0.39	0.267	2.99e-98	1
AT3G19960	myosin 1	1.53e-102	0.375818	0.15	0.08	4.79e-98	1
AT1G69740	Aldolase superfamily protein	1.95e-102	0.404853	0.1	0.046	6.12e-98	1
AT5G65207	hypothetical protein	2.56e-102	0.349939	0.17	0.094	8.01e-98	1
AT2G15620	ATHNIR,ARABIDOPSIS THALIANA NITRITE REDUCTASE,NIR,NITRITE REDUCTASE	2.99e-102	0.373295	0.136	0.07	9.36e-98	1
AT2G38700	ATMVD1	3.83e-102	0.434641	0.132	0.068	1.2e-97	1
AT3G144151	Aldolase-type TIM barrel family protein	6.86e-102	0.341276	0.166	0.091	2.15e-97	1
AT5G50850	Transketolase family protein	2.14e-101	0.439728	0.187	0.108	6.72e-97	1
AT1G24180	Thiamin diphosphate-binding fold (THDP-binding) superfamily protein	3.75e-101	0.445465	0.115	0.056	1.18e-96	1
AT3G09740	ATSYP71	4.41e-101	0.404125	0.122	0.06	1.38e-96	1
AT3G12610	Leucine-rich repeat (LRR) family protein	4.69e-101	0.402545	0.152	0.082	1.47e-96	1
AT5G577601	hypothetical protein	1.12e-100	0.424775	0.141	0.074	3.52e-96	1
AT1G095701	FHY2,FAR RED ELONGATED HYPOCOTYL 2,FRE1,FAR RED ELONGATED 1,HY8,ELONGATED HYPOCOTYL 8	1.79e-100	0.306585	0.342	0.23	5.61e-96	1
AT5G65430	14-3-3KAPPA,14-3-3 PROTEIN G-BOX FACTOR14 KAPPA,GF14 KAPPA	2.5e-100	0.423449	0.24	0.15	7.84e-96	1
AT2G39770	EMB101,EMBRYO DEFECTIVE 101,GMP1,GDP-MANNOSE PYROPHOSPHORYLASE 1,SOZ1,SENSITIVE TO OZONE 1,VTC1,VITAMIN C DEFECTIVE 1	2.75e-99	0.428776	0.137	0.072	8.61e-95	1
AT4G15470	AtLFG5,LFG5,LIFEGUARD 5	2.05e-98	0.389191	0.174	0.099	6.43e-94	1
AT5G08280	RUG1,RUGOSA 1	9.68e-97	0.430099	0.104	0.05	3.03e-92	1
AT4G30670	Putative membrane lipoprotein	1.56e-96	0.349754	0.112	0.054	4.9e-92	1
AT3G17240	lipoamide dehydrogenase 2	1.62e-96	0.399506	0.122	0.061	5.06e-92	1
AT5G444401	FAD-binding Berberine family protein	1.76e-96	0.359847	0.179	0.102	5.53e-92	1
AT5G17770	ATCBR,NADH:cytochrome B5 reductase 1,CBR1,NADH:CYTOCHROME B5 REDUCTASE 1	2e-96	0.436872	0.149	0.082	6.28e-92	1
AT4G24820	26S proteasome regulatory subunit Rpn7	2.88e-96	0.386204	0.136	0.072	9.03e-92	1
AT4G30960	ATCIPK6,CBL-INTERACTING PROTEIN KINASE 6,CIPK6,CBL-INTERACTING PROTEIN KINASE 6,SNRK3.14,SNF1-RELATED PROTEIN KINASE 3.14	3.12e-96	0.29266	0.32	0.213	9.79e-92	1
AT1G44770	elongation factor	7.11e-96	0.346952	0.106	0.051	2.23e-91	1
AT2G04780	FASCICLIN-like arabinoogalactan 7	1.14e-95	0.393531	0.123	0.062	3.56e-91	1
AT3G55410	2-oxoglutarate dehydrogenase, E1 component	1.16e-95	0.408485	0.115	0.057	3.64e-91	1
AT3G20770	AtEIN3	1.77e-95	0.354427	0.15	0.082	5.53e-91	1
AT5G57870	MIF4G domain-containing protein / MA3 domain-containing protein	6.1e-95	0.38908	0.155	0.086	1.91e-90	1
AT2G20990	ATSYTA,ARABIDOPSIS THALIANA SYNAPTOTAGMIN A,NTMC2T1.1,NTMC2TYPE1.1,SYT1,SYNAPTOTAGMIN 1	3.11e-94	0.333945	0.167	0.094	9.76e-90	1
AT1G777601	GNR1,NR1,NITRATE REDUCTASE 1	4.9e-94	0.254262	0.188	0.109	1.54e-89	1
AT3G44990	ATXTR8,AtXTH31,XTR8,xyloglucan endo-transglycosylase-related 8	1.86e-93	0.304124	0.255	0.161	5.82e-89	1
AT5G016001	ATFER1,ARABIDOPSIS THALIANA FERRETIN 1	2.01e-93	0.253431	0.135	0.071	6.3e-89	1
AT1G647201	Polyketide cyclase/dehydrase and lipid transport superfamily protein	2.27e-93	0.289759	0.338	0.228	7.11e-89	1
AT5G07470	ATMSRA3,ARABIDOPSIS THALIANA METHIONINE SULFOXIDE REDUCTASE 3	2.59e-93	0.391601	0.11	0.054	8.11e-89	1
AT1G27000	GRIP/coiled-coil protein, putative (DUF1664)	3.12e-93	0.357812	0.102	0.049	9.77e-89	1
AT2G33340	MOS4-associated complex 3B	3.18e-93	0.364236	0.117	0.059	9.98e-89	1
AT3G17810	pyrimidine 1	1.17e-92	0.420602	0.138	0.074	3.68e-88	1
AT4G23630	RTNLB1,Reticulan like protein B1	2.32e-92	0.38138	0.214	0.131	7.29e-88	1
AT3G06720	AIMP ALPHA,IMPORTIN ALPHA,AT-IMP,ATKAP ALPHA,IMPA1,IMPORTIN ALPHA ISOFORM 1	3.65e-92	0.319437	0.106	0.051	1.15e-87	1
AT1G17080	Ribosomal protein L18ae family	7.65e-92	0.385267	0.114	0.057	2.4e-87	1
AT5G43830	aluminum induced protein with YGL and LRDR motifs	1.04e-91	0.37186	0.134	0.072	3.26e-87	1
AT5G041401	FD-GOGAT,FERREDOXIN-DEPENDENT GLUTAMATE SYNTHASE,GLS1,FERREDOXIN-DEPENDENT GLUTAMATE SYNTHASE 1,GLUS	1.1e-91	0.260073	0.11	0.054	3.46e-87	1
AT2G17710	Big1	1.35e-91	0.319286	0.18	0.104	4.22e-87	1
AT2G44350	Citrate synthase family protein	2.79e-91	0.403427	0.148	0.081	8.76e-87	1
AT2G20230	Tetraspanin family protein	1.12e-90	0.32633	0.13	0.069	3.52e-86	1
AT3G53670	hypothetical protein	6.01e-90	0.450497	0.149	0.083	1.88e-85	1
AT4G35830	aconitase 1	1.38e-89	0.356759	0.196	0.118	4.34e-85	1
AT4G32530	ATPase, F0/V0 complex, subunit C protein	4.71e-89	0.415715	0.134	0.072	1.48e-84	1
AT1G67480	Galactose oxidase/kelch repeat superfamily protein	8.17e-89	0.344965	0.148	0.082	2.56e-84	1
AT5G23820	ML3,MD2-related lipid recognition 3	1.08e-88	0.379815	0.129	0.069	3.39e-84	1
AT5G01810	ATPK10,PROTEIN KINASE 10,PKS3,SIP2,SOS3-INTERACTING PROTEIN 2,SNRK3.1,SNF1-RELATED PROTEIN KINASE 3.1	3.39e-88	0.363512	0.119	0.061	1.06e-83	1
AT3G47810	ATVPS29,VPS29,VACUOLAR PROTEIN SORTING 29	2.23e-87	0.390554	0.116	0.06	6.99e-83	1
AT1G07820	Histone superfamily protein	4.79e-87	0.419044	0.125	0.067	1.5e-82	1
AT5G34850	ATPAP26,PURPLE ACID PHOSPHATASE 26	1.77e-86	0.352697	0.147	0.082	5.54e-82	1
AT1G13280	allene oxide cyclase 4	2.05e-86	0.409497	0.101	0.049	6.41e-82	1
AT5G21090	Leucine-rich repeat (LRR) family protein	3.47e-86	0.339822	0.235	0.15	1.09e-81	1
AT2G16510	ATPase, F0/V0 complex, subunit C protein	7.92e-86	0.401278	0.101	0.05	2.48e-81	1
AT1G76010	Alba DNA/RNA-binding protein	8.89e-86	0.326766	0.211	0.13	2.79e-81	1
AT3G47520	pNAD-MDH,plastidic NAD-dependent malate dehydrogenase	2.41e-85	0.373672	0.105	0.053	7.54e-81	1
AT3G61580	AtSLD1	3.96e-85	0.372116	0.125	0.067	1.24e-80	1
AT4G33960	hypothetical protein	6.65e-85	0.467297	0.1	0.049	2.08e-80	1
AT1G27650	U2 snRNP auxiliary factor small subunit	1.18e-84	0.368558	0.101	0.05	3.71e-80	1
AT2G36060	UEV1C,UBIQUITIN E2 VARIANT 1C	2.7e-84	0.340761	0.113	0.058	8.47e-80	1
AT4G31290	AtGGCT2	2.19e-83	0.380599	0.126	0.068	6.87e-79	1
AT1G60780	AP1M2,adaptor protein-1 mu-adaptin 2	7.41e-83	0.369514	0.148	0.084	2.32e-78	1
AT4G35790	ATPLDDELTA,ARABIDOPSIS THALIANA PHOSPHOLIPASE D DELTA	1.03e-82	0.345838	0.182	0.11	3.23e-78	1
AT2G30110	ATUBA1,ubiquitin-activating enzyme 1,MOS5,MODIFIER OF SNC1 5	5.75e-82	0.368024	0.15	0.086	1.8e-77	1
AT4G290601	elongation factor Ts family protein	1.99e-81	0.34768	0.194	0.119	6.23e-77	1
AT5G28050	GSDA,guanosine deaminase	2.58e-81	0.373613	0.213	0.135	8.1e-77	1
AT3G12600	atnudt16,nudix hydrolase homolog 16	5.66e-81	0.407433	0.112	0.059	1.78e-76	1
AT5G244901	30S ribosomal protein	6.96e-81	0.308053	0.119	0.063	2.18e-76	1
AT3G08510	ATPLC2,phospholipase C 2	1.1e-80	0.295023	0.163	0.096	3.44e-76	1
AT1G16890	AtUBC36,UBC13B,UBIQUITIN CONJUGATING ENZYME 13B	1.68e-80	0.364663	0.166	0.099	5.27e-76	1
AT3G24170	ATGR1,glutathione-disulfide reductase	3.44e-80	0.312859	0.106	0.054	1.08e-75	1
AT3G61260	Remorin family protein	1.27e-79	0.288932	0.235	0.152	4e-75	1
AT4G39330	ATCAD9	3.09e-79	0.292962	0.192	0.118	9.68e-75	1
AT2G27600	ATSKD1,VPS4,VACUOLAR PROTEIN SORTING 4	5.12e-79	0.317304	0.125	0.068	1.6e-74	1
AT2G23070	CKA4,CK2 alpha cp	7.55e-79	0.316583	0.152	0.088	2.37e-74	1
AT1G65820	microsomal glutathione s-transferase	1.05e-78	0.310217	0.112	0.059	3.29e-74	1
AT2G30620	winged-helix DNA-binding transcription factor family protein	1.13e-78	0.323092	0.17	0.102	3.54e-74	1
AT1G75540	AtBBX21,B BOX 21,LHUS,long hypocotyl under shade,STH2,salt tolerance homolog2	2.78e-78	0.288907	0.272	0.182	8.72e-74	1
AT2G42790	citrate synthase 3	3.27e-78	0.329087	0.138	0.078	1.02e-73	1
AT2G288001	63 kDa inner membrane family protein	6.21e-78	0.279409	0.14	0.08	1.95e-73	1
AT5G14390	alpha/beta-Hydrolases superfamily protein	2.13e-77	0.323342	0.1	0.051	6.69e-73	1
AT4G39080	vacuolar proton ATPase A3	2.88e-77	0.321974	0.176	0.106	9.03e-73	1
AT5G04470	cyclin-dependent protein kinase inhibitor	7.69e-75	0.351126	0.108	0.057	2.41e-70	1
AT1G56110	NOP56-like pre RNA processing ribonucleoprotein	2e-74	0.266545	0.1	0.052	6.27e-70	1
AT3G49870	ATARLA1C,ADP-ribosylation factor-like A1C	6.48e-74	0.314408	0.101	0.053	2.03e-69	1
AT1G80360	VAS1,reversal of sav3 phenotype 1	1.07e-73	0.283411	0.103	0.054	3.37e-69	1
AT5G40850	urophorphyrin methylase 1	2.88e-73	0.341798	0.11	0.059	9.04e-69	1
AT5G60790	ATGCN1,ARABIDOPSIS THALIANA GENERAL CONTROL NON-REPRESSIBLE 1,GCN1,GENERAL CONTROL NON-REPRESSIBLE 1	4.68e-73	0.345075	0.128	0.072	1.47e-68	1
AT1G65960	glutamate decarboxylase 2	5.92e-73	0.263339	0.284	0.195	1.85e-68	1
AT4G34350	CLB6,CHLOROPLAST BIOGENESIS 6,ISPH	8.55e-73	0.257309	0.128	0.072	2.68e-68	1
AT4G155601	AtCLA1,CLA,DEF,DXPS2,1-DEOXY-D-XYLULOSE 5-PHOSPHATE SYNTHASE 2,DXS1,1-deoxy-D-xylulose 5-phosphate (DXP) synthase 1,DXS,1-DEOXY-D-XYLULOSE 5-PHOSPHATE SYNTHASE	1.44e-72	0.264783	0.163	0.098	4.52e-68	1
AT5G54680	bHLH105,basic Helix-Loop-Helix 105	4.64e-72	0.31583	0.146	0.086	1.45e-67	1
AT3G144201	Aldolase-type TIM barrel family protein	7.4e-72	0.276411	0.106	0.056	2.32e-67	1
AT1G06760	winged-helix DNA-binding transcription factor family protein	4.66e-71	0.306281	0.185	0.116	1.46e-66	1
AT2G37110	PLAC8 family protein	4.8e-71	0.335057	0.131	0.075	1.5e-66	1
AT1G43710	ATSDC1,Arabidopsis thaliana serine decarboxylase 1,SDC1,serine decarboxylase 1	7.3e-71	0.335579	0.107	0.057	2.29e-66	1
AT1G32050	AtSCAMP5	1.35e-70	0.321079	0.164	0.1	4.23e-66	1
AT1G13640	Phosphatidylinositol 3- and 4-kinase family protein	2.55e-70	0.316909	0.103	0.055	8e-66	1
AT4G38510	AtVAB2	4.65e-70	0.345898	0.122	0.069	1.46e-65	1
AT1G36730	Translation initiation factor IF2/IF5	2.09e-69	0.299474	0.152	0.091	6.54e-65	1
AT1G16810	7-dehydrocholesterol reductase-like protein	9.16e-69	0.408704	0.117	0.066	2.87e-64	1
AT1G09620	ATP binding/leucine-tRNA ligases/aminoacyl-tRNA ligase	1.24e-67	0.270931	0.1	0.053	3.88e-63	1
AT4G14710	RmlC-like cupins superfamily protein	4.88e-66	0.256994	0.107	0.058	1.53e-61	1
AT1G20693	HMG BETA 1,HIGH MOBILITY GROUP BETA 1,NFD02,NUCLEOSOME/CHROMATIN ASSEMBLY FACTOR GROUP D 02,NFD2,NUCLEOSOME/CHROMATIN ASSEMBLY FACTOR GROUP D 2	1.8e-65	0.288726	0.199	0.129	5.63e-61	1
AT1G80070	EMB14,EMBRYO DEFECTIVE 14,EMB177,EMBRYO DEFECTIVE 177,EMB33,EMBRYO DEFECTIVE 33,PRP8	3.62e-65	0.261454	0.156	0.095	1.14e-60	1
AT1G26850	S-adenosyl-L-methionine-dependent methyltransferases superfamily protein	3.84e-65	0.322105	0.201	0.132	1.2e-60	1
AT3G24160	putative type 1 membrane protein	4.63e-65	0.299478	0.163	0.102	1.45e-60	1
AT1G14830	ADL1C,DYNAMIN-like 1C,ADL5,ARABIDOPSIS DYNAMIN-LIKE PROTEIN 5,DRP1C,DYNAMIN RELATED PROTEIN 1C	1.69e-64	0.294387	0.115	0.065	5.31e-60	1
AT2G44060	LEA26,late embryogenesis abundant 26	1.71e-64	0.290679	0.186	0.119	5.37e-60	1
AT5G14540	basic salivary proline-rich-like protein (DUF1421)	6.42e-64	0.320883	0.102	0.056	2.01e-59	1
AT3G11130	AtCHC1,CHC1,clathrin heavy chain 1	8.43e-64	0.280611	0.236	0.16	2.64e-59	1
AT3G14595	Ribosomal protein L18ae family	9.4e-64	0.344184	0.108	0.061	2.95e-59	1
AT5G01210	HXXXD-type acyl-transferase family protein	3.02e-63	0.25578	0.172	0.109	9.48e-59	1
AT3G50500	SPK-2-2,SNF1-RELATED PROTEIN KINASE 2-2,SRK2D	3.05e-63	0.272496	0.144	0.087	9.56e-59	1
AT4G01610	Cysteine proteinases superfamily protein	3.28e-63	0.268344	0.188	0.122	1.03e-58	1
AT5G09900	MSA,MARIPOSA,RPN5A,REGULATORY PARTICLE NON-ATPASE SUBUNIT 5A	3.3e-63	0.301976	0.1	0.055	1.03e-58	1
AT3G25150	Nuclear transport factor 2 (NTF2) family protein with RNA binding (RRM-RBD-RNP motifs) domain-containing protein	3.54e-63	0.288207	0.102	0.056	1.11e-58	1
AT5G39510	ATVTI11,VESICLE TRANSPORT V-SNARE 11,ATVTI1A,ITT3,IMPAIRED TONOPLAST TRAFFIC 3,VTI11,VESICLE TRANSPORT V-SNARE 11,VTI1A,ZIG,ZIG1	8.61e-63	0.285005	0.121	0.07	2.7e-58	1
AT3G55460	At-SCL30,SC35-like splicing factor 30	3.08e-62	0.288428	0.132	0.079	9.64e-58	1
AT1G79930	AtHsp70-14	3.46e-61	0.331748	0.135	0.082	1.08e-56	1
AT2G47470	ATPDI11,ARABIDOPSIS THALIANA PROTEIN DISULFIDE ISOMERASE 11,ATPDIL2-1,PDI-LIKE 2-1,MEE30,MATERNAL EFFECT EMBRYO ARREST 30,PDI11,PROTEIN DISULFIDE ISOMERASE 11	6.18e-61	0.315897	0.141	0.086	1.94e-56	1
AT1G65220	ARM repeat superfamily protein	4.5e-60	0.295066	0.113	0.065	1.41e-55	1
AT2G46600	Calcium-binding EF-hand family protein	4.68e-60	0.366658	0.102	0.057	1.47e-55	1
AT3G53110	P-loop containing nucleoside triphosphate hydrolases superfamily protein	5.46e-59	0.256538	0.102	0.057	1.71e-54	1
AT2G22780	peroxisomal NAD-malate dehydrogenase 1	1.8e-58	0.304622	0.105	0.059	5.65e-54	1
AT4G24190	AtHsp90-7,HEAT SHOCK PROTEIN 90-7,AtHsp90.7,HEAT SHOCK PROTEIN 90.7,HSP90.7,HEAT SHOCK PROTEIN 90.7	1.15e-57	0.281829	0.157	0.1	3.61e-53	1
AT4G31480	Coatomer, beta subunit	5.81e-57	0.312051	0.121	0.072	1.82e-52	1
AT1G43890	ATRAB-C1,ARABIDOPSIS RAB GTPASE HOMOLOG C1,ATRAB18,ARABIDOPSIS RAB GTPASE HOMOLOG B18,ATRABC1,ARABIDOPSIS RAB GTPASE HOMOLOG C1,RABC1,RAB GTPASE HOMOLOG C1	7.98e-57	0.283952	0.101	0.057	2.5e-52	1
AT5G04170	Calcium-binding EF-hand family protein	1.64e-56	0.271386	0.112	0.065	5.14e-52	1
AT1G32790	CTC-interacting domain 11	1.69e-56	0.254755	0.123	0.074	5.29e-52	1
AT3G62650	hypothetical protein	1.84e-56	0.27696	0.101	0.057	5.76e-52	1
AT5G66760	succinate dehydrogenase 1-1	1.27e-55	0.272569	0.151	0.096	3.98e-51	1
AT3G46830	ATRAB-A2C,ARABIDOPSIS RAB GTPASE HOMOLOG A2C,ATRAB11A,ATRABA2C,RAB GTPase homolog A2C,RAB-A2C,RAB GTPASE HOMOLOG A2C	7.81e-55	0.308852	0.107	0.062	2.45e-50	1
AT2G20630	PP2C induced by AVRRPM1	1.31e-53	0.254779	0.132	0.081	4.09e-49	1
AT5G27670	h2a.w.7	6.95e-50	0.309706	0.1	0.058	2.18e-45	1
AT4G35310	ATCPK5	4.1e-49	0.262927	0.117	0.072	1.29e-44	1
AT1G25275	thionin-like protein	9.29e-49	0.253551	0.114	0.07	2.91e-44	1
AT5G08590	ASK2,ARABIDOPSIS SERINE/THREONINE KINASE 2,ASK2,ARABIDOPSIS SKP1-LIKE1,SRK2G	4.41e-47	0.268328	0.12	0.075	1.38e-42	1
AT1G16240	ATSYP51	4.56e-46	0.267774	0.132	0.085	1.43e-41	1
AT1G47740	PPPDE putative thiol peptidase family protein	5.68e-41	0.267744	0.11	0.07	1.78e-36	1
AT1G67265	DVL3,DEVIL 3	9.12e-37	0.268312	0.113	0.074	2.86e-32	1
AT4G33220	ATPME44,A. THALIANA PECTIN METHYLESTERASE 44	0	1.02381	0.299	0.117	0	2	Atrichoblast	Shahan et al., 2022
AT2G45050	GATA transcription factor 2	0	1.17726	0.154	0.029	0	2	Beginning of guard cell differentiation	Lopez-Anido et al., 2021
AT5G11420	transmembrane protein, putative (Protein of unknown function, DUF642)	0	1.20508	0.31	0.134	0	2	Cortex	Shahan et al., 2022
AT4G32460	choice-of-anchor C domain protein, putative (Protein of unknown function, DUF642)	0	0.987413	0.498	0.272	0	2	Cortex	Shahan et al., 2022
AT3G23820	UDP-D-glucuronate 4-epimerase 6	0	1.10692	0.476	0.248	0	2	Elongation_Metaphloem & Companion Cell	Shahan et al., 2022
AT2G35760	CASPL2B2,CASP-like protein 2B2	0	0.960674	0.105	0.023	0	2	Elongation_Metaxylem	Shahan et al., 2022
AT5G25610	ATRD22	0	0.745779	0.294	0.138	0	2	Epidermal	Illouz-Eliaz et al., 2025
AT2G26250	FDH,FIDDLEHEAD	0	2.24336	0.78	0.259	0	2	Epidermis	Yephremov et al., 1999
AT4G21750	Homeobox-leucine zipper family protein / lipid-binding START domain-containing protein	0	1.5916	0.312	0.091	0	2	Epidermis	Takada et al., 2013
AT5G25610	ATRD22	0	0.745779	0.294	0.138	0	2	Epidermis	Delannoy et al., 2023
AT4G11610	C2 calcium/lipid-binding plant phosphoribosyltransferase family protein	0	2.46078	0.463	0.084	0	2	Lateral Root Cap	Shahan et al., 2022
AT5G63650	SRK2H,SNF1-RELATED PROTEIN KINASE 2H	0	2.09094	0.556	0.19	0	2	Lateral Root Cap	Shahan et al., 2022
AT1G54010	GLL23,GDSL-like lipase 23	0	1.64161	0.362	0.12	0	2	Lateral Root Cap	Shahan et al., 2022
AT2G23010	serine carboxypeptidase-like 9	0	1.16321	0.13	0.018	0	2	Lateral Root Cap	Shahan et al., 2022
AT1G41830	SKU5-similar 6	0	1.59434	0.371	0.116	0	2	Meristem_Atrichoblast	Shahan et al., 2022
AT4G27860	vacuolar iron transporter (VIT) family protein	0	1.32053	0.3	0.097	0	2	Meristem_Atrichoblast	Shahan et al., 2022
AT3G60530	GATA transcription factor 4	0	1.26878	0.354	0.148	0	2	Meristem_Atrichoblast	Shahan et al., 2022
AT2G45050	GATA transcription factor 2	0	1.17726	0.154	0.029	0	2	Meristem_Atrichoblast	Shahan et al., 2022
AT1G29470	S-adenosyl-L-methionine-dependent methyltransferases superfamily protein	0	1.10731	0.358	0.167	0	2	Meristem_Cortex	Shahan et al., 2022
AT2G32990	AtGH9B8,glycosyl hydrolase 9B8	0	0.994971	0.107	0.023	0	2	Meristem_Metaphloem & Companion Cell	Shahan et al., 2022
AT1G04680	Pectin lyase-like superfamily protein	0	1.71365	0.401	0.122	0	2	Meristem_Metaxylem	Shahan et al., 2022
AT1G32240	Homeodomain-like superfamily protein	0	1.51534	0.219	0.045	0	2	Meristem_Phloem Pole Pericycle	Shahan et al., 2022
AT2G35760	CASPL2B2,CASP-like protein 2B2	0	0.960674	0.105	0.023	0	2	Metaxylem	Shahan et al., 2022
AT3G16400	ATMLP-470,MYROSINASE-BINDING PROTEIN-LIKE PROTEIN-470,ATNSP1,NITRILE SPECIFIER PROTEIN 1	0	1.18413	0.76	0.46	0	2	Myrosin idioblast	Tenerio Berrío et al., 2025
AT1G04610	YUCCA 3	0	1.76907	0.18	0.019	0	2	Proximal Columella	Shahan et al., 2022
AT4G35720	DUF241 domain protein, putative (DUF241)	0	1.31643	0.356	0.148	0	2	Proximal Columella	Shahan et al., 2022
AT4G11610	C2 calcium/lipid-binding plant phosphoribosyltransferase family protein	0	2.46078	0.463	0.084	0	2	Proximal Lateral Root Cap	Shahan et al., 2022
AT5G63650	SRK2H,SNF1-RELATED PROTEIN KINASE 2H	0	2.09094	0.556	0.19	0	2	Proximal Lateral Root Cap	Shahan et al., 2022
AT1G75710	C2H2-like zinc finger protein	0	1.15439	0.143	0.032	0	2	Proximal Lateral Root Cap	Shahan et al., 2022
AT4G35720	DUF241 domain protein, putative (DUF241)	0	1.31643	0.356	0.148	0	2	Quiescent Center	Shahan et al., 2022
AT2G42840	protodermal factor 1	0	1.507	0.382	0.137	0	2	Trichome	Abe et al., 1999; Abe et al., 2001; Also protoderm
AT4G25640	ATDTX35,detoxifying efflux carrier 35,FFT,FLOWER FLAVONOID TRANSPORTER	0	1.54881	0.326	0.095	0	2	Vasculature	Berkowitz et al., 2021
AT4G27860	vacuolar iron transporter (VIT) family protein	0	1.32053	0.3	0.097	0	2	Vasculature	Berkowitz et al., 2021
AT3G09260	Glycosyl hydrolase superfamily protein	4.84e-292	0.394848	0.842	0.701	1.52e-287	2	Atrichoblast	Shahan et al., 2022
AT4G27720	Major facilitator superfamily protein	4.89e-284	0.932499	0.149	0.05	1.53e-279	2	Vasculature	Berkowitz et al., 2021
AT1G02205	CER22,ECERIFERUM 22	8.08e-275	0.738166	0.288	0.14	2.53e-270	2	Elongation_Endodermis	Shahan et al., 2022
AT4G27870	Vacuolar iron transporter (VIT) family protein	2.47e-271	0.92804	0.229	0.103	7.75e-267	2	Vasculature	Berkowitz et al., 2021
AT5G60400	hypothetical protein	4.54e-258	0.870178	0.177	0.07	1.42e-253	2	Meristem_Endodermis	Shahan et al., 2022
AT1G70420	DNA ligase-like protein, putative (DUF1645)	6.78e-225	0.901483	0.145	0.055	2.13e-220	2	Columella	Shahan et al., 2022
AT4G25830	CASPL2C1,CASP-like protein 2C1	3.42e-218	0.827272	0.183	0.08	1.07e-213	2	Elongation_Atrichoblast	Shahan et al., 2022
AT4G25830	CASPL2C1,CASP-like protein 2C1	3.42e-218	0.827272	0.183	0.08	1.07e-213	2	Vasculature	Berkowitz et al., 2021
AT4G26190	Haloacid dehalogenase-like hydrolase (HAD) superfamily protein	1.05e-216	0.738674	0.376	0.228	3.3e-212	2	Vasculature	Berkowitz et al., 2021
AT1G11260	ATSTP1,SUGAR TRANSPORTER 1	1.3e-215	1.06129	0.29	0.162	4.07e-211	2	Distal Lateral Root Cap	Shahan et al., 2022
AT2G21540	ATSFH3,SEC14-LIKE 3	7.77e-211	0.844172	0.161	0.067	2.44e-206	2	Metaxylem	Shahan et al., 2022
AT4G27595	WEB family protein (DUF827)	6.48e-205	0.8669	0.13	0.049	2.03e-200	2	Vasculature	Berkowitz et al., 2021
AT4G00180	Plant-specific transcription factor YABBY family protein	5.78e-198	1.2356	0.107	0.037	1.81e-193	2	Abaxial Epidermis	Procko et al., 2022
AT1G27950	glycosylphosphatidylinositol-anchored lipid protein transfer 1	6.92e-188	0.721204	0.285	0.161	2.17e-183	2	Atrichoblast	Shahan et al., 2022
AT5G65930	KCBP,KINESIN-LIKE CALMODULIN-BINDING PROTEIN,PKCBP,POTATO KINESIN-LIKE CALMODULIN-BINDING PROTEIN	3.83e-182	0.616479	0.251	0.135	1.2e-177	2	Trichome	Oppenheimer et al., 1997; Kirik et al., 2001
AT2G46225	ABI-1-like 1	8.24e-173	0.682444	0.112	0.042	2.58e-168	2	Protoxylem	Shahan et al., 2022
AT5G49460	ATP citrate lyase subunit B 2	3.39e-172	0.752353	0.195	0.097	1.06e-167	2	Protoxylem	Shahan et al., 2022
AT4G24510	VC-2,VC2	1.29e-166	0.692783	0.163	0.076	4.04e-162	2	Trichome	Xia et al., 1997
AT2G44080	ARGOS-like protein	2.99e-156	0.691606	0.362	0.236	9.37e-152	2	Columella	Shahan et al., 2022
AT2G44080	ARGOS-like protein	2.99e-156	0.691606	0.362	0.236	9.37e-152	2	Distal Columella	Shahan et al., 2022
AT5G64030	S-adenosyl-L-methionine-dependent methyltransferases superfamily protein	3.08e-156	0.666867	0.176	0.086	9.66e-152	2	Elongation_Protoxylem	Shahan et al., 2022
AT5G46240	AtKAT1	3.85e-155	0.774775	0.103	0.039	1.21e-150	2	Companion cell	Mustroph et al., 2009; Schachtman et al., 1992; Kim et al., 2021
AT1G73390	Endosomal targeting BRO1-like domain-containing protein	3.04e-142	0.756668	0.179	0.092	9.52e-138	2	Maturation_Phloem Pole Pericycle	Shahan et al., 2022
AT2G22770	basic helix-loop-helix (bHLH) DNA-binding superfamily protein	2.7e-137	0.649979	0.108	0.045	8.45e-133	2	Proximal Lateral Root Cap	Shahan et al., 2022
AT4G21910	MATE efflux family protein	8.44e-130	0.730511	0.132	0.062	2.64e-125	2	Abaxial Epidermis	Procko et al., 2022
AT4G27180	KATB,KINESIN-LIKE PROTEIN IN ARABIDOPSIS THALIANA B	1.73e-127	0.64748	0.156	0.079	5.43e-123	2	Vasculature	Berkowitz et al., 2021
AT1G68490	translocase subunit seca	4.57e-125	0.519932	0.405	0.29	1.43e-120	2	Meristem_Protoxylem	Shahan et al., 2022
AT4G19410	PAE7,pectin acetylesterase 7	5.78e-117	0.625004	0.154	0.08	1.81e-112	2	Cortex	Shahan et al., 2022
AT1G64390	AtGH9C2,glycosyl hydrolase 9C2	6.09e-115	0.500505	0.242	0.146	1.91e-110	2	Epidermal	Illouz-Eliaz et al., 2025
AT1G31850	S-adenosyl-L-methionine-dependent methyltransferases superfamily protein	1.13e-113	0.616431	0.156	0.082	3.54e-109	2	Meristem_Phloem Pole Pericycle	Shahan et al., 2022
AT5G21105	Plant L-ascorbate oxidase	9.45e-112	0.644569	0.164	0.089	2.96e-107	2	Procambium	Shahan et al., 2022
AT4G32330	TPX2 (targeting protein for Xklp2) protein family	1.37e-111	0.612382	0.137	0.069	4.29e-107	2	Elongation_Procambium	Shahan et al., 2022
AT1G01650	ATSPPL4,ARABIDOPSIS THALIANA SIGNAL PEPTIDE PEPTIDASE-LIKE 4	8.24e-110	0.624366	0.146	0.076	2.58e-105	2	Epidermis	Berkowitz et al., 2021
AT2G01940	ATIDD15,ARABIDOPSIS THALIANA INDETERMINATE(ID)-DOMAIN 15,IDD15,INDETERMINATE(ID)-DOMAIN 15	6.7e-103	0.548248	0.107	0.05	2.1e-98	2	Meristem_Procambium	Shahan et al., 2022
AT3G15530	S-adenosyl-L-methionine-dependent methyltransferases superfamily protein	9.55e-94	0.62393	0.127	0.066	2.99e-89	2	Meristem_Protophloem	Shahan et al., 2022
AT1G12240	Glycosyl hydrolases family 32 protein	1.13e-93	0.589955	0.132	0.07	3.53e-89	2	Cortex	Shahan et al., 2022
AT3G06650	ATP-citrate lyase B-1	5.74e-92	0.56821	0.209	0.131	1.8e-87	2	Meristem_Cortex	Shahan et al., 2022
AT1G55340	hypothetical protein (DUF1639)	7.7e-89	0.517179	0.144	0.08	2.41e-84	2	Vasculature	Berkowitz et al., 2021
AT3G57800	basic helix-loop-helix (bHLH) DNA-binding superfamily protein	1.43e-87	0.586732	0.192	0.119	4.48e-83	2	Maturation_Protophloem	Shahan et al., 2022
AT5G62670	AHA11,H(+)-ATPase 11	7.09e-87	0.532016	0.125	0.066	2.22e-82	2	Meristem_Phloem Pole Pericycle	Shahan et al., 2022
AT5G16730	weak chloroplast movement under blue light protein (DUF827)	3.44e-83	0.435473	0.405	0.308	1.08e-78	2	Elongation_Atrichoblast	Shahan et al., 2022
AT3G06070	hypothetical protein	3.46e-83	0.527499	0.107	0.055	1.09e-78	2	Meristem_Procambium	Shahan et al., 2022
AT5G56030	AtHsp90.2,HEAT SHOCK PROTEIN 90.2,ERD8,EARLY-RESPONSIVE TO DEHYDRATION 8,HSP81.2,heat shock protein 81.2,HSP90.2,HEAT SHOCK PROTEIN 90.2	2.29e-79	0.507755	0.316	0.229	7.18e-75	2	Maturation_Protophloem	Shahan et al., 2022
AT4G32410	ANY1,anisotropy1,AtCESA1,CELLULOSE SYNTHASE 1,RSW1,RADIALLY SWOLLEN 1	2.49e-75	0.452811	0.318	0.233	7.81e-71	2	Cortex	Shahan et al., 2022
AT4G27430	COP1-interacting protein 7	5.31e-69	0.465867	0.221	0.149	1.67e-64	2	Vasculature	Berkowitz et al., 2021
AT4G27310	B-box type zinc finger family protein	3.14e-66	0.513696	0.11	0.061	9.85e-62	2	Vasculature	Berkowitz et al., 2021
AT5G56010	AtHsp90-3,HEAT SHOCK PROTEIN 90-3,AtHsp90.3,HEAT SHOCK PROTEIN 90.3,Hsp81.3,HEAT SHOCK PROTEIN 81.3	6.15e-65	0.508758	0.225	0.156	1.93e-60	2	Maturation_Protophloem	Shahan et al., 2022
AT5G17910	cardiomyopathy-associated protein	8.39e-60	0.416953	0.299	0.222	2.63e-55	2	Elongation_Procambium	Shahan et al., 2022
AT1G05320	myosin heavy chain, embryonic smooth protein	1.41e-59	0.4509	0.12	0.07	4.42e-55	2	Elongation_Trichoblast	Shahan et al., 2022
AT5G25460	transmembrane protein, putative (Protein of unknown function, DUF642)	2.63e-53	0.387953	0.333	0.26	8.26e-49	2	Cortex	Shahan et al., 2022
AT4G27500	proton pump interactor 1	3.46e-51	0.386335	0.357	0.286	1.08e-46	2	Vasculature	Berkowitz et al., 2021
AT5G19190	hypothetical protein	1.22e-50	0.476933	0.137	0.089	3.84e-46	2	Meristem_Procambium	Shahan et al., 2022
AT4G24680	modifier of snc1	4.48e-44	0.376503	0.245	0.184	1.4e-39	2	Vasculature	Berkowitz et al., 2021
AT2G31570	ATGPX2,glutathione peroxidase 2	1.29e-43	0.424433	0.182	0.129	4.03e-39	2	Maturation_Atrichoblast	Shahan et al., 2022
AT3G08030	DNA-directed RNA polymerase subunit beta (Protein of unknown function, DUF642)	1.12e-42	0.358791	0.191	0.137	3.53e-38	2	Atrichoblast	Shahan et al., 2022
AT1G14350	AtMYB124,myb domain protein 124,MYB124	3.36e-41	0.303048	0.118	0.076	1.05e-36	2	Meristem_Metaphloem & Companion Cell	Shahan et al., 2022
AT1G28440	HAESA-like 1	2.61e-40	0.474197	0.108	0.069	8.19e-36	2	Elongation_Procambium	Shahan et al., 2022
AT4G26610	AGC1-2	3.21e-35	0.364395	0.1	0.065	1.01e-30	2	Vasculature	Berkowitz et al., 2021
AT1G51500	ATWBC12,ARABIDOPSIS THALIANA WHITE-BROWN COMPLEX 12,AtABCG12,CER5,ECERIFERUM 5,D3,WBC12,WHITE-BROWN COMPLEX 12	2.3e-31	0.259718	0.16	0.115	7.2e-27	2	Epidermal	Illouz-Eliaz et al., 2025
AT1G51500	ATWBC12,ARABIDOPSIS THALIANA WHITE-BROWN COMPLEX 12,AtABCG12,CER5,ECERIFERUM 5,D3,WBC12,WHITE-BROWN COMPLEX 12	2.3e-31	0.259718	0.16	0.115	7.2e-27	2	Epidermis	Kim et al., 2021, Delannoy et al., 2023
AT1G51500	ATWBC12,ARABIDOPSIS THALIANA WHITE-BROWN COMPLEX 12,AtABCG12,CER5,ECERIFERUM 5,D3,WBC12,WHITE-BROWN COMPLEX 12	2.3e-31	0.259718	0.16	0.115	7.2e-27	2	Lateral Root Cap	Shahan et al., 2022
AT4G28270	ATRMA2	1.02e-29	0.397314	0.108	0.074	3.21e-25	2	Maturation_Phloem Pole Pericycle	Shahan et al., 2022
AT3G20820	Leucine-rich repeat (LRR) family protein	1.03e-29	0.322388	0.117	0.081	3.22e-25	2	Meristem_Protoxylem	Shahan et al., 2022
AT1G76160	SKU5 similar 5	3.23e-29	0.264945	0.204	0.157	1.01e-24	2	Cortex	Shahan et al., 2022
AT5G57800	FLP1,FACELESS POLLEN 1,WAX2,YRE	3.62e-29	0.31044	0.117	0.081	1.13e-24	2	Trichome	Kurata et al., 2003
AT1G53400	Ubiquitin domain-containing protein	4.53e-21	0.279845	0.166	0.13	1.42e-16	2	Columella	Shahan et al., 2022
AT5G57240	OSBP(oxysterol binding protein)-related protein 4C	0	3.36695	0.824	0.167	0	2
AT3G20395	RING/U-box superfamily protein	0	2.8676	0.376	0.045	0	2
AT5G22500	fatty acid reductase 1	0	2.79584	0.611	0.128	0	2
AT2G15050	LTP7,lipid transfer protein 7	0	2.62677	0.537	0.104	0	2
AT3G21090	ABC-2 type transporter family protein	0	2.35796	0.421	0.082	0	2
AT5G17700	MATE efflux family protein	0	2.31334	0.274	0.03	0	2
AT1G06080	AtADS1	0	2.24692	0.273	0.063	0	2
AT1G52100	Mannose-binding lectin superfamily protein	0	2.18806	0.269	0.053	0	2
AT5G02540	NAD(P)-binding Rossmann-fold superfamily protein	0	2.05349	0.245	0.039	0	2
AT4G04890	protodermal factor 2	0	1.91223	0.415	0.102	0	2
AT2G33060	AtRLP27,receptor like protein 27	0	1.86496	0.277	0.046	0	2
AT5G38200	Class I glutamine amidotransferase-like superfamily protein	0	1.83485	0.355	0.093	0	2
AT2G39705	DVL11,DEVIL 11	0	1.72141	0.457	0.162	0	2
AT4G36250	aldehyde dehydrogenase 3F1	0	1.713	0.305	0.069	0	2
AT1G65920	Regulator of chromosome condensation (RCC1) family with FYVE zinc finger domain-containing protein	0	1.69435	0.319	0.086	0	2
AT4G20320	CTP synthase family protein	0	1.6712	0.243	0.053	0	2
AT1G17140	RIP1,ROP INTERACTIVE PARTNER 1	0	1.65206	0.294	0.07	0	2
AT1G28010	ATABCB14,Arabidopsis thaliana ATP-binding cassette B14,MDR12,multi-drug resistance 12,PGP14,P-glycoprotein 14	0	1.64146	0.167	0.022	0	2
AT2G39350	ABC-2 type transporter family protein	0	1.62506	0.187	0.03	0	2
AT3G26932	dsRNA-binding protein 3	0	1.6225	0.253	0.062	0	2
AT5G41070	dsRNA-binding protein 5	0	1.61369	0.226	0.039	0	2
AT3G50330	basic helix-loop-helix (bHLH) DNA-binding superfamily protein	0	1.57627	0.217	0.053	0	2
AT1G64670	CED1,9-CIS EPOXYCAROTENOID DIOXYGENASE DEFECTIVE 1	0	1.56361	0.275	0.066	0	2
AT3G203901	RidA,Reactive Intermediate Deaminase A	0	1.55021	0.238	0.081	0	2
AT2G41540	6-phosphogluconate dehydrogenase family protein	0	1.54937	0.347	0.104	0	2
AT1G65370	TRAF-like family protein	0	1.51635	0.286	0.085	0	2
AT1G72970	EDA17,embryo sac development arrest 17	0	1.51018	0.208	0.047	0	2
AT3G04290	ATLTL1	0	1.48628	0.174	0.035	0	2
AT1G65985	transmembrane protein, putative (DUF247)	0	1.47527	0.35	0.115	0	2
AT1G06350	AtADS4	0	1.46203	0.149	0.018	0	2
AT4G16442	CASPL2B1,CASP-like protein 2B1	0	1.44414	0.202	0.051	0	2
AT1G06360	Fatty acid desaturase family protein	0	1.44395	0.175	0.031	0	2
AT2G44570	AtGH9B12,glycosyl hydrolase 9B12	0	1.44241	0.16	0.027	0	2
AT3G50240	ATP binding microtubule motor family protein	0	1.42876	0.24	0.056	0	2
AT4G23020	hypothetical protein	0	1.423	0.143	0.013	0	2
AT3G48460	GDSL-like Lipase/Acylhydrolase superfamily protein	0	1.41744	0.164	0.024	0	2
AT1G49430	LRD2,LATERAL ROOT DEVELOPMENT 2	0	1.40824	0.152	0.021	0	2
AT5G60210	ROP interactive partner 5	0	1.40818	0.192	0.041	0	2
AT2G22795	hypothetical protein	0	1.4027	0.537	0.25	0	2
AT5G10480	PEP,PEPINO	0	1.38582	0.325	0.119	0	2
AT3G48260	with no lysine (K) kinase 3	0	1.38334	0.32	0.108	0	2
AT4G39840	cell wall integrity/stress response component-like protein	0	1.37543	0.233	0.071	0	2
AT5G11790	N-MYC downregulated-like 2	0	1.37096	0.21	0.061	0	2
AT1G60060	Serine/threonine-protein kinase WNK (With No Lysine)-like protein	0	1.36416	0.217	0.051	0	2
AT5G66310	ATP binding microtubule motor family protein	0	1.36087	0.416	0.165	0	2
AT4G393301	ATCAD9	0	1.35475	0.298	0.104	0	2
AT5G622801	DUF1442 family protein (DUF1442)	0	1.34669	0.336	0.128	0	2
AT1G34460	CYC3,CYCLIN 3	0	1.34525	0.269	0.094	0	2
AT1G71695	Peroxidase superfamily protein	0	1.34149	0.345	0.126	0	2
AT1G36160	AT-ACC1,EMB22,EMBRYO DEFECTIVE 22,GK,GURKE,GSD1,GLOSSYHEAD 1,PAS3,PASTICCINO 3,SFR3,SENSITIVE TO FREEZING 3	0	1.34109	0.466	0.209	0	2
AT3G23560	MATE efflux family protein	0	1.32635	0.255	0.08	0	2
AT2G38120	AtAUX1,MAP1,MODIFIER OF ARF7/NPH4 PHENOTYPES 1,PIR1,WAV5,WAVY ROOTS 5	0	1.31913	0.344	0.129	0	2
AT3G449901	ATXTR8,AtXTH31,XTR8,xyloglucan endo-transglycosylase-related 8	0	1.31858	0.371	0.146	0	2
AT1G20970	calponin-like domain protein	0	1.31647	0.404	0.184	0	2
AT5G16560	KAN1,KANADI 1	0	1.31369	0.349	0.134	0	2
AT1G79120	Ubiquitin carboxyl-terminal hydrolase family protein	0	1.30434	0.117	0.015	0	2
AT1G10060	ATBCAT-1,branched-chain amino acid transaminase 1,BCAT1,branched-chain amino acid transferase 1	0	1.28554	0.12	0.017	0	2
AT1G35115		0	1.2773	0.473	0.215	0	2
AT3G24929	hypothetical protein	0	1.27304	0.556	0.272	0	2
AT4G13540	golgin family A protein	0	1.25187	0.168	0.045	0	2
AT3G43270	Plant invertase/pectin methylesterase inhibitor superfamily	0	1.24389	0.19	0.049	0	2
AT2G32430	Galactosyltransferase family protein	0	1.23294	0.118	0.024	0	2
AT2G47630	alpha/beta-Hydrolases superfamily protein	0	1.21259	0.215	0.069	0	2
AT2G45590	Protein kinase superfamily protein	0	1.20851	0.238	0.085	0	2
AT5G020201	E3 ubiquitin-protein ligase RLIM-like protein	0	1.20784	0.283	0.124	0	2
AT4G18030	S-adenosyl-L-methionine-dependent methyltransferases superfamily protein	0	1.20717	0.265	0.096	0	2
AT5G02260	ATEXP9,ATEXPA9,expansin A9,ATHEXP ALPHA 1.10,EXP9	0	1.19905	0.309	0.131	0	2
AT2G02850	plantacyanin	0	1.18578	0.117	0.02	0	2
AT3G59710	NAD(P)-binding Rossmann-fold superfamily protein	0	1.18228	0.144	0.023	0	2
AT3G238101	ATSAHH2,S-ADENOSYL-L-HOMOCYSTEINE (SAH) HYDROLASE 2	0	1.16569	0.257	0.088	0	2
AT3G51150	ATP binding microtubule motor family protein	0	1.16404	0.195	0.057	0	2
AT2G16586	transmembrane protein	0	1.16116	0.428	0.215	0	2
AT1G45010	TRAM, LAG1 and CLN8 (TLC) lipid-sensing domain containing protein	0	1.15114	0.145	0.034	0	2
AT4G34250	3-ketoacyl-CoA synthase 16	0	1.14226	0.112	0.018	0	2
AT1G29670	GDSL-like Lipase/Acylhydrolase superfamily protein	0	1.14125	0.257	0.088	0	2
AT3G50890	AtHB28,homeobox protein 28,ZHD7,ZINC FINGER HOMEODOMAIN 7	0	1.12237	0.143	0.036	0	2
AT4G18970	GDSL-like Lipase/Acylhydrolase superfamily protein	0	1.12235	0.393	0.155	0	2
AT1G67750	Pectate lyase family protein	0	1.12183	0.158	0.04	0	2
AT4G37740	AtGRF2,growth-regulating factor 2	0	1.12129	0.152	0.045	0	2
AT3G55020	Ypt/Rab-GAP domain of gyp1p superfamily protein	0	1.12102	0.345	0.157	0	2
AT3G15095	Serine/Threonine-kinase pakA-like protein	0	1.10801	0.299	0.133	0	2
AT1G05170	Galactosyltransferase family protein	0	1.10341	0.163	0.046	0	2
AT5G20270	heptahelical transmembrane protein1	0	1.09876	0.2	0.069	0	2
AT5G22740	ATCSLA02,ARABIDOPSIS THALIANA CELLULOSE SYNTHASE-LIKE A02,ATCSLA2,ARABIDOPSIS THALIANA CELLULOSE SYNTHASE-LIKE A2,CSLA2,CELLULOSE SYNTHASE-LIKE A 2	0	1.08922	0.164	0.045	0	2
AT4G17695	Homeodomain-like superfamily protein	0	1.08912	0.203	0.069	0	2
AT3G43690		0	1.08595	0.282	0.118	0	2
AT1G70210	ATCYCD1	0	1.08535	0.238	0.088	0	2
AT3G20810	JMJ30,Jumonji C domain-containing protein 30	0	1.08405	0.218	0.084	0	2
AT1G10160		0	1.08081	0.177	0.062	0	2
AT2G34300	S-adenosyl-L-methionine-dependent methyltransferases superfamily protein	0	1.0715	0.318	0.15	0	2
AT1G641101	P-loop containing nucleoside triphosphate hydrolases superfamily protein	0	1.06338	0.266	0.111	0	2
AT3G25013	Synaptobrevin family protein	0	1.05614	0.263	0.111	0	2
AT3G26450	Polyketide cyclase/dehydrase and lipid transport superfamily protein	0	1.03985	0.578	0.289	0	2
AT3G25730	ethylene response DNA binding factor 3	0	1.03536	0.189	0.068	0	2
AT1G65010	WEB family protein (DUF827)	0	1.03477	0.4	0.211	0	2
AT2G45970	LCR,LACERATA	0	1.0281	0.128	0.034	0	2
AT5G62470	ATMYB96,MYB DOMAIN PROTEIN 96,MYBCOV1	0	1.02383	0.125	0.035	0	2
AT5G48900	Pectin lyase-like superfamily protein	0	1.02209	0.452	0.213	0	2
AT1G79110	zinc ion binding protein	0	1.01645	0.109	0.023	0	2
AT4G141301	XTR7,xyloglucan endotransglycosylase 7	0	1.01179	0.45	0.255	0	2
AT5G45670	GDSL-like Lipase/Acylhydrolase superfamily protein	0	1.00245	0.195	0.07	0	2
AT3G02930	weak chloroplast movement under blue light protein (DUF827)	0	0.999644	0.117	0.029	0	2
AT5G65630	global transcription factor group E7	0	0.984441	0.492	0.297	0	2
AT5G55790	hypothetical protein	0	0.933085	0.355	0.187	0	2
AT3G54810	GATA8,GATA TRANSCRIPTION FACTOR 8	0	0.930655	0.317	0.157	0	2
AT2G27770	DUF868 family protein (DUF868)	0	0.91889	0.103	0.025	0	2
AT5G55660	DEK domain-containing chromatin associated protein	0	0.891097	0.513	0.315	0	2
AT3G50900	hypothetical protein	0	0.875472	0.105	0.026	0	2
AT5G26260	TRAF-like family protein	0	0.8657	0.311	0.144	0	2
AT2G216601	ATGRP7,GLYCINE RICH PROTEIN 7,CCR2,cold,circadian rhythm,and rna binding 2,GR-RBP7,GLYCINE-RICH RNA-BINDING PROTEIN 7	0	0.865058	0.751	0.586	0	2
AT1G34640	peptidase	0	0.86473	0.103	0.023	0	2
AT5G283001	AtGT2L,GT2L,GT-2Like protein	0	0.844282	0.348	0.177	0	2
AT3G15950	DNA topoisomerase-like protein	0	0.82151	0.615	0.329	0	2
AT1G20920	RCF1,regulator of CBF gene expression 1	0	0.815184	0.773	0.538	0	2
AT1G36060	TG,TRANSLUCENT GREEN	0	0.807967	0.305	0.143	0	2
AT3G265101	Octicosapeptide/Phox/Bem1p family protein	0	0.793206	0.672	0.458	0	2
AT1G248801	AtLpxC2	0	0.742409	0.933	0.799	0	2
AT1G623801	ATACO2	0	0.654318	0.657	0.464	0	2
AT4G35070	SBP (S-ribonuclease binding protein) family protein	2.41e-306	0.96689	0.11	0.028	7.56e-302	2
AT4G03560	ATCCH1,CALCIUM CHANNEL 1,ATTPC1,two-pore channel 1,FOU2,FATTY ACID OXYGENATION UPREGULATED 2	1.12e-297	0.984317	0.252	0.114	3.52e-293	2
AT1G62770	Plant invertase/pectin methylesterase inhibitor superfamily protein	4.24e-294	0.98375	0.242	0.107	1.33e-289	2
AT4G19120	S-adenosyl-L-methionine-dependent methyltransferases superfamily protein	5.88e-294	0.952559	0.24	0.106	1.84e-289	2
AT4G23440	Disease resistance protein (TIR-NBS class)	5.16e-289	0.960219	0.226	0.097	1.62e-284	2
AT5G55730	FASCICLIN-like arabinogalactan 1	1.61e-287	0.908387	0.171	0.063	5.04e-283	2
AT1G203901		1.38e-285	0.641388	0.483	0.297	4.33e-281	2
AT4G23750	TMO3,TARGET OF MONOPTEROS 3	1.26e-283	1.03944	0.115	0.033	3.93e-279	2
AT3G49720	CGR2	8.08e-282	0.979336	0.213	0.09	2.53e-277	2
AT1G679101	hypothetical protein	1.26e-278	1.05937	0.253	0.119	3.96e-274	2
AT4G36360	beta-galactosidase 3	2.36e-278	0.899104	0.272	0.131	7.4e-274	2
AT3G47340	AT-ASN1,ARABIDOPSIS THALIANA GLUTAMINE-DEPENDENT ASPARAGINE SYNTHASE 1,DIN6,DARK INDUCIBLE 6	6.85e-278	1.24762	0.323	0.174	2.15e-273	2
AT5G577602	hypothetical protein	7.19e-278	1.10246	0.179	0.069	2.25e-273	2
AT3G10720	Plant invertase/pectin methylesterase inhibitor superfamily	5.34e-276	0.962039	0.145	0.049	1.67e-271	2
AT4G30340	ATDGK7,diacylglycerol kinase 7	1.77e-271	0.915239	0.173	0.066	5.56e-267	2
AT1G27770	PEA1,PLASTID ENVELOPE ATPASE 1	1.3e-269	0.979052	0.255	0.12	4.08e-265	2
AT2G01008	maternal effect embryo arrest protein	2.29e-266	0.780663	0.572	0.396	7.18e-262	2
AT2G36080	NGAL1,NGATHA-Like 1	5.96e-261	0.820181	0.311	0.162	1.87e-256	2
AT1G17840	ATWBC11,ARABIDOPSIS THALIANA WHITE-BROWN COMPLEX HOMOLOG PROTEIN 11,AtABCG11,COF1,CUTICULAR DEFECT AND ORGAN FUSION 1,DSO,DESPERADO,WBC11,white-brown complex homolog protein 11	3.26e-258	0.838734	0.249	0.117	1.02e-253	2
AT4G13630	zein-binding protein (Protein of unknown function, DUF593)	3.81e-256	0.851522	0.107	0.031	1.19e-251	2
AT3G59060	PIF5,PHYTOCHROME-INTERACTING FACTOR 5	6.16e-256	0.928018	0.184	0.075	1.93e-251	2
AT4G13040	Integrase-type DNA-binding superfamily protein	8.78e-253	0.983669	0.191	0.08	2.75e-248	2
AT2G340201	Calcium-binding EF-hand family protein	9.74e-252	0.938087	0.191	0.08	3.05e-247	2
AT4G00730	AHDP,ARABIDOPSIS THALIANA HOMEODOMAIN PROTEIN	1.46e-246	0.84943	0.285	0.147	4.57e-242	2
AT1G23380	KNAT6L,KNAT6S	6.27e-245	0.878613	0.247	0.119	1.97e-240	2
AT1G22060	sporulation-specific protein	1.2e-242	0.929067	0.23	0.108	3.75e-238	2
AT1G35320	transmembrane protein	1.99e-240	0.822823	0.128	0.043	6.23e-236	2
AT1G602001	splicing factor PWI domain-containing protein / RNA recognition motif (RRM)-containing protein	3.13e-240	0.561299	0.648	0.478	9.8e-236	2
AT3G58790	galacturonosyltransferase 15	1.36e-235	0.898018	0.19	0.082	4.27e-231	2
AT3G16460	Mannose-binding lectin superfamily protein	1.38e-233	0.473513	0.647	0.478	4.31e-229	2
AT4G15760	monooxygenase 1	2.19e-231	0.958113	0.175	0.073	6.87e-227	2
AT2G39280	Ypt/Rab-GAP domain of gyp1p superfamily protein	1.83e-230	0.86888	0.236	0.115	5.74e-226	2
AT1G77260	S-adenosyl-L-methionine-dependent methyltransferases superfamily protein	2.29e-228	0.843568	0.166	0.068	7.18e-224	2
AT5G43760	3-ketoacyl-CoA synthase 20	5.16e-228	0.808786	0.286	0.151	1.62e-223	2
AT5G64740	E112,IXR2,ISOXABEN RESISTANT 2,PRC1,PROCUSTE 1	2.28e-223	0.62969	0.513	0.352	7.14e-219	2
AT3G13690	kinase with adenine nucleotide alpha hydrolases-like domain-containing protein	3.43e-223	0.882521	0.189	0.084	1.07e-218	2
AT1G78240	OSU1,QUA2,QUASIMODO2	1.82e-222	0.84069	0.221	0.105	5.71e-218	2
AT5G27220	Frigida-like protein	7.09e-221	0.834782	0.134	0.049	2.22e-216	2
AT1G14685	ATBPC2,BASIC PENTACYSTEINE 2,BBR/BPC2	7.72e-221	0.837658	0.239	0.119	2.42e-216	2
AT3G56590	hydroxyproline-rich glycoprotein family protein	1.07e-217	0.791054	0.21	0.098	3.36e-213	2
AT3G14220	GDSL-like Lipase/Acylhydrolase superfamily protein	5.85e-217	0.771851	0.127	0.046	1.83e-212	2
AT5G53660	AtGRF7,growth-regulating factor 7	1.25e-215	0.908167	0.151	0.06	3.93e-211	2
AT3G60965		8.22e-215	0.811603	0.138	0.052	2.58e-210	2
AT1G58250	HPS4,hypersensitive to Pi starvation 4	6.18e-214	0.869258	0.25	0.128	1.94e-209	2
AT1G79700	Integrase-type DNA-binding superfamily protein	3.99e-213	0.783281	0.3	0.166	1.25e-208	2
AT3G58850	HLH2	7.43e-211	0.761938	0.133	0.05	2.33e-206	2
AT4G38580	ATFP6,farnesylated protein 6,HIPP26,HEAVY METAL ASSOCIATED ISOPRENYLATED PLANT PROTEIN 26	1.57e-207	0.818037	0.118	0.042	4.91e-203	2
AT5G66210	calcium-dependent protein kinase 28	2.15e-206	0.803089	0.196	0.091	6.74e-202	2
AT2G385301	LP2,cdf3,cell growth defect factor-3	1.03e-205	0.393888	0.685	0.523	3.24e-201	2
AT5G14410	hypothetical protein	8.54e-205	0.815358	0.145	0.058	2.68e-200	2
AT1G11670	MATE efflux family protein	3.29e-204	0.777102	0.242	0.123	1.03e-199	2
AT1G04430	S-adenosyl-L-methionine-dependent methyltransferases superfamily protein	4.25e-203	0.762004	0.188	0.086	1.33e-198	2
AT3G49210	O-acyltransferase (WSD1-like) family protein	4.31e-201	0.898821	0.182	0.083	1.35e-196	2
AT1G04220	3-ketoacyl-CoA synthase 2	5.67e-201	0.656382	0.318	0.181	1.78e-196	2
AT5G18460	carboxyl-terminal peptidase (DUF239)	5.04e-199	0.757518	0.128	0.048	1.58e-194	2
AT5G15580	TRM2,TON1 Recruiting Motif 2	1.83e-197	0.774694	0.254	0.135	5.73e-193	2
AT3G22790	Kinase interacting (KIP1-like) family protein	4.51e-197	0.811048	0.128	0.049	1.41e-192	2
AT1G586021	LRR and NB-ARC domains-containing disease resistance protein	4.91e-196	1.024	0.215	0.107	1.54e-191	2
AT5G20950	Glycosyl hydrolase family protein	9.91e-196	0.8069	0.152	0.064	3.11e-191	2
AT1G75860	DNA ligase	2.06e-195	0.768307	0.224	0.112	6.47e-191	2
AT1G66760	MATE efflux family protein	1.06e-194	0.956123	0.126	0.048	3.34e-190	2
AT3G21250	ATMRP6,ARABIDOPSIS THALIANA MULTIDRUG RESISTANCE-ASSOCIATED PROTEIN 6,MRP6,multidrug resistance-associated protein 6	2.09e-191	0.891106	0.196	0.095	6.56e-187	2
AT5G67060	basic helix-loop-helix (bHLH) DNA-binding superfamily protein	2.25e-191	0.756745	0.103	0.035	7.07e-187	2
AT1G30835		5.76e-191	0.813599	0.256	0.139	1.81e-186	2
AT3G27906	hypothetical protein	8.34e-191	0.736881	0.148	0.062	2.61e-186	2
AT5G022401	NAD(P)-binding Rossmann-fold superfamily protein	4.28e-189	0.772284	0.136	0.055	1.34e-184	2
AT1G76500	AHL29,AT-hook motif nuclear-localized protein 29	4.42e-188	0.759079	0.103	0.035	1.38e-183	2
AT1G20100	DNA ligase-like protein	6.35e-188	0.62996	0.446	0.301	1.99e-183	2
AT1G74160	LONGIFOLIA protein	1.8e-186	0.786833	0.175	0.081	5.63e-182	2
AT3G57980	DNA-binding bromodomain-containing protein	2.73e-180	0.733277	0.128	0.051	8.57e-176	2
AT1G28670	GDSL-like Lipase/Acylhydrolase superfamily protein	3.3e-180	0.807857	0.187	0.09	1.04e-175	2
AT3G61830	auxin response factor 18	6.16e-180	0.750958	0.1	0.034	1.93e-175	2
AT2G02480	AAA-type ATPase family protein	9.33e-180	0.775909	0.17	0.078	2.92e-175	2
AT1G08660	SIA1,sialyltransferase-like 1	7.85e-177	0.750533	0.172	0.08	2.46e-172	2
AT1G80930	MIF4G domain-containing protein / MA3 domain-containing protein	3.53e-176	0.644372	0.421	0.283	1.11e-171	2
AT2G26910	ATPDR4,PLEIOTROPIC DRUG RESISTANCE 4,AtABCG32,PDR4,pleiotropic drug resistance 4,PEC1,PERMEABLE CUTICLE 1	2.12e-174	0.801433	0.17	0.079	6.66e-170	2
AT2G30500	Kinase interacting (KIP1-like) family protein	7.38e-174	0.787753	0.314	0.191	2.31e-169	2
AT2G28260	ATCNGC15,cyclic nucleotide-gated channel 15	2.18e-172	0.632966	0.102	0.036	6.83e-168	2
AT2G33435	RNA-binding (RRM/RBD/RNP motifs) family protein	2.3e-170	0.605546	0.432	0.294	7.2e-166	2
AT1G21830	hypothetical protein	3.57e-170	0.770814	0.198	0.1	1.12e-165	2
AT1G14710	hydroxyproline-rich glycoprotein family protein	7.59e-170	0.739608	0.198	0.1	2.38e-165	2
AT3G06410	Zinc finger C-x8-C-x5-C-x3-H type family protein	8.54e-169	0.708459	0.19	0.094	2.68e-164	2
AT1G720701	Chaperone DnaJ-domain superfamily protein	2.2e-168	0.707944	0.19	0.094	6.89e-164	2
AT4G236802	Polyketide cyclase/dehydrase and lipid transport superfamily protein	3.18e-168	1.27887	0.177	0.088	9.97e-164	2
AT3G516001	lipid transfer protein 5	5.6e-167	0.906975	0.161	0.075	1.75e-162	2
AT5G63320	nuclear protein X1	1.4e-163	0.638519	0.353	0.225	4.38e-159	2
AT1G74650	ATMYB31,ARABIDOPSIS THALIANA MYB DOMAIN PROTEIN 31,ATY13	1.65e-162	0.881319	0.144	0.064	5.18e-158	2
AT1G08510	fatty acyl-ACP thioesterases B	5.26e-161	0.524624	0.431	0.293	1.65e-156	2
AT1G69760	suppressor SRP40-like protein	1.63e-160	0.757795	0.247	0.14	5.11e-156	2
AT3G57930	rho GTPase-activating gacO-like protein	4.57e-160	0.871563	0.157	0.074	1.43e-155	2
AT2G27050	AtEIL1	8.14e-159	0.733557	0.212	0.113	2.55e-154	2
AT2G395801	zinc finger C3H1 domain protein	1.84e-158	0.625	0.356	0.23	5.78e-154	2
AT5G191401	aluminum induced protein with YGL and LRDR motifs	1.52e-156	0.696961	0.348	0.226	4.77e-152	2
AT5G20110	Dynein light chain type 1 family protein	6.77e-156	0.716011	0.153	0.071	2.12e-151	2
AT5G35935		7.04e-155	0.754118	0.126	0.053	2.21e-150	2
AT4G32570	TIFY domain protein 8	5.54e-153	0.672461	0.128	0.055	1.74e-148	2
AT5G38150	PLASTID MOVEMENT IMPAIRED protein (DUF827)	1.42e-152	0.711123	0.191	0.098	4.46e-148	2
AT1G75180	Erythronate-4-phosphate dehydrogenase family protein	4.05e-149	0.768353	0.137	0.062	1.27e-144	2
AT3G25840	Protein kinase superfamily protein	3.24e-146	0.443606	0.577	0.435	1.02e-141	2
AT4G31570	nucleoporin	1.25e-145	0.63484	0.34	0.22	3.91e-141	2
AT5G15740	O-fucosyltransferase family protein	1.61e-145	0.611559	0.101	0.039	5.06e-141	2
AT5G03760	Nucleotide-diphospho-sugar transferases superfamily protein	4.07e-145	0.477696	0.345	0.218	1.28e-140	2
AT3G02110	serine carboxypeptidase-like 25	1.87e-143	0.751831	0.137	0.063	5.86e-139	2
AT4G26630	DEK3,DEK-domain containing protein 3	2.34e-142	0.677944	0.499	0.376	7.35e-138	2
AT5G12950	proline-tRNA ligase (DUF1680)	5.28e-142	0.638932	0.107	0.043	1.65e-137	2
AT5G152301	GAST1 protein homolog 4	8.55e-141	0.476506	0.692	0.587	2.68e-136	2
AT4G056311	hypothetical protein	7.39e-140	0.436745	0.381	0.253	2.32e-135	2
AT1G31070	GLCNA.UT1,N-acetylglucosamine-1-phosphate uridylyltransferase 1	1.34e-139	0.690352	0.17	0.086	4.21e-135	2
AT1G70100	neurofilament heavy protein	1.51e-139	0.719418	0.132	0.06	4.74e-135	2
AT5G06440	polyketide cyclase/dehydrase/lipid transport superfamily protein	3.94e-139	0.717962	0.161	0.08	1.24e-134	2
AT1G64710	GroES-like zinc-binding alcohol dehydrogenase family protein	4.51e-138	0.696672	0.15	0.072	1.42e-133	2
AT5G11800	ATKEA6,ARABIDOPSIS THALIANA K+ EFFLUX ANTIPORTER 6	4.56e-138	0.635597	0.149	0.072	1.43e-133	2
AT2G42270	U5 small nuclear ribonucleoprotein helicase	3.24e-137	0.632326	0.317	0.203	1.02e-132	2
AT1G34110	Leucine-rich receptor-like protein kinase family protein	3.55e-136	0.68684	0.146	0.07	1.11e-131	2
AT1G27210	ARM repeat superfamily protein	3.82e-136	0.688559	0.201	0.11	1.2e-131	2
AT4G37820	transmembrane protein	1.13e-135	0.707044	0.138	0.065	3.53e-131	2
AT5G62390	ATBAG7,BCL-2-associated athanogene 7	4.86e-135	0.67848	0.338	0.225	1.52e-130	2
AT5G09870	MUM3,MUCILAGE-MODIFIED 3	2.23e-134	0.69546	0.144	0.069	7e-130	2
AT4G14920	Acyl-CoA N-acyltransferase with RING/FYVE/PHD-type zinc finger protein	1.61e-133	0.671106	0.198	0.109	5.06e-129	2
AT5G04770	ATCAT6,ARABIDOPSIS THALIANA CATIONIC AMINO ACID TRANSPORTER 6	4.25e-132	0.744712	0.119	0.053	1.33e-127	2
AT3G24080	KRR1 family protein	7.75e-132	0.637181	0.268	0.164	2.43e-127	2
AT1G785701	ATRHM1,ARABIDOPSIS THALIANA RHAMNOSE BIOSYNTHESIS 1,ROL1,REPRESSOR OF LRX1 1	1.18e-131	0.622699	0.156	0.078	3.7e-127	2
AT4G03190	AFB1,AUXIN SIGNALING F BOX PROTEIN 1,ATGRH1	5.86e-131	0.647881	0.156	0.079	1.84e-126	2
AT1G74790	catalytics	7.86e-131	0.690009	0.143	0.069	2.47e-126	2
AT2G42870	HLH1,HELIX-LOOP-HELIX 1	3.38e-130	0.635857	0.128	0.059	1.06e-125	2
AT1G29418	transmembrane protein	2.76e-129	0.687165	0.168	0.087	8.66e-125	2
AT4G22130	STRUBBELIG-receptor family 8	7.15e-129	0.603126	0.109	0.047	2.24e-124	2
AT1G19870	IQD32,IQ-domain 32	5.34e-127	0.597573	0.324	0.214	1.67e-122	2
AT2G22080	transmembrane protein	8.88e-127	0.720687	0.165	0.087	2.78e-122	2
AT2G34150	ATRANGAP2,ATSCAR1,SCAR1,WAVE1,WISKOTT-ALDRICH SYNDROME PROTEIN FAMILY VERPROLIN HOMOLOGOUS PROTEIN 1	1.13e-126	0.685795	0.115	0.051	3.55e-122	2
AT1G60860	ARF-GAP domain 2	3.14e-126	0.603478	0.102	0.043	9.84e-122	2
AT3G53400	peptide upstream protein	8.89e-126	0.667733	0.101	0.042	2.79e-121	2
AT4G36010	Pathogenesis-related thaumatin superfamily protein	8.94e-126	0.629157	0.125	0.058	2.8e-121	2
AT1G14120	2-oxoglutarate (2OG) and Fe(II)-dependent oxygenase superfamily protein	8.96e-126	0.624717	0.101	0.042	2.81e-121	2
AT4G38900	bZIP29,basic leucine-zipper 29	6.61e-124	0.723384	0.103	0.044	2.07e-119	2
AT1G67590	Remorin family protein	3.5e-123	0.612236	0.128	0.061	1.1e-118	2
AT3G56170	CAN1,calcium dependent nuclease 1	3.63e-123	0.685526	0.13	0.062	1.14e-118	2
AT5G13460	IQ-domain 11	3.8e-123	0.639075	0.153	0.078	1.19e-118	2
AT5G64300	ATGCH,ARABIDOPSIS THALIANA GTP CYCLOHYDROLASE II,ATRIBA1,Arabidopsis thaliana riboflavin A1,RFD1,RED FLUORESCENT IN DARKNESS 1,RIBA1,riboflavin A1	5.69e-123	0.603428	0.215	0.124	1.78e-118	2
AT2G39980	HXXXD-type acyl-transferase family protein	5.95e-123	0.80218	0.216	0.127	1.87e-118	2
AT5G56360	calmodulin-binding protein	1.37e-122	0.599716	0.14	0.068	4.3e-118	2
AT2G22125	POM2,POM-POM 2	3.37e-122	0.580963	0.265	0.165	1.06e-117	2
AT1G72600	hydroxyproline-rich glycoprotein family protein	4.84e-122	0.699362	0.132	0.063	1.52e-117	2
AT1G53300	tetratricopetide-repeat thioredoxin-like 1	2.77e-121	0.613551	0.139	0.068	8.67e-117	2
AT4G018501	AtSAM2,MAT2,SAM2,S-ADENOSYLMETHIONINE SYNTHETASE 2	3.1e-121	0.578373	0.309	0.203	9.73e-117	2
AT1G08260	ABO4,ABA OVERLY SENSITIVE 4,EMB142,EMBRYO DEFECTIVE 142,EMB2284,EMBRYO DEFECTIVE 2284,EMB529,EMBRYO DEFECTIVE 529,ESD7,EARLY IN SHORT DAYS 7,POL2A	4.74e-121	0.632493	0.107	0.047	1.49e-116	2
AT2G055401	Glycine-rich protein family	1.42e-120	0.493933	0.32	0.209	4.44e-116	2
AT4G00990	Transcription factor jumonji (jmjC) domain-containing protein	8.07e-120	0.622062	0.107	0.047	2.53e-115	2
AT1G20960	U5 small nuclear ribonucleoprotein helicase	9.25e-120	0.687187	0.288	0.188	2.9e-115	2
AT2G242801	alpha/beta-Hydrolases superfamily protein	3.44e-119	0.791676	0.154	0.08	1.08e-114	2
AT5G06700	TBR,TBR,TRICHOME BIREFRINGENCE	4.22e-119	0.635048	0.202	0.116	1.32e-114	2
AT1G63010	Major Facilitator Superfamily with SPX (SYG1/Pho81/XPR1) domain-containing protein	6.95e-118	0.621327	0.111	0.05	2.18e-113	2
AT1G24460	TGN-related, localized SYP41 interacting protein	7.4e-118	0.63522	0.242	0.149	2.32e-113	2
AT5G54200	Transducin/WD40 repeat-like superfamily protein	1.12e-117	0.639006	0.148	0.075	3.53e-113	2
AT5G51300	AtSF1,Arabidopsis SF1 homolog	2.27e-117	0.613041	0.248	0.153	7.12e-113	2
AT3G17120	transmembrane protein	9.51e-117	0.591155	0.153	0.079	2.98e-112	2
AT4G08950	Phosphate-responsive 1 family protein	4.56e-116	0.616831	0.225	0.135	1.43e-111	2
AT5G179201	ATCIMS,COBALAMIN-INDEPENDENT METHIONINE SYNTHASE,ATMETS	4.86e-116	0.43476	0.455	0.338	1.52e-111	2
AT5G14930	senescence-associated gene 101	4.9e-116	0.650334	0.159	0.084	1.54e-111	2
AT4G290201	glycine-rich protein	1.58e-115	0.611094	0.272	0.175	4.95e-111	2
AT1G67730	ATKCR1,YBR159	2.15e-115	0.630856	0.164	0.088	6.73e-111	2
AT1G61180	LRR and NB-ARC domains-containing disease resistance protein	7.73e-115	0.637969	0.131	0.064	2.42e-110	2
AT1G17720	Protein phosphatase 2A, regulatory subunit PR55	7.64e-114	0.517018	0.386	0.278	2.39e-109	2
AT4G22540	OSBP(oxysterol binding protein)-related protein 2A	2.95e-113	0.588536	0.223	0.134	9.25e-109	2
AT4G22010	SKU5 similar 4	2.51e-111	0.566505	0.183	0.103	7.88e-107	2
AT5G44800	PKR1,PICKLE RELATED 1	2.87e-111	0.536306	0.365	0.258	9.01e-107	2
AT3G553601	ATTSC13,ECR,ENOYL-COA REDUCTASE,GLH6,GLASSY HAIR 6,TSC13	3.23e-111	0.59403	0.146	0.076	1.01e-106	2
AT3G23930	troponin T, skeletal protein	6.53e-111	0.60385	0.104	0.046	2.05e-106	2
AT3G45730	hypothetical protein	7.62e-111	0.573913	0.105	0.047	2.39e-106	2
AT3G43720	Bifunctional inhibitor/lipid-transfer protein/seed storage 2S albumin superfamily protein	9.95e-111	0.536389	0.148	0.076	3.12e-106	2
AT3G14980	IDM1,increased DNA methylation 1	7.38e-110	0.662157	0.143	0.074	2.31e-105	2
AT1G79990	coatomer subunit beta-2	1.12e-109	0.571221	0.195	0.113	3.51e-105	2
AT4G21570	organic solute transporter ostalpha protein (DUF300)	1.17e-109	0.616086	0.125	0.061	3.66e-105	2
AT4G14750	IQ-domain 19	1.47e-109	0.571375	0.139	0.071	4.6e-105	2
AT4G28400	Protein phosphatase 2C family protein	6.54e-109	0.57831	0.107	0.049	2.05e-104	2
AT1G76880	Duplicated homeodomain-like superfamily protein	1.22e-108	0.563536	0.289	0.191	3.82e-104	2
AT2G16485	GW repeat- and PHD finger-containing protein NERD	1.54e-107	0.599966	0.278	0.183	4.84e-103	2
AT5G27650	Tudor/PWWP/MBT superfamily protein	5.68e-107	0.588091	0.25	0.158	1.78e-102	2
AT5G24620	Pathogenesis-related thaumatin superfamily protein	3.58e-105	0.572902	0.251	0.16	1.12e-100	2
AT2G20190	ATCLASP,CLIP-ASSOCIATED PROTEIN	5.23e-105	0.584186	0.227	0.141	1.64e-100	2
AT5G10550	global transcription factor group E2	3.82e-104	0.601654	0.205	0.122	1.2e-99	2
AT1G040401	HAD superfamily, subfamily IIIB acid phosphatase	6.11e-104	0.501441	0.217	0.131	1.91e-99	2
AT1G58270	TRAF-like family protein	3.05e-103	0.592269	0.144	0.076	9.55e-99	2
AT5G04020	calmodulin binding protein	5.47e-102	0.568625	0.213	0.129	1.71e-97	2
AT1G08230	Transmembrane amino acid transporter family protein	3.21e-101	0.748638	0.109	0.053	1.01e-96	2
AT1G45130	AtBGAL5	5.54e-101	0.552124	0.176	0.1	1.74e-96	2
AT3G506701	U1SNRNP	1.19e-100	0.504077	0.326	0.226	3.72e-96	2
AT2G11225	hypothetical protein	2.37e-99	0.430371	0.445	0.333	7.42e-95	2
AT5G07920	ATDGK1,DIACYLGLYCEROL KINASE 1	6.88e-99	0.652077	0.13	0.068	2.16e-94	2
AT5G43700	IAA4,indole-3-acetic acid inducible 4	3.06e-97	0.538655	0.236	0.151	9.6e-93	2
AT3G05545	RING/U-box superfamily protein	3.92e-97	0.530027	0.325	0.23	1.23e-92	2
AT3G29075	glycine-rich protein	1.94e-96	0.595697	0.129	0.067	6.08e-92	2
AT1G62310	transcription factor jumonji (jmjC) domain-containing protein	2.16e-96	0.517974	0.258	0.168	6.76e-92	2
AT5G64390	RNA-binding KH domain-containing protein	2.73e-96	0.712574	0.254	0.168	8.56e-92	2
AT3G568601	UBP1-associated protein 2A	2.83e-96	0.492609	0.362	0.261	8.86e-92	2
AT3G25500	AHF1,ATFH1,ARABIDOPSIS THALIANA FORMIN HOMOLOGY 1,FH1,FORMIN HOMOLOGY 1	3.25e-96	0.582124	0.135	0.072	1.02e-91	2
AT1G33790	jacalin lectin family protein	6.09e-96	0.933511	0.13	0.069	1.91e-91	2
AT4G14360	S-adenosyl-L-methionine-dependent methyltransferases superfamily protein	6.77e-96	0.541737	0.1	0.047	2.12e-91	2
AT1G24160	triadin	6.6e-95	0.627482	0.159	0.09	2.07e-90	2
AT1G08010	GATA transcription factor 11	5.47e-94	0.491537	0.103	0.049	1.71e-89	2
AT1G26580	ELM2 domain protein	1.88e-93	0.375763	0.514	0.405	5.91e-89	2
AT4G33580	ATBCA5,A. THALIANA BETA CARBONIC ANHYDRASE 5	1.18e-92	0.560284	0.139	0.076	3.69e-88	2
AT1G152001	protein-protein interaction regulator family protein	2.31e-92	0.485205	0.299	0.204	7.24e-88	2
AT1G268501	S-adenosyl-L-methionine-dependent methyltransferases superfamily protein	3.44e-92	0.582324	0.21	0.132	1.08e-87	2
AT2G29420	ATGSTU7,glutathione S-transferase tau 7,GST25,GLUTATHIONE S-TRANSFERASE 25	4.62e-92	0.642814	0.136	0.074	1.45e-87	2
AT2G440601	LEA26,late embryogenesis abundant 26	1.36e-91	0.574394	0.194	0.119	4.26e-87	2
AT5G03730	AtCTR1,SIS1,SUGAR-INSENSITIVE 1	2.55e-91	0.560209	0.194	0.118	8e-87	2
AT1G02400	ATGA2OX4,Arabidopsis thaliana gibberellin 2-oxidase 4,ATGA2OX6,ARABIDOPSIS THALIANA GIBBERELLIN 2-OXIDASE 6,DTA1,DOWNSTREAM TARGET OF AGL15 1	9.47e-91	0.613153	0.114	0.057	2.97e-86	2
AT2G02170	Remorin family protein	4.58e-90	0.526601	0.104	0.051	1.44e-85	2
AT1G562201	Dormancy/auxin associated family protein	1.07e-89	0.453138	0.576	0.485	3.35e-85	2
AT1G61890	MATE efflux family protein	1.41e-89	0.323481	0.286	0.191	4.41e-85	2
AT2G38650	LGT7,LIKE GLYCOSYL TRANSFERASE 7	8.15e-89	0.504551	0.14	0.077	2.56e-84	2
AT1G79830	golgin Putative 5	2.92e-88	0.47738	0.365	0.27	9.15e-84	2
AT1G59750	auxin response factor 1	1.04e-87	0.523267	0.175	0.105	3.25e-83	2
AT1G30330	auxin response factor 6	5.54e-87	0.540101	0.13	0.07	1.74e-82	2
AT3G55560	AHL15,AT-hook motif nuclear-localized protein 15	1.54e-86	0.64581	0.131	0.072	4.84e-82	2
AT4G39170	Sec14p-like phosphatidylinositol transfer family protein	3.22e-86	0.531799	0.121	0.064	1.01e-81	2
AT3G02600	ATLPP3,LIPID PHOSPHATE PHOSPHATASE 3	4.7e-86	0.553239	0.15	0.086	1.47e-81	2
AT1G74670	Gibberellin-regulated family protein	1.27e-85	0.826309	0.1	0.05	3.99e-81	2
AT1G59610	ADL3,dynamin-like 3,CF1,DRP2B,Dynamin related protein 2B	3.13e-85	0.510289	0.298	0.209	9.81e-81	2
AT4G35160	O-methyltransferase family protein	7.61e-85	0.533707	0.127	0.068	2.39e-80	2
AT5G03280	ATEIN2,CKR1,CYTOKININ RESISTANT 1,ERA3,ENHANCED RESPONSE TO ABA3,ORE2,ORESARA 2,ORE3,ORESARA 3,PIR2	1.14e-84	0.535056	0.308	0.22	3.58e-80	2
AT5G08450	HDC1,Histone Deacetylation Complex 1,RXT3-like,RXT3-like	2.65e-84	0.465845	0.355	0.261	8.31e-80	2
AT4G00710	BR-signaling kinase 3	4.13e-84	0.53089	0.172	0.103	1.29e-79	2
AT2G14255	Ankyrin repeat family protein with DHHC zinc finger domain-containing protein	3.87e-83	0.519627	0.187	0.115	1.21e-78	2
AT1G51940	AtLYK3	5.59e-83	0.47549	0.118	0.062	1.75e-78	2
AT5G04420	Galactose oxidase/kelch repeat superfamily protein	2.49e-82	0.509182	0.119	0.063	7.8e-78	2
AT1G68060	ATMAP70-1,microtubule-associated proteins 70-1	2.6e-82	0.545707	0.145	0.083	8.16e-78	2
AT2G441601	methylenetetrahydrofolate reductase 2	1.09e-81	0.467041	0.126	0.069	3.43e-77	2
AT2G35630	GEM1	1.73e-81	0.464569	0.33	0.24	5.43e-77	2
AT1G80840	ATWRKY40	5.02e-80	0.516505	0.123	0.066	1.57e-75	2
AT3G16430	PBPII	5.87e-80	0.461937	0.186	0.114	1.84e-75	2
AT5G66030	Golgi-localized GRIP domain-containing protein	9.48e-80	0.455711	0.304	0.218	2.97e-75	2
AT3G12810	SRCAP,chr13	2.29e-79	0.572505	0.157	0.093	7.19e-75	2
AT3G24050	GATA transcription factor 1	4.69e-79	0.51073	0.247	0.167	1.47e-74	2
AT1G03610	plant/protein (DUF789)	7.91e-79	0.555173	0.105	0.054	2.48e-74	2
AT2G148901	arabinogalactan protein 9	1.23e-78	0.373215	0.357	0.262	3.87e-74	2
AT1G05380	Acyl-CoA N-acyltransferase with RING/FYVE/PHD-type zinc finger protein	1.56e-78	0.541108	0.177	0.109	4.91e-74	2
AT2G014501	ATMPK17,MAP kinase 17	4.44e-78	0.27821	0.634	0.55	1.39e-73	2
AT3G18480	AtCASP,CCAAT-displacement protein alternatively spliced product	3.86e-77	0.509936	0.122	0.067	1.21e-72	2
AT4G13100	RING/U-box superfamily protein	6.09e-77	0.518932	0.112	0.059	1.91e-72	2
AT5G24350	MIP2,MAG2-interacting protein 2	6.21e-77	0.51276	0.203	0.13	1.95e-72	2
AT4G02500	ATXT2,ARABIDOPSIS THALIANA UDP-XYLOSYLTRANSFERASE 2,AtXXT2,XXT2,XYG XYLOSYLTRANSFERASE 2	2.32e-76	0.519975	0.129	0.072	7.27e-72	2
AT3G30380	alpha/beta-Hydrolases superfamily protein	2.59e-76	0.487293	0.145	0.084	8.12e-72	2
AT5G04560	HhH-GPD base excision DNA repair family protein	7.44e-76	0.477589	0.257	0.177	2.33e-71	2
AT5G26850	Uncharacterized protein	1.02e-75	0.505279	0.13	0.073	3.2e-71	2
AT2G44430	DNA-binding bromodomain-containing protein	1.9e-75	0.528819	0.228	0.153	5.95e-71	2
AT5G04530	3-ketoacyl-CoA synthase 19	2.15e-75	0.584433	0.104	0.055	6.76e-71	2
AT4G00740	S-adenosyl-L-methionine-dependent methyltransferases superfamily protein	2.21e-75	0.503899	0.108	0.057	6.94e-71	2
AT3G54760	dentin sialophosphoprotein-like protein	4.96e-75	0.503054	0.185	0.117	1.56e-70	2
AT3G49810	atPub30,U-box protein 30	1.09e-74	0.495376	0.158	0.096	3.4e-70	2
AT1G49730	Protein kinase superfamily protein	2.03e-74	0.498569	0.107	0.057	6.38e-70	2
AT1G24764	ATMAP70-2,microtubule-associated proteins 70-2	2.67e-74	0.516895	0.136	0.079	8.36e-70	2
AT1G11000	ATMLO4,MILDEW RESISTANCE LOCUS O 4	3.37e-74	0.461257	0.145	0.085	1.06e-69	2
AT2G29210	splicing factor PWI domain-containing protein	3.41e-74	0.500149	0.184	0.117	1.07e-69	2
AT5G48610	myb-like protein X	4.2e-74	0.527084	0.183	0.116	1.32e-69	2
AT4G28570	Long-chain fatty alcohol dehydrogenase family protein	7.37e-74	0.500838	0.116	0.063	2.31e-69	2
AT2G37640	Barwin-like endoglucanases superfamily protein	7.74e-74	0.345422	0.239	0.159	2.43e-69	2
AT3G52890	KCBP-interacting protein kinase	8.91e-74	0.473063	0.132	0.076	2.79e-69	2
AT3G599701	methylenetetrahydrofolate reductase 1	1.13e-73	0.490167	0.144	0.085	3.53e-69	2
AT4G37790	Homeobox-leucine zipper protein family	1.94e-73	0.474147	0.249	0.171	6.07e-69	2
AT4G32620	Enhancer of polycomb-like transcription factor protein	3.16e-73	0.518822	0.173	0.108	9.92e-69	2
AT1G52360	Coatomer, beta' subunit	4.32e-73	0.490687	0.2	0.13	1.35e-68	2
AT5G65050	MAF2,MADS AFFECTING FLOWERING 2	5.37e-73	0.46881	0.284	0.203	1.68e-68	2
AT3G058901	Low temperature and salt responsive protein family	8e-73	0.420486	0.293	0.21	2.51e-68	2
AT3G62900	CW-type Zinc Finger	1.32e-72	0.488523	0.254	0.177	4.14e-68	2
AT3G28910	ATMYB30	1.68e-72	0.512028	0.156	0.094	5.26e-68	2
AT1G58350	Putative serine esterase family protein	2.69e-72	0.456012	0.108	0.058	8.43e-68	2
AT2G259701	KH domain-containing protein	1.92e-71	0.425053	0.294	0.212	6e-67	2
AT1G63700	EMB71,EMBRYO DEFECTIVE 71,MAPKKK4,MAP KINASE KINASE KINASE 4	2.72e-71	0.488189	0.182	0.116	8.52e-67	2
AT3G06550	O-acetyltransferase family protein	3.04e-71	0.485509	0.109	0.059	9.52e-67	2
AT1G318122	ACBP,ACYL-COA-BINDING PROTEIN,AtACBP6	3.26e-71	0.347308	0.446	0.351	1.02e-66	2
AT5G43270	squamosa promoter binding protein-like 2	3.64e-71	0.415039	0.232	0.156	1.14e-66	2
AT1G13220	CRWN2,CROWDED NUCLEI 2	6.32e-71	0.506435	0.119	0.066	1.98e-66	2
AT4G142701	polyadenylate-binding protein interacting protein	2.86e-69	0.495091	0.146	0.088	8.96e-65	2
AT4G32285	ENTH/ANTH/VHS superfamily protein	3.29e-69	0.51352	0.176	0.112	1.03e-64	2
AT5G09410	CAMTA1,calmodulin-binding transcription activator 1	4.04e-69	0.477443	0.184	0.118	1.27e-64	2
AT4G23820	Pectin lyase-like superfamily protein	7.41e-69	0.509633	0.131	0.076	2.32e-64	2
AT1G10870	ARF-GAP domain 4	7.56e-69	0.483645	0.113	0.062	2.37e-64	2
AT5G11170	DEAD/DEAH box RNA helicase family protein	1.22e-68	0.47126	0.28	0.203	3.83e-64	2
AT5G581401	AtPHOT2,NPL1,NON PHOTOTROPIC HYPOCOTYL 1-LIKE	1.27e-68	0.57595	0.15	0.092	3.97e-64	2
AT2G46560	transducin family protein / WD-40 repeat family protein	2.47e-68	0.482653	0.204	0.135	7.73e-64	2
AT5G55230	ATMAP65-1,microtubule-associated proteins 65-1	9.07e-68	0.515987	0.119	0.068	2.84e-63	2
AT4G10080	transmembrane protein	4.93e-67	0.527197	0.158	0.099	1.54e-62	2
AT3G14172	GPI-anchored adhesin-like protein	6.48e-67	0.455514	0.181	0.116	2.03e-62	2
AT1G12500	Nucleotide-sugar transporter family protein	6.51e-67	0.455906	0.113	0.063	2.04e-62	2
AT1G09530	PAP3,PHYTOCHROME-ASSOCIATED PROTEIN 3,POC1,PHOTOCURRENT 1	1.22e-66	0.460995	0.201	0.134	3.83e-62	2
AT4G39050	Kinesin motor family protein	1.43e-66	0.445563	0.228	0.156	4.49e-62	2
AT2G263301	QRP1,QUANTITATIVE RESISTANCE TO PLECTOSPHAERELLA 1	4.8e-66	0.537951	0.119	0.068	1.51e-61	2
AT4G30993	Calcineurin-like metallo-phosphoesterase superfamily protein	5.36e-66	0.56471	0.128	0.075	1.68e-61	2
AT3G15120	P-loop containing nucleoside triphosphate hydrolases superfamily protein	5.83e-66	0.544037	0.154	0.095	1.83e-61	2
AT3G17100	AIF3,ATBS1 Interacting Factor 3	9.51e-66	0.487707	0.248	0.175	2.98e-61	2
AT2G242701	aldehyde dehydrogenase 11A3	2.54e-65	0.698693	0.136	0.083	7.96e-61	2
AT3G15470	Transducin/WD40 repeat-like superfamily protein	4.02e-65	0.467428	0.137	0.082	1.26e-60	2
AT2G31980	AtCYS2,PHYTOCYSTATIN 2	9.04e-65	0.401581	0.143	0.087	2.83e-60	2
AT3G50370	hypothetical protein	1.15e-64	0.471946	0.298	0.222	3.61e-60	2
AT3G54670	ATSMC1,SMC1,STRUCTURAL MAINTENANCE OF CHROMOSOMES 1	1.51e-64	0.485274	0.173	0.111	4.75e-60	2
AT1G67140	HEAT repeat-containing protein	1.67e-64	0.475122	0.182	0.119	5.23e-60	2
AT1G75680	AtGH9B7,glycosyl hydrolase 9B7	1.85e-64	0.472515	0.145	0.089	5.79e-60	2
AT4G15180	ATXR3	2.21e-64	0.434819	0.303	0.224	6.92e-60	2
AT1G55860	LOW protein: E3 ubiquitin ligase-like protein	2.38e-64	0.43851	0.282	0.205	7.47e-60	2
AT4G31880	transcriptional regulator	2.66e-64	0.517491	0.167	0.107	8.35e-60	2
AT2G45540	BCHC2,Beach-Domain Homolog C2	8.99e-64	0.476083	0.212	0.145	2.82e-59	2
AT5G226401	TIC100,TRANSLOCON AT THE INNER ENVELOPE MEMBRANE OF CHLOROPLASTS 100	1.78e-63	0.359467	0.253	0.178	5.59e-59	2
AT1G80260	Spc97 / Spc98 family of spindle pole body (SBP) component	5.13e-63	0.460008	0.1	0.055	1.61e-58	2
AT5G45280	PAE11,pectin acetylesterase 11	6.05e-63	0.423352	0.146	0.09	1.9e-58	2
[truncated: 14,942 more rows]
