# Supplementary material for: Transient cell states encode positional information to direct asymmetric growth
Source: bioRxiv. 2026 May 22:2026.05.21.726925. Preprint. [Version 1] doi: 10.64898/2026.05.21.726925 (PMC13228422; doi:10.64898/2026.05.21.726925)
Supplement: Supplement 3 — Supplementary Table 2. Genes upregulated by ethylene treatment within individual seedling clusters. [file media-3.xlsx]

## Sheet: et.up.0
Supplementary Table 2. Genes upregulated by ethylene treatment within individual seedling clusters
AT3G16770
AT2G01008
AT2G16586
AT2G44080
AT1G76930
AT1G62380
AT3G47340
AT3G21720
AT1G05010
AT5G14780
AT5G55790
AT5G14920
AT5G21940
AT4G05631
AT5G63650
AT4G32460
AT1G07590
AT5G25350
AT3G63400
AT2G15880
AT1G10070
AT4G11610
AT5G03280
AT4G35720

## Sheet: et.up.1
Supplementary Table 2. Genes upregulated by ethylene treatment within individual seedling clusters
AT1G62380
AT2G39980
AT2G41230
AT5G14920
AT2G44080
AT4G12470
AT2G38530
AT1G77330
AT5G14780
AT1G19530
AT4G15550
AT3G16770
AT4G35160
AT1G05010
AT4G02520
AT3G44990
AT1G06080
AT3G23150
AT5G01210
AT3G61440
AT4G01850
AT3G59900
AT5G25350
AT5G50335
AT1G25560
AT5G02500
AT1G36060
AT1G33790
AT5G53980
AT3G14230
AT4G32460
AT2G39705
AT3G23810
AT5G57760
AT2G05510
AT2G01008
AT1G62770
AT3G04720
AT2G05380
AT4G30280
AT1G26270
AT5G62280
AT4G35720
AT5G18670
AT1G09530
AT4G12880
AT3G48990
AT4G30290
AT4G27440
AT5G03670
AT3G60530
AT2G47160
AT4G14130
AT5G53660
AT4G26080
AT5G03740
AT2G47510
AT5G03730
AT5G66170
AT5G64100
AT1G04220

## Sheet: et.up.2
Supplementary Table 2. Genes upregulated by ethylene treatment within individual seedling clusters
AT3G20395
AT2G39980
AT2G39705
AT1G06080
AT5G25350
AT2G44080
AT2G01008
AT1G36060
AT5G03670
AT1G74650
AT3G20390
AT1G79120
AT5G57240
AT2G44570
AT3G44990
AT3G59900
AT1G65920
AT3G50330
AT1G10060
AT1G33790
AT3G23150
AT5G02540
AT3G25730
AT5G63650
AT3G24929
AT2G02850
AT1G35115
AT2G39350
AT5G57760
AT5G11790
AT2G25490
AT5G14920
AT3G56170
AT4G13040
AT4G35720
AT3G21720
AT4G10380
AT1G21910
AT5G17700
AT5G22500
AT2G22795
AT1G10160
AT4G08950
AT5G03740
AT3G61440
AT5G03730
AT1G05010
AT1G62380
AT4G23750
AT4G35160
AT4G11610
AT4G33580
AT1G01650
AT4G39840
AT2G34300
AT3G16770
AT1G69760
AT5G28300
AT3G32980
AT5G46330
AT1G76930
AT1G04680
AT4G35070
AT1G26580
AT1G32240
AT3G47360
AT1G66180
AT1G04220
AT5G26260
AT1G20970
AT1G36160
AT5G55790
AT1G20960

## Sheet: et.up.3
Supplementary Table 2. Genes upregulated by ethylene treatment within individual seedling clusters
AT2G39980
AT1G62380
AT5G14920
AT1G05010
AT1G04220
AT4G32460
AT3G15370
AT5G25350
AT4G35160
AT2G44570
AT1G36060
AT3G16770
AT3G28310
AT5G24530
AT1G77330
AT3G14850
AT5G14780
AT3G61440
AT2G44080
AT4G10380
AT3G23150
AT1G62770
AT4G30280
AT5G66310
AT4G19380
AT1G53340
AT5G57340
AT2G38530
AT1G03790
AT2G39705
AT1G25560
AT1G65920
AT5G51670
AT4G02330
AT2G47270
AT1G54410
AT5G03280
AT1G09530
AT1G19350
AT2G36080
AT2G28570
AT3G23810
AT5G03670
AT3G60550
AT3G59680
AT4G02380
AT4G31000
AT4G24480
AT5G12170
AT3G60530
AT3G32980
AT1G32240
AT2G25490
AT5G48560
AT3G24670
AT2G34300
AT1G41830
AT5G06570
AT4G37800
AT1G66180
AT1G64460
AT1G73830
AT4G01850
AT1G61255
AT1G21910
AT1G06080
AT3G45290
AT5G01210
AT3G27580
AT5G53980
AT1G23060
AT2G17880
AT3G59900
AT1G54130
AT1G08510
AT5G41790
AT1G74650
AT3G14370
AT4G36360
AT1G31850
AT2G36890
AT2G05520
AT5G02260
AT1G27670
AT3G14595
AT1G18400
AT2G47160
AT4G35720
AT5G65480
AT5G10770
AT5G54490
AT1G13390
AT5G49630
AT5G47060
AT1G04310
AT5G48800
AT3G25730
AT5G57240
AT4G04745
AT2G18160
AT2G01008
AT5G22310
AT1G68560
AT1G26920
AT2G32240
AT4G23510
AT3G47360
AT4G02715
AT5G38200
AT4G32410
AT4G02725
AT3G59690
AT5G06700
AT2G30230
AT3G56170
AT1G76930
AT3G23820
AT4G19120
AT2G34650
AT2G36910
AT4G39350
AT5G64440
AT2G01670
AT3G13600
AT2G30070
AT5G27220
AT3G44990
AT2G22795
AT3G43270
AT2G35860
AT1G71697
AT3G14840
AT5G11790
AT4G12880
AT2G26710
AT2G29980
AT3G48970
AT3G49350
AT5G57710
AT5G16730
AT1G17745
AT5G03760
AT2G26300
AT1G53300
AT1G04250
AT4G37240
AT5G24570
AT1G71695
AT3G19370
AT3G14590
AT1G75390
AT5G37790
AT5G23450
AT5G24030
AT4G14640
AT3G23450
AT5G58900
AT5G60920
AT3G05920
AT5G05170
AT5G13180
AT4G14750
AT1G04680
AT3G54810
AT4G38900
AT5G24910
AT3G17390
AT5G67390
AT1G27210
AT1G78240
AT4G30290
AT5G49700
AT5G03730
AT1G20190
AT5G26230
AT5G28300
AT1G01650
AT4G33580
AT2G41170
AT1G70410
AT2G22475
AT4G39840
AT2G22125
AT3G47350
AT4G23870
AT3G24929
AT1G23080
AT2G04780
AT4G14560
AT1G53700
AT2G39400
AT2G47650
AT2G40940
AT3G06150
AT1G34370
AT4G21410
AT4G21400
AT1G35115
AT1G21310
AT5G02480
AT3G50560
AT1G29400
AT3G12710
AT1G53380
AT1G36160
AT4G00730
AT4G13660
AT4G22010
AT5G17920
AT1G35720
AT1G64640
AT5G66920
AT3G21720
AT1G20980
AT4G26080
AT1G29670
AT2G19570
AT3G53400
AT1G78570
AT5G17330
AT3G14230
AT5G25460

## Sheet: et.up.4
Supplementary Table 2. Genes upregulated by ethylene treatment within individual seedling clusters
AT3G16770
AT1G36060
AT1G62380
AT2G39980
AT5G14780
AT4G12470
AT5G14920
AT5G25350
AT4G15550
AT1G03790
AT1G08510
AT1G05010
AT2G17880
AT5G10770
AT1G25560
AT5G65480
AT4G02380
AT2G44080
AT2G28570
AT2G36080
AT5G57340
AT4G24480
AT2G39705
AT1G19530
AT3G23150
AT3G53200
AT3G45300
AT2G47160
AT1G66180
AT3G48990
AT1G20440
AT4G30420
AT5G53980
AT4G30270
AT4G02715
AT4G10380
AT2G36890
AT5G52310
AT2G39400
AT2G25490
AT1G77330
AT3G61440
AT5G12170
AT3G15450
AT5G03670
AT4G19380
AT3G05920
AT1G53340
AT5G03730
AT5G01210
AT1G33790
AT5G03240
AT3G32980
AT3G60530
AT1G79160
AT5G37790
AT5G46330
AT3G59900
AT5G06570
AT4G26080
AT2G40940
AT1G71695
AT4G02520
AT1G27670
AT1G09530
AT5G22270
AT1G76930
AT2G40820
AT4G38520
AT1G26920
AT3G01470
AT5G45940
AT3G29035
AT5G42690
AT4G30350
AT5G11090
AT2G38530
AT1G25230
AT3G14370
AT4G21400
AT5G27360
AT5G66170
AT3G47360
AT1G15040
AT3G48970
AT3G04010
AT1G61260
AT2G15960
AT3G14850
AT1G65920
AT5G58900
AT4G23510
AT1G21310
AT1G54130
AT3G57410
AT1G21400
AT4G28040
AT2G16720
AT4G14030
AT1G68560
AT2G37750
AT5G56870
AT3G19100
AT1G14860
AT5G24910
AT4G10080
AT1G73260
AT1G32230
AT3G06290
AT5G24165
AT3G45970
AT3G47350
AT5G44920
AT3G18780
AT5G15230
AT4G27450
AT4G24690
AT3G44990
AT1G79700
AT1G26580
AT1G54200
AT5G22310
AT4G15545
AT4G30470
AT4G36380
AT3G14230
AT5G60660
AT5G13180
AT5G03230
AT3G60550
AT1G23040
AT2G27860
AT4G32410
AT5G04930
AT2G05520
AT1G23060
AT4G32070
AT5G43700
AT2G42300
AT2G15880
AT4G38470
AT5G53550
AT2G26510
AT5G16730

## Sheet: et.up.5
Supplementary Table 2. Genes upregulated by ethylene treatment within individual seedling clusters
AT5G14920
AT4G32460
AT1G05010
AT1G62380
AT5G25350
AT5G14780
AT2G44080
AT3G49970
AT3G23150
AT3G61440
AT1G66180
AT4G35720
AT3G16770
AT4G31000
AT3G59680
AT5G12170
AT5G03280
AT5G27220
AT2G32240
AT4G30290
AT5G65480
AT2G34300
AT3G23800
AT4G12410
AT4G03140
AT1G21910
AT5G01210
AT5G46330
AT1G04310
AT1G25560
AT1G77330
AT1G19350
AT4G35160
AT1G62770
AT5G24530
AT2G39980
AT5G50335
AT1G09530
AT1G33790
AT5G66310
AT5G47060
AT1G73830
AT2G22125
AT1G53340
AT1G76160
AT5G48900
AT3G60550
AT1G54410
AT1G36060
AT3G62090
AT3G24929
AT2G25490
AT1G41830
AT3G55720
AT1G68560
AT4G15550
AT2G40820
AT1G23060
AT5G18670
AT4G33120
AT3G59900
AT3G48990
AT5G22310
AT5G24570
AT2G36890
AT3G43270
AT5G57340
AT4G12880
AT4G02715
AT1G26920
AT1G20900
AT5G66920
AT3G07010
AT4G01850
AT3G14370
AT4G19120
AT3G32980
AT5G02260
AT5G28290
AT5G06700
AT1G53180
AT5G51670
AT3G23820
AT1G75390
AT5G28300
AT2G22795
AT1G65920
AT4G09160
AT5G53980
AT4G32410
AT3G48970
AT3G60530
AT3G47360
AT4G02380
AT5G05170
AT4G30280
AT2G17880
AT2G35860
AT5G13180
AT5G54145
AT4G36480
AT5G03760
AT4G33580
AT1G23090
AT1G31850
AT5G03150
AT2G14900
AT4G38520
AT2G18160
AT3G12920
AT2G42320
AT5G03670
AT1G34110
AT1G76930
AT4G21410
AT3G02260
AT5G37600
AT5G60920
AT1G18400
AT2G01008
AT2G47270
AT1G20620
AT1G54130
AT3G06150
AT1G04520
AT3G51150
AT4G36010
AT3G60630
AT5G64740
AT4G39350
AT3G59690
AT2G22500
AT5G67385
AT1G20190
AT2G41100
AT5G57710
AT1G29470
AT3G19100

## Sheet: et.up.6
Supplementary Table 2. Genes upregulated by ethylene treatment within individual seedling clusters
AT1G36060
AT5G25350
AT2G39980
AT2G44080
AT1G66200
AT1G62380
AT4G10380
AT3G16770
AT2G25490
AT4G15550
AT5G48175
AT3G53200
AT2G47160
AT5G12170
AT5G48190
AT5G14780
AT1G76930
AT4G12470
AT1G19530
AT2G28570
AT3G54040
AT1G13590
AT5G03670
AT5G57340
AT5G39610
AT1G77330
AT1G20440
AT2G40940
AT5G03730
AT1G21310
AT5G64100
AT3G14940
AT5G64120
AT3G48920
AT1G25560
AT3G61440
AT5G22270
AT5G02480
AT3G57410
AT3G45300
AT2G36080
AT3G62270
AT2G02390
AT1G67340
AT5G58900
AT5G25280
AT4G28040
AT1G66180
AT3G11690
AT1G51830
AT4G23700
AT4G13040
AT3G59220
AT3G01970
AT4G02380
AT3G21510
AT4G26080
AT1G53340
AT4G24480
AT1G14860
AT1G76180
AT4G30170
AT3G05840
AT3G04070
AT1G70410
AT1G22440
AT5G13330
AT4G02520
AT3G14230
AT4G30190
AT3G16857
AT3G61430

## Sheet: et.up.7
Supplementary Table 2. Genes upregulated by ethylene treatment within individual seedling clusters
AT2G01008
AT5G25350
AT2G16586
AT1G35115
AT2G39705
AT2G44080
AT5G28300
AT3G24929
AT4G15550
AT3G25730
AT4G13540
AT3G20395
AT3G21720
AT2G25490
AT3G50330
AT3G44990
AT5G03670
AT1G33790
AT1G69760
AT2G46990
AT5G55790
AT5G46330
AT1G26270
AT3G23150
AT2G22795
AT3G02260
AT3G59900
AT4G23750
AT5G46710
AT2G18160
AT4G35720
AT1G62380
AT3G20080
AT5G14920
AT1G21310
AT4G23060
AT1G20100
AT4G08950
AT5G55660
AT3G43270
AT1G27770
AT1G01650
AT3G49970
AT1G26300
AT1G76930
AT1G21910
AT4G35070
AT2G34300

## Sheet: et.up.8
Supplementary Table 2. Genes upregulated by ethylene treatment within individual seedling clusters
AT2G16586
AT2G01008
AT1G36060
AT2G41230
AT4G12470
AT1G21310
AT1G54000
AT1G66270
AT3G06435
AT5G19520
AT1G76930
AT2G39980
AT3G24240
AT5G48110
AT4G10380
AT1G20450
AT1G61890
AT1G71010
AT3G24929
AT4G30960
AT2G07727
AT3G43690
AT1G77330
AT4G05631
AT1G35115
AT2G25490
AT4G02380
AT1G15200
AT3G05670

## Sheet: et.up.9
Supplementary Table 2. Genes upregulated by ethylene treatment within individual seedling clusters
AT3G16770
AT1G36060
AT5G14780
AT2G39980
AT5G25350
AT3G45300
AT1G62380
AT3G15450
AT4G19380

[truncated: 14 more sheets: et.up.10, et.up.11, et.up.12, et.up.13, et.up.14, et.up.15, et.up.16, et.up.17, et.up.18, et.up.19, et.up.20, et.up.21, et.up.22, et.up.23]
