# Supplementary material for: Transient cell states encode positional information to direct asymmetric growth
Source: bioRxiv. 2026 May 22:2026.05.21.726925. Preprint. [Version 1] doi: 10.64898/2026.05.21.726925 (PMC13228422; doi:10.64898/2026.05.21.726925)
Supplement: Supplement 4 — Supplementary Table 3. Genes downregulated by ethylene treatment within individual seedling clusters. [file media-4.xlsx]

## Sheet: et.down.0
Supplementary Table 3. Genes downregulated by ethylene treatment within individual seedling clusters
AT2G10940
AT4G35100
AT1G60950
AT1G12080
AT5G03545
AT5G66570
AT5G44440
AT1G08380
AT2G34420
AT3G16240
AT1G15820
AT1G55670
AT5G13630
AT3G08940
AT1G23310
AT2G42840
AT4G02770
AT5G20630
AT4G12800
AT1G73120
AT2G05100
AT4G34881
AT3G29240
AT5G02380
AT2G06520
AT1G31330
AT1G20340
AT3G47470
AT5G15780
AT2G30570
AT4G05180
AT1G79040
AT5G54270
AT1G29930
AT2G39010
AT5G64260
AT3G17050
AT3G14420
AT1G29910
AT1G06680
AT4G28750
AT2G45960
AT1G44575
AT3G16370
AT1G03870
AT1G12900
AT5G10430
AT1G30380
AT4G29020
AT1G61520
AT1G32060
AT3G01500
AT1G74470
AT3G16140
AT5G21020
AT5G35630
AT3G21055
AT4G26850
AT1G29070
AT4G33010
AT1G04820
AT5G15970
AT2G26500
AT3G27690
AT2G22990
AT3G07010
AT4G34710
AT1G74670
AT4G14960
AT2G43030
AT3G12780
AT4G34620
AT1G27950
AT4G23680
AT5G62350
AT1G01620
AT2G27385
AT5G03760
AT4G38970
AT2G34070
AT4G04640
AT2G14890
AT4G23630
AT3G61470
AT4G38770
AT5G22880
AT3G12120
AT2G05070
AT3G53420
AT3G56940
AT1G75500
AT5G01530
AT3G04910
AT5G38420
AT5G19120
AT4G10340
AT2G24270
AT5G47110
AT1G79850
AT1G32470
AT5G11420
AT3G26450
AT1G42970
AT5G19190
AT4G01310
AT3G54890
AT2G22170
AT1G10960
AT5G12250
AT1G68530
AT1G50010
AT1G72610
AT5G06980
AT1G51400
AT1G74970
AT5G16110
AT2G47440
AT1G11860
AT3G63540
AT3G09390
AT1G77760
AT4G30950
AT1G67090
AT2G26250
AT5G04140
AT1G62480
AT5G02020
AT4G38680
AT3G16400
AT5G50920
AT2G31980
AT4G00360
AT1G52190
AT3G26650
AT3G02040
AT2G30950
AT3G45980
AT2G46330
AT4G40030
AT2G32690
AT3G17210
AT3G27850
AT5G44020
AT2G38750
AT3G63410
AT5G40890
AT3G15190
AT2G30930
AT5G41080
AT3G26740
AT4G21850
AT1G58270
AT3G44310
AT5G66052
AT3G25920
AT3G16460
AT3G05900
AT1G03130
AT4G40040
AT4G15560
AT4G23670
AT3G43720
AT1G22530
AT4G25100
AT1G14890
AT1G76490
AT3G44110
AT5G53300
AT2G06850
AT3G26520
AT4G01950
AT3G29575
AT1G64720
AT5G53250
AT1G08200
AT1G01060
AT4G21280
AT2G30520
AT2G35370
AT3G61260
AT2G46710
AT5G65390
AT1G30360
AT1G70940
AT2G21140
AT1G55330
AT3G28180
AT5G16030
AT4G01050
AT2G19760
AT4G36190
AT4G37930
AT4G33220
AT5G01600
AT4G20260
AT5G37260
AT5G23820
AT2G41190
AT1G51500
AT2G17500
AT1G64860
AT2G22670
AT5G25610
AT4G17170
AT1G04040
AT2G38540
AT1G18620
AT4G02890
AT5G64040
AT3G15950
AT3G16850
AT5G47040
AT5G62670
AT2G22970
AT1G22330
AT3G59780
AT5G43760
AT5G48010
AT1G35580
AT3G09260
AT4G32150
AT4G12520
AT2G39310
AT3G16470
AT1G62660
AT3G16430
AT1G78850
AT3G16450
AT4G11320

## Sheet: et.down.1
Supplementary Table 3. Genes downregulated by ethylene treatment within individual seedling clusters
AT1G12080
AT4G21850
AT5G53250
AT2G10940
AT2G30930
AT4G35100
AT5G44120
AT1G55330
AT2G40170
AT1G62480
AT5G46900
AT3G16460
AT1G01620
AT5G48010
AT5G66400
AT4G20260
AT2G39310
AT4G28520
AT1G03870
AT5G49360
AT3G16240
AT5G54740
AT3G05900
AT1G74670
AT1G22530
AT3G16450
AT3G53420
AT4G11211
AT2G34420
AT5G47990
AT2G38750
AT1G72150
AT1G75830
AT5G35660
AT3G16420
AT4G12550
AT1G70850
AT5G44020
AT3G46230
AT1G75500
AT1G03106
AT4G16980
AT3G16370
AT4G34881
AT5G10430
AT1G14950
AT5G46890
AT5G12030
AT3G16400
AT2G39010
AT1G76490
AT2G34430
AT4G23870
AT4G23670
AT2G45180
AT1G68530
AT2G41260
AT3G51810
AT1G54870
AT2G19760
AT5G40450
AT2G47440
AT2G14890
AT2G17500
AT3G61260
AT2G46330
AT4G00360
AT3G29250
AT1G52190
AT3G15950
AT2G22990
AT5G19190
AT2G45960
AT2G05580
AT4G38770
AT4G12520
AT4G12510
AT5G22920
AT1G12900
AT3G26450
AT3G45780
AT3G16430
AT1G73120
AT2G16005
AT2G34070
AT5G41080
AT4G11320
AT1G72610
AT5G23860
AT2G42840
AT5G15780
AT1G76790
AT2G40610
AT4G12545
AT1G78850
AT3G05890
AT5G66052
AT3G16470
AT2G20670
AT2G21140
AT4G26320
AT5G11420
AT3G04910
AT5G11740
AT4G00430
AT4G29905
AT2G05540
AT4G11820
AT4G19160
AT1G30360
AT2G45820
AT1G45201
AT5G51780
AT5G20700
AT4G23400
AT1G78260
AT5G21020
AT2G22330
AT3G26520
AT3G29575
AT5G16110
AT1G12090
AT1G66280
AT5G04120
AT1G58030
AT1G76240
AT3G43720
AT2G37130
AT4G17170
AT3G17050
AT1G69530
AT1G27950
AT2G32690
AT1G30690
AT2G36410
AT1G29910
AT3G19960
AT5G25610
AT5G23820
AT5G54770
AT1G35580
AT3G05880
AT4G01950
AT3G15540
AT1G74840
AT5G60890
AT3G48360
AT3G58120
AT1G19835
AT2G35300
AT5G19770
AT5G47450
AT3G13520
AT1G49500
AT5G15350
AT1G22330
AT2G18050
AT3G13750
AT5G20250
AT2G46270
AT5G12250
AT4G22212
AT3G49120
AT4G20870
AT5G15970
AT5G66570
AT1G22360
AT1G15820
AT4G21620
AT4G16780
AT3G04730
AT1G70890
AT1G10470
AT1G60950
AT4G12730
AT2G22430
AT5G65390
AT2G45470
AT3G56800
AT4G14500
AT2G22970
AT2G29550
AT1G12310
AT1G17190
AT3G52920
AT5G01750
AT1G64330
AT1G70940
AT4G32150
AT3G58850
AT2G06850
AT5G45670
AT4G38680
AT4G38740
AT1G51500
AT3G52060
AT3G17100
AT1G76680
AT3G48140
AT5G43760
AT1G09570
AT3G47620
AT1G62660
AT1G76090
AT1G72510
AT2G21540
AT5G23210
AT4G29350
AT2G02820
AT5G47560
AT4G33740
AT1G10200
AT5G35525
AT3G54890
AT4G40030
AT2G43535
AT3G23050
AT1G02340
AT3G44310
AT1G58270
AT3G59350
AT2G36420
AT2G41420
AT4G37070
AT1G33240
AT4G33640
AT1G65840
AT2G43290
AT5G44440
AT3G54400
AT4G27860
AT3G03150
AT5G03520
AT2G46710
AT4G05180
AT5G58950
AT2G47930
AT3G07470
AT5G57800
AT4G33120
AT3G47350
AT4G36520
AT5G47770
AT5G13710
AT4G15390
AT1G58180
AT1G20330
AT5G07030
AT4G39260
AT1G66150
AT1G62610
AT1G56330
AT3G28180
AT3G27350
AT3G07010
AT5G59690
AT4G10840
AT4G35470
AT5G03545
AT5G23220
AT5G44130
AT3G13720
AT2G44670
AT4G17870
AT3G14310
AT5G07220
AT5G40730
AT5G56540

## Sheet: et.down.2
Supplementary Table 3. Genes downregulated by ethylene treatment within individual seedling clusters
AT1G12080
AT5G44440
AT5G14740
AT2G34420
AT2G42840
AT5G40450
AT2G10940
AT4G34881
AT3G16240
AT4G35100
AT5G03545
AT2G39010
AT5G20630
AT5G49360
AT5G66570
AT3G53420
AT1G29930
AT2G45960
AT5G21020
AT1G22530
AT1G60950
AT1G55670
AT3G08940
AT1G03870
AT3G45780
AT1G74470
AT5G54190
AT4G20260
AT2G37640
AT4G39260
AT1G75500
AT5G10430
AT1G73120
AT2G22970
AT1G06360
AT4G34620
AT1G15820
AT3G14420
AT3G01690
AT3G01500
AT2G40610
AT2G22990
AT3G26520
AT5G20150
AT1G23310
AT3G17050
AT1G28330
AT5G02380
AT1G67090
AT5G13630
AT1G69530
AT5G47560
AT1G79040
AT3G47470
AT4G21850
AT5G47110
AT4G10340
AT5G38420
AT2G30930
AT3G29240
AT3G22120
AT1G32060
AT1G61520
AT3G29575
AT1G72150
AT2G27385
AT5G11420
AT4G38680
AT1G62480
AT3G04910
AT2G21660
AT1G31330
AT2G47440
AT5G07030
AT1G52190
AT3G16640
AT3G23050
AT1G12090
AT5G22920
AT2G39310
AT4G01950
AT1G06680
AT2G17500
AT3G27850
AT2G18050
AT1G08890
AT2G23010
AT2G30570
AT4G23630
AT1G12110
AT4G38970
AT5G09660
AT1G01620
AT2G38750
AT5G54270
AT4G15630
AT3G61260
AT1G78260
AT4G12800
AT3G51840
AT4G14960
AT3G26650
AT2G06850
AT5G41080
AT5G45950
AT4G29020
AT1G64720
AT4G19160
AT1G01320
AT2G38170
AT4G02770
AT1G22330
AT1G08380
AT2G24270
AT5G15230
AT1G04820
AT5G64260
AT1G11860
AT5G12250
AT1G42970
AT4G34000
AT5G16110
AT3G51950
AT3G54500
AT4G17730
AT4G23670
AT1G66760
AT2G47400
AT5G19770
AT2G06520
AT3G61470
AT5G01530
AT3G17100
AT5G53300
AT5G19190
AT4G35450
AT5G27890
AT5G65390
AT5G18380
AT5G38410
AT4G00360
AT2G45180
AT4G40030
AT1G55330
AT3G19820
AT1G01060
AT1G68530
AT3G04290
AT2G32690
AT1G32230
AT3G20810
AT4G40040
AT1G56280
AT2G28800
AT2G46710
AT3G18050
AT3G09390
AT4G28080
AT2G30870
AT4G27440
AT3G16370
AT3G14415
AT4G30950
AT2G26500
AT4G39090
AT1G15500
AT4G15560
AT2G46270
AT1G70210
AT5G64570
AT5G28840
AT1G20440
AT1G36070
AT2G01450
AT2G25930
AT2G41760
AT2G22170
AT2G26690
AT5G23210
AT3G08030
AT5G19120
AT1G06040
AT5G02020
AT5G63530
AT5G50920
AT1G70830
AT2G43910
AT3G07010
AT1G01780
AT3G22440
AT2G37130
AT1G22430
AT1G58030
AT3G45970
AT1G09570
AT2G45380
AT3G58850
AT5G41260
AT2G46330
AT3G55770
AT4G38770
AT1G76490
AT1G18650
AT4G36520
AT4G05050
AT4G33740
AT3G53500
AT4G23400
AT2G45820
AT1G58270
AT4G16190
AT5G18640
AT2G22430
AT1G70940
AT1G50010
AT3G20470
AT5G07770
AT1G10470
AT5G54940
AT2G40110
AT3G05900
AT3G63490
AT5G35630
AT4G36190
AT5G13240
AT5G63810
AT1G05870
AT2G19760
AT3G16850
AT5G37370
AT3G44110
AT3G06770
AT1G51200
AT1G07930
AT2G46800
AT4G35750
AT4G32060
AT3G06500
AT3G02040
AT4G20320
AT1G19400
AT1G74670
AT1G80920
AT2G32150
AT5G36880
AT1G30360
AT1G04040
AT4G37300
AT1G62660
AT1G56070
AT1G78660
AT3G12120
AT1G16880
AT4G18710
AT5G19510
AT3G16460
AT5G10860
AT1G61740
AT2G23980
AT1G22640
AT3G02300
AT5G52310
AT2G15970
AT1G75800
AT1G49500
AT5G23860
AT3G52930
AT5G10450
AT1G02120
AT4G35790
AT3G57470
AT1G10200
AT4G37540
AT5G43270
AT2G17730
AT1G64640
AT5G52882
AT3G10020
AT3G14067
AT3G48260
AT5G48810
AT1G62610
AT3G14660
AT2G27190
AT1G30590
AT4G38400
AT5G25460
AT5G01075
AT5G58140
AT5G52920
AT1G33240
AT1G79270
AT5G62350
AT2G40060
AT5G23820
AT2G16400
AT5G05410
AT2G43070
AT3G49220
AT3G43720
AT4G28880
AT1G79380
AT2G26980
AT1G27630
AT4G32150
AT3G56800
AT1G52100
AT4G14880
AT3G51830
AT3G16450
AT2G17990
AT3G47990
AT3G60130
AT1G26440
AT4G14500
AT4G03415
AT5G17770
AT5G34850
AT3G05150
AT3G17040
AT2G28470
AT1G72770
AT3G52060
AT1G78380
AT1G78680
AT3G01770
AT4G36540
AT4G31860
AT3G06380
AT4G18020
AT2G37170
AT2G36420
AT2G43050
AT2G33830
AT5G37260
AT3G20370
AT3G26720
AT1G01140
AT3G01516
AT2G42040
AT1G02100
AT3G30390
AT1G72510
AT2G30550
AT4G36380
AT1G04280
AT3G59660
AT2G38700
AT2G41790
AT5G56870
AT1G58360
AT2G44130
AT1G05230
AT1G18270

## Sheet: et.down.3
Supplementary Table 3. Genes downregulated by ethylene treatment within individual seedling clusters
AT3G16460
AT3G15950
AT2G34070
AT5G49360
AT2G38750
AT2G30930
AT1G72140
AT2G30550
AT4G36520
AT5G41080
AT3G16400
AT1G54010
AT2G39310
AT4G35100
AT3G16420
AT5G20250
AT1G75500
AT5G41260
AT5G48010
AT1G01620
AT2G22990
AT5G08370
AT1G05230
AT3G16430
AT4G27860
AT3G53420
AT3G16470
AT2G05540
AT3G16450
AT2G22970
AT1G18870
AT4G21850
AT3G56000
AT2G47440
AT4G18280
AT5G26260
AT5G51780
AT3G13750
AT4G23670
AT1G78260
AT1G22530
AT3G49120
AT1G14120
AT3G51950
AT1G56660
AT3G46700
AT1G12080
AT1G58270
AT2G16280
AT4G01950
AT1G62480
AT2G36420
AT5G46240
AT1G69570
AT2G21880
AT5G47560
AT5G22920
AT5G44440
AT3G09260
AT4G32920
AT1G66280
AT4G20260
AT2G39010
AT4G21910
AT1G30360
AT1G42470
AT2G34420
AT1G22360
AT2G42840
AT5G42930
AT2G45820
AT3G45780
AT5G05410
AT1G75900
AT3G24503
AT5G63970
AT5G54190
AT4G17470
AT5G41900
AT3G61260
AT2G17500
AT2G10940
AT1G01320
AT2G20670
AT1G78070
AT1G74470
AT4G19160
AT4G27440
AT2G20080
AT1G72150
AT5G66570
AT1G45201
AT3G59350
AT4G11280
AT4G33080
AT1G22330
AT4G00430
AT5G53250
AT5G14740
AT1G23310
AT1G58180
AT2G39450
AT1G76240
AT1G35580
AT1G62610
AT3G54500
AT1G62660
AT4G24340
AT1G79270
AT4G15233
AT3G58710
AT5G38420
AT5G24290
AT4G34881
AT1G78660
AT5G01750
AT3G05900
AT5G23750
AT1G29930
AT1G28330
AT3G49810
AT1G09570
AT3G26450
AT2G36410
AT2G21140
AT3G52840
AT4G14740
AT1G18270
AT5G57150
AT5G47040
AT1G52830
AT4G15630
AT5G36880
AT1G03870
AT1G79040
AT5G23820
AT4G35230
AT5G55790
AT5G61960
AT4G17460
AT3G19680
AT1G72510
AT2G26980
AT1G78230
AT3G50660
AT3G05910
AT4G30470
AT2G40110
AT3G30775
AT1G60940
AT3G24715
AT2G02820
AT1G79380
AT4G10340
AT3G13790
AT4G17170
AT3G23640
AT1G19835
AT3G29575
AT3G18040
AT2G22770
AT3G26650
AT5G61570
AT1G76790
AT1G22550
AT2G40610
AT2G25460
AT2G07050
AT5G25770
AT3G16700
AT4G35450
AT2G02570
AT1G57990
AT3G09300
AT2G30500
AT1G27950
AT5G25560
AT2G41760
AT3G16240
AT4G34620
AT1G58030
AT2G03240
AT1G06680
AT2G32150
AT1G02120
AT2G02680
AT2G01910
AT3G26720
AT5G28020
AT2G04570
AT5G23860
AT2G45380
AT5G48110
AT1G05170
AT5G22640
AT1G32170
AT5G45430
AT3G19820
AT3G51840
AT2G27500
AT1G67910
AT4G37540
AT4G23270
AT2G17840
AT1G13260
AT2G02630
AT2G22430
AT3G04940
AT1G52290
AT4G25640
AT2G46330
AT5G19240
AT4G00360
AT5G58200
AT4G28080
AT4G08150
AT1G08890
AT1G74790
AT5G52882
AT5G19190
AT4G31860
AT5G51200
AT5G44680
AT5G06530
AT1G52540
AT5G58140
AT3G22120
AT5G07770
AT3G57800
AT4G29060
AT5G06980
AT5G11420
AT5G45510
AT2G43535
AT1G64720
AT2G45960
AT1G78850
AT5G45110
AT1G72790
AT5G47450
AT1G18210
AT1G08500
AT5G07300
AT4G36515
AT5G03380
AT3G16850
AT5G37370
AT1G68530
AT3G06650
AT5G45670
AT1G70530
AT1G76490
AT3G60260
AT5G21940
AT3G45240
AT5G16110
AT2G38400
AT1G48430
AT4G35750
AT2G27190
AT3G01690
AT4G03110
AT3G44200
AT5G42030
AT2G20750
AT1G18620
AT3G05890
AT3G13980
AT5G44063
AT1G49730
AT5G10480
AT5G55390
AT5G45340
AT4G29350
AT1G54030
AT4G32350
AT1G36070
AT5G28840
AT2G36380
AT4G21790
AT1G12090
AT2G43330
AT1G78170
AT5G45500
AT4G35470
AT4G18070
AT2G23980
AT5G35525
AT2G30740
AT3G51830
AT2G38700
AT1G04280
AT1G28130
AT3G29390
AT4G17695
AT3G07470
AT3G61790
AT1G27030
AT5G05690
AT1G24120
AT1G55330
AT4G33625
AT4G33180
AT3G43720
AT3G20810
AT1G48480
AT1G75220
AT1G10200
AT5G48545
AT3G60130
AT1G78680
AT1G69530
AT3G20660
AT2G34560
AT3G01910
AT5G43320
AT5G01330
AT5G13710
AT5G66210
AT3G61010
AT1G67090
AT5G24670
AT2G46270
AT4G37590
AT2G22170
AT4G23400
AT5G19120
AT2G45180
AT2G18700
AT3G29030
AT4G15230
AT1G17360
AT1G04850
AT4G36730
AT5G20360
AT2G35710
AT1G52750
AT5G41370
AT1G70850
AT2G39950
AT4G10970
AT2G47730
AT2G37940
AT4G14500
AT5G53020
AT5G19390
AT1G01040
AT1G48260
AT5G47020
AT3G17510
AT5G60660
AT4G24740
AT1G22740
AT5G26740
AT1G16880
AT1G50200
AT2G19760
AT3G11560
AT5G10430
AT2G41110
AT3G06500
AT2G30870
AT3G62010
AT4G25960
AT1G71720
AT1G55810
AT1G67560
AT1G57570
AT2G20050
AT5G62100
AT1G65580
AT2G37130
AT3G57300
AT4G32000
AT2G32320
AT5G57660
AT1G21730
AT5G65925
AT3G19240
AT5G65380
AT1G72180
AT5G16360
AT2G20180
AT5G59910
AT1G18740
AT5G19820
AT3G02300
AT2G25450
AT3G62860
AT2G32800
AT2G30020
AT1G80380
AT1G03590
AT5G12950
AT4G32480
AT3G21070
AT2G30470
AT5G51290
AT5G64570
AT1G14280
AT5G47180
AT5G10450
AT5G08240
AT5G45250
AT5G27350
AT1G70750
AT1G18360
AT3G09710
AT1G63500
AT1G05870
AT1G27290
AT3G50630
AT1G66400
AT3G27210
AT1G35612
AT3G16640
AT4G35110
AT4G15760
AT5G34850
AT1G13210
AT2G19800
AT1G69850
AT1G47740
AT2G26190
AT2G44670
AT5G61440
AT1G80440
AT4G24230
AT5G46410
AT1G32640

## Sheet: et.down.4
Supplementary Table 3. Genes downregulated by ethylene treatment within individual seedling clusters
AT3G15950
AT4G23670
AT3G16460
AT5G48010
AT1G18870
AT5G48000
AT4G19160
AT2G17500
AT3G09260
AT2G22330
AT3G46700
AT3G16400
AT5G47990
AT4G37410
AT4G36520
AT5G52120
AT5G60890
AT2G38750
AT1G35580
AT1G76790
AT3G16420
AT3G16470
AT5G47450
AT1G31710
AT1G42470
AT4G29930
AT3G51860
AT1G70850
AT3G16450
AT3G26450
AT4G01950
AT1G62480
AT2G39310
AT4G37070
AT2G22990
AT2G39010
AT3G26720
AT4G27860
AT1G03850
AT4G15920
AT3G48100
AT2G36420
AT3G45780
AT3G53420
AT2G35060
AT5G04770
AT5G63970
AT4G11320
AT3G16430
AT5G53250
AT2G39800
AT4G35100
AT2G34070
AT3G16240
AT2G22430
AT2G10940
AT1G62660
AT5G36180
AT2G43535
AT5G49360
AT1G61820
AT4G29700
AT4G20260
AT5G40890
AT1G32640
AT1G70890
AT1G28130
AT1G78850
AT2G34010
AT3G49810
AT5G19970
AT5G07770
AT1G76040
AT3G53990
AT1G01620
AT5G63800
AT3G58710
AT5G57150
AT1G79520
AT3G17510
AT5G40450
AT2G25150
AT1G03080
AT5G41080
AT1G70530
AT5G25140
AT1G77740
AT1G12080
AT1G27030
AT3G47620
AT2G30930
AT3G51950
AT5G65640
AT3G24503
AT5G42030
AT3G57540
AT5G24290
AT3G51830
AT3G13750
AT1G35612
AT3G21070
AT1G55330
AT5G65310
AT4G25640
AT3G50660
AT1G56660
AT3G26510
AT1G79380
AT1G60190
AT2G45960
AT5G22920
AT2G30860
AT1G27630
AT4G16380
AT5G03380
AT2G30360
AT5G51780
AT2G40140
AT1G78680
AT3G16370
AT1G64380
AT2G46710
AT5G48110
AT4G33740
AT2G03730
AT1G22360
AT2G36380
AT3G57520
AT3G13040
AT3G61890
AT3G49120
AT3G22460
AT1G65590
AT1G72510
AT2G01910
AT2G36950
AT5G43320
AT3G11410
AT4G37590
AT5G59220
AT4G25620
AT4G40080
AT5G54250
AT4G30170
AT2G34420
AT5G62000
AT5G49900
AT2G38170
AT5G45510
AT3G29575
AT5G59780
AT5G10430
AT5G42930
AT3G06500
AT5G27860
AT4G36190
AT5G47560
AT5G22050
AT1G72770
AT1G78660
AT5G47180
AT4G10340
AT4G18610
AT3G48110
AT2G19930
AT2G35880
AT3G14270
AT3G23640
AT2G46330
AT1G70300
AT3G52060
AT5G45650
AT2G21620
AT1G65840
AT2G34660
AT2G07050
AT1G31175
AT1G76360
AT4G35060
AT5G06800
AT1G24440
AT4G27260
AT1G10470
AT3G55980
AT5G05690
AT4G29900
AT5G47040
AT5G51290
AT5G43270
AT3G06080
AT5G55790
AT1G62800
AT2G30870
AT4G23100
AT3G52840
AT1G03220
AT2G37170
AT3G26300

## Sheet: et.down.5
Supplementary Table 3. Genes downregulated by ethylene treatment within individual seedling clusters
AT5G49360
AT4G35100
AT5G41080
AT1G01620
AT4G36520
AT1G78260
AT2G38750
AT3G53420
AT1G18870
AT5G44440
AT2G30930
AT1G75500
AT1G59900
AT5G46900
AT5G51780
AT1G12080
AT3G16460
AT2G34420
AT5G20250
AT3G50660
AT4G20260
AT5G41260
AT1G22330
AT1G14700
AT2G21880
AT2G34070
AT4G23670
AT1G62660
AT4G01950
AT2G22970
AT4G00430
AT3G16400
AT5G15780
AT5G20630
AT5G22920
AT4G17460
AT2G22990
AT5G66570
AT1G56660
AT2G39450
AT1G65590
AT1G79270
AT1G29930
AT5G01220
AT5G14740
AT4G19160
AT5G39860
AT1G42470
AT1G67900
AT1G69570
AT1G32170
AT3G05890
AT2G36420
AT5G11420
AT3G26450
AT1G22530
AT5G63970
AT2G30500
AT5G42930
AT1G55670
AT4G34881
AT1G58180
AT3G20810
AT2G42840
AT5G38420
AT2G47440
AT4G10340
AT2G40610
AT2G43010
AT1G15820
AT3G52840
AT5G47560
AT3G24503
AT5G20960
AT3G54500
AT1G09570
AT2G24270
AT3G19820
AT3G15950
AT1G62610
AT2G39010
AT5G44190
AT3G23640
AT5G58140
AT5G60890
AT5G54190
AT1G74470
AT4G27440
AT1G06680
AT3G08940
AT5G03545
AT3G16370
AT2G46270
AT2G39800
AT3G29575
AT3G05900
AT3G15760
AT1G73120
AT2G38170
AT4G21850
AT1G30360
AT4G34620
AT5G42030
AT1G79040
AT2G24150
AT1G22360
AT5G13630
AT1G19835
AT1G67090
AT1G20020
AT5G25140
AT4G33080
AT1G32060
AT3G26650
AT5G53250
AT3G26520
AT4G11820
AT3G15540
AT3G09260
AT3G22120
AT1G08380
AT5G01530
AT3G58710
AT5G11950
AT5G07770
AT3G17050
AT2G42300
AT1G67910
AT3G57800
AT3G47470
AT2G45820
AT1G06040
AT5G23750
AT5G61960
AT3G09300
AT4G25780
AT5G47110
AT1G08500
AT3G29240
AT4G29020
AT1G52830
AT4G33625
AT5G02020
AT2G06520
AT2G32150
AT3G16420
AT2G43330
AT3G13750
AT1G18270
AT5G66052
AT5G08370
AT1G01140
AT1G76090
AT4G32480
AT5G19820
AT1G27950
AT3G27850
AT1G70370
AT4G12800
AT3G26300
AT4G18970
AT1G02205
AT3G55880
AT2G30520
AT5G64260
AT1G23310
AT2G20670
AT1G11740
AT5G54270
AT4G40040
AT1G70210
AT3G30775
AT4G36190
AT1G01320
AT4G35450
AT3G45240
AT5G28020
AT3G18040
AT1G31330
AT5G36880
AT1G28330
AT5G57780
AT2G30550
AT5G06980
AT2G26250
AT1G78230
AT1G35580
AT2G43910
AT1G72150
AT5G57150
AT5G57660
AT2G03240
AT3G19680
AT2G28800
AT1G12110
AT1G61520
AT1G22740
AT3G04910
AT2G36410
AT1G54010
AT5G01330
AT3G50700
AT3G51830
AT5G19390
AT5G46240
AT4G17170
AT5G53020
AT5G02380
AT4G38770
AT4G23270
AT1G08890
AT4G32920
AT1G05870
AT5G19120
AT1G07650
AT1G09310
AT4G30170
AT3G11560
AT1G15500
AT5G47770
AT1G55310
AT2G46340
AT2G05540
AT5G19190
AT5G38410
AT5G07300
AT1G35612
AT2G43535
AT4G28080
AT1G05170
AT4G25100
AT3G48100
AT1G55850
AT2G10940
AT1G76490
AT5G42250
AT2G32450
AT1G70780
AT3G13980
AT2G46810
AT4G20870
AT1G68530
AT3G04940
AT3G56800
AT3G59350
AT4G35470
AT3G25690
AT5G47040
AT2G40110
AT4G35750
AT4G34000
AT2G17500
AT4G24740
AT1G17060
AT2G45960
AT5G15440
AT3G62750
AT1G30820
AT4G29060
AT3G49810
AT2G17840
AT2G24280
AT2G19760
AT4G23400
AT3G61260
AT3G01690
AT5G54585
AT3G51840
AT4G05050
AT5G24670
AT5G05180
AT5G43270
AT2G45380
AT1G64720
AT1G15550
AT1G74840
AT1G02120
AT1G63240
AT1G28130
AT3G07020
AT5G16360
AT5G14690
AT1G72160
AT4G16780
AT1G71110
AT1G10200
AT3G12120
AT3G53460
AT3G23050
AT2G25160
AT5G35525
AT5G22640
AT2G02080
AT4G08150
AT4G15560
AT2G36460
AT5G55390
AT1G62480
AT2G23980
AT2G44670
AT3G24715
AT5G53300
AT3G54770
AT1G19000
AT1G75450
AT4G03110
AT2G42810
AT4G35230
AT1G04280
AT1G78660
AT3G01310
AT4G40030
AT1G06700
AT3G20660
AT1G78850
AT1G52540
AT3G05880
AT1G49730
AT4G35060
AT4G36730
AT3G63490
AT5G23430
AT3G61010
AT2G27500
AT3G29390
AT3G51950
AT5G48545
AT1G78680
AT1G60940
AT3G18050
AT1G20090
AT5G47180
AT1G15110
AT1G75800
AT3G52060
AT5G65925
AT1G13260
AT5G56550
AT5G45510
AT5G61200
AT1G06410
AT1G03870
AT5G02580
AT1G57990
AT3G24050
AT4G19860
AT5G03520
AT5G59910
AT4G14550
AT2G02820
AT3G07470
AT1G65840
AT4G31860
AT4G21790
AT5G02810
AT2G30870
AT4G21215
AT5G23870
AT5G54940
AT1G24120
AT4G16515
AT1G44350
AT3G61060
AT1G68670
AT5G58320
AT5G37370
AT1G48260
AT1G34630
AT4G11211
AT2G22430
AT1G18620
AT4G39260
AT4G30790
AT1G08910
AT3G13000
AT3G26510
AT4G23870
AT3G55610
AT5G05690
AT1G65040
AT5G36180
AT1G10410
AT5G47020
AT1G36070
AT1G07110
AT5G66210
AT5G22050
AT3G55980
AT3G47960
AT4G18020
AT2G38700
AT1G17970
AT3G27350
AT2G46830
AT1G79630
AT2G06025
AT1G04830
AT5G63620
AT5G28145
AT5G26740
AT4G35770
AT2G27190
AT2G14170
AT4G02075
AT5G03380
AT5G18030
AT1G63300
AT3G57790
AT5G23210
AT1G27290
AT3G54880
AT2G02070
AT3G19340
AT4G14130
AT5G54280
AT1G59980
AT1G47740
AT1G78070
AT1G19110
AT5G65470
AT4G32350
AT4G19670
AT5G49520
AT1G32090
AT1G29050
AT5G61440
AT5G63800
AT2G43050
AT3G53570
AT1G32640
AT3G16640
AT3G17800
AT5G18590
AT5G25770
AT1G54100
AT2G39570
AT3G56050
AT4G34640
AT1G31970
AT3G17440
AT3G13450
AT2G35060
AT1G72790
AT4G25570
AT3G25585
AT5G46410
AT5G02200
AT1G19485
AT1G79380
AT4G34760
AT1G75220
AT1G12780
AT3G02750
AT3G54440
AT5G45110
AT1G11380
AT5G18010
AT5G50915
AT3G03830
AT4G28040
AT3G60140
AT5G09440
AT1G03090

## Sheet: et.down.6
Supplementary Table 3. Genes downregulated by ethylene treatment within individual seedling clusters
AT3G16460
AT3G16420
AT3G15950
AT5G48010
AT3G09260
AT3G29250
AT1G45015
AT3G23510
AT4G23670
AT3G16400
AT3G16430
AT2G39310
AT4G37070
AT2G17500
AT1G66800
AT5G42600
AT2G10940
AT4G33120
AT5G53250
AT1G66280
AT5G14120
AT2G36420
AT5G47990
AT2G38750
AT5G48000
AT1G62480
AT5G38030
AT3G16450
AT3G02620
AT2G39010
AT1G76490
AT5G49360
AT5G42590
AT4G15230
AT2G22990
AT5G26280
AT1G21100
AT5G26290
AT5G18860
AT4G37050
AT3G46700
AT5G63160
AT1G10470
AT1G68530
AT1G28130
AT1G78850
AT1G70850
AT3G13750
AT4G27860
AT5G40890
AT1G78660
AT3G26450
AT1G78380
AT1G78290
AT3G16240
AT5G52120
AT1G55330
AT5G63970
AT3G17510
AT3G48100
AT1G20620
AT1G73290
AT5G61820
AT3G51860
AT3G21070
AT4G35100
AT2G05540
AT5G57150
AT1G01620
AT3G61890
AT5G41080
AT5G42930
AT1G49500
AT5G24290
AT2G34420
AT4G12550
AT3G20370
AT1G12080
AT4G19160
AT5G10430
AT5G64570
AT3G05155

## Sheet: et.down.7
Supplementary Table 3. Genes downregulated by ethylene treatment within individual seedling clusters
AT5G44440
AT5G40450
AT5G14740
AT4G23670
AT2G42840
AT1G12080
AT2G34420
AT1G29930
AT4G34881
AT3G16240
AT5G49360
AT2G22990
AT1G78260
AT5G20630
AT1G72150
AT1G55670
AT2G39010
AT3G08940
AT5G03545
AT1G67090
AT5G66570
AT4G35100
AT3G14420
AT3G04910
AT2G37640
AT1G22530
AT4G29020
AT2G47440
AT1G32060
AT3G16460
AT1G75500
AT3G47340
AT2G24270
AT3G23050
AT4G20260
AT5G54190
AT5G15780
AT5G44020
AT3G16400
AT5G64260
AT5G38420
AT4G39260
AT4G34620
AT4G18970
AT5G11420
AT4G10340
AT1G03870
AT1G15820
AT1G73120
AT5G02020
AT1G27950
AT1G60950
AT3G26520
AT4G23680
AT1G69530
AT5G02380
AT1G31330
AT1G70830
AT2G45960
AT3G48360
AT4G19160
AT3G26450
AT5G41080
AT3G09390
AT1G28330
AT3G47470
AT2G39310
AT5G53300
AT4G23870
AT1G58180
AT3G29240
AT1G22330
AT5G54270
AT1G58030
AT4G38680
AT5G22920
AT3G09260
AT1G52190
AT5G57240
AT1G23310
AT1G74470
AT5G21020
AT1G61520
AT3G16370
AT3G26650
AT2G18050
AT4G12800
AT1G06680
AT5G54250
AT2G30930
AT4G35750
AT3G16640
AT3G61470
AT3G17050
AT3G15950
AT5G13630
AT5G04140
AT1G79040
AT2G43010
AT2G13360
AT3G16420
AT3G01690
AT1G12110
AT5G07030
AT1G08380
AT1G12090
AT4G26850
AT2G10940
AT5G09660
AT5G19190
AT3G61260
AT3G53420
AT2G26250
AT5G06980
AT1G61740
AT2G30570
AT5G23210
AT1G02205
AT1G44575
AT5G47110
AT2G47400
AT1G76490
AT2G22970
AT1G30360
AT5G45670
AT2G26500
AT3G54400
AT3G54500
AT2G45180
AT5G62350
AT4G40030
AT3G51840
AT5G64570
AT4G34970
AT5G20150
AT2G38750
AT4G15560
AT1G64670
AT4G04890
AT5G57660
AT2G22170
AT1G09310
AT1G04820
AT3G14660
AT2G46270
AT5G12250
AT1G20440
AT4G23630
AT5G01530
AT1G01620
AT2G40110
AT1G62480
AT3G15450
AT2G05540
AT5G22500
AT2G41190
AT5G43760
AT3G22120
AT3G44310
AT2G02570
AT2G43910
AT1G54010
AT5G44340
AT5G03760
AT1G70210
AT2G46330
AT3G14310
AT3G27850
AT4G40040
AT4G38770
AT3G20810
AT3G16140
AT2G06850
AT2G20670
AT4G39090
AT4G32280
AT4G02770
AT4G38970
AT3G05900
AT2G26690
AT4G01310
AT3G21090
AT3G52720
AT1G52740
AT2G30520
AT3G12120
AT5G23860
AT2G30870
AT2G01450
AT2G43680
AT5G19770
AT1G42970
AT2G45470
AT1G09750
AT1G79270
AT2G32690
AT5G47560
AT3G06770
AT5G19120
AT3G56940
AT2G06520
AT2G41760
AT5G44190
AT2G15050
AT1G30380
AT2G28800
AT1G11545
AT4G36520
AT5G10430
AT2G41540
AT1G20340
AT1G32230
AT1G18650
AT4G35450
AT3G19820
AT5G28840
AT1G28670
AT1G64640
AT2G35370
AT4G34710
AT5G61960
AT3G22440
AT5G20250
AT1G62660
AT1G64720
AT4G35090
AT5G38410
AT1G29670
AT3G53500
AT2G27190
AT4G39330
AT5G19780
AT1G56280
AT3G29575
AT1G12900
AT5G63810
AT2G39950
AT1G11910
AT4G17170
AT3G24100
AT4G15160
AT5G41260
AT5G47770
AT2G37340
AT4G17730
AT1G29070
AT1G71110
AT4G27440
AT5G35630
AT1G15550
AT1G07940
AT1G06040
AT4G14960
AT5G27890
AT1G80920
AT5G26742
AT4G35470
AT4G14270
AT4G25260
AT2G17500
AT5G54940
AT1G57680
AT1G36070
AT5G10480
AT1G05870
AT4G33740
AT1G67910
AT3G48690
AT5G64940
AT5G11740
AT1G31812
AT1G04280
AT5G16110
AT1G53210
AT1G78970
AT3G59060
AT5G62700
AT3G58120
AT3G18530
AT4G25170
AT5G48545
AT3G07460
AT4G37300
AT5G52882
AT4G29350
AT5G18640
AT1G22910
AT4G36040
AT1G75800
AT2G42380
AT3G02170
AT5G36880
AT4G05050
AT1G79750
AT5G20720
AT5G47780
AT1G70940
AT1G55330
AT1G22430
AT3G08510
AT2G21060
AT3G16450
AT2G38170
AT2G05210
AT5G24490
AT5G43270
AT3G26932
AT1G11860
AT1G68530
AT5G63190
AT2G26980
AT4G28080
AT1G10470
AT1G21830
AT5G52920
AT4G10060
AT2G24150
AT1G51200
AT4G28270
AT2G32150
AT2G22670
AT1G75780
AT5G46110
AT3G48260
AT3G44110
AT1G05890
AT5G21940
AT1G20020
AT3G25920
AT3G02300
AT1G69526
AT1G19835
AT1G09570
AT3G58850
AT1G64230
AT1G22640
AT4G23470
AT4G36190
AT3G62750
AT3G02040
AT4G27450
AT2G46710
AT2G26330
AT2G37940
AT5G48160
AT5G02580
AT3G45980
AT1G10200
AT4G32150
AT1G27520
AT5G15350
AT4G34000
AT5G49460
AT5G27860
AT4G23460
AT3G17100
AT2G45820
AT3G57300
AT5G56550
AT3G61700
AT1G70300
AT1G56220
AT4G03415
AT1G01780
AT4G16190
AT2G22080
AT2G18700
AT3G06500
AT5G23890
AT3G45240
AT3G56050
AT5G10980
AT5G13870
AT1G75180
AT5G40890
AT4G35770
AT4G19860
AT1G22300
AT3G25690
AT1G78380
AT4G23400
AT3G60130
AT2G33830
AT4G18710
AT2G36460
AT3G58680
AT5G35790
AT5G16000
AT4G32530
AT3G13750
AT4G33220
AT4G09000
AT2G21660
AT1G30590
AT1G63690
AT1G11000
AT3G58620
AT1G33240
AT4G12730
AT1G21920
AT4G14880
AT4G30580
AT1G09140
AT1G18620
AT1G25230
AT5G22940
AT3G18050
AT3G51630
AT4G29220
AT4G30410
AT3G11760
AT2G07180
AT4G23980
AT2G46810
AT3G49140
AT1G16880
AT1G71980
AT5G06440
AT4G37590
AT2G39800
AT5G54280
AT5G12480
AT5G49645
AT1G65590
AT3G57040
AT1G72510
AT2G37450
AT1G01060
AT5G37260
AT4G01120
AT1G68020
AT2G19760
AT3G28857
AT5G16150
AT2G04690
AT1G30820
AT1G19000
AT5G58200
AT3G30180
AT1G65040
AT5G04810
AT2G42040
AT3G17040
AT4G34220
AT1G72770
AT3G56800
AT5G47040
AT5G47370
AT3G57470
AT1G12240
AT1G65320
AT1G70780
AT1G51070
AT4G33625
AT4G22780
AT4G18020
AT1G03610
AT3G51880
AT4G37540
AT5G17770
AT3G12670
AT4G16520
AT3G52840
AT2G44130
AT5G19940
AT3G23640
AT4G04040
AT1G07820
AT1G27290
AT3G19970
AT5G24580
AT1G05170
AT5G65430
AT3G52060
AT2G37130
AT3G46590
AT5G66580
AT2G20180
AT4G17680
AT1G43190
AT3G43220
AT1G28580
AT3G10350
AT3G04940
AT1G01140
AT2G36080
AT3G54770
AT1G73920
AT4G00820
AT1G07420
AT5G42030
AT3G10260
AT1G04440
AT1G34340
AT1G68330
AT3G18040
AT3G07470
AT1G67050
AT5G57655
AT2G01890
AT1G53840
AT3G10380
AT1G77800
AT5G27380
AT4G14760
AT1G32150
AT3G45780
AT2G01200
AT3G45300

## Sheet: et.down.8
Supplementary Table 3. Genes downregulated by ethylene treatment within individual seedling clusters
AT4G34881
AT5G44440
AT1G28330
AT2G34420
AT5G14740
AT5G54770
AT1G29930
AT1G74470
AT1G12080
AT4G29030
AT5G64260
AT1G67090
AT5G66570
AT5G21020
AT2G42840
AT4G35100
AT4G27440
AT5G20150
AT2G02100
AT2G10940
AT1G55670
AT5G47110
AT1G73120
AT4G10340
AT3G08940
AT3G26510
AT2G01450
AT1G79040
AT5G03545
AT4G34620
AT5G20630
AT5G62350
AT3G26650
AT5G28640
AT2G28790
AT4G29020
AT4G14130
AT4G23670
AT2G18050
AT2G22990
AT2G27385
AT1G62500
AT3G22440
AT3G29240
AT2G24270
AT1G20390
AT2G37630
AT5G38420
AT1G56220
AT1G13710
AT1G58030
AT5G19120
AT1G08380
AT1G15820
AT2G26330
AT1G06680
AT2G22080
AT1G20620
AT1G32060
AT5G16110
AT3G47470
AT2G47400
AT4G00430
AT4G40040
AT5G48485
AT2G26500
AT3G14420
AT1G67910
AT4G35750
AT1G60950
AT5G15970
AT3G09390
AT5G27890
AT4G12800
AT5G15780
AT3G18530
AT5G54270
AT5G02380
AT1G75240
AT3G27850
AT3G13510
AT3G20810
AT4G40030
AT1G64720
AT1G73660
AT1G09750
AT3G15450
AT2G45960
AT1G18650
AT1G61520
AT3G16400
AT3G56910
AT3G16640
AT2G06850
AT5G57240
AT3G26740
AT5G26850
AT2G47440
AT2G26250
AT5G54190
AT2G30930
AT1G52740
AT3G61260
AT5G18650
AT1G01320
AT5G07180
AT1G09310
AT2G39010
AT5G53300
AT3G26450
AT3G45780
AT5G02020
AT4G34000
AT3G26932
AT5G67260
AT1G23310
AT1G09570
AT5G48480
AT5G62230
AT1G72150
AT1G31330
AT3G16240
AT3G47340
AT4G26850
AT5G08000
AT5G22920
AT2G21060
AT2G46260
AT2G06520
AT5G50920
AT4G32260
AT5G07030
AT5G21940
AT5G22500
AT4G02770
AT1G44575
AT1G20340
AT1G27950
AT3G21055
AT5G44750
AT3G45980
AT5G01530
AT3G16370
AT5G62000
AT5G38410
AT3G48690
AT3G02110
AT4G39090
AT4G20360
AT1G22530
AT5G28840
AT3G56370
AT5G13630
AT4G38660
AT5G01350
AT3G53500
AT2G30570
AT1G51200
AT3G01500
AT2G33800
AT4G15560
AT3G22120
AT4G29060
AT4G28240
AT4G31820
AT1G51400
AT5G25460
AT5G19140
AT4G25100
AT1G17200
AT3G04910
AT3G53420
AT4G14960
AT3G44310
AT5G11420
AT3G16140
AT3G56940
AT2G42600
AT3G02040
AT1G78150
AT1G65370
AT4G36040
AT5G10100
AT3G26520
AT3G57300
AT3G51950
AT2G45340
AT4G37300
AT1G56280
AT2G02570
AT5G15230
AT2G37340
AT4G17730
AT4G30950
AT2G22430
AT4G18970
AT4G23870
AT3G21090
AT1G44760
AT1G12900
AT4G23680
AT5G51550
AT1G42970
AT4G39260
AT1G55360
AT5G18640
AT3G48360
AT1G58602
AT4G38970
AT5G19770
AT1G71695
AT4G37750
AT2G43910
AT1G06360
AT1G30360
AT5G08130
AT3G47420
AT4G32060
AT5G57660
AT5G03760
AT1G06040
AT5G58950
AT3G17050
AT4G38770
AT3G55770
AT4G20260
AT5G10860
AT1G47990
AT2G38540
AT3G51880
AT1G80920
AT3G14240
AT5G44190
AT5G25280
AT1G64230
AT4G38430
AT4G01310
AT3G52060
AT1G22430
AT5G48160
AT5G58070
AT2G25930
AT5G45670
AT2G13360
AT3G18050
AT1G55530
AT5G56550
AT4G36190
AT2G05380
AT5G63190
AT3G06500
AT3G08510
AT1G70710
AT1G52190
AT1G01040
AT5G41700
AT4G23630
AT5G47040
AT5G19190
AT4G33010
AT1G02800
AT3G04290
AT2G26690
AT5G01075
AT2G28800
AT3G61470
AT3G10985
AT5G09660
AT4G38680
AT1G20010
AT1G64670
AT1G58180
AT5G02550
AT1G15340
AT4G14270
AT1G62750
AT3G46780
AT1G75180
AT3G17100
AT1G06760
AT3G08030
AT5G48620
AT1G19850
AT5G24490
AT1G78260
AT4G14720
AT2G18700
AT3G53460
AT4G39900
AT4G16680
AT1G07320
AT5G42825
AT5G22640
AT4G27450
AT2G21660
AT1G29070
AT2G46820
AT5G26742
AT4G36850
AT5G49645
AT2G16400
AT3G54080
AT4G27260
AT1G51570
AT2G32690
AT5G04140
AT4G28750
AT5G51750
AT1G20693
AT1G74670
AT1G32230
AT2G43680
AT4G16190
AT1G14760
AT2G45850
AT1G11860
AT5G06980
AT1G14900
AT1G70210
AT5G19940
AT4G24740
AT4G20320
AT1G30380
AT3G62750
AT5G22880
AT5G57180
AT1G29910
AT5G64940
AT1G55330
AT1G68530
AT2G37640
AT1G12090
AT2G37410
AT1G75500
AT2G35370
AT4G05180
AT1G64710
AT3G61830
AT3G01690
AT1G13640
AT5G06370
AT4G25640
AT3G47620
AT2G36420
AT4G00238
AT5G65410
AT1G11910
AT5G63860
AT2G45820
AT2G41430
AT1G66760
AT3G15190
AT3G61890
AT1G05835
AT4G18020
AT4G18710
AT2G31980
AT1G53210
AT4G22190
AT1G31812
AT3G02600
AT4G01610
AT2G36830
AT5G40950
AT1G05190
AT2G22240
AT2G15050
AT1G72040
AT3G29575
AT4G24770
AT3G60390
AT2G29450
AT1G30590
AT2G36460
AT4G04890
AT1G14890
AT5G55230
AT1G03870
AT5G59690
AT3G18035
AT3G20820
AT1G16880
AT4G28270
AT2G45470
AT4G28080
AT4G33030
AT4G19500
AT1G64140
AT5G48500
AT2G46550
AT1G01620
AT1G47530
AT5G16470
AT4G33740
AT3G48560
AT3G17040
AT3G15530
AT1G05890
AT1G04820
AT4G39330
AT4G32940
AT2G39310
AT5G66052
AT3G10020
AT4G26130
AT3G13340
AT4G23060
AT3G45240
AT2G04378
AT2G39730
AT4G19160
AT5G52040
AT2G23980
AT1G60610
AT5G48385
AT4G27870
AT4G35790
AT5G48360
AT5G46900
AT1G22330
AT5G26240
AT3G27260
AT3G54500
AT5G10430
AT4G35450
AT3G61700
AT3G28690
AT4G09830
AT1G70940
AT1G76490
AT5G35630
AT1G64110
AT2G21050
AT3G03150
AT2G23090
AT3G12320
AT4G00180
AT1G10070
AT3G51810
AT2G38230
AT4G04640
AT5G01020
AT1G19835
AT1G59750
AT2G45190
AT2G43030
AT1G55680
AT3G14415
AT2G25900
AT3G52870
AT1G16810
AT4G19510
AT3G59060
AT2G24650
AT2G05100
AT2G28910
AT5G10980
AT2G35680
AT2G39950
AT5G59950
AT4G14900
AT5G54600
AT2G22680
AT1G55200
AT2G24790
AT5G10480
AT5G11550
AT4G32760
AT5G27670
AT2G45620
AT1G72970
AT4G27600
AT1G01060
AT3G63410
AT5G67360
AT1G70160
AT1G17140
AT3G60600
AT1G58235
AT3G15000
AT5G41600
AT5G64570
AT3G58680
AT5G20190
AT1G69270
AT1G20650
AT2G17840
AT1G14400
AT1G74970
AT5G43810
AT5G12250
AT1G56200
AT3G28040
AT2G05070
AT2G31150
AT4G00360
AT1G21830
AT4G34980
AT2G28840
AT5G23860
AT5G37260
AT3G51730
AT1G69420
AT3G02210
AT4G15545
AT3G59350
AT2G40880
AT3G54890
AT5G35790
AT5G65360
AT2G45180
AT1G17220
AT2G22660
AT1G30490
AT1G02280
AT5G19290
AT4G23400
AT1G07820
AT1G47970
AT1G28670
AT4G10060
AT3G48530
AT3G17160
AT1G22700
AT1G28660
AT5G64620
AT5G49700
AT4G21790
AT3G54350
AT2G20260
AT5G01600
AT4G32551
AT5G12050
AT2G28950
AT5G42765
AT5G46110
AT2G05790
AT1G70830
AT3G63490
AT1G80440
AT2G24280
AT3G55800
AT2G25010
AT3G42790
AT1G02300
AT5G58200
AT3G20770
AT4G35770
AT2G33770
AT5G62950
AT2G38750
AT1G26110
AT3G15480
AT3G01490
AT3G57170
AT2G19810
AT5G20220
AT3G63520
AT5G65220
AT1G19570
AT2G47450
AT3G61600
AT1G02205
AT4G24800
AT5G62670
AT1G43700
AT1G79850
AT5G28919
AT2G18280
AT1G65260
AT5G44020
AT5G61130
AT4G18480
AT3G12780
AT2G30440
AT3G48260
AT1G16180
AT2G41940
AT5G47560
AT2G48100
AT3G29180
AT3G05900
AT1G68020
AT1G17840
AT2G35260
AT1G01780
AT2G40060
AT4G10610
AT1G48480
AT3G49590
AT3G63540
AT1G07110
AT1G11600
AT1G58200
AT4G08150
AT4G25080
AT2G22540
AT5G02810
AT3G10490
AT1G29670
AT4G01120
AT3G27020
AT5G09440
AT1G80300
AT1G03600
AT2G07180
AT1G60160
AT1G75800
AT3G14100
AT5G19860
AT5G16000
AT4G01150
AT1G08230
AT3G51290
AT1G75350
AT2G19540
AT1G52720
AT3G27090
AT2G42890
AT1G43580
AT1G08660
AT2G41540
AT1G73170
AT4G15630
AT4G34220
AT3G02300
AT2G27190
AT5G21920
AT5G13240
AT3G26710
AT4G19860
AT1G15330
AT5G48820
AT5G18110
AT3G58850
AT2G42590
AT1G75430
AT5G43270
AT1G71500
AT4G25830
AT2G47630
AT4G12520
AT1G67280
AT1G52100
AT4G37930
AT5G04810
AT3G06130
AT1G65720
AT4G14010
AT5G20900
AT3G01310
AT3G53730
AT5G49980
AT1G72820
AT1G03610
AT5G64340
AT4G30690
AT1G78630
AT4G03280
AT2G20670
AT5G11580
AT2G41650
AT5G23890
AT1G03130
AT1G10200
AT3G19540
AT3G60340
AT3G10420
AT2G15970
AT1G08465
AT1G66150
AT4G00270
AT1G70180
AT1G19715
AT3G06380
AT4G15540
AT1G42550
AT4G35300
AT2G21330
AT5G21170
AT2G28930
AT2G04690
AT5G65390
AT4G31430
AT5G15860
AT5G13300
AT3G49140
AT3G51630
AT2G05310
AT3G26580
AT1G14720
AT2G46710
AT4G03210
AT2G01940
AT3G01480
AT2G27810
AT5G01750
AT1G62480
AT1G72610
AT5G45040
AT1G51500
AT1G52150
AT1G15230
AT5G17870
AT3G27830
AT5G16620
AT4G19100
AT2G33450
AT4G33180
AT2G21140
AT3G20230
AT4G32570
AT5G67070
AT1G72645
AT5G58330
AT4G13100
AT4G17170
AT3G19960
AT3G63190
AT4G13250
AT4G08920
AT4G36970
AT2G36400
AT1G73100
AT5G14320
AT3G61490
AT1G67040
AT1G75820
AT3G05160
AT3G54360
AT3G15790
AT4G31420
AT1G05870
AT3G61310
AT4G27800
AT3G27350
AT5G01090
AT2G37050
AT1G34210
AT5G42270
AT3G04940
AT4G22220
AT3G47070
AT5G47370
AT1G72770
AT5G66880
AT4G16490
AT4G36730
AT1G01610
AT3G57800
AT1G32470
AT1G73390
AT4G03520
AT3G56090
AT5G52440
AT3G54820
AT1G63830
AT1G56580
AT4G37330
AT4G34160
AT3G07310
AT5G26820
AT2G34070
AT2G45170
AT4G13640
AT2G17240
AT5G47390
AT1G08110
AT4G04040
AT2G18710
AT1G04240
AT5G04770
AT1G15740
AT5G41260
AT2G19520
AT5G53250
AT1G47270
AT3G23290
AT5G45360
AT1G52230
AT3G24100
AT1G62360
AT1G01170
AT2G04842
AT3G25690
AT1G06950
AT4G37580
AT2G22670
AT5G17230
AT4G01050
AT1G02150
AT5G58787
AT3G08770
AT2G30590
AT1G30690
AT4G21326
AT5G42190
AT4G25170
AT1G04280
AT2G28740
AT5G64330
AT1G65040
AT2G43330
AT1G61900
AT5G23420
AT2G26340
AT5G41770
AT3G22190
AT5G57940
AT5G14910
AT2G28550
AT3G46030
AT3G57880
AT5G54640
AT3G11600
AT4G24240
AT2G36990
AT4G31650
AT4G14620
AT3G02750
AT3G47800
AT5G25610
AT4G12570
AT1G60870
AT3G23490
AT2G42870
AT1G16680
AT3G50700
AT3G15353
AT1G69740
AT1G11310
AT4G38220
AT5G23040
AT3G52920
AT1G03680
AT5G06290
AT2G46270
AT3G56040
AT5G63140
AT3G13810
AT2G28900
AT5G58250
AT2G39990
AT1G69750
AT5G07370
AT3G60190
AT2G18790
AT2G17500
AT5G06220
AT3G19340
AT3G04630
AT1G68590
AT1G32090
AT3G15470
AT3G16000
AT2G37025
AT2G42810
AT4G33950
AT2G14910
AT5G26740
AT1G23960
AT1G04770
AT3G51830
AT2G40110
AT1G58360
AT5G23530
AT2G26670
AT4G33080
AT2G20050
AT4G21280
AT1G07985
AT5G41210
AT1G47670
AT3G18830
AT2G14680
AT1G62660
AT1G13380
AT2G40490
AT1G21880
AT3G16450
AT3G23510

## Sheet: et.down.9
Supplementary Table 3. Genes downregulated by ethylene treatment within individual seedling clusters
AT5G48010
AT1G18870
AT3G15950
AT5G38030
AT1G72140
AT4G23670
AT3G16460
AT3G46700
AT4G29930
AT3G16470
AT2G16005
AT1G54010
AT4G27860
AT1G66800
AT4G37410
AT4G24340
AT5G47990
AT3G26450
AT2G17500
AT1G05230
AT3G16400
AT5G38020
AT5G48000
AT5G38000
AT1G56660
AT5G60890
AT2G26250
AT4G21910
AT1G45201
AT3G16430
AT5G26260
AT4G17470
AT1G58270
AT1G17060
AT1G68530
AT1G14120
AT1G35580
AT1G02205
AT5G63970
AT5G25610
AT4G25640
AT4G39050
AT2G36420
AT1G27950
AT3G59340
AT3G05165
AT4G35100
AT3G55980
AT3G29250
AT5G23820
AT4G11280
AT5G65280
AT5G17330
AT2G15050
AT3G49120
AT3G27210
AT1G66280
AT1G14240
AT3G20470
AT3G17050
AT3G20370
AT1G70530
AT1G51500
AT5G18860
AT2G43290
AT2G30500
AT3G57540
AT3G21070
AT4G15630
AT1G70300
AT4G21960
AT2G22770
AT1G78850
AT1G62570
AT2G23760
AT1G62800
AT5G24290
AT2G26980
AT2G10940
AT1G62660
AT1G78660
AT1G54030
AT1G22550
AT5G42930
AT1G19835
AT4G00360
AT2G38750
AT2G21140
AT3G51950
AT1G77280
AT2G45820
AT1G79310

[truncated: 14 more sheets: et.down.10, et.down.11, et.down.12, et.down.13, et.down.14, et.down.15, et.down.16, et.down.17, et.down.18, et.down.19, et.down.20, et.down.21, et.down.22, et.down.23]
