# Supplementary material for: Transient cell states encode positional information to direct asymmetric growth
Source: bioRxiv. 2026 May 22:2026.05.21.726925. Preprint. [Version 1] doi: 10.64898/2026.05.21.726925 (PMC13228422; doi:10.64898/2026.05.21.726925)
Supplement: Supplement 5 — Supplementary Table 4. Cluster markers identified from the re-clustered apical seedling dataset. [file media-5.xlsx]

## Sheet: Table_4
Supplementary Table 4. Cluster markers identified from the re-clustered apical seedling dataset
gene	Desc	p_val	avg_log2FC	pct.1	pct.2	p_val_adj	cluster
AT5G57240	OSBP(oxysterol binding protein)-related protein 4C	0	2.40327	0.816	0.263	0	0
AT3G20395	RING/U-box superfamily protein	0	2.31891	0.408	0.082	0	0
AT2G15050	LTP7,lipid transfer protein 7	0	2.3023	0.565	0.152	0	0
AT5G22500	fatty acid reductase 1	0	2.22832	0.621	0.205	0	0
AT5G02540	NAD(P)-binding Rossmann-fold superfamily protein	0	2.00777	0.281	0.064	0	0
AT5G38200	Class I glutamine amidotransferase-like superfamily protein	0	1.89641	0.401	0.122	0	0
AT5G17700	MATE efflux family protein	0	1.8025	0.268	0.055	0	0
AT2G26250	FDH,FIDDLEHEAD	0	1.79891	0.801	0.346	0	0
AT1G65920	Regulator of chromosome condensation (RCC1) family with FYVE zinc finger domain-containing protein	0	1.78507	0.394	0.115	0	0
AT1G65985	transmembrane protein, putative (DUF247)	0	1.69862	0.398	0.129	0	0
AT1G04680	Pectin lyase-like superfamily protein	0	1.64425	0.473	0.182	0	0
AT1G41830	SKU5-similar 6	0	1.64142	0.451	0.163	0	0
AT4G04890	protodermal factor 2	0	1.63113	0.431	0.154	0	0
AT1G20970	calponin-like domain protein	0	1.56552	0.478	0.207	0	0
AT4G11610	C2 calcium/lipid-binding plant phosphoribosyltransferase family protein	0	1.56058	0.424	0.145	0	0
AT1G65370	TRAF-like family protein	0	1.55831	0.322	0.119	0	0
AT5G63650	SRK2H,SNF1-RELATED PROTEIN KINASE 2H	0	1.54342	0.554	0.282	0	0
AT2G22795	hypothetical protein	0	1.50869	0.614	0.305	0	0
AT2G33060	AtRLP27,receptor like protein 27	0	1.50472	0.261	0.069	0	0
AT2G39705	DVL11,DEVIL 11	0	1.50268	0.479	0.214	0	0
AT1G35115	NA	0	1.43922	0.546	0.242	0	0
AT3G50240	ATP binding microtubule motor family protein	0	1.43886	0.282	0.086	0	0
AT3G21090	ABC-2 type transporter family protein	0	1.42633	0.356	0.134	0	0
AT1G17140	RIP1,ROP INTERACTIVE PARTNER 1	0	1.42046	0.299	0.108	0	0
AT3G24929	hypothetical protein	0	1.40426	0.642	0.311	0	0
AT4G36250	aldehyde dehydrogenase 3F1	0	1.40051	0.304	0.111	0	0
AT4G25640	ATDTX35,detoxifying efflux carrier 35,FFT,FLOWER FLAVONOID TRANSPORTER	0	1.36659	0.32	0.121	0	0
AT4G27860	vacuolar iron transporter (VIT) family protein	0	1.3467	0.308	0.11	0	0
AT2G16586	transmembrane protein	0	1.30818	0.514	0.235	0	0
AT2G41540	6-phosphogluconate dehydrogenase family protein	0	1.29284	0.339	0.145	0	0
AT5G66310	ATP binding microtubule motor family protein	0	1.28657	0.478	0.229	0	0
AT3G25013	Synaptobrevin family protein	0	1.25137	0.329	0.134	0	0
AT5G16560	KAN1,KANADI 1	0	1.23864	0.374	0.169	0	0
AT2G01008	maternal effect embryo arrest protein	0	1.13141	0.653	0.391	0	0
AT3G16400	ATMLP-470,MYROSINASE-BINDING PROTEIN-LIKE PROTEIN-470,ATNSP1,NITRILE SPECIFIER PROTEIN 1	0	1.12974	0.749	0.51	0	0
AT3G15950	DNA topoisomerase-like protein	0	1.12499	0.602	0.324	0	0
AT1G20920	RCF1,regulator of CBF gene expression 1	0	0.830984	0.763	0.543	0	0
AT1G36160	AT-ACC1,EMB22,EMBRYO DEFECTIVE 22,GK,GURKE,GSD1,GLOSSYHEAD 1,PAS3,PASTICCINO 3,SFR3,SENSITIVE TO FREEZING 3	3.37e-307	1.18505	0.48	0.261	1.06e-302	0
AT5G26260	TRAF-like family protein	1.42e-305	1.29435	0.354	0.156	4.46e-301	0
AT2G34300	S-adenosyl-L-methionine-dependent methyltransferases superfamily protein	1.05e-303	1.2829	0.388	0.183	3.28e-299	0
AT1G36060	TG,TRANSLUCENT GREEN	5.43e-303	1.27264	0.321	0.129	1.7e-298	0
AT4G39840	cell wall integrity/stress response component-like protein	5.49e-301	1.40125	0.278	0.104	1.72e-296	0
AT5G02260	ATEXP9,ATEXPA9,expansin A9,ATHEXP ALPHA 1.10,EXP9	1.26e-276	1.26301	0.377	0.182	3.95e-272	0
AT1G27770	PEA1,PLASTID ENVELOPE ATPASE 1	3.56e-271	1.32196	0.312	0.133	1.12e-266	0
AT4G18030	S-adenosyl-L-methionine-dependent methyltransferases superfamily protein	2.87e-266	1.25358	0.313	0.136	9e-262	0
AT1G34460	CYC3,CYCLIN 3	4.98e-256	1.33227	0.263	0.104	1.56e-251	0
AT5G55660	DEK domain-containing chromatin associated protein	7.19e-243	0.963626	0.539	0.339	2.25e-238	0
AT1G64670	CED1,9-CIS EPOXYCAROTENOID DIOXYGENASE DEFECTIVE 1	3.08e-242	1.22332	0.264	0.108	9.67e-238	0
AT3G48260	with no lysine (K) kinase 3	2.06e-233	1.17201	0.33	0.159	6.45e-229	0
AT4G35720	DUF241 domain protein, putative (DUF241)	8.25e-221	1.19229	0.393	0.216	2.58e-216	0
AT3G54810	GATA8,GATA TRANSCRIPTION FACTOR 8	1.62e-220	1.11423	0.355	0.181	5.08e-216	0
AT5G03670	histone-lysine N-methyltransferase SETD1B-like protein	2.05e-220	1.14752	0.28	0.123	6.42e-216	0
AT5G48900	Pectin lyase-like superfamily protein	5.26e-220	0.852582	0.504	0.305	1.65e-215	0
AT4G21750	Homeobox-leucine zipper family protein / lipid-binding START domain-containing protein	8.58e-219	1.15466	0.296	0.136	2.69e-214	0
AT1G65010	WEB family protein (DUF827)	1.74e-218	1.03519	0.456	0.271	5.47e-214	0
AT5G65630	global transcription factor group E7	3.15e-207	0.966839	0.53	0.358	9.88e-203	0
AT2G45590	Protein kinase superfamily protein	9.83e-207	1.16698	0.26	0.114	3.08e-202	0
AT2G33435	RNA-binding (RRM/RBD/RNP motifs) family protein	3.89e-198	0.920621	0.465	0.287	1.22e-193	0
AT3G43690	NA	1.9e-196	1.06981	0.305	0.149	5.96e-192	0
AT3G20390	RidA,Reactive Intermediate Deaminase A	1.78e-195	1.26279	0.257	0.117	5.57e-191	0
AT4G32460	choice-of-anchor C domain protein, putative (Protein of unknown function, DUF642)	2.54e-194	0.816501	0.558	0.378	7.95e-190	0
AT4G33220	ATPME44,A. THALIANA PECTIN METHYLESTERASE 44	2.88e-192	0.909526	0.33	0.166	9.03e-188	0
AT1G29470	S-adenosyl-L-methionine-dependent methyltransferases superfamily protein	1.21e-191	1.04556	0.382	0.218	3.8e-187	0
AT1G20100	DNA ligase-like protein	7.16e-191	0.911326	0.473	0.301	2.25e-186	0
AT3G23810	ATSAHH2,S-ADENOSYL-L-HOMOCYSTEINE (SAH) HYDROLASE 2	2.72e-189	1.0439	0.281	0.133	8.51e-185	0
AT1G24880	AtLpxC2	3.32e-186	0.419798	0.923	0.822	1.04e-181	0
AT2G42270	U5 small nuclear ribonucleoprotein helicase	6.91e-182	1.00506	0.348	0.187	2.17e-177	0
AT3G26450	Polyketide cyclase/dehydrase and lipid transport superfamily protein	1.58e-180	0.678976	0.519	0.33	4.96e-176	0
AT1G56660	MAEBL domain protein	7.78e-176	1.27233	0.458	0.288	2.44e-171	0
AT3G55020	Ypt/Rab-GAP domain of gyp1p superfamily protein	5.13e-173	1.00313	0.348	0.194	1.61e-168	0
AT2G38120	AtAUX1,MAP1,MODIFIER OF ARF7/NPH4 PHENOTYPES 1,PIR1,WAV5,WAVY ROOTS 5	1.43e-172	1.01395	0.336	0.185	4.49e-168	0
AT3G23820	UDP-D-glucuronate 4-epimerase 6	5.73e-172	0.905295	0.487	0.327	1.8e-167	0
AT3G44990	ATXTR8,AtXTH31,XTR8,xyloglucan endo-transglycosylase-related 8	7e-172	0.948904	0.353	0.196	2.19e-167	0
AT3G16460	Mannose-binding lectin superfamily protein	1.75e-169	0.66412	0.631	0.467	5.47e-165	0
AT4G23440	Disease resistance protein (TIR-NBS class)	1.76e-164	1.02292	0.253	0.12	5.52e-160	0
AT3G25840	Protein kinase superfamily protein	3.76e-164	0.685674	0.581	0.411	1.18e-159	0
AT3G09260	Glycosyl hydrolase superfamily protein	1.21e-161	0.440625	0.837	0.721	3.78e-157	0
AT4G31570	nucleoporin	2.91e-158	0.898589	0.38	0.224	9.12e-154	0
AT2G42840	protodermal factor 1	8.24e-158	0.944415	0.357	0.206	2.58e-153	0
AT1G29670	GDSL-like Lipase/Acylhydrolase superfamily protein	1.11e-155	0.936311	0.266	0.133	3.46e-151	0
AT1G69760	suppressor SRP40-like protein	1.36e-155	1.02063	0.289	0.152	4.26e-151	0
AT1G23380	KNAT6L,KNAT6S	7.23e-149	0.943425	0.288	0.152	2.27e-144	0
AT1G58250	HPS4,hypersensitive to Pi starvation 4	4.39e-147	0.996425	0.276	0.144	1.37e-142	0
AT5G55790	hypothetical protein	1.36e-143	0.883552	0.377	0.232	4.26e-139	0
AT5G63320	nuclear protein X1	4.67e-143	0.860813	0.374	0.229	1.46e-138	0
AT1G78240	OSU1,QUA2,QUASIMODO2	1.87e-142	0.966219	0.25	0.126	5.86e-138	0
AT3G15095	Serine/Threonine-kinase pakA-like protein	6.86e-142	0.946274	0.319	0.181	2.15e-137	0
AT1G54010	GLL23,GDSL-like lipase 23	1.47e-141	0.924935	0.305	0.17	4.61e-137	0
AT1G61890	MATE efflux family protein	2.31e-141	0.799857	0.321	0.177	7.23e-137	0
AT5G10480	PEP,PEPINO	1.68e-130	0.945639	0.296	0.168	5.27e-126	0
AT4G26190	Haloacid dehalogenase-like hydrolase (HAD) superfamily protein	8.31e-130	0.813651	0.393	0.251	2.61e-125	0
AT1G71695	Peroxidase superfamily protein	2.74e-129	0.896472	0.307	0.177	8.58e-125	0
AT5G25610	ATRD22	3.94e-123	0.862971	0.287	0.161	1.24e-118	0
AT1G80930	MIF4G domain-containing protein / MA3 domain-containing protein	3.11e-120	0.731796	0.435	0.298	9.74e-116	0
AT5G64740	E112,IXR2,ISOXABEN RESISTANT 2,PRC1,PROCUSTE 1	3.74e-119	0.612984	0.547	0.407	1.17e-114	0
AT1G22060	sporulation-specific protein	2.12e-117	0.930933	0.257	0.142	6.65e-113	0
AT4G19120	S-adenosyl-L-methionine-dependent methyltransferases superfamily protein	5.45e-117	0.894571	0.267	0.15	1.71e-112	0
AT1G24460	TGN-related, localized SYP41 interacting protein	9.85e-117	0.893992	0.276	0.157	3.09e-112	0
AT5G11420	transmembrane protein, putative (Protein of unknown function, DUF642)	7.37e-116	0.943603	0.315	0.193	2.31e-111	0
AT3G60530	GATA transcription factor 4	3.66e-114	0.890368	0.331	0.209	1.15e-109	0
AT2G30500	Kinase interacting (KIP1-like) family protein	3.74e-113	0.98791	0.332	0.213	1.17e-108	0
AT3G24080	KRR1 family protein	3.13e-112	0.845215	0.302	0.18	9.8e-108	0
AT4G36360	beta-galactosidase 3	7.4e-111	0.849269	0.301	0.181	2.32e-106	0
AT1G04220	3-ketoacyl-CoA synthase 2	1.08e-109	0.63117	0.342	0.21	3.38e-105	0
AT2G44430	DNA-binding bromodomain-containing protein	2.08e-109	0.855833	0.267	0.152	6.52e-105	0
AT5G65930	KCBP,KINESIN-LIKE CALMODULIN-BINDING PROTEIN,PKCBP,POTATO KINESIN-LIKE CALMODULIN-BINDING PROTEIN	6.46e-108	0.840361	0.26	0.148	2.03e-103	0
AT1G20960	U5 small nuclear ribonucleoprotein helicase	1.14e-107	0.873345	0.323	0.203	3.59e-103	0
AT2G16485	GW repeat- and PHD finger-containing protein NERD	7.59e-106	0.81858	0.302	0.183	2.38e-101	0
AT4G18970	GDSL-like Lipase/Acylhydrolase superfamily protein	7.7e-106	0.611318	0.363	0.23	2.41e-101	0
AT5G16730	weak chloroplast movement under blue light protein (DUF827)	4.84e-103	0.657034	0.459	0.331	1.52e-98	0
AT5G17910	cardiomyopathy-associated protein	7.28e-103	0.74555	0.344	0.218	2.28e-98	0
AT5G62390	ATBAG7,BCL-2-associated athanogene 7	2.62e-100	0.82985	0.377	0.258	8.22e-96	0
AT5G28300	AtGT2L,GT2L,GT-2Like protein	2.95e-100	0.607595	0.367	0.239	9.26e-96	0
AT3G02260	ASA1,ATTENUATED SHADE AVOIDANCE 1,CRM1,CORYMBOSA1,DOC1,DARK OVER-EXPRESSION OF CAB 1,LPR1,LOW PHOSPHATE-RESISTANT ROOT 1,TIR3,TRANSPORT INHIBITOR RESPONSE 3,UMB1,UMBRELLA 1	2.09e-98	0.690334	0.433	0.311	6.56e-94	0
AT1G20450	LTI29,LOW TEMPERATURE INDUCED 29,LTI45,LOW TEMPERATURE INDUCED 45	9.68e-98	1.0824	0.379	0.27	3.04e-93	0
AT5G40340	Tudor/PWWP/MBT superfamily protein	5.3e-93	0.613911	0.509	0.385	1.66e-88	0
AT1G62770	Plant invertase/pectin methylesterase inhibitor superfamily protein	4.31e-91	0.867029	0.254	0.151	1.35e-86	0
AT5G27650	Tudor/PWWP/MBT superfamily protein	5.69e-88	0.708309	0.278	0.171	1.78e-83	0
AT1G60200	splicing factor PWI domain-containing protein / RNA recognition motif (RRM)-containing protein	6.13e-87	0.437503	0.611	0.492	1.92e-82	0
AT5G08450	HDC1,Histone Deacetylation Complex 1,RXT3-like,RXT3-like	1.79e-86	0.675241	0.376	0.262	5.61e-82	0
AT5G43760	3-ketoacyl-CoA synthase 20	2.7e-86	0.689874	0.295	0.185	8.45e-82	0
AT1G55860	LOW protein: E3 ubiquitin ligase-like protein	4.38e-86	0.742383	0.303	0.195	1.37e-81	0
AT4G38470	ACT-like protein tyrosine kinase family protein	4.23e-85	0.661221	0.371	0.258	1.33e-80	0
AT1G30835	NA	5.25e-84	0.787042	0.265	0.165	1.65e-79	0
AT4G00730	AHDP,ARABIDOPSIS THALIANA HOMEODOMAIN PROTEIN	6.37e-84	0.76239	0.294	0.191	2e-79	0
AT1G26580	ELM2 domain protein	8.77e-83	0.526619	0.505	0.393	2.75e-78	0
AT1G21580	Zinc finger C-x8-C-x5-C-x3-H type family protein	3.36e-82	0.625361	0.407	0.295	1.05e-77	0
AT4G39330	ATCAD9	1.07e-81	0.77227	0.257	0.159	3.35e-77	0
AT4G15180	ATXR3	1.64e-80	0.700591	0.318	0.211	5.15e-76	0
AT1G71010	FORMS APLOID AND BINUCLEATE CELLS 1C	2.02e-80	0.784287	0.285	0.186	6.35e-76	0
AT5G44800	PKR1,PICKLE RELATED 1	6.35e-79	0.647479	0.383	0.274	1.99e-74	0
AT1G79830	golgin Putative 5	1.84e-77	0.648328	0.392	0.288	5.77e-73	0
AT5G45510	Leucine-rich repeat (LRR) family protein	3.23e-76	0.642959	0.335	0.229	1.01e-71	0
AT5G04560	HhH-GPD base excision DNA repair family protein	5.89e-73	0.687478	0.283	0.185	1.85e-68	0
AT1G17720	Protein phosphatase 2A, regulatory subunit PR55	2.74e-72	0.609418	0.394	0.294	8.6e-68	0
AT2G35630	GEM1	4.91e-72	0.636469	0.356	0.253	1.54e-67	0
AT1G76810	eukaryotic translation initiation factor 2 (eIF-2) family protein	1.87e-70	0.531748	0.524	0.429	5.85e-66	0
AT5G53440	LOW protein: zinc finger CCCH domain protein	2.6e-70	0.645579	0.302	0.203	8.17e-66	0
AT1G08510	fatty acyl-ACP thioesterases B	5.27e-70	0.560258	0.417	0.315	1.65e-65	0
AT2G11225	hypothetical protein	9.87e-70	0.548911	0.43	0.326	3.1e-65	0
AT3G62900	CW-type Zinc Finger	2.8e-68	0.713261	0.27	0.178	8.77e-64	0
AT1G62310	transcription factor jumonji (jmjC) domain-containing protein	2.28e-66	0.633171	0.261	0.169	7.14e-62	0
AT2G39580	zinc finger C3H1 domain protein	1.04e-65	0.601371	0.354	0.256	3.26e-61	0
AT5G53460	NADH-dependent glutamate synthase 1	3.05e-63	0.377505	0.597	0.51	9.58e-59	0
AT1G03060	BCHA1,Beach-Domain Homolog A1	2.39e-62	0.659918	0.276	0.187	7.49e-58	0
AT3G22380	time for coffee	6.63e-61	0.494386	0.489	0.398	2.08e-56	0
AT2G22125	POM2,POM-POM 2	2.68e-59	0.591125	0.3	0.21	8.41e-55	0
AT5G62280	DUF1442 family protein (DUF1442)	6.45e-58	0.639743	0.279	0.193	2.02e-53	0
AT1G68490	translocase subunit seca	2.27e-56	0.537556	0.4	0.313	7.12e-52	0
AT5G15580	TRM2,TON1 Recruiting Motif 2	2.44e-56	0.636449	0.274	0.191	7.66e-52	0
AT4G37790	Homeobox-leucine zipper protein family	1.17e-54	0.635064	0.261	0.179	3.68e-50	0
AT2G36080	NGAL1,NGATHA-Like 1	2.26e-54	0.556152	0.29	0.203	7.07e-50	0
AT3G05670	RING/U-box protein	8.63e-54	0.581652	0.274	0.189	2.7e-49	0
AT4G03430	STA1,STABILIZED 1	1.9e-52	0.629421	0.266	0.185	5.94e-48	0
AT4G26630	DEK3,DEK-domain containing protein 3	2.03e-51	0.417999	0.476	0.392	6.35e-47	0
AT4G39050	Kinesin motor family protein	5.66e-50	0.58471	0.25	0.172	1.77e-45	0
AT3G50370	hypothetical protein	1.52e-48	0.601525	0.311	0.232	4.78e-44	0
AT1G62380	ATACO2	4.01e-48	0.315219	0.65	0.569	1.26e-43	0
AT1G02205	CER22,ECERIFERUM 22	3.09e-47	0.366175	0.269	0.186	9.69e-43	0
AT1G03080	kinase interacting (KIP1-like) family protein	4.44e-47	0.492224	0.388	0.305	1.39e-42	0
AT3G05890	Low temperature and salt responsive protein family	6.26e-47	0.506079	0.325	0.243	1.96e-42	0
AT3G05545	RING/U-box superfamily protein	3.47e-46	0.590289	0.326	0.251	1.09e-41	0
AT2G03150	RSA1,SHORT ROOT IN SALT MEDIUM 1	3.85e-46	0.554869	0.26	0.183	1.21e-41	0
AT3G11700	FASCICLIN-like arabinogalactan protein 18 precursor	5.75e-45	0.546086	0.295	0.218	1.8e-40	0
AT5G56030	AtHsp90.2,HEAT SHOCK PROTEIN 90.2,ERD8,EARLY-RESPONSIVE TO DEHYDRATION 8,HSP81.2,heat shock protein 81.2,HSP90.2,HEAT SHOCK PROTEIN 90.2	7.18e-44	0.588887	0.326	0.252	2.25e-39	0
AT5G11090	serine-rich protein-like protein	8.89e-44	0.504917	0.38	0.304	2.79e-39	0
AT5G66030	Golgi-localized GRIP domain-containing protein	6.2e-43	0.527308	0.304	0.23	1.94e-38	0
AT1G70320	ubiquitin-protein ligase 2	4.35e-40	0.530847	0.331	0.259	1.36e-35	0
AT3G56860	UBP1-associated protein 2A	7.03e-40	0.498268	0.34	0.267	2.2e-35	0
AT3G48050	protein SUO	1.53e-39	0.574136	0.256	0.188	4.8e-35	0
AT2G28290	CHR3,CHROMATIN REMODELING COMPLEX SUBUNIT R 3	1.67e-39	0.55018	0.308	0.238	5.22e-35	0
AT1G19870	IQD32,IQ-domain 32	5.56e-39	0.509703	0.338	0.266	1.74e-34	0
AT1G32750	HAC13 protein (HAC13)	1.55e-38	0.543946	0.268	0.199	4.87e-34	0
AT1G59610	ADL3,dynamin-like 3,CF1,DRP2B,Dynamin related protein 2B	1.94e-38	0.52312	0.301	0.231	6.09e-34	0
AT4G20300	Serine/Threonine-kinase, putative (DUF1639)	2.54e-38	0.50607	0.298	0.228	7.95e-34	0
AT2G44080	ARGOS-like protein	5.86e-38	0.480813	0.36	0.288	1.84e-33	0
AT4G05631	hypothetical protein	1.62e-37	0.26974	0.354	0.275	5.09e-33	0
AT4G11830	phospholipase D gamma 2	5.12e-36	0.457508	0.345	0.275	1.6e-31	0
AT4G27500	proton pump interactor 1	8.83e-35	0.533991	0.368	0.308	2.77e-30	0
AT4G32410	ANY1,anisotropy1,AtCESA1,CELLULOSE SYNTHASE 1,RSW1,RADIALLY SWOLLEN 1	1e-34	0.495491	0.332	0.268	3.14e-30	0
AT3G47340	AT-ASN1,ARABIDOPSIS THALIANA GLUTAMINE-DEPENDENT ASPARAGINE SYNTHASE 1,DIN6,DARK INDUCIBLE 6	2.61e-34	0.757298	0.298	0.24	8.17e-30	0
AT5G41080	AtGDPD2	2.01e-32	0.276395	0.294	0.224	6.31e-28	0
AT2G16940	Splicing factor, CC1-like protein	2.65e-32	0.331177	0.427	0.358	8.29e-28	0
AT1G76880	Duplicated homeodomain-like superfamily protein	1.71e-31	0.470809	0.29	0.228	5.36e-27	0
AT1G79280	AtTPR,TRANSLOCATED PROMOTER REGION	1.03e-30	0.433345	0.27	0.207	3.23e-26	0
AT5G17920	ATCIMS,COBALAMIN-INDEPENDENT METHIONINE SYNTHASE,ATMETS	9.9e-30	0.32493	0.479	0.422	3.1e-25	0
AT1G79700	Integrase-type DNA-binding superfamily protein	3.46e-29	0.418319	0.275	0.213	1.08e-24	0
AT4G01850	AtSAM2,MAT2,SAM2,S-ADENOSYLMETHIONINE SYNTHETASE 2	3.28e-28	0.483384	0.328	0.271	1.03e-23	0
AT5G19140	aluminum induced protein with YGL and LRDR motifs	5.34e-28	0.483386	0.324	0.268	1.68e-23	0
AT5G55040	DNA-binding bromodomain-containing protein	3.1e-25	0.41062	0.255	0.198	9.72e-21	0
AT5G40910	Disease resistance protein (TIR-NBS-LRR class) family	3.26e-25	0.41551	0.253	0.198	1.02e-20	0
AT1G15200	protein-protein interaction regulator family protein	1.04e-24	0.44405	0.284	0.23	3.27e-20	0
AT3G50670	U1SNRNP	1.58e-23	0.381341	0.31	0.256	4.96e-19	0
AT5G25350	EIN3-binding F box protein 2	3.08e-22	0.435032	0.274	0.223	9.64e-18	0
AT1G66260	RNA-binding (RRM/RBD/RNP motifs) family protein	4.52e-22	0.373252	0.362	0.313	1.42e-17	0
AT2G05540	Glycine-rich protein family	6.24e-22	0.377007	0.273	0.22	1.96e-17	0
AT5G09880	Splicing factor, CC1-like protein	2.85e-21	0.338546	0.288	0.234	8.94e-17	0
AT1G64390	AtGH9C2,glycosyl hydrolase 9C2	2.91e-21	0.350849	0.256	0.204	9.13e-17	0
AT3G52800	A20/AN1-like zinc finger family protein	4.95e-21	0.462802	0.264	0.216	1.55e-16	0
AT4G32850	PAP(IV),poly(A) polymerase IV,PAPS4,poly(A) polymerase 4	8.99e-21	0.338343	0.364	0.316	2.82e-16	0
AT1G02080	transcription regulator	6.17e-20	0.431318	0.254	0.208	1.93e-15	0
AT4G36690	U2 snRNP auxilliary factor, large subunit, splicing factor	2.4e-19	0.264896	0.435	0.387	7.53e-15	0
AT1G65930	cytosolic NADP+-dependent isocitrate dehydrogenase	8.82e-19	0.294997	0.486	0.458	2.76e-14	0
AT5G11170	DEAD/DEAH box RNA helicase family protein	1.86e-18	0.406736	0.268	0.225	5.85e-14	0
AT5G52280	Myosin heavy chain-related protein	1.55e-17	0.318594	0.301	0.252	4.87e-13	0
AT5G65050	MAF2,MADS AFFECTING FLOWERING 2	2.82e-17	0.417326	0.262	0.221	8.83e-13	0
AT3G17390	MAT4,METHIONINE ADENOSYLTRANSFERASE 4,SAMS3,S-ADENOSYLMETHIONINE SYNTHETASE 3	8.28e-17	0.352519	0.295	0.252	2.6e-12	0
AT1G65440	global transcription factor group B1	3.56e-13	0.339982	0.276	0.241	1.12e-08	0
AT2G25970	KH domain-containing protein	3.1e-09	0.271407	0.268	0.239	9.71e-05	0
AT5G03280	ATEIN2,CKR1,CYTOKININ RESISTANT 1,ERA3,ENHANCED RESPONSE TO ABA3,ORE2,ORESARA 2,ORE3,ORESARA 3,PIR2	4e-07	0.286163	0.286	0.265	0.0125414	0
AT5G39570	transmembrane protein	5.7e-07	0.358851	0.279	0.262	0.0178626	0
AT1G78970	ATLUP1,ARABIDOPSIS THALIANA LUPEOL SYNTHASE 1	0	2.87475	0.511	0.056	0	1
AT5G24580	Heavy metal transport/detoxification superfamily protein	0	2.77247	0.44	0.064	0	1
AT5G40450	A-kinase anchor-like protein	0	2.57429	0.953	0.503	0	1
AT5G54250	ATCNGC4,cyclic nucleotide-gated cation channel 4,DND2,DEFENSE,NO DEATH 2,HLM1	0	2.43457	0.408	0.047	0	1
AT3G07010	Pectin lyase-like superfamily protein	0	2.33367	0.711	0.212	0	1
AT2G39010	PIP2	0	2.29622	0.679	0.214	0	1
AT5G03150	C2H2-like zinc finger protein	0	2.26633	0.469	0.081	0	1
AT1G32170	XTR4,xyloglucan endotransglycosylase 4	0	2.11096	0.443	0.121	0	1
AT5G20250	RS6,raffinose synthase 6	0	2.04184	0.557	0.23	0	1
AT2G34070	TRICHOME BIREFRINGENCE-LIKE 37	0	2.02229	0.388	0.089	0	1
AT5G23210	serine carboxypeptidase-like 34	0	1.966	0.442	0.105	0	1
AT4G20260	ATPCAP1,ARABIDOPSIS THALIANA PLASMA-MEMBRANE ASSOCIATED CATION-BINDING PROTEIN 1,MDP25,microtubule-destabilizing protein 25	0	1.94728	0.78	0.391	0	1
AT5G49360	ATBXL1,BETA-XYLOSIDASE 1	0	1.94181	0.712	0.312	0	1
AT4G33740	myb-like protein X	0	1.93811	0.591	0.199	0	1
AT1G76240	DUF241 domain protein (DUF241)	0	1.92818	0.398	0.083	0	1
AT1G30690	Sec14p-like phosphatidylinositol transfer family protein	0	1.92085	0.456	0.134	0	1
AT5G67385	Phototropic-responsive NPH3 family protein	0	1.91464	0.299	0.051	0	1
AT1G22530	PATELLIN 2	0	1.91097	0.675	0.294	0	1
AT2G35880	TPX2 (targeting protein for Xklp2) protein family	0	1.90748	0.651	0.224	0	1
AT5G41260	kinase with tetratricopeptide repeat domain-containing protein	0	1.87025	0.417	0.123	0	1
AT3G49220	Plant invertase/pectin methylesterase inhibitor superfamily	0	1.79052	0.728	0.27	0	1
AT1G61740	Sulfite exporter TauE/SafE family protein	0	1.78915	0.455	0.127	0	1
AT5G41790	COP1-interactive protein 1	0	1.78037	0.691	0.265	0	1
AT1G68560	ATXYL1,ALPHA-XYLOSIDASE 1,AXY3,altered xyloglucan 3,TRG1,thermoinhibition resistant germination 1	0	1.72788	0.653	0.293	0	1
AT3G06770	Pectin lyase-like superfamily protein	0	1.7263	0.365	0.093	0	1
AT3G16240	AQP1,ATTIP2	0	1.69724	0.747	0.349	0	1
AT2G38170	ATCAX1,RCI4,RARE COLD INDUCIBLE 4	0	1.68804	0.404	0.132	0	1
AT5G52882	P-loop containing nucleoside triphosphate hydrolases superfamily protein	0	1.68713	0.412	0.121	0	1
AT3G14840	LIK1,LysM RLK1-interacting kinase 1	0	1.68238	0.639	0.262	0	1
AT3G05150	Major facilitator superfamily protein	0	1.67655	0.339	0.075	0	1
AT3G04910	ATWNK1,ZIK4	0	1.66157	0.661	0.278	0	1
AT1G23060	hypothetical protein	0	1.65146	0.327	0.071	0	1
AT3G02170	TRM1,TON1 Recruiting Motif 1	0	1.62995	0.511	0.191	0	1
AT5G63810	AtBGAL10,Arabidopsis thaliana beta-galactosidase 10	0	1.62066	0.436	0.15	0	1
AT2G46710	Rho GTPase activating protein with PAK-box/P21-Rho-binding domain-containing protein	0	1.60898	0.509	0.176	0	1
AT2G10940	Bifunctional inhibitor/lipid-transfer protein/seed storage 2S albumin superfamily protein	0	1.60767	0.638	0.298	0	1
AT5G07370	ATIPK2A,INOSITOL POLYPHOSPHATE KINASE 2 ALPHA,IMPK,inositol multi-phosphate kinase	0	1.56795	0.309	0.077	0	1
AT4G30290	ATXTH19,XYLOGLUCAN ENDOTRANSGLUCOSYLASE/HYDROLASE 19	0	1.55607	0.445	0.179	0	1
AT1G04240	IAA3,indole-3-acetic acid inducible 3	0	1.54425	0.401	0.128	0	1
AT3G05920	Heavy metal transport/detoxification superfamily protein	0	1.50864	0.34	0.095	0	1
AT5G44020	HAD superfamily, subfamily IIIB acid phosphatase	0	1.49078	0.695	0.323	0	1
AT1G78260	RNA-binding (RRM/RBD/RNP motifs) family protein	0	1.48959	0.398	0.15	0	1
AT1G65840	ATPAO4,polyamine oxidase 4	0	1.47227	0.309	0.091	0	1
AT1G25230	Calcineurin-like metallo-phosphoesterase superfamily protein	0	1.45654	0.466	0.178	0	1
AT5G52280	Myosin heavy chain-related protein	0	1.44254	0.564	0.23	0	1
AT2G01850	ATXTH27,XTH27,XYLOGLUCAN ENDOTRANSGLUCOSYLASE/HYDROLASE 27	0	1.41907	0.276	0.075	0	1
AT1G03870	FASCICLIN-like arabinoogalactan 9	0	1.41904	0.413	0.178	0	1
AT1G67230	AtLINC1,CRWN1,CROWDED NUCLEI 1,KAKU2,(Japanese for nucleus) 2	0	1.41252	0.716	0.383	0	1
AT2G22970	serine carboxypeptidase-like 11	0	1.4069	0.384	0.129	0	1
AT1G33240	AT-GTL1,GT2-LIKE 1,ATGTL1	0	1.4054	0.554	0.231	0	1
AT5G51780	basic helix-loop-helix (bHLH) DNA-binding superfamily protein	0	1.40521	0.255	0.07	0	1
AT3G15540	MSG2,MASSUGU 2	0	1.39912	0.305	0.091	0	1
AT2G20670	sugar phosphate exchanger, putative (DUF506)	0	1.38435	0.411	0.158	0	1
AT3G28860	ATABCB19,Arabidopsis thaliana ATP-binding cassette B19,ATMDR1,ATMDR11,MULTIDRUG RESISTANCE PROTEIN 11,ATPGP19,MDR1,MDR11,PGP19,P-GLYCOPROTEIN 19	0	1.36068	0.51	0.239	0	1
AT5G11000	hypothetical protein (DUF868)	0	1.34157	0.264	0.072	0	1
AT4G32070	Octicosapeptide/Phox/Bem1p (PB1) domain-containing protein / tetratricopeptide repeat (TPR)-containing protein	0	1.34033	0.402	0.156	0	1
AT1G72150	PATELLIN 1	0	1.32902	0.732	0.414	0	1
AT1G22330	RNA-binding (RRM/RBD/RNP motifs) family protein	0	1.30946	0.369	0.131	0	1
AT2G41760	amino-terminal glutamine amidohydrolase	0	1.30812	0.402	0.15	0	1
AT5G61960	AML1,MEI2-like protein 1	0	1.2932	0.498	0.216	0	1
AT3G58120	Basic-leucine zipper (bZIP) transcription factor family protein	0	1.28714	0.415	0.168	0	1
AT2G46970	phytochrome interacting factor 3-like 1	0	1.284	0.391	0.144	0	1
AT1G23030	ARM repeat superfamily protein	0	1.26648	0.315	0.106	0	1
AT3G23050	AXR2,AUXIN RESISTANT 2	0	1.26536	0.662	0.347	0	1
AT3G28180	ATCSLC04,Cellulose-synthase-like C4,ATCSLC4,CSLC4,CELLULOSE-SYNTHASE LIKE C4	0	1.24577	0.395	0.161	0	1
AT2G46330	ATAGP16	0	1.23299	0.474	0.212	0	1
AT2G42040	WRC protein	0	1.22807	0.267	0.083	0	1
AT3G04730	indoleacetic acid-induced protein 16	0	1.22307	0.616	0.307	0	1
AT5G13460	IQ-domain 11	0	1.21015	0.299	0.097	0	1
AT5G48900	Pectin lyase-like superfamily protein	0	1.17826	0.587	0.302	0	1
AT1G04250	AtIAA17,IAA17,indole-3-acetic acid inducible 17	0	1.17623	0.49	0.232	0	1
AT4G30190	AHA2,H(+)-ATPase 2,PMA2,PLASMA MEMBRANE PROTON ATPASE 2	0	1.0367	0.714	0.434	0	1
AT5G57340	ras guanine nucleotide exchange factor Q-like protein	2.13e-301	1.11666	0.337	0.123	6.68e-297	1
AT1G62610	NAD(P)-binding Rossmann-fold superfamily protein	2.15e-301	1.2948	0.312	0.112	6.75e-297	1
AT1G18620	LONGIFOLIA protein	3.76e-300	1.21694	0.328	0.122	1.18e-295	1
AT3G05900	neurofilament protein-like protein	6.04e-297	1.25564	0.393	0.167	1.89e-292	1
AT5G51670	hypothetical protein (DUF668)	3.95e-296	1.24562	0.251	0.078	1.24e-291	1
AT5G64330	JK218,RPT3,ROOT PHOTOTROPISM 3	8.43e-296	1.24454	0.366	0.149	2.64e-291	1
AT4G23870	hypothetical protein	1.43e-294	1.08884	0.493	0.238	4.47e-290	1
AT3G16850	Pectin lyase-like superfamily protein	1.92e-294	1.15074	0.389	0.163	6.03e-290	1
AT1G64330	myosin heavy chain-like protein	5.22e-288	1.20419	0.363	0.147	1.64e-283	1
AT5G22310	trichohyalin-like protein	9.37e-284	1.16977	0.303	0.108	2.94e-279	1
AT3G11700	FASCICLIN-like arabinogalactan protein 18 precursor	2.66e-267	1.0311	0.443	0.206	8.33e-263	1
AT1G11000	ATMLO4,MILDEW RESISTANCE LOCUS O 4	3.88e-267	1.16377	0.295	0.108	1.22e-262	1
AT5G48545	histidine triad nucleotide-binding 3	7.74e-267	1.19285	0.311	0.12	2.43e-262	1
AT1G10740	alpha/beta-Hydrolases superfamily protein	7.95e-261	1.13899	0.281	0.101	2.49e-256	1
AT1G77330	ACO5,ACC oxidase 5	9.45e-258	1.19166	0.359	0.153	2.96e-253	1
AT1G19870	IQD32,IQ-domain 32	1.96e-254	1.05511	0.487	0.255	6.13e-250	1
AT2G37940	ERH1,enhancing RPW8-mediated HR-like cell death 1	7.6e-253	1.07772	0.272	0.097	2.38e-248	1
AT5G43270	squamosa promoter binding protein-like 2	8.01e-252	0.997532	0.413	0.189	2.51e-247	1
AT1G21920	Histone H3 K4-specific methyltransferase SET7/9 family protein	3.19e-249	1.06322	0.324	0.131	9.99e-245	1
AT4G30410	IBL1,IBH1-LIKE 1	7.37e-247	1.11652	0.261	0.092	2.31e-242	1
AT4G02540	Cysteine/Histidine-rich C1 domain family protein	5.31e-246	1.0417	0.335	0.136	1.66e-241	1
AT4G36380	Cytochrome P450 superfamily protein	7.86e-246	1.14891	0.316	0.125	2.46e-241	1
AT3G01490	Protein kinase superfamily protein	1.89e-245	1.12234	0.253	0.088	5.92e-241	1
AT4G33080	AGC (cAMP-dependent, cGMP-dependent and protein kinase C) kinase family protein	2.06e-243	1.12602	0.268	0.097	6.47e-239	1
AT2G22500	ATPUMP5,PLANT UNCOUPLING MITOCHONDRIAL PROTEIN 5,DIC1,DICARBOXYLATE CARRIER 1	5.16e-242	1.09902	0.359	0.154	1.62e-237	1
AT1G27210	ARM repeat superfamily protein	1.21e-232	1.08827	0.327	0.138	3.79e-228	1
AT1G52190	AtNPF1.2,NPF1.2,NRT1/ PTR family 1.2,NRT1.11,nitrate transporter 1.11	8.23e-231	1.12772	0.281	0.109	2.58e-226	1
AT5G64740	E112,IXR2,ISOXABEN RESISTANT 2,PRC1,PROCUSTE 1	5.32e-229	0.938783	0.629	0.403	1.67e-224	1
AT1G07650	Leucine-rich repeat transmembrane protein kinase	7.58e-227	1.08826	0.362	0.165	2.38e-222	1
AT1G20190	ATEXP11,ATEXPA11,expansin 11,ATHEXP ALPHA 1.14,EXP11,EXPANSIN 11	1.05e-226	1.12786	0.311	0.129	3.29e-222	1
AT5G60660	PIP2F	2.28e-226	1.18717	0.349	0.156	7.16e-222	1
AT5G65390	arabinogalactan protein 7	6.13e-225	1.08434	0.413	0.204	1.92e-220	1
AT5G47560	ATSDAT,ATTDT,TONOPLAST DICARBOXYLATE TRANSPORTER	1.26e-223	1.08016	0.27	0.103	3.96e-219	1
AT4G36540	BR enhanced expression 2	9.46e-222	1.00127	0.367	0.166	2.97e-217	1
AT3G05220	Heavy metal transport/detoxification superfamily protein	3.21e-217	0.965454	0.407	0.197	1.01e-212	1
AT2G30930	hypothetical protein	2.62e-216	1.04363	0.417	0.21	8.21e-212	1
AT1G11545	xyloglucan endotransglucosylase/hydrolase 8	6.05e-216	1.09799	0.295	0.123	1.9e-211	1
AT2G45180	Bifunctional inhibitor/lipid-transfer protein/seed storage 2S albumin superfamily protein	5.74e-215	1.09369	0.418	0.212	1.8e-210	1
AT4G36520	Chaperone DnaJ-domain superfamily protein	9.04e-213	1.33904	0.427	0.227	2.83e-208	1
AT1G61100	disease resistance protein (TIR class)	1.27e-210	0.96504	0.368	0.17	3.99e-206	1
AT5G24530	2-oxoglutarate (2OG) and Fe(II)-dependent oxygenase superfamily protein	1.23e-208	1.04894	0.293	0.119	3.86e-204	1
AT5G15580	TRM2,TON1 Recruiting Motif 2	3.65e-207	1.01948	0.378	0.183	1.14e-202	1
AT1G76890	Duplicated homeodomain-like superfamily protein	4.02e-207	1.0306	0.267	0.105	1.26e-202	1
AT2G18300	basic helix-loop-helix (bHLH) DNA-binding superfamily protein	3.19e-205	1.00866	0.306	0.13	9.99e-201	1
AT3G48100	ARR5,response regulator 5,ATRR2,ARABIDOPSIS THALIANA RESPONSE REGULATOR 2,IBC6,INDUCED BY CYTOKININ 6	4.92e-205	0.948688	0.311	0.133	1.54e-200	1
AT2G22125	POM2,POM-POM 2	1.46e-190	1.11192	0.392	0.204	4.58e-186	1
AT5G14780	AtFDH1	4.02e-187	0.974124	0.47	0.268	1.26e-182	1
AT1G22360	AtUGT85A2,UDP-glucosyl transferase 85A2	4.52e-186	1.04466	0.315	0.144	1.42e-181	1
AT2G47440	Tetratricopeptide repeat (TPR)-like superfamily protein	7.94e-186	1.03815	0.323	0.152	2.49e-181	1
AT1G51570	Calcium-dependent lipid-binding (CaLB domain) plant phosphoribosyltransferase family protein	4.02e-185	1.17869	0.296	0.133	1.26e-180	1
AT3G23030	indole-3-acetic acid inducible 2	1.71e-182	0.957712	0.379	0.194	5.37e-178	1
AT5G40340	Tudor/PWWP/MBT superfamily protein	4.73e-177	0.735338	0.596	0.38	1.48e-172	1
AT5G17910	cardiomyopathy-associated protein	1.52e-176	0.876101	0.409	0.215	4.75e-172	1
AT3G01470	ATHB-1,homeobox 1,ATHB1,ARABIDOPSIS THALIANA HOMEOBOX 1,HAT5,HOMEODOMAIN PROTEIN FROM ARABIDOIPSIS THALIANA 5,HD-ZIP-1	1.75e-176	0.852466	0.482	0.282	5.5e-172	1
AT1G72510	DUF1677 family protein (DUF1677)	2.08e-176	0.981064	0.281	0.122	6.53e-172	1
AT1G12110	ATNRT1,ARABIDOPSIS THALIANA NITRATE TRANSPORTER 1,AtNPF6.3,B-1,CHL1-1,CHL1,CHLORINA 1,NPF6.3,NRT1/ PTR family 6.3,NRT1,NITRATE TRANSPORTER 1	6.7e-176	0.862698	0.344	0.165	2.1e-171	1
AT4G20300	Serine/Threonine-kinase, putative (DUF1639)	2.82e-175	0.867338	0.411	0.219	8.85e-171	1
AT1G12090	extensin-like protein	1.23e-171	0.993961	0.5	0.299	3.85e-167	1
AT2G37640	Barwin-like endoglucanases superfamily protein	1.26e-170	0.994638	0.397	0.215	3.94e-166	1
AT3G05490	ralf-like 22	2.42e-170	0.968462	0.273	0.119	7.59e-166	1
AT5G03760	Nucleotide-diphospho-sugar transferases superfamily protein	1.73e-169	0.988962	0.478	0.289	5.41e-165	1
AT1G64640	AtENODL8	1.38e-167	1.05391	0.318	0.156	4.33e-163	1
AT5G22920	AtRZPF34,CHYR1,CHY zinc-finger and RING protein 1,RZPF34,RING zinc-finger protein 34	1.19e-166	1.09589	0.323	0.16	3.74e-162	1
AT1G76160	SKU5 similar 5	1.48e-166	0.952909	0.357	0.184	4.64e-162	1
AT5G10430	ATAGP4	1.52e-164	0.920231	0.456	0.265	4.75e-160	1
AT1G20620	ATCAT3,SEN2,SENESCENCE 2	3.7e-164	0.549236	0.834	0.67	1.16e-159	1
AT1G19835	filament-like protein (DUF869)	7.5e-163	0.759631	0.461	0.264	2.35e-158	1
AT4G29950	Ypt/Rab-GAP domain of gyp1p superfamily protein	1.62e-160	0.845837	0.25	0.106	5.09e-156	1
AT2G44500	O-fucosyltransferase family protein	2.37e-159	0.845241	0.25	0.107	7.43e-155	1
AT2G36810	SGR6,SHOOT GRAVITROPISM 6	4.88e-155	0.67904	0.304	0.143	1.53e-150	1
AT2G23790	calcium uniporter (DUF607)	4.79e-152	0.944522	0.318	0.16	1.5e-147	1
AT5G41080	AtGDPD2	1.05e-151	1.27575	0.382	0.217	3.29e-147	1
AT1G19350	BZR2,BRASSINAZOLE-RESISTANT 2	5.56e-151	0.986821	0.353	0.189	1.74e-146	1
AT5G37710	alpha/beta-Hydrolases superfamily protein	2.56e-149	0.800502	0.291	0.138	8.01e-145	1
AT3G51950	Zinc finger (CCCH-type) family protein / RNA recognition motif (RRM)-containing protein	4.66e-149	0.743192	0.429	0.246	1.46e-144	1
AT1G03080	kinase interacting (KIP1-like) family protein	6.47e-147	0.751805	0.487	0.298	2.03e-142	1
AT5G16730	weak chloroplast movement under blue light protein (DUF827)	1.11e-144	0.705861	0.521	0.328	3.49e-140	1
AT3G59900	auxin-regulated gene involved in organ size	2.23e-144	0.864796	0.263	0.121	6.98e-140	1
AT1G56660	MAEBL domain protein	2.55e-142	0.867953	0.476	0.29	7.99e-138	1
AT4G12520	Bifunctional inhibitor/lipid-transfer protein/seed storage 2S albumin superfamily protein	4e-141	0.902409	0.252	0.114	1.26e-136	1
AT1G76880	Duplicated homeodomain-like superfamily protein	4.62e-141	0.78414	0.393	0.22	1.45e-136	1
AT3G57800	basic helix-loop-helix (bHLH) DNA-binding superfamily protein	1.81e-131	0.773648	0.287	0.142	5.66e-127	1
AT1G71980	Protease-associated (PA) RING/U-box zinc finger family protein	2.63e-131	0.840708	0.304	0.158	8.24e-127	1
AT2G32970	G1/S-specific cyclin-E protein	2.89e-131	0.78861	0.259	0.122	9.06e-127	1
AT3G12710	DNA glycosylase superfamily protein	2.11e-129	0.884105	0.258	0.125	6.6e-125	1
AT1G62660	Glycosyl hydrolases family 32 protein	1.08e-127	0.841791	0.257	0.123	3.4e-123	1
AT5G55790	hypothetical protein	1.09e-124	0.653412	0.403	0.233	3.42e-120	1
AT4G12420	Cupredoxin superfamily protein	4.44e-119	0.800393	0.281	0.145	1.39e-114	1
AT4G08150	BP1,BREVIPEDICELLUS 1,BP,BREVIPEDICELLUS	1.82e-118	0.737413	0.272	0.138	5.71e-114	1
AT1G77740	phosphatidylinositol-4-phosphate 5-kinase 2	1.19e-117	0.757183	0.264	0.132	3.73e-113	1
AT3G53420	AtPIP2	2.89e-113	0.73986	0.445	0.283	9.07e-109	1
AT5G50000	Protein kinase superfamily protein	4.04e-113	0.743228	0.299	0.161	1.27e-108	1
AT5G65430	14-3-3KAPPA,14-3-3 PROTEIN G-BOX FACTOR14 KAPPA,GF14 KAPPA	2.87e-112	0.720622	0.299	0.16	9.01e-108	1
AT4G19160	transglutaminase family protein	5.07e-112	0.875279	0.463	0.313	1.59e-107	1
AT3G44200	ATNEK6,NIMA-RELATED KINASE6,IBO1	2.78e-111	0.71292	0.253	0.126	8.72e-107	1
AT2G32240	early endosome antigen	1.09e-110	0.742835	0.422	0.263	3.43e-106	1
AT3G27770	plant/protein	1.29e-110	0.710445	0.31	0.17	4.03e-106	1
AT5G06700	TBR,TBR,TRICHOME BIREFRINGENCE	2.75e-110	0.775284	0.285	0.152	8.63e-106	1
AT3G14205	SAC2,suppressor of actin 2	5.18e-110	0.717781	0.267	0.137	1.62e-105	1
AT1G01620	PIP1	2.31e-107	0.814982	0.378	0.231	7.24e-103	1
AT2G23980	ATCNGC6,cyclic nucleotide-gated channel 6	3.19e-106	0.724535	0.261	0.135	9.99e-102	1
AT5G55040	DNA-binding bromodomain-containing protein	5.04e-105	0.618498	0.338	0.192	1.58e-100	1
AT3G14660	cytochrome P450, family 72, subfamily A, polypeptide 13	2.27e-103	0.667678	0.287	0.155	7.12e-99	1
AT4G17170	AT-RAB2,ATRAB-B1B,ARABIDOPSIS RAB GTPASE HOMOLOG B1B,ATRAB2A,ATRABB1C,RAB-B1B,RAB GTPASE HOMOLOG B1B,RAB2A	6.3e-102	0.73261	0.272	0.146	1.98e-97	1
AT5G40890	ATCLC-A,chloride channel A,ATCLCA,CLCA,CHLORIDE CHANNEL A	2.22e-101	0.740016	0.362	0.221	6.95e-97	1
AT3G01690	alpha/beta-Hydrolases superfamily protein	1.66e-99	0.670882	0.369	0.227	5.2e-95	1
AT1G28660	GDSL-like Lipase/Acylhydrolase superfamily protein	9.32e-98	0.658937	0.331	0.195	2.92e-93	1
AT2G01910	Microtubule associated protein (MAP65/ASE1) family protein	9.9e-98	0.710023	0.262	0.14	3.1e-93	1
AT1G65960	glutamate decarboxylase 2	1.07e-97	0.666897	0.384	0.239	3.34e-93	1
AT1G75310	auxin-like 1 protein	1.04e-94	0.697217	0.268	0.146	3.27e-90	1
AT5G43700	IAA4,indole-3-acetic acid inducible 4	4.33e-94	0.723216	0.327	0.196	1.36e-89	1
AT2G06850	EXGT-A1,endoxyloglucan transferase A1,EXT,ENDOXYLOGLUCAN TRANSFERASE	2.22e-93	0.660405	0.456	0.311	6.96e-89	1
AT5G47820	P-loop containing nucleoside triphosphate hydrolases superfamily protein	3.95e-92	0.623359	0.326	0.192	1.24e-87	1
AT5G14920	GASA14,A-stimulated in Arabidopsis 14	2.07e-91	0.827139	0.371	0.241	6.5e-87	1
AT1G48300	diacylglycerol acyltransferase	2.59e-91	0.659916	0.3	0.171	8.12e-87	1
AT5G25280	serine-rich protein-like protein	2.67e-90	0.51426	0.502	0.346	8.36e-86	1
AT2G14890	arabinogalactan protein 9	7.78e-90	0.640606	0.486	0.34	2.44e-85	1
AT5G08130	basic helix-loop-helix (bHLH) DNA-binding superfamily protein	7.32e-89	0.611831	0.365	0.228	2.29e-84	1
AT5G10550	global transcription factor group E2	7.72e-89	0.618998	0.26	0.141	2.42e-84	1
AT4G35100	PIP2	4.96e-88	0.692115	0.428	0.287	1.55e-83	1
AT3G47340	AT-ASN1,ARABIDOPSIS THALIANA GLUTAMINE-DEPENDENT ASPARAGINE SYNTHASE 1,DIN6,DARK INDUCIBLE 6	4.73e-86	0.890328	0.36	0.235	1.48e-81	1
AT1G53510	ATMPK18,ARABIDOPSIS THALIANA MAP KINASE 18	3.3e-84	0.686604	0.253	0.141	1.03e-79	1
AT1G20010	tubulin beta-5 chain	6.96e-83	0.634891	0.325	0.2	2.18e-78	1
AT1G54100	aldehyde dehydrogenase 7B4	2.78e-81	0.599231	0.259	0.143	8.71e-77	1
AT1G79700	Integrase-type DNA-binding superfamily protein	4.08e-81	0.572999	0.339	0.209	1.28e-76	1
AT4G27430	COP1-interacting protein 7	1.23e-80	0.589379	0.311	0.188	3.84e-76	1
AT1G65010	WEB family protein (DUF827)	3.15e-80	0.543697	0.419	0.278	9.87e-76	1
AT5G65480	CCI1,Clavata complex interactor 1	2.2e-78	0.758782	0.325	0.204	6.9e-74	1
AT4G39400	ATBRI1,BIN1,BR INSENSITIVE 1,CBB2,CABBAGE 2,DWF2,DWARF 2	8.39e-78	0.653652	0.272	0.159	2.63e-73	1
AT1G54130	AT-RSH3,ATRSH3,RELA/SPOT HOMOLOG 3	1.11e-76	0.652047	0.299	0.183	3.46e-72	1
AT1G76490	AtHMGR1,HMGR1,3-HYDROXY-3-METHYLGLUTARYL COA REDUCTASE 1,MAD3,miRNA action deficient 3	1.51e-76	0.533608	0.325	0.201	4.73e-72	1
AT1G08510	fatty acyl-ACP thioesterases B	1.58e-76	0.428818	0.461	0.314	4.94e-72	1
AT1G20450	LTI29,LOW TEMPERATURE INDUCED 29,LTI45,LOW TEMPERATURE INDUCED 45	6.01e-76	0.513661	0.407	0.27	1.88e-71	1
AT1G12080	Vacuolar calcium-binding protein-like protein	1.45e-75	0.479292	0.467	0.327	4.55e-71	1
AT2G25490	FBL6	3.63e-75	0.51554	0.428	0.293	1.14e-70	1
AT3G26100	Regulator of chromosome condensation (RCC1) family protein	7.97e-75	0.508184	0.266	0.154	2.5e-70	1
AT3G02260	ASA1,ATTENUATED SHADE AVOIDANCE 1,CRM1,CORYMBOSA1,DOC1,DARK OVER-EXPRESSION OF CAB 1,LPR1,LOW PHOSPHATE-RESISTANT ROOT 1,TIR3,TRANSPORT INHIBITOR RESPONSE 3,UMB1,UMBRELLA 1	1.49e-74	0.484268	0.454	0.312	4.66e-70	1
AT3G05670	RING/U-box protein	3.1e-74	0.576317	0.309	0.188	9.72e-70	1
AT5G28300	AtGT2L,GT2L,GT-2Like protein	2.17e-72	0.53318	0.369	0.242	6.79e-68	1
AT3G13750	beta galactosidase 1	3.28e-72	0.537153	0.293	0.176	1.03e-67	1
AT4G17140	pleckstrin homology (PH) domain-containing protein	1.04e-71	0.545334	0.252	0.144	3.27e-67	1
AT4G32460	choice-of-anchor C domain protein, putative (Protein of unknown function, DUF642)	2.27e-71	0.691027	0.501	0.387	7.13e-67	1
AT5G63370	CDKG1,cyclin-dependent kinase G1	1.57e-68	0.44925	0.424	0.29	4.92e-64	1
AT4G23400	PIP1D	3.6e-68	0.541558	0.267	0.159	1.13e-63	1
AT5G57710	SMAX1,SUPPRESSOR OF MAX2 1	7.81e-66	0.503385	0.254	0.149	2.45e-61	1
AT5G64570	ATBXL4,ARABIDOPSIS THALIANA BETA-D-XYLOSIDASE 4	6.66e-64	0.833442	0.353	0.244	2.09e-59	1
AT1G08190	ATVAM2,ATVPS41,VACUOLAR PROTEIN SORTING 41,VAM2,ZIP2,ZIGZAG SUPPRESSOR 2	1.67e-62	0.542454	0.26	0.158	5.24e-58	1
AT2G11225	hypothetical protein	2.01e-61	0.363156	0.464	0.325	6.29e-57	1
AT3G17100	AIF3,ATBS1 Interacting Factor 3	1.45e-60	0.484405	0.33	0.218	4.54e-56	1
AT2G22430	ATHB6,homeobox protein 6	6.11e-58	0.531467	0.292	0.189	1.91e-53	1
AT4G31570	nucleoporin	1.73e-57	0.405979	0.348	0.231	5.44e-53	1
AT5G04560	HhH-GPD base excision DNA repair family protein	3.38e-56	0.458886	0.291	0.186	1.06e-51	1
AT1G62480	Vacuolar calcium-binding protein-like protein	9.67e-56	0.659773	0.371	0.267	3.03e-51	1
AT4G36980	CLK4-associating serine/arginine-rich protein	3.33e-54	0.34306	0.442	0.317	1.04e-49	1
AT1G23380	KNAT6L,KNAT6S	1.17e-53	0.537667	0.252	0.158	3.66e-49	1
AT2G18160	ATBZIP2,basic leucine-zipper 2,FTM3,FLORAL TRANSITION AT THE MERISTEM3,GBF5,G-BOX BINDING FACTOR 5	1.9e-53	0.491758	0.341	0.233	5.94e-49	1
AT4G32850	PAP(IV),poly(A) polymerase IV,PAPS4,poly(A) polymerase 4	2.52e-52	0.382697	0.429	0.311	7.9e-48	1
AT3G24929	hypothetical protein	3.86e-52	0.258647	0.472	0.334	1.21e-47	1
AT3G61440	ARATH	2.61e-50	0.483175	0.447	0.34	8.18e-46	1
AT5G40910	Disease resistance protein (TIR-NBS-LRR class) family	2.96e-50	0.394408	0.297	0.195	9.29e-46	1
AT4G35720	DUF241 domain protein, putative (DUF241)	3.87e-50	0.58011	0.324	0.226	1.21e-45	1
AT1G70940	ATPIN3,ARABIDOPSIS PIN-FORMED 3	1.11e-49	0.45054	0.262	0.169	3.47e-45	1
AT5G02260	ATEXP9,ATEXPA9,expansin A9,ATHEXP ALPHA 1.10,EXP9	2.18e-49	0.733767	0.284	0.195	6.83e-45	1
AT1G17720	Protein phosphatase 2A, regulatory subunit PR55	2.1e-48	0.417621	0.405	0.295	6.59e-44	1
AT1G55860	LOW protein: E3 ubiquitin ligase-like protein	2.8e-48	0.397077	0.299	0.198	8.77e-44	1
AT5G53440	LOW protein: zinc finger CCCH domain protein	3.18e-48	0.370327	0.307	0.204	9.97e-44	1
AT4G39050	Kinesin motor family protein	5.53e-48	0.444739	0.265	0.172	1.73e-43	1
AT5G47480	MAG5,MAIGO 5	7.01e-48	0.4073	0.266	0.173	2.2e-43	1
AT5G60920	COBRA-like extracellular glycosyl-phosphatidyl inositol-anchored protein family	5.21e-47	0.51229	0.277	0.185	1.63e-42	1
AT3G14010	CTC-interacting domain 4	3.41e-46	0.427351	0.26	0.17	1.07e-41	1
AT2G32700	MUM1,MUCILAGE-MODIFIED 1	1.02e-45	0.409327	0.295	0.199	3.19e-41	1
AT1G21580	Zinc finger C-x8-C-x5-C-x3-H type family protein	1.93e-45	0.312226	0.411	0.297	6.06e-41	1
AT2G45380	myeloid leukemia factor	6.31e-45	0.406049	0.285	0.192	1.98e-40	1
AT4G27960	ubiquitin conjugating enzyme 9	2.88e-44	0.436891	0.309	0.215	9.04e-40	1
AT3G25840	Protein kinase superfamily protein	6.22e-43	0.253228	0.544	0.419	1.95e-38	1
AT5G27650	Tudor/PWWP/MBT superfamily protein	1.19e-42	0.352614	0.265	0.174	3.73e-38	1
AT4G02380	AtLEA5,Arabidopsis thaliana late embryogenensis abundant like 5	8.43e-42	0.375343	0.407	0.303	2.64e-37	1
AT3G22380	time for coffee	9.25e-42	0.34335	0.507	0.399	2.9e-37	1
AT1G79830	golgin Putative 5	2.62e-41	0.362228	0.393	0.29	8.21e-37	1
AT4G03430	STA1,STABILIZED 1	7.8e-41	0.358347	0.276	0.186	2.45e-36	1
AT5G03280	ATEIN2,CKR1,CYTOKININ RESISTANT 1,ERA3,ENHANCED RESPONSE TO ABA3,ORE2,ORESARA 2,ORE3,ORESARA 3,PIR2	6.5e-40	0.442743	0.352	0.26	2.04e-35	1
AT2G26980	SnRK3.17,SNF1-RELATED PROTEIN KINASE 3.17	7.32e-39	0.353734	0.316	0.224	2.3e-34	1
AT5G19770	tubulin alpha-3	8.38e-39	0.436763	0.33	0.241	2.63e-34	1
AT5G54940	Translation initiation factor SUI1 family protein	1.39e-38	0.382856	0.304	0.214	4.35e-34	1
AT3G05545	RING/U-box superfamily protein	9.07e-38	0.370431	0.342	0.251	2.84e-33	1
AT2G33435	RNA-binding (RRM/RBD/RNP motifs) family protein	2.93e-37	0.258888	0.4	0.296	9.18e-33	1
AT1G66180	Eukaryotic aspartyl protease family protein	1.72e-36	0.489752	0.269	0.19	5.39e-32	1
AT3G53990	Adenine nucleotide alpha hydrolases-like superfamily protein	9.28e-35	0.360642	0.286	0.203	2.91e-30	1
AT5G65310	ATHB-5,ATHB5,homeobox protein 5	5.82e-34	0.392352	0.253	0.176	1.82e-29	1
AT2G43160	ENTH/VHS family protein	9.67e-34	0.330535	0.26	0.181	3.03e-29	1
AT1G32750	HAC13 protein (HAC13)	2.38e-33	0.323004	0.282	0.2	7.48e-29	1
AT1G66260	RNA-binding (RRM/RBD/RNP motifs) family protein	2.11e-32	0.328482	0.404	0.311	6.61e-28	1
AT3G48050	protein SUO	8.97e-32	0.316883	0.266	0.188	2.81e-27	1
AT1G09570	FHY2,FAR RED ELONGATED HYPOCOTYL 2,FRE1,FAR RED ELONGATED 1,HY8,ELONGATED HYPOCOTYL 8	1.74e-31	0.379987	0.366	0.284	5.45e-27	1
AT1G03060	BCHA1,Beach-Domain Homolog A1	3.31e-31	0.312642	0.268	0.19	1.04e-26	1
AT5G44800	PKR1,PICKLE RELATED 1	8.58e-31	0.270106	0.367	0.278	2.69e-26	1
AT3G62900	CW-type Zinc Finger	9.96e-31	0.330061	0.257	0.181	3.12e-26	1
AT1G65440	global transcription factor group B1	1.16e-30	0.320808	0.32	0.238	3.65e-26	1
AT2G44080	ARGOS-like protein	1.64e-30	0.288755	0.373	0.288	5.15e-26	1
AT3G54810	GATA8,GATA TRANSCRIPTION FACTOR 8	1.72e-28	0.306035	0.268	0.193	5.39e-24	1
AT4G15180	ATXR3	4.08e-28	0.250797	0.296	0.216	1.28e-23	1
AT5G66030	Golgi-localized GRIP domain-containing protein	7.76e-27	0.260166	0.311	0.231	2.43e-22	1
AT5G25460	transmembrane protein, putative (Protein of unknown function, DUF642)	3.43e-26	0.29867	0.413	0.33	1.07e-21	1
AT4G32410	ANY1,anisotropy1,AtCESA1,CELLULOSE SYNTHASE 1,RSW1,RADIALLY SWOLLEN 1	5.94e-26	0.298207	0.347	0.268	1.86e-21	1
AT1G79280	AtTPR,TRANSLOCATED PROMOTER REGION	3.18e-25	0.299529	0.28	0.208	9.96e-21	1
AT5G49720	ATGH9A1,glycosyl hydrolase 9A1,DEC,DEFECTIVE CYTOKINESIS,IRX2,IRREGULAR XYLEM 2,KOR1,KORRIGAN 1,KOR,KORRIGAN,RSW2,RADIALLY SWOLLEN 2,TSD1,TUMOROUS SHOOT DEVELOPMENT 1	1.17e-24	0.298321	0.333	0.258	3.67e-20	1
AT3G47350	ATHSD2,HYDROXYSTEROID DEHYDROGENASE 2	3.58e-24	0.30185	0.256	0.19	1.12e-19	1
AT1G59610	ADL3,dynamin-like 3,CF1,DRP2B,Dynamin related protein 2B	1.92e-23	0.25237	0.304	0.233	6.02e-19	1
AT3G15095	Serine/Threonine-kinase pakA-like protein	3.55e-23	0.307506	0.256	0.19	1.11e-18	1
AT3G50370	hypothetical protein	1.2e-21	0.271662	0.303	0.234	3.77e-17	1
AT5G16780	MDF,MERISTEM-DEFECTIVE	7.26e-21	0.25422	0.252	0.189	2.28e-16	1
AT3G23820	UDP-D-glucuronate 4-epimerase 6	4.59e-19	0.273011	0.407	0.338	1.44e-14	1
AT5G53480	AtKPNB1,KPNB1,homolog of human KPNB1	1.38e-18	0.295353	0.255	0.198	4.32e-14	1
AT3G45780	JK224,NPH1,NONPHOTOTROPIC HYPOCOTYL 1,RPT1,ROOT PHOTOTROPISM 1	7.65e-17	0.615364	0.311	0.261	2.4e-12	1
AT3G21720	isocitrate lyase	0	2.54232	0.807	0.294	0	2
AT3G54580	Proline-rich extensin-like family protein	0	2.37961	0.35	0.055	0	2
AT5G14330	transmembrane protein	0	2.37459	0.283	0.031	0	2
AT5G46900	Bifunctional inhibitor/lipid-transfer protein/seed storage 2S albumin superfamily protein	0	2.0036	0.264	0.067	0	2
AT5G03860	malate synthase	0	1.96994	0.282	0.054	0	2
AT3G13520	ATAGP12	0	1.94024	0.656	0.294	0	2
AT3G28550	Proline-rich extensin-like family protein	0	1.91955	0.257	0.047	0	2
AT3G56020	Ribosomal protein L41 family	0	1.91626	0.348	0.099	0	2
AT5G27660	AtPARK13,Arabidopsis PARK13 homolog,PARK13	0	1.90627	0.352	0.11	0	2
AT1G56045	Ribosomal protein L41 family	0	1.88353	0.372	0.118	0	2
AT3G06700	Ribosomal L29e protein family	0	1.86401	0.391	0.141	0	2
AT5G40730	ATAGP24,ARABIDOPSIS THALIANA ARABINOGALACTAN PROTEIN 24	0	1.85434	0.623	0.27	0	2
AT1G21310	ATEXT3,extensin 3,RSH,ROOT-SHOOT-HYPOCOTYL DEFECTIVE	0	1.79651	0.489	0.16	0	2
AT1G66200	ATGSR2,glutamine synthase clone F11,GLN1	0	1.76775	0.399	0.128	0	2
AT3G62250	ubiquitin 5	0	1.72783	0.363	0.148	0	2
AT1G51650	ATP synthase epsilon chain	0	1.72444	0.316	0.105	0	2
AT5G59613	ATP synthase	0	1.72217	0.399	0.161	0	2
AT1G76930	ATEXT1,EXTENSIN 1,ATEXT4,extensin 4,EXT1,extensin 1,ORG5,OBP3-RESPONSIVE GENE 5	0	1.71255	0.501	0.175	0	2
AT4G39200	Ribosomal protein S25 family protein	0	1.70835	0.496	0.22	0	2
AT4G34870	ATCYP1,ARABIDOPSIS THALIANA CYCLOPHILIN 1	0	1.70747	0.403	0.176	0	2
AT3G08520	Ribosomal protein L41 family	0	1.70507	0.28	0.085	0	2
AT2G40205	Ribosomal protein L41 family	0	1.66578	0.258	0.074	0	2
AT3G52590	EMB2167,EMBRYO DEFECTIVE 2167,ERD16,EARLY-RESPONSIVE TO DEHYDRATION 16,HAP4,HAPLESS 4	0	1.63265	0.342	0.12	0	2
AT4G31985	Ribosomal protein L39 family protein	0	1.62541	0.298	0.101	0	2
AT3G04400	Ribosomal protein L14p/L23e family protein	0	1.5977	0.37	0.156	0	2
AT1G52300	Zinc-binding ribosomal protein family protein	0	1.591	0.362	0.144	0	2
AT3G08580	ADP/ATP carrier 1	0	1.57904	0.54	0.274	0	2
AT3G60245	Zinc-binding ribosomal protein family protein	0	1.55298	0.445	0.204	0	2
AT4G27090	Ribosomal protein L14	0	1.53785	0.369	0.152	0	2
AT5G20290	Ribosomal protein S8e family protein	0	1.51019	0.433	0.206	0	2
AT2G38530	LP2,cdf3,cell growth defect factor-3	0	1.4734	0.906	0.614	0	2
AT5G60390	GTP binding Elongation factor Tu family protein	0	1.47074	0.6	0.309	0	2
AT2G43150	Proline-rich extensin-like family protein	0	1.42386	0.602	0.27	0	2
AT1G09310	plant/protein (Protein of unknown function, DUF538)	0	1.29609	0.621	0.373	0	2
AT1G07590	Tetratricopeptide repeat (TPR)-like superfamily protein	0	1.07523	0.667	0.371	0	2
AT1G67090	ribulose bisphosphate carboxylase small chain 1A	0	0.965235	0.761	0.482	0	2
AT5G38410	Ribulose bisphosphate carboxylase (small chain) family protein	9.67e-300	1.27314	0.535	0.3	3.03e-295	2
AT2G34480	Ribosomal protein L18ae/LX family protein	3.09e-295	1.4961	0.421	0.204	9.69e-291	2
AT1G12090	extensin-like protein	5.46e-291	1.27293	0.524	0.297	1.71e-286	2
AT3G08610	NADH dehydrogenase ubiquinone 1 alpha subcomplex subunit	9.79e-280	1.57909	0.289	0.107	3.07e-275	2
AT1G67430	Ribosomal protein L22p/L17e family protein	7.97e-277	1.44796	0.358	0.156	2.5e-272	2
AT3G09500	Ribosomal L29 family protein	1.89e-271	1.51198	0.332	0.139	5.93e-267	2
AT3G09200	Ribosomal protein L10 family protein	6.18e-270	1.46886	0.382	0.179	1.94e-265	2
AT1G02780	Ribosomal protein L19e family protein	1.1e-269	1.46615	0.396	0.191	3.44e-265	2
AT1G55330	ATAGP21,ARABINOGALACTAN PROTEIN 21	8.77e-268	1.62479	0.385	0.182	2.75e-263	2
AT4G21105	cytochrome-c oxidase/ electron carrier	5.49e-266	1.57249	0.266	0.096	1.72e-261	2
AT2G43460	Ribosomal L38e protein family	1.6e-264	1.63254	0.29	0.113	5.03e-260	2
AT5G42980	ATH3,thioredoxin H-type 3,ATTRX3,thioredoxin 3,ATTRXH3,TRXH3,THIOREDOXIN H3	1.76e-264	1.46378	0.368	0.17	5.51e-260	2
AT1G70600	Ribosomal protein L18e/L15 superfamily protein	6.11e-261	1.61997	0.318	0.135	1.91e-256	2
AT3G48140	B12D protein	5.46e-260	1.49085	0.391	0.192	1.71e-255	2
AT1G26630	ATELF5A-2,EUKARYOTIC ELONGATION FACTOR 5A-2,ELF5A-2,EUKARYOTIC ELONGATION FACTOR 5A-2	2.33e-253	1.36842	0.441	0.238	7.29e-249	2
AT4G12520	Bifunctional inhibitor/lipid-transfer protein/seed storage 2S albumin superfamily protein	2.45e-250	1.52143	0.285	0.111	7.69e-246	2
AT3G52300	ATP synthase D chain	2.29e-247	1.53132	0.333	0.149	7.18e-243	2
AT1G15120	Ubiquinol-cytochrome C reductase hinge protein	1.4e-246	1.51815	0.263	0.098	4.38e-242	2
AT4G20150	excitatory amino acid transporter	4.33e-241	1.54721	0.306	0.13	1.36e-236	2
AT3G49910	Translation protein SH3-like family protein	2.46e-239	1.4621	0.362	0.173	7.72e-235	2
AT4G18100	Ribosomal protein L32e	1.06e-238	1.51117	0.328	0.148	3.34e-234	2
AT5G02960	Ribosomal protein S12/S23 family protein	4.18e-234	1.46764	0.349	0.165	1.31e-229	2
AT2G19760	PFN1,PROFILIN 1	1.41e-231	1.47894	0.331	0.151	4.41e-227	2
AT3G52930	AtFBA8	4.33e-230	1.52607	0.327	0.151	1.36e-225	2
AT1G09690	Translation protein SH3-like family protein	4.95e-230	1.47232	0.323	0.146	1.55e-225	2
AT2G30860	ATGSTF7,ATGSTF9,glutathione S-transferase PHI 9,GLUTTR	2.08e-229	1.4144	0.276	0.11	6.53e-225	2
AT5G15200	Ribosomal protein S4	4.77e-229	1.33307	0.402	0.21	1.5e-224	2
AT4G29350	PRF2,PROFILIN 2,PRO2,PROFILIN 2	2.46e-228	1.39873	0.398	0.209	7.72e-224	2
AT2G39460	ATRPL23A,ARABIDOPSIS THALIANA RIBOSOMAL PROTEIN L23A,RPL23A1,RIBOSOMAL PROTEIN L23A1,RPL23A,RIBOSOMAL PROTEIN L23A	2.36e-226	1.49078	0.289	0.122	7.4e-222	2
AT3G10860	Cytochrome b-c1 complex, subunit 8 protein	5.35e-226	1.47138	0.27	0.109	1.68e-221	2
AT3G05590	ribosomal protein L18	1.01e-225	1.47865	0.337	0.159	3.16e-221	2
AT2G19730	Ribosomal L28e protein family	8.57e-219	1.51873	0.273	0.113	2.69e-214	2
AT5G27850	Ribosomal protein L18e/L15 superfamily protein	1.72e-217	1.41619	0.343	0.165	5.39e-213	2
AT3G55440	ATCTIMC,CYTOSOLIC TRIOSE PHOSPHATE ISOMERASE,CYTOTPI,CYTOSOLIC ISOFORM TRIOSE PHOSPHATE ISOMERASE	1.53e-213	1.44878	0.319	0.148	4.79e-209	2
AT1G04410	Lactate/malate dehydrogenase family protein	4.01e-211	1.32991	0.419	0.237	1.26e-206	2
AT1G35720	ANN1,annexin 1,ATOXY5,AtANN1,OXY5	6.58e-211	1.45507	0.308	0.141	2.06e-206	2
AT2G05380	glycine-rich protein 3 short isoform	1.41e-210	0.733743	0.791	0.651	4.41e-206	2
AT1G76200	NADH dehydrogenase ubiquinone 1 beta subcomplex subunit	1.08e-206	1.37638	0.261	0.106	3.37e-202	2
AT5G17920	ATCIMS,COBALAMIN-INDEPENDENT METHIONINE SYNTHASE,ATMETS	3.19e-196	1.01645	0.577	0.415	1e-191	2
AT4G13940	ATSAHH1,S-ADENOSYL-L-HOMOCYSTEIN HYDROLASE 1,EMB1395,EMBRYO DEFECTIVE 1395,MEE58,MATERNAL EFFECT EMBRYO ARREST 58,SAH1,SAHH1,S-ADENOSYL-L-HOMOCYSTEIN HYDROLASE 1	1.94e-193	0.838616	0.648	0.479	6.09e-189	2
AT1G33140	Ribosomal protein L6 family	5.62e-183	1.41918	0.289	0.137	1.76e-178	2
AT3G53740	Ribosomal protein L36e family protein	5.76e-183	1.36016	0.29	0.135	1.81e-178	2
AT1G07770	ribosomal protein S15A	7.1e-182	1.35352	0.287	0.133	2.22e-177	2
AT1G69620	ribosomal protein L34	2.8e-181	1.35569	0.307	0.149	8.77e-177	2
AT5G47930	Zinc-binding ribosomal protein family protein	2.89e-180	1.43093	0.263	0.117	9.05e-176	2
AT5G18380	Ribosomal protein S5 domain 2-like superfamily protein	5.18e-180	1.25131	0.357	0.19	1.62e-175	2
AT5G11740	ATAGP15	2.6e-179	1.27791	0.386	0.219	8.15e-175	2
AT5G15230	GAST1 protein homolog 4	5.84e-179	0.467611	0.831	0.685	1.83e-174	2
AT4G00100	ATRPS13A,ribosomal protein S13A,PFL2,POINTED FIRST LEAF 2,RPS13	2.44e-177	1.32841	0.272	0.124	7.64e-173	2
AT3G02470	S-adenosylmethionine decarboxylase	2.29e-174	0.999575	0.543	0.391	7.19e-170	2
AT1G15270	Translation machinery associated TMA7	3.52e-174	1.33807	0.261	0.116	1.1e-169	2
AT5G10430	ATAGP4	1.57e-171	1.1039	0.434	0.267	4.91e-167	2
AT3G04120	GAPC-1,GAPC,GLYCERALDEHYDE-3-PHOSPHATE DEHYDROGENASE C SUBUNIT	8.01e-165	1.28585	0.343	0.188	2.51e-160	2
AT2G27710	60S acidic ribosomal protein family	1.2e-161	1.30139	0.28	0.135	3.77e-157	2
AT4G17390	Ribosomal protein L23/L15e family protein	1.24e-160	1.32806	0.314	0.165	3.89e-156	2
AT5G02500	AT-HSC70-1,ARABIDOPSIS THALIANA HEAT SHOCK COGNATE PROTEIN 70-1,AtHsp70-1,HSC70,HEAT SHOCK COGNATE PROTEIN 70,HSP70-1,HEAT SHOCK PROTEIN 70-1	3.38e-158	0.687058	0.684	0.538	1.06e-153	2
AT4G37830	cytochrome c oxidase-like protein	6.47e-157	1.26545	0.254	0.116	2.03e-152	2
AT3G62870	Ribosomal protein L7Ae/L30e/S12e/Gadd45 family protein	2.33e-156	1.33125	0.295	0.151	7.3e-152	2
AT1G62480	Vacuolar calcium-binding protein-like protein	2.09e-154	0.964286	0.432	0.262	6.56e-150	2
AT5G53250	ATAGP22,ARABINOGALACTAN PROTEIN 22	2.24e-154	1.2656	0.272	0.131	7.04e-150	2
AT5G57290	60S acidic ribosomal protein family	2.29e-153	1.37215	0.264	0.128	7.17e-149	2
AT3G25520	OLI5,OLIGOCELLULA 5,PGY3,PIGGYBACK3,RPL5A,RIBOSOMAL PROTEIN L5 A	6.11e-153	1.28945	0.28	0.139	1.92e-148	2
AT1G08830	AtSOD1,superoxide dismutase 1,SOD1,superoxide dismutase 1	3.97e-150	1.22278	0.285	0.143	1.25e-145	2
AT2G47110	UBI6,UBIQUITIN EXTENSION PROTEIN 6	2.27e-149	1.31489	0.258	0.124	7.12e-145	2
AT5G08670	ATP synthase alpha/beta family protein	3.39e-147	1.2434	0.327	0.182	1.06e-142	2
AT5G27700	Ribosomal protein S21e	4e-145	1.24619	0.25	0.118	1.26e-140	2
AT2G18020	Ribosomal protein L2 family	5.41e-145	1.23769	0.322	0.178	1.69e-140	2
AT3G49010	ATBBC1,breast basic conserved 1,RSU2,40S RIBOSOMAL PROTEIN	3.93e-143	1.21646	0.308	0.167	1.23e-138	2
AT1G04820	TOR2,TORTIFOLIA 2	9.3e-139	1.12057	0.419	0.275	2.92e-134	2
AT1G13440	GAPC-2,GLYCERALDEHYDE-3-PHOSPHATE DEHYDROGENASE C-2	5.23e-137	1.02055	0.464	0.323	1.64e-132	2
AT5G39740	OLI7,OLIGOCELLULA 7	4.77e-134	1.23953	0.269	0.138	1.49e-129	2
AT1G72370	AP40,RP40,RPSAA	5.95e-134	1.14876	0.33	0.19	1.87e-129	2
AT1G12080	Vacuolar calcium-binding protein-like protein	1.39e-133	0.881789	0.483	0.325	4.35e-129	2
AT2G16600	AtCYP19-1,CYP19,cyclophilin 19	3.44e-133	1.22568	0.299	0.164	1.08e-128	2
AT3G18740	Ribosomal protein L7Ae/L30e/S12e/Gadd45 family protein	8.41e-132	1.32134	0.26	0.133	2.64e-127	2
AT4G14960	Tubulin/FtsZ family protein	2.21e-131	1.02015	0.437	0.299	6.93e-127	2
AT5G38420	Ribulose bisphosphate carboxylase (small chain) family protein	4.32e-130	1.05724	0.38	0.234	1.35e-125	2
AT2G27720	60S acidic ribosomal protein family	1.89e-129	1.17397	0.285	0.151	5.93e-125	2
AT4G34050	S-adenosyl-L-methionine-dependent methyltransferases superfamily protein	2.01e-129	1.0849	0.251	0.123	6.3e-125	2
AT1G14320	RPL10A,ribosomal protein L10 A,RPL10,ribosomal protein L10	3.64e-129	1.18496	0.287	0.155	1.14e-124	2
AT4G27440	protochlorophyllide oxidoreductase B	2.69e-126	0.933316	0.441	0.294	8.43e-122	2
AT1G66240	ATATX1	1.65e-122	1.20821	0.266	0.141	5.16e-118	2
AT1G01100	60S acidic ribosomal protein family	5.26e-122	1.2134	0.264	0.139	1.65e-117	2
AT5G56710	Ribosomal protein L31e family protein	8.17e-122	1.23922	0.283	0.156	2.56e-117	2
AT2G36830	GAMMA-TIP1,GAMMA TONOPLAST INTRINSIC PROTEIN 1,TIP1	3.78e-117	0.980659	0.337	0.2	1.18e-112	2
AT2G01250	Ribosomal protein L30/L7 family protein	2.15e-115	1.20693	0.257	0.137	6.75e-111	2
AT3G53020	RPL24B,RPL24,RIBOSOMAL PROTEIN L24	4.7e-114	1.16856	0.272	0.151	1.47e-109	2
AT2G27530	Ribosomal protein L1p/L10e family	4.3e-111	1.14967	0.265	0.145	1.35e-106	2
AT3G18780	DER1,DEFORMED ROOT HAIRS 1,ENL2,ENHANCER OF LRX1 2,FIZ2,FRIZZY AND KINKED SHOOTS 2,LSR2,LIGHT STRESS-REGULATED 2	4.65e-109	0.905478	0.436	0.309	1.46e-104	2
AT5G41520	RNA binding Plectin/S10 domain-containing protein	2.43e-108	1.11118	0.271	0.151	7.63e-104	2
AT5G08690	ATP synthase alpha/beta family protein	2.78e-107	1.19399	0.267	0.15	8.7e-103	2
AT2G02100	PDF2.2	6.1e-106	1.03148	0.272	0.15	1.91e-101	2
AT3G16640	AtTCTP2	2.4e-105	0.513347	0.665	0.51	7.52e-101	2
AT3G16420	JAL30,JACALIN-RELATED LECTIN 30,PBPI	1.56e-104	0.524469	0.653	0.531	4.88e-100	2
AT5G28060	Ribosomal protein S24e family protein	3.92e-103	1.10789	0.269	0.152	1.23e-98	2
AT4G11150	TUFF,VHA-E1,emb2448,embryo defective 2448	2.63e-102	1.10619	0.251	0.137	8.25e-98	2
AT1G43170	ARP1,ribosomal protein 1,RPL3A,emb2207,embryo defective 2207	6.93e-102	1.04039	0.311	0.19	2.17e-97	2
AT2G41840	Ribosomal protein S5 family protein	2.18e-97	1.0507	0.309	0.191	6.83e-93	2
AT4G34110	ATPAB2,ARABIDOPSIS POLY(A) BINDING 2,PABP2,POLY(A) BINDING PROTEIN 2	2.65e-95	0.741725	0.567	0.474	8.31e-91	2
AT4G01850	AtSAM2,MAT2,SAM2,S-ADENOSYLMETHIONINE SYNTHETASE 2	1.31e-94	0.972183	0.383	0.268	4.11e-90	2
AT1G69510	cAMP-regulated phosphoprotein 19-related protein	7.15e-90	1.09154	0.274	0.164	2.24e-85	2
AT5G44340	tubulin beta chain 4	3.99e-89	0.981037	0.368	0.258	1.25e-84	2
AT1G50010	tubulin alpha-2 chain	1.12e-86	0.954487	0.396	0.289	3.5e-82	2
AT1G75750	GAST1 protein homolog 1	6.8e-85	0.779545	0.265	0.151	2.13e-80	2
AT3G62290	ATARFA1E,ADP-ribosylation factor A1E	4.26e-84	0.763892	0.424	0.307	1.34e-79	2
AT2G10940	Bifunctional inhibitor/lipid-transfer protein/seed storage 2S albumin superfamily protein	1.14e-82	0.71194	0.436	0.317	3.57e-78	2
AT5G19510	Translation elongation factor EF1B/ribosomal protein S6 family protein	2.23e-82	1.07453	0.278	0.174	6.99e-78	2
AT5G64400	CHCH domain protein	3.39e-80	1.0724	0.265	0.163	1.06e-75	2
AT1G54410	AtHIRD11,HIRD11,dehydrin 11kDa	1.61e-78	0.621362	0.58	0.498	5.05e-74	2
AT1G56070	Ribosomal protein S5/Elongation factor G/III/V family protein	2.48e-77	0.86733	0.35	0.244	7.76e-73	2
AT2G30870	ATGSTF10,ARABIDOPSIS THALIANA GLUTATHIONE S-TRANSFERASE PHI 10,ATGSTF4,ERD13,EARLY DEHYDRATION-INDUCED 13	1.33e-75	0.969233	0.315	0.212	4.16e-71	2
AT2G23090	Uncharacterized protein family SERF	1.76e-70	0.923011	0.26	0.163	5.53e-66	2
AT5G02380	metallothionein 2B	4.55e-69	0.828924	0.287	0.186	1.43e-64	2
AT4G16720	Ribosomal protein L23/L15e family protein	9.74e-66	0.946947	0.292	0.198	3.05e-61	2
AT4G34620	small subunit ribosomal protein 16	2.33e-65	0.905838	0.289	0.194	7.31e-61	2
AT5G38480	RCI1	4.37e-65	0.952893	0.283	0.191	1.37e-60	2
AT1G19910	ATPase, F0/V0 complex, subunit C protein	2.87e-64	0.884358	0.301	0.207	8.99e-60	2
AT1G30230	EF1Bb,elongation factor 1B beta	2.15e-61	0.834491	0.3	0.205	6.73e-57	2
AT2G36530	ENO2,ENOLASE 2	3.95e-61	0.949644	0.297	0.209	1.24e-56	2
AT5G10360	RPS6B,Ribosomal protein small subunit 6b	3.96e-61	0.944262	0.254	0.166	1.24e-56	2
AT1G49240	FIZ1,FRIZZY AND KINKED SHOOTS	9.27e-57	0.731378	0.402	0.321	2.91e-52	2
AT5G09810	AtACT7	3.69e-52	0.871256	0.293	0.212	1.16e-47	2
AT5G54190	protochlorophyllide oxidoreductase A	7.94e-52	0.820241	0.254	0.17	2.49e-47	2
AT3G05890	Low temperature and salt responsive protein family	1.66e-50	0.754809	0.33	0.244	5.19e-46	2
AT1G02500	AtSAM1,MAT1,METK1,SAM-1,S-ADENOSYLMETHIONINE SYNTHETASE-1	5.37e-50	0.741112	0.353	0.273	1.68e-45	2
AT1G20620	ATCAT3,SEN2,SENESCENCE 2	1.19e-49	0.327674	0.728	0.68	3.74e-45	2
AT2G22170	Lipase/lipooxygenase, PLAT/LH2 family protein	1.45e-48	0.931005	0.251	0.175	4.54e-44	2
AT1G78900	vacuolar ATP synthase subunit A	1.37e-44	0.852002	0.278	0.205	4.29e-40	2
AT2G43970	AtLARP6b	4.98e-42	0.752457	0.37	0.307	1.56e-37	2
AT3G05880	Low temperature and salt responsive protein family	8e-42	0.695713	0.257	0.18	2.51e-37	2
AT3G17390	MAT4,METHIONINE ADENOSYLTRANSFERASE 4,SAMS3,S-ADENOSYLMETHIONINE SYNTHETASE 3	1.88e-41	0.787268	0.32	0.251	5.9e-37	2
AT3G26520	GAMMA-TIP2,SITIP,SALT-STRESS INDUCIBLE TONOPLAST INTRINSIC PROTEIN,TIP1	4.03e-39	0.370766	0.603	0.555	1.26e-34	2
AT2G45180	Bifunctional inhibitor/lipid-transfer protein/seed storage 2S albumin superfamily protein	7.56e-39	0.664081	0.296	0.223	2.37e-34	2
AT1G07890	ATAPX01,ATAPX1,CS1,MEE6,maternal effect embryo arrest 6	4.56e-36	0.751997	0.274	0.208	1.43e-31	2
AT1G62380	ATACO2	2.91e-35	0.349089	0.627	0.573	9.11e-31	2
AT4G02380	AtLEA5,Arabidopsis thaliana late embryogenensis abundant like 5	1.76e-34	0.564145	0.375	0.306	5.52e-30	2
AT4G30290	ATXTH19,XYLOGLUCAN ENDOTRANSGLUCOSYLASE/HYDROLASE 19	3.07e-33	0.553848	0.265	0.195	9.62e-29	2
AT3G61430	ATPIP1,ARABIDOPSIS THALIANA PLASMA MEMBRANE INTRINSIC PROTEIN 1,PIP1	3.12e-33	0.589649	0.302	0.234	9.77e-29	2
AT1G31812	ACBP,ACYL-COA-BINDING PROTEIN,AtACBP6	6.76e-33	0.580635	0.467	0.429	2.12e-28	2
AT3G22120	cell wall-plasma membrane linker protein	6.44e-31	0.641266	0.264	0.2	2.02e-26	2
AT4G38770	ATPRP4,ARABIDOPSIS THALIANA PROLINE-RICH PROTEIN 4	3.11e-27	0.425365	0.35	0.292	9.76e-23	2
AT4G29020	glycine-rich protein	1.55e-24	0.480193	0.294	0.238	4.85e-20	2
AT5G65390	arabinogalactan protein 7	1.44e-23	0.645238	0.267	0.217	4.52e-19	2
AT2G46330	ATAGP16	1.54e-23	0.672997	0.278	0.23	4.84e-19	2
AT2G30930	hypothetical protein	5.37e-23	0.608637	0.277	0.223	1.68e-18	2
AT5G21020	transmembrane protein	5.6e-23	0.639964	0.288	0.237	1.76e-18	2
AT5G53300	ubiquitin-conjugating enzyme 10	2.35e-21	0.476044	0.42	0.38	7.37e-17	2
AT3G48990	AMP-dependent synthetase and ligase family protein	4.03e-20	0.614864	0.258	0.211	1.26e-15	2
AT4G05320	UBI10,ubiquitin 10	1.08e-19	0.446507	0.447	0.42	3.39e-15	2
AT2G37170	PIP2	6.38e-18	0.427212	0.277	0.229	2e-13	2
AT4G37870	PEPCK,PHOSPHOENOLPYRUVATE CARBOXYKINASE	2.58e-11	0.523361	0.284	0.258	8.08e-07	2
AT2G45960	ATHH2,PIP1	3.61e-10	0.354121	0.382	0.365	1.13e-05	2
AT5G10450	14-3-3lambda,14-3-3 PROTEIN G-BOX FACTOR14 LAMBDA,AFT1	7.93e-10	0.462677	0.257	0.229	2.49e-05	2
AT1G78040	Pollen Ole e 1 allergen and extensin family protein	5.51e-09	0.473415	0.344	0.334	0.000172636	2
AT5G39570	transmembrane protein	3.84e-07	0.457389	0.278	0.262	0.0120299	2
AT5G19770	tubulin alpha-3	4.91e-07	0.549939	0.26	0.248	0.0153839	2
AT1G15690	Inorganic H pyrophosphatase family protein	2.1e-06	0.497791	0.294	0.286	0.0657608	2
AT4G40040	H3.3,histone 3.3	7.28e-06	0.433717	0.257	0.243	0.228315	2
AT4G05050	ubiquitin 11	9.64e-06	0.450838	0.281	0.273	0.302232	2
AT5G03545	AT4,ATIPS2,INDUCED BY PI STARVATION 2	0	2.15787	0.547	0.047	0	3
AT5G44440	FAD-binding Berberine family protein	0	2.15768	0.744	0.095	0	3
AT5G20630	ATGER3,ARABIDOPSIS THALIANA GERMIN 3,GLP3A,GLP3B,GLP3,GERMIN-LIKE PROTEIN 3	0	1.99211	0.62	0.079	0	3
AT5G14740	BETA CA2,BETA CARBONIC ANHYDRASE 2,CA18,CARBONIC ANHYDRASE 18	0	1.96227	0.964	0.311	0	3
AT1G74470	Pyridine nucleotide-disulfide oxidoreductase family protein	0	1.80705	0.848	0.199	0	3
AT1G67090	ribulose bisphosphate carboxylase small chain 1A	0	1.78223	0.982	0.463	0	3
AT3G08940	light harvesting complex photosystem II	0	1.67842	0.624	0.097	0	3
AT1G29930	AB140,CAB140,CHLOROPHYLL A/B PROTEIN 140,LHCB1.3,LIGHT-HARVESTING CHLOROPHYLL A/B-PROTEIN 1.3	0	1.638	0.977	0.479	0	3
AT5G02380	metallothionein 2B	0	1.62371	0.648	0.154	0	3
AT4G14130	XTR7,xyloglucan endotransglycosylase 7	0	1.61155	0.925	0.307	0	3
AT1G12080	Vacuolar calcium-binding protein-like protein	0	1.53591	0.825	0.296	0	3
AT1G55670	photosystem I subunit G	0	1.46452	0.608	0.114	0	3
AT5G66570	MSP-1,MANGANESE-STABILIZING PROTEIN 1,OE33,OXYGEN EVOLVING COMPLEX 33 KILODALTON PROTEIN,OEE1,33 KDA OXYGEN EVOLVING POLYPEPTIDE 1,OEE33,OXYGEN EVOLVING ENHANCER PROTEIN 33,PSBO-1,PS II OXYGEN-EVOLVING COMPLEX 1	0	1.45557	0.708	0.158	0	3
AT5G15230	GAST1 protein homolog 4	0	1.45503	0.986	0.671	0	3
AT5G38420	Ribulose bisphosphate carboxylase (small chain) family protein	0	1.44262	0.772	0.2	0	3
AT1G28330	AtDRM1,DRM1,DORMANCY-ASSOCIATED PROTEIN 1	0	1.43663	0.958	0.407	0	3
AT5G47110	Chlorophyll A-B binding family protein	0	1.38438	0.602	0.112	0	3
AT1G61520	PSI type III chlorophyll a/b-binding protein	0	1.334	0.498	0.089	0	3
AT1G15820	CP24	0	1.31692	0.476	0.082	0	3
AT4G34620	small subunit ribosomal protein 16	0	1.31652	0.697	0.158	0	3
AT3G29240	PPR containing protein (DUF179)	0	1.2887	0.49	0.08	0	3
AT4G27440	protochlorophyllide oxidoreductase B	0	1.27328	0.849	0.258	0	3
AT3G22120	cell wall-plasma membrane linker protein	0	1.27295	0.685	0.163	0	3
AT1G79040	photosystem II subunit R	0	1.26378	0.611	0.14	0	3
AT4G02770	photosystem I subunit D-1	0	1.25909	0.409	0.062	0	3
AT1G32060	phosphoribulokinase	0	1.25766	0.47	0.074	0	3
AT5G54190	protochlorophyllide oxidoreductase A	0	1.24332	0.65	0.136	0	3
AT1G60950	2Fe-2S ferredoxin-like superfamily protein	0	1.22808	0.469	0.084	0	3
AT2G34420	LHCB1.5,PHOTOSYSTEM II LIGHT HARVESTING COMPLEX GENE 1.5	0	1.21719	0.674	0.154	0	3
AT3G14420	Aldolase-type TIM barrel family protein	0	1.20986	0.407	0.055	0	3
AT4G29020	glycine-rich protein	0	1.20753	0.7	0.202	0	3
AT2G21660	ATGRP7,GLYCINE RICH PROTEIN 7,CCR2,cold,circadian rhythm,and rna binding 2,GR-RBP7,GLYCINE-RICH RNA-BINDING PROTEIN 7	0	1.20488	0.985	0.678	0	3
AT5G07030	Eukaryotic aspartyl protease family protein	0	1.19516	0.449	0.093	0	3
AT1G06680	OE23,OXYGEN EVOLVING COMPLEX SUBUNIT 23 KDA,OEE2,OXYGEN-EVOLVING ENHANCER PROTEIN 2,PSII-P,PHOTOSYSTEM II SUBUNIT P	0	1.19141	0.616	0.141	0	3
AT3G16640	AtTCTP2	0	1.17028	0.96	0.484	0	3
AT4G34881	transmembrane protein	0	1.16856	0.768	0.219	0	3
AT3G47470	CAB4	0	1.16757	0.565	0.12	0	3
AT5G13630	ABAR,ABA-BINDING PROTEIN,CCH1,CCH,CONDITIONAL CHLORINA,CHLH,H SUBUNIT OF MG-CHELATASE	0	1.16689	0.47	0.085	0	3
AT4G12800	photosystem I subunit l	0	1.16295	0.487	0.096	0	3
AT4G10340	light harvesting complex of photosystem II 5	0	1.16136	0.643	0.162	0	3
AT2G05100	LHCB2,LIGHT-HARVESTING CHLOROPHYLL B-BINDING 2	0	1.15101	0.262	0.025	0	3
AT1G31330	photosystem I subunit F	0	1.11564	0.492	0.101	0	3
AT5G38410	Ribulose bisphosphate carboxylase (small chain) family protein	0	1.10606	0.812	0.276	0	3
AT2G06520	photosystem II subunit X	0	1.10411	0.437	0.086	0	3
AT5G54270	light-harvesting chlorophyll B-binding protein 3	0	1.09202	0.517	0.108	0	3
AT5G20150	ATSPX1,ARABIDOPSIS THALIANA SPX DOMAIN GENE 1	0	1.08747	0.31	0.039	0	3
AT1G20340	PETE2,PLASTOCYANIN 2	0	1.08244	0.374	0.069	0	3
AT4G39260	ATGRP8,GLYCINE-RICH PROTEIN 8,GR-RBP8,glycine-rich RNA-binding protein 8,GRP8	0	1.07645	0.887	0.35	0	3
AT1G44575	CP22,PSBS,PHOTOSYSTEM II SUBUNIT S	0	1.05239	0.359	0.055	0	3
AT3G26650	glyceraldehyde 3-phosphate dehydrogenase A subunit	0	1.03628	0.552	0.128	0	3
AT2G42840	protodermal factor 1	0	1.03567	0.626	0.186	0	3
AT2G30570	photosystem II reaction center W	0	1.03474	0.402	0.079	0	3
AT2G26500	cytochrome b6f complex subunit (petM)	0	1.00316	0.466	0.1	0	3
AT4G15560	AtCLA1,CLA,DEF,DXPS2,1-DEOXY-D-XYLULOSE 5-PHOSPHATE SYNTHASE 2,DXS1,1-deoxy-D-xylulose 5-phosphate (DXP) synthase 1,DXS,1-DEOXY-D-XYLULOSE 5-PHOSPHATE SYNTHASE	0	0.980501	0.485	0.105	0	3
AT5G19120	Eukaryotic aspartyl protease family protein	0	0.977995	0.457	0.092	0	3
AT4G28750	Photosystem I reaction centre subunit IV / PsaE protein	0	0.976954	0.316	0.058	0	3
AT4G14960	Tubulin/FtsZ family protein	0	0.976911	0.788	0.268	0	3
AT5G64260	EXORDIUM like 2	0	0.95997	0.631	0.17	0	3
AT1G08380	photosystem I subunit O	0	0.957891	0.447	0.097	0	3
AT3G10985	ATWI-12,ARABIDOPSIS THALIANA WOUND-INDUCED PROTEIN 12,WI12,WOUND-INDUCED PROTEIN 12	0	0.95769	0.511	0.116	0	3
AT1G06040	BBX24,B-box domain protein 24	0	0.954363	0.337	0.055	0	3
AT3G16140	photosystem I subunit H-1	0	0.940752	0.423	0.089	0	3
AT4G38970	AtFBA2	0	0.938567	0.38	0.075	0	3
AT3G27850	ribosomal protein L12-C	0	0.935629	0.491	0.112	0	3
AT5G21020	transmembrane protein	0	0.935297	0.697	0.201	0	3
AT4G26850	GDP-L-galactose phosphorylase 1	0	0.92457	0.315	0.052	0	3
AT5G01530	light harvesting complex photosystem II	0	0.921333	0.422	0.099	0	3
AT1G04820	TOR2,TORTIFOLIA 2	0	0.921016	0.741	0.247	0	3
AT1G11860	Glycine cleavage T-protein family	0	0.91843	0.438	0.095	0	3
AT5G48180	AtNSP5	0	0.917199	0.559	0.152	0	3
AT5G62280	DUF1442 family protein (DUF1442)	0	0.915743	0.628	0.165	0	3
AT1G67910	hypothetical protein	0	0.914789	0.58	0.141	0	3
AT1G29910	AB180,LHCB1.2,LIGHT HARVESTING CHLOROPHYLL A/B BINDING PROTEIN 1.2	0	0.910686	0.255	0.042	0	3
AT1G14890	Plant invertase/pectin methylesterase inhibitor superfamily protein	0	0.909639	0.282	0.04	0	3
AT3G12120	AtFAD2	0	0.907549	0.809	0.298	0	3
AT3G21055	photosystem II subunit T	0	0.903249	0.352	0.068	0	3
AT1G73120	F-box/RNI superfamily protein	0	0.898162	0.512	0.121	0	3
AT4G33010	AtGLDP1,glycine decarboxylase P-protein 1	0	0.897665	0.289	0.045	0	3
AT1G64720	Polyketide cyclase/dehydrase and lipid transport superfamily protein	0	0.886928	0.73	0.237	0	3
AT2G33800	Ribosomal protein S5 family protein	0	0.884823	0.347	0.064	0	3
AT4G01310	Ribosomal L5P family protein	0	0.881512	0.343	0.065	0	3
AT5G53300	ubiquitin-conjugating enzyme 10	0	0.879263	0.861	0.342	0	3
AT1G42970	glyceraldehyde-3-phosphate dehydrogenase B subunit	0	0.873324	0.365	0.072	0	3
AT3G01500	ATBCA1,BETA CARBONIC ANHYDRASE 1,ATSABP3,ARABIDOPSIS THALIANA SALICYLIC ACID-BINDING PROTEIN 3,SABP3,SALICYLIC ACID-BINDING PROTEIN 3	0	0.871814	0.299	0.05	0	3
AT3G48690	alpha/beta-Hydrolases superfamily protein	0	0.870441	0.298	0.047	0	3
AT1G77760	GNR1,NR1,NITRATE REDUCTASE 1	0	0.868934	0.475	0.108	0	3
AT2G47400	CP12,CP12 DOMAIN-CONTAINING PROTEIN 1	0	0.865269	0.619	0.18	0	3
AT1G50010	tubulin alpha-2 chain	0	0.861286	0.747	0.258	0	3
AT1G30380	photosystem I subunit K	0	0.859051	0.315	0.063	0	3
AT5G12250	beta-6 tubulin	0	0.853407	0.562	0.164	0	3
AT3G19820	CBB1,CABBAGE 1,DIM1,DIMINUTO 1,DIM,DIMINUTIA,EVE1,ENHANCED VERY-LOW-FLUENCE RESPONSES 1	0	0.85027	0.694	0.229	0	3
AT2G02100	PDF2.2	0	0.845106	0.502	0.13	0	3
AT2G27385	Pollen Ole e 1 allergen and extensin family protein	0	0.843823	0.286	0.046	0	3
AT3G56940	ACSF,CHL27	0	0.841056	0.327	0.062	0	3
AT2G24270	aldehyde dehydrogenase 11A3	0	0.840767	0.422	0.088	0	3
AT5G04140	FD-GOGAT,FERREDOXIN-DEPENDENT GLUTAMATE SYNTHASE,GLS1,FERREDOXIN-DEPENDENT GLUTAMATE SYNTHASE 1,GLUS	0	0.834434	0.321	0.059	0	3
AT5G09660	peroxisomal NAD-malate dehydrogenase 2	0	0.831882	0.321	0.054	0	3
AT2G36080	NGAL1,NGATHA-Like 1	0	0.828306	0.562	0.181	0	3
AT5G50920	ATHSP93-V,CLPC,DCA1,DE-REGULATED CAO ACCUMULATION 1,HSP93-V,HEAT SHOCK PROTEIN 93-V	0	0.821333	0.589	0.171	0	3
AT4G38680	ATCSP2,ARABIDOPSIS THALIANA COLD SHOCK PROTEIN 2,CSDP2,COLD SHOCK DOMAIN PROTEIN 2,CSP2,COLD SHOCK PROTEIN 2	0	0.817555	0.431	0.106	0	3
AT5G62350	Plant invertase/pectin methylesterase inhibitor superfamily protein	0	0.813103	0.373	0.078	0	3
AT5G35630	ATGSL1,GLUTAMINE SYNTHETASE LIKE 1,GLN2,GLUTAMINE SYNTHETASE 2	0	0.795551	0.484	0.125	0	3
AT1G29070	Ribosomal protein L34	0	0.789105	0.338	0.072	0	3
AT2G28000	CH-CPN60A,CHLOROPLAST CHAPERONIN 60ALPHA,Cpn60alpha1,chaperonin-60alpha1,SLP,SCHLEPPERLESS	0	0.788127	0.467	0.112	0	3
AT3G08030	DNA-directed RNA polymerase subunit beta (Protein of unknown function, DUF642)	0	0.785755	0.539	0.16	0	3
AT4G23630	RTNLB1,Reticulan like protein B1	0	0.78575	0.495	0.132	0	3
AT4G29060	elongation factor Ts family protein	0	0.784715	0.513	0.129	0	3
AT3G54400	Eukaryotic aspartyl protease family protein	0	0.782318	0.31	0.064	0	3
AT5G15780	Pollen Ole e 1 allergen and extensin family protein	0	0.780746	0.255	0.042	0	3
AT4G30950	FADC,FATTY ACID DESATURASE C,SFD4,STEAROYL DESATURASE DEFICIENCY 4	0	0.779165	0.321	0.064	0	3
AT5G19940	Plastid-lipid associated protein PAP / fibrillin family protein	0	0.775733	0.344	0.074	0	3
AT3G18530	ARM repeat superfamily protein	0	0.774504	0.382	0.074	0	3
AT1G23310	AOAT1,ALANINE-2-OXOGLUTARATE AMINOTRANSFERASE 1,GGAT1,GLUTAMATE:GLYOXYLATE AMINOTRANSFERASE 1	0	0.766955	0.419	0.095	0	3
AT2G05380	glycine-rich protein 3 short isoform	0	0.766583	0.974	0.635	0	3
AT1G51400	Photosystem II 5 kD protein	0	0.764516	0.26	0.049	0	3
AT1G05835	PHD finger protein	0	0.763411	0.286	0.052	0	3
AT3G22440	FRIGIDA-like protein	0	0.758653	0.495	0.138	0	3
AT1G05190	Ribosomal protein L6 family	0	0.756339	0.33	0.072	0	3
AT5G26742	AtRH3,RH3	0	0.747065	0.352	0.078	0	3
AT3G61470	photosystem I light harvesting complex protein	0	0.741072	0.369	0.092	0	3
AT1G15500	TLC ATP/ADP transporter	0	0.741	0.458	0.114	0	3
AT3G56910	plastid-specific 50S ribosomal protein 5	0	0.740588	0.47	0.129	0	3
AT4G13940	ATSAHH1,S-ADENOSYL-L-HOMOCYSTEIN HYDROLASE 1,EMB1395,EMBRYO DEFECTIVE 1395,MEE58,MATERNAL EFFECT EMBRYO ARREST 58,SAH1,SAHH1,S-ADENOSYL-L-HOMOCYSTEIN HYDROLASE 1	0	0.738701	0.913	0.456	0	3
AT3G46780	plastid transcriptionally active 16	0	0.73774	0.277	0.051	0	3
AT5G28840	GDP-D-mannose 3',5'-epimerase	0	0.734664	0.428	0.103	0	3
AT3G12780	phosphoglycerate kinase 1	0	0.73174	0.328	0.073	0	3
AT5G24490	30S ribosomal protein	0	0.727026	0.334	0.073	0	3
AT5G06980	LNK4,night light-inducible and clock-regulated 4	0	0.726433	0.326	0.076	0	3
AT4G25100	ATFSD1,ARABIDOPSIS FE SUPEROXIDE DISMUTASE 1	0	0.722853	0.457	0.125	0	3
AT5G22880	H2B,HISTONE H2B	0	0.717187	0.31	0.072	0	3
AT1G06360	Fatty acid desaturase family protein	0	0.716298	0.262	0.048	0	3
AT1G79850	CS17,PDE347,PIGMENT DEFECTIVE 347,PRPS17,PLASTID RIBOSOMAL SMALL SUBUNIT PROTEIN 17	0	0.716261	0.283	0.062	0	3
AT1G49600	ATRBP47A,RNA-binding protein 47A	0	0.707988	0.394	0.097	0	3
AT1G12900	glyceraldehyde 3-phosphate dehydrogenase A subunit 2	0	0.706134	0.281	0.06	0	3
AT1G78630	Ribosomal protein L13 family protein	0	0.703067	0.315	0.071	0	3
AT2G01450	ATMPK17,MAP kinase 17	0	0.700022	0.965	0.551	0	3
AT1G22430	GroES-like zinc-binding dehydrogenase family protein	0	0.691687	0.339	0.069	0	3
AT1G74970	TWN3	0	0.690706	0.262	0.053	0	3
AT4G32260	ATPase, F0 complex, subunit B/B', bacterial/chloroplast	0	0.686338	0.443	0.119	0	3
AT4G17730	ATSYP23	0	0.681338	0.368	0.089	0	3
AT5G60390	GTP binding Elongation factor Tu family protein	0	0.678987	0.772	0.294	0	3
AT2G34020	Calcium-binding EF-hand family protein	0	0.678396	0.421	0.1	0	3
AT1G75780	tubulin beta-1 chain	0	0.677695	0.45	0.131	0	3
AT3G09390	ATMT-1,ARABIDOPSIS THALIANA METALLOTHIONEIN-1,ATMT-K,ARABIDOPSIS THALIANA METALLOTHIONEIN-K	0	0.667911	0.478	0.13	0	3
AT2G13360	AGT1,ALANINE:GLYOXYLATE AMINOTRANSFERASE 1,SGAT,L-serine:glyoxylate aminotransferase	0	0.667906	0.311	0.068	0	3
AT2G35370	glycine decarboxylase complex H	0	0.664266	0.284	0.058	0	3
AT2G28840	hypothetical protein	0	0.662349	0.711	0.263	0	3
AT3G53460	chloroplast RNA-binding protein 29	0	0.660659	0.428	0.115	0	3
AT3G18050	GPI-anchored protein	0	0.65878	0.293	0.063	0	3
AT5G62700	tubulin beta chain 3	0	0.65711	0.572	0.188	0	3
AT1G56220	Dormancy/auxin associated family protein	0	0.651325	0.913	0.474	0	3
AT5G16110	hypothetical protein	0	0.650093	0.578	0.181	0	3
AT5G02020	E3 ubiquitin-protein ligase RLIM-like protein	0	0.649733	0.495	0.138	0	3
AT5G62690	tubulin beta chain 2	0	0.6472	0.451	0.132	0	3
AT2G43910	ATHOL1	0	0.646457	0.344	0.079	0	3
AT1G70710	ATGH9B1,glycosyl hydrolase 9B1,CEL1,CELLULASE 1	0	0.646203	0.353	0.082	0	3
AT1G65370	TRAF-like family protein	0	0.643428	0.415	0.116	0	3
AT3G14415	Aldolase-type TIM barrel family protein	0	0.641569	0.385	0.096	0	3
AT4G20360	ATRAB8D,ATRABE1B,RAB GTPase homolog E1B	0	0.640228	0.347	0.091	0	3
AT4G37300	maternal effect embryo arrest 59	0	0.634702	0.487	0.141	0	3
AT1G09570	FHY2,FAR RED ELONGATED HYPOCOTYL 2,FRE1,FAR RED ELONGATED 1,HY8,ELONGATED HYPOCOTYL 8	0	0.630737	0.687	0.256	0	3
AT5G27890	hypothetical protein	0	0.62719	0.367	0.074	0	3
AT5G52920	PKP1,PLASTIDIAL PYRUVATE KINASE 1,PKP2,PLASTIDIAL PYRUVATE KINASE 2	0	0.622087	0.363	0.095	0	3
AT5G19190	hypothetical protein	0	0.621437	0.38	0.106	0	3
AT1G52190	AtNPF1.2,NPF1.2,NRT1/ PTR family 1.2,NRT1.11,nitrate transporter 1.11	0	0.619815	0.357	0.103	0	3
AT4G34870	ATCYP1,ARABIDOPSIS THALIANA CYCLOPHILIN 1	0	0.615648	0.525	0.166	0	3
AT2G28800	63 kDa inner membrane family protein	0	0.614652	0.33	0.082	0	3
AT2G37630	ATMYB91,MYB DOMAIN PROTEIN 91,ATPHAN,ARABIDOPSIS PHANTASTICA-LIKE 1,MYB91,MYB DOMAIN PROTEIN 91	0	0.596304	0.287	0.066	0	3
AT5G02500	AT-HSC70-1,ARABIDOPSIS THALIANA HEAT SHOCK COGNATE PROTEIN 70-1,AtHsp70-1,HSC70,HEAT SHOCK COGNATE PROTEIN 70,HSP70-1,HEAT SHOCK PROTEIN 70-1	0	0.595107	0.925	0.517	0	3
AT1G75350	Ribosomal protein L31	0	0.592483	0.262	0.059	0	3
AT4G14270	polyadenylate-binding protein interacting protein	0	0.592478	0.361	0.096	0	3
AT3G60750	AtTKL1,TKL1,transketolase 1	0	0.592169	0.406	0.117	0	3
AT3G25920	ribosomal protein L15	0	0.591079	0.28	0.065	0	3
AT4G15545	PH-response transcription factor	0	0.588482	0.473	0.138	0	3
AT1G01780	GATA type zinc finger transcription factor family protein	0	0.584966	0.267	0.057	0	3
AT1G07920	GTP binding Elongation factor Tu family protein	0	0.577065	0.493	0.154	0	3
AT2G18960	AHA1,H(+)-ATPase 1,OST2,OPEN STOMATA 2,PMA,PLASMA MEMBRANE PROTON ATPASE	0	0.575292	0.725	0.295	0	3
AT3G63490	PRPL1,plastid ribosomal protein L1	0	0.573437	0.357	0.093	0	3
AT4G16500	AtCYS4,CYS4,phytocystatin 4	0	0.571407	0.429	0.126	0	3
AT2G47780	Rubber elongation factor protein (REF)	0	0.571031	0.34	0.081	0	3
AT1G78040	Pollen Ole e 1 allergen and extensin family protein	0	0.57096	0.722	0.301	0	3
AT1G15690	Inorganic H pyrophosphatase family protein	0	0.57038	0.675	0.252	0	3
AT5G18650	MIEL1,MYB30-Interacting E3 Ligase 1	0	0.570285	0.611	0.22	0	3
AT5G19510	Translation elongation factor EF1B/ribosomal protein S6 family protein	0	0.569257	0.499	0.155	0	3
AT2G26330	QRP1,QUANTITATIVE RESISTANCE TO PLECTOSPHAERELLA 1	0	0.566169	0.326	0.079	0	3
AT3G12820	AtMYB10,myb domain protein 10	0	0.556294	0.254	0.051	0	3
AT2G47440	Tetratricopeptide repeat (TPR)-like superfamily protein	0	0.55401	0.433	0.143	0	3
AT3G54210	Ribosomal protein L17 family protein	0	0.550857	0.292	0.075	0	3
AT3G08510	ATPLC2,phospholipase C 2	0	0.549798	0.368	0.103	0	3
AT2G46820	CURT1B,CURVATURE THYLAKOID 1B,PSAP,PTAC8,PLASTID TRANSCRIPTIONALLY ACTIVE 8,TMP14,THYLAKOID MEMBRANE PHOSPHOPROTEIN OF 14 KDA	0	0.54941	0.302	0.077	0	3
AT2G45470	AGP8,ARABINOGALACTAN PROTEIN 8	0	0.547497	0.304	0.08	0	3
AT1G70210	ATCYCD1	0	0.547494	0.416	0.117	0	3
AT5G11420	transmembrane protein, putative (Protein of unknown function, DUF642)	0	0.547046	0.512	0.178	0	3
AT4G03280	PGR1,PROTON GRADIENT REGULATION 1	0	0.546732	0.253	0.059	0	3
AT1G26850	S-adenosyl-L-methionine-dependent methyltransferases superfamily protein	0	0.544927	0.461	0.145	0	3
AT3G61460	brassinosteroid-responsive RING-H2	0	0.54257	0.268	0.06	0	3
AT4G16760	ATACX1	0	0.541834	0.482	0.15	0	3
AT5G20720	ATCPN21,CHCPN10,CHLOROPLAST CHAPERONIN 10,CPN10,CHLOROPLAST CHAPERONIN 10,CPN21	0	0.540925	0.322	0.088	0	3
AT4G23680	Polyketide cyclase/dehydrase and lipid transport superfamily protein	0	0.539892	0.382	0.098	0	3
AT2G33450	Ribosomal L28 family	0	0.537545	0.257	0.06	0	3
AT3G02040	AtGDPD1,GDPD1,Glycerophosphodiester phosphodiesterase 1	0	0.537097	0.267	0.064	0	3
AT1G52740	histone H2A protein 9	0	0.532977	0.352	0.099	0	3
AT4G35100	PIP2	0	0.530593	0.702	0.263	0	3
AT5G23860	tubulin beta 8	0	0.529661	0.291	0.082	0	3
AT1G65260	VIPP1,VESICLE-INDUCING PROTEIN IN PLASTIDS 1	0	0.529168	0.289	0.071	0	3
AT2G37640	Barwin-like endoglucanases superfamily protein	0	0.528219	0.552	0.202	0	3
AT2G22170	Lipase/lipooxygenase, PLAT/LH2 family protein	0	0.528055	0.492	0.154	0	3
AT2G21060	ATCSP4,COLD SHOCK DOMAIN PROTEIN 4,ATGRP2B,glycine-rich protein 2B	0	0.52775	0.302	0.084	0	3
AT2G36460	Aldolase superfamily protein	0	0.526535	0.303	0.077	0	3
AT3G48560	AHAS,ACETOHYDROXY ACID SYNTHASE,ALS,ACETOLACTATE SYNTHASE,IMR1,IMIDAZOLE RESISTANT 1,TZP5,TRIAZOLOPYRIMIDINE RESISTANT 5	0	0.523871	0.282	0.072	0	3
AT1G05870	hypothetical protein (DUF1685)	0	0.52299	0.295	0.077	0	3
AT2G39730	rubisco activase	0	0.522807	0.319	0.091	0	3
AT3G53500	At-RS2Z,arginine/serine-rich zinc knuckle-containing protein 32,RSZ32,arginine/serine-rich zinc knuckle-containing protein 32	0	0.518622	0.477	0.159	0	3
AT4G35750	SEC14 cytosolic factor family protein / phosphoglyceride transfer family protein	0	0.51818	0.742	0.306	0	3
AT1G80920	Chaperone DnaJ-domain superfamily protein	0	0.517111	0.392	0.118	0	3
AT5G57660	ATCOL5,BBX6,B-box domain protein 6	0	0.516502	0.367	0.107	0	3
AT5G55730	FASCICLIN-like arabinogalactan 1	0	0.513525	0.32	0.086	0	3
AT4G40040	H3.3,histone 3.3	0	0.512232	0.594	0.214	0	3
AT1G07820	Histone superfamily protein	0	0.51183	0.267	0.075	0	3
AT5G64940	ATATH13,ARABIDOPSIS THALIANA ABC2 HOMOLOG 13,ATOSA1,A. THALIANA OXIDATIVE STRESS-RELATED ABC1-LIKE PROTEIN 1,OSA1,OXIDATIVE STRESS-RELATED ABC1-LIKE PROTEIN 1	0	0.511623	0.305	0.076	0	3
AT3G26520	GAMMA-TIP2,SITIP,SALT-STRESS INDUCIBLE TONOPLAST INTRINSIC PROTEIN,TIP1	0	0.50962	0.941	0.525	0	3
AT1G57720	Translation elongation factor EF1B, gamma chain	0	0.508697	0.416	0.127	0	3
AT1G58030	AtCAT2	0	0.50708	0.467	0.146	0	3
AT4G28240	Wound-responsive family protein	0	0.502502	0.306	0.085	0	3
AT2G25900	Zinc finger C-x8-C-x5-C-x3-H type family protein	0	0.501433	0.292	0.076	0	3
AT4G24770	ATRBP31,ARABIDOPSIS THALIANA RNA BINDING PROTEIN,APPROXIMATELY 31 KD,ATRBP33,CP31	0	0.500613	0.325	0.088	0	3
AT5G25460	transmembrane protein, putative (Protein of unknown function, DUF642)	0	0.497887	0.712	0.303	0	3
AT2G24790	ATCOL3,BBX4,B-box domain protein 4	0	0.494878	0.305	0.086	0	3
AT1G64110	P-loop containing nucleoside triphosphate hydrolases superfamily protein	0	0.493546	0.453	0.131	0	3
AT1G14900	high mobility group A	0	0.491884	0.361	0.107	0	3
AT3G26510	Octicosapeptide/Phox/Bem1p family protein	0	0.48714	0.889	0.444	0	3
AT5G18380	Ribosomal protein S5 domain 2-like superfamily protein	0	0.487011	0.521	0.176	0	3
AT4G40030	H3.3,histone 3.3	0	0.484826	0.387	0.12	0	3
AT4G02290	AtGH9B13,glycosyl hydrolase 9B13	0	0.481717	0.324	0.083	0	3
AT3G60530	GATA transcription factor 4	0	0.471012	0.55	0.192	0	3
AT1G56070	Ribosomal protein S5/Elongation factor G/III/V family protein	0	0.460935	0.612	0.221	0	3
AT3G45980	Histone superfamily protein	0	0.458894	0.357	0.108	0	3
AT1G69530	AT-EXP1,ATEXP1,ATEXPA1,expansin A1,ATHEXP ALPHA 1.2,EXP1,EXPANSIN 1	0	0.458076	0.274	0.075	0	3
AT3G07560	APM2,ABERRANT PEROXISOME MORPHOLOGY 2	0	0.449666	0.367	0.113	0	3
AT3G20810	JMJ30,Jumonji C domain-containing protein 30	0	0.449231	0.343	0.111	0	3
AT1G31812	ACBP,ACYL-COA-BINDING PROTEIN,AtACBP6	0	0.447754	0.829	0.398	0	3
AT1G69040	ACT domain repeat 4	0	0.444427	0.338	0.095	0	3
AT3G44110	DNAJ homologue 3	0	0.44289	0.322	0.099	0	3
AT5G54600	SVR8,SUPPRESSOR OF VARIEGATION 8	0	0.441744	0.254	0.07	0	3
AT2G41840	Ribosomal protein S5 family protein	0	0.439108	0.518	0.173	0	3
AT4G14900	FRIGIDA-like protein	0	0.43908	0.262	0.073	0	3
AT3G55770	GATA type zinc finger transcription factor family protein	0	0.437861	0.562	0.209	0	3
AT4G31290	AtGGCT2	0	0.434499	0.276	0.076	0	3
AT5G47780	galacturonosyltransferase 4	0	0.434005	0.319	0.097	0	3
AT2G37220	RNA-binding (RRM/RBD/RNP motifs) family protein	0	0.431622	0.374	0.118	0	3
AT3G58850	HLH2	0	0.430757	0.256	0.065	0	3
AT1G01320	Tetratricopeptide repeat (TPR)-like superfamily protein	0	0.429073	0.74	0.239	0	3
AT1G75180	Erythronate-4-phosphate dehydrogenase family protein	0	0.428124	0.269	0.073	0	3
AT5G22640	TIC100,TRANSLOCON AT THE INNER ENVELOPE MEMBRANE OF CHLOROPLASTS 100	0	0.427306	0.585	0.197	0	3
AT2G42010	PLDBETA	0	0.425818	0.266	0.072	0	3
AT1G56580	plant/protein (Protein of unknown function, DUF538)	0	0.421913	0.361	0.116	0	3
AT5G64390	RNA-binding KH domain-containing protein	0	0.421836	0.459	0.157	0	3
AT2G31980	AtCYS2,PHYTOCYSTATIN 2	0	0.420684	0.325	0.089	0	3
AT5G15200	Ribosomal protein S4	0	0.417759	0.551	0.198	0	3
AT3G18740	Ribosomal protein L7Ae/L30e/S12e/Gadd45 family protein	0	0.41746	0.391	0.121	0	3
AT1G10070	ATBCAT-2,branched-chain amino acid transaminase 2,BCAT2,branched-chain amino acid transferase 2	0	0.412882	0.316	0.074	0	3
AT1G80070	EMB14,EMBRYO DEFECTIVE 14,EMB177,EMBRYO DEFECTIVE 177,EMB33,EMBRYO DEFECTIVE 33,PRP8	0	0.412353	0.324	0.102	0	3
AT5G16470	MBS2,METHYLENE BLUE SENSITIVITY 2	0	0.411748	0.28	0.081	0	3
AT4G28080	Tetratricopeptide repeat (TPR)-like superfamily protein	0	0.410989	0.469	0.14	0	3
AT5G53660	AtGRF7,growth-regulating factor 7	0	0.408027	0.308	0.078	0	3
AT3G61700	helicase with zinc finger protein	0	0.404972	0.253	0.066	0	3
AT1G08660	SIA1,sialyltransferase-like 1	0	0.404775	0.311	0.094	0	3
AT1G72070	Chaperone DnaJ-domain superfamily protein	0	0.403802	0.371	0.108	0	3
AT5G13100	Gap junction beta-4 protein	0	0.401294	0.261	0.072	0	3
AT5G23890	GPI-anchored adhesin-like protein	0	0.400077	0.268	0.075	0	3
AT3G12610	Leucine-rich repeat (LRR) family protein	0	0.399363	0.335	0.104	0	3
AT1G07930	GTP binding Elongation factor Tu family protein	0	0.398709	0.378	0.123	0	3
AT2G25930	PYK20	0	0.397731	0.449	0.156	0	3
AT1G09640	Translation elongation factor EF1B, gamma chain	0	0.397006	0.376	0.121	0	3
AT2G18020	Ribosomal protein L2 family	0	0.395902	0.479	0.165	0	3
AT3G17210	ATHS1,A. THALIANA HEAT STABLE PROTEIN 1	0	0.395301	0.278	0.08	0	3
AT1G56200	embryo defective 1303	0	0.393283	0.285	0.082	0	3
AT4G01850	AtSAM2,MAT2,SAM2,S-ADENOSYLMETHIONINE SYNTHETASE 2	0	0.390851	0.627	0.246	0	3
AT1G26110	decapping 5	0	0.387828	0.351	0.116	0	3
AT3G13920	RH4,TIF4A1	0	0.387468	0.438	0.149	0	3
AT5G62000	ARF1-BP,ARF1-BINDING PROTEIN,AtARF2,HSS,HLS1 SUPPRESSOR,ORE14,ORESARA 14	0	0.386011	0.409	0.135	0	3
AT5G57180	chloroplast import apparatus 2	0	0.381864	0.28	0.066	0	3
AT5G19770	tubulin alpha-3	0	0.379206	0.553	0.222	0	3
AT3G02600	ATLPP3,LIPID PHOSPHATE PHOSPHATASE 3	0	0.375523	0.317	0.098	0	3
AT2G18280	AtTLP2,tubby like protein 2	0	0.373796	0.473	0.166	0	3
AT1G11910	ATAPA1	0	0.372197	0.612	0.24	0	3
AT1G26270	Phosphatidylinositol 3- and 4-kinase family protein	0	0.36945	0.535	0.186	0	3
AT4G39090	RD19A,RESPONSIVE TO DEHYDRATION 19A	0	0.368057	0.69	0.289	0	3
AT4G35450	AFT,AKR2A	0	0.367587	0.379	0.127	0	3
AT1G07940	GTP binding Elongation factor Tu family protein	0	0.36748	0.367	0.122	0	3
AT2G10940	Bifunctional inhibitor/lipid-transfer protein/seed storage 2S albumin superfamily protein	0	0.366351	0.709	0.293	0	3
AT2G38170	ATCAX1,RCI4,RARE COLD INDUCIBLE 4	0	0.360711	0.396	0.133	0	3
AT1G09690	Translation protein SH3-like family protein	0	0.358171	0.402	0.139	0	3
AT4G08950	Phosphate-responsive 1 family protein	0	0.356017	0.453	0.144	0	3
AT2G02080	AtIDD4,indeterminate(ID)-domain 4	0	0.355608	0.284	0.077	0	3
AT1G70600	Ribosomal protein L18e/L15 superfamily protein	0	0.355594	0.388	0.129	0	3
AT2G21170	PDTPI,PLASTID ISOFORM TRIOSE PHOSPHATE ISOMERASE	0	0.353167	0.37	0.121	0	3
AT3G13460	evolutionarily conserved C-terminal region 2	0	0.351908	0.47	0.168	0	3
AT3G49010	ATBBC1,breast basic conserved 1,RSU2,40S RIBOSOMAL PROTEIN	0	0.34924	0.44	0.155	0	3
AT2G18050	histone H1-3	0	0.346943	0.298	0.083	0	3
AT2G19480	NFA02,NUCLEOSOME/CHROMATIN ASSEMBLY FACTOR GROUP A 02,NFA2,NUCLEOSOME/CHROMATIN ASSEMBLY FACTOR GROUP A 2	0	0.346553	0.437	0.154	0	3
AT1G64670	CED1,9-CIS EPOXYCAROTENOID DIOXYGENASE DEFECTIVE 1	0	0.346156	0.334	0.106	0	3
AT5G57760	hypothetical protein	0	0.332001	0.325	0.093	0	3
AT2G03890	ATPI4K GAMMA 7,phosphoinositide 4-kinase gamma 7,UBDK GAMMA 7,UBIQUITIN-LIKE DOMAIN KINASE GAMMA 7	0	0.31819	0.311	0.096	0	3
AT5G22500	fatty acid reductase 1	0	0.316167	0.606	0.216	0	3
AT1G73660	SIS8,SUGAR INSENSITIVE 8	0	0.313561	0.457	0.159	0	3
AT4G18970	GDSL-like Lipase/Acylhydrolase superfamily protein	0	0.310679	0.554	0.217	0	3
AT3G48360	ATBT2	0	0.309777	0.556	0.195	0	3
AT3G47340	AT-ASN1,ARABIDOPSIS THALIANA GLUTAMINE-DEPENDENT ASPARAGINE SYNTHASE 1,DIN6,DARK INDUCIBLE 6	0	0.309564	0.647	0.21	0	3
AT4G39680	SAP domain-containing protein	0	0.308917	0.527	0.203	0	3
AT1G56280	ATDI19,drought-induced 19	0	0.308705	0.658	0.271	0	3
AT1G58180	ATBCA6,A. THALIANA BETA CARBONIC ANHYDRASE 6	0	0.267915	0.455	0.16	0	3
AT4G16680	P-loop containing nucleoside triphosphate hydrolases superfamily protein	0	0.257181	0.258	0.07	0	3
AT1G78150	N-lysine methyltransferase	1.13e-307	0.427982	0.268	0.077	3.54e-303	3
AT5G10980	H3.3,histone 3.3	1.2e-306	0.422068	0.342	0.113	3.75e-302	3
AT1G28670	GDSL-like Lipase/Acylhydrolase superfamily protein	1.39e-306	0.378199	0.329	0.105	4.37e-302	3
AT3G62250	ubiquitin 5	3.6e-305	0.298947	0.409	0.144	1.13e-300	3
AT3G48870	Clp ATPase	3.36e-304	0.384045	0.277	0.081	1.05e-299	3
AT2G22080	transmembrane protein	5.5e-304	0.358748	0.316	0.1	1.72e-299	3
AT3G17100	AIF3,ATBS1 Interacting Factor 3	2.4e-303	0.321741	0.516	0.202	7.53e-299	3
AT5G58950	Protein kinase superfamily protein	1.26e-302	0.382068	0.346	0.115	3.95e-298	3
AT1G79750	ATNADP-ME4,Arabidopsis thaliana NADP-malic enzyme 4	7.59e-302	0.323743	0.58	0.238	2.38e-297	3
AT4G39730	Lipase/lipooxygenase, PLAT/LH2 family protein	2.85e-301	0.3371	0.308	0.095	8.92e-297	3
AT5G53160	PYL8,PYR1-like 8	1.49e-300	0.388616	0.293	0.09	4.66e-296	3
AT2G46800	ATCDF1,A. THALIANA CATION DIFFUSION FACILITATOR 1,ATMTP1,MTP1,metal tolerance protein 1,OZS1,OVERLY ZINC SENSITIVE 1,ZAT1,ZINC TRANSPORTER OF ARABIDOPSIS THALIANA 1	3.56e-299	0.357483	0.383	0.134	1.12e-294	3
AT3G58610	ketol-acid reductoisomerase	8.52e-299	0.347911	0.356	0.12	2.67e-294	3
AT1G21830	hypothetical protein	2.57e-296	0.332677	0.367	0.126	8.07e-292	3
AT3G01770	ATBET10,bromodomain and extraterminal domain protein 10	9.59e-295	0.370079	0.279	0.084	3.01e-290	3
AT1G75540	AtBBX21,B BOX 21,LHUS,long hypocotyl under shade,STH2,salt tolerance homolog2	8.39e-293	0.299514	0.497	0.195	2.63e-288	3
AT4G34000	AtABF3,DPBF5,DC3 PROMOTER-BINDING FACTOR 5	1.11e-292	0.354867	0.712	0.318	3.48e-288	3
AT5G48810	ATB5-B,ATCB5-D,ARABIDOPSIS CYTOCHROME B5 ISOFORM D,B5 #3,CYTB5-B	2.02e-292	0.297393	0.373	0.13	6.33e-288	3
AT1G20010	tubulin beta-5 chain	4.81e-291	0.32622	0.479	0.187	1.51e-286	3
AT5G62670	AHA11,H(+)-ATPase 11	4.6e-290	0.412159	0.277	0.083	1.44e-285	3
AT5G10060	ENTH/VHS family protein	4.66e-290	0.398217	0.273	0.082	1.46e-285	3
AT2G18700	ATTPS11,trehalose phosphatase/synthase 11,ATTPSB	6.16e-290	0.334525	0.284	0.086	1.93e-285	3
AT5G48160	potyvirus VPg interacting protein (DUF1423)	1.05e-289	0.366417	0.308	0.098	3.28e-285	3
AT2G38530	LP2,cdf3,cell growth defect factor-3	5.55e-289	0.344026	0.966	0.609	1.74e-284	3
AT5G52240	ATMP1,AtMAPR5,ARABIDOPSIS THALIANA MEMBRANE-ASSOCIATED PROGESTERONE BINDING PROTEIN 5	2.69e-288	0.316668	0.293	0.091	8.44e-284	3
AT2G27190	ATPAP12,PURPLE ACID PHOSPHATASE 12	5.71e-288	0.410793	0.257	0.075	1.79e-283	3
AT3G24100	Uncharacterized protein family SERF	8.27e-288	0.334549	0.293	0.091	2.59e-283	3
AT5G19780	tubulin alpha-5	1.42e-285	0.356855	0.359	0.125	4.45e-281	3
AT5G10480	PEP,PEPINO	4.31e-283	0.299013	0.427	0.16	1.35e-278	3
AT5G43700	IAA4,indole-3-acetic acid inducible 4	5.39e-281	0.32056	0.472	0.184	1.69e-276	3
AT4G24740	AFC2,FUS3-complementing gene 2,AME1	9.32e-281	0.356241	0.37	0.131	2.92e-276	3
AT3G09840	ATCDC48,CDC48A	1.77e-280	0.289523	0.426	0.16	5.55e-276	3
AT4G24280	chloroplast heat shock protein 70-1	1.28e-279	0.353073	0.289	0.091	4.01e-275	3
AT4G17390	Ribosomal protein L23/L15e family protein	7.37e-279	0.259396	0.42	0.156	2.31e-274	3
AT3G05590	ribosomal protein L18	1.61e-277	0.272048	0.413	0.153	5.04e-273	3
AT5G63190	MA3 domain-containing protein	3.2e-277	0.261216	0.376	0.134	1e-272	3
AT3G20820	Leucine-rich repeat (LRR) family protein	3.13e-275	0.310874	0.264	0.079	9.8e-271	3
AT3G53870	Ribosomal protein S3 family protein	3.19e-275	0.345472	0.31	0.102	1e-270	3
AT3G48260	with no lysine (K) kinase 3	1.41e-274	0.345407	0.415	0.155	4.43e-270	3
AT1G02640	ATBXL2,BETA-XYLOSIDASE 2	6.05e-273	0.28602	0.256	0.076	1.9e-268	3
AT5G59950	RNA-binding (RRM/RBD/RNP motifs) family protein	6.25e-273	0.352423	0.286	0.091	1.96e-268	3
AT4G34110	ATPAB2,ARABIDOPSIS POLY(A) BINDING 2,PABP2,POLY(A) BINDING PROTEIN 2	6.44e-273	0.405393	0.873	0.447	2.02e-268	3
AT2G34250	SecY protein transport family protein	3.27e-272	0.349464	0.286	0.091	1.03e-267	3
AT3G26932	dsRNA-binding protein 3	4.87e-272	0.312566	0.301	0.098	1.53e-267	3
AT4G28270	ATRMA2	4.99e-272	0.342957	0.26	0.078	1.56e-267	3
AT2G17360	Ribosomal protein S4 (RPS4A) family protein	2.09e-271	0.312662	0.323	0.109	6.57e-267	3
AT3G17390	MAT4,METHIONINE ADENOSYLTRANSFERASE 4,SAMS3,S-ADENOSYLMETHIONINE SYNTHETASE 3	2.6e-271	0.325232	0.549	0.231	8.15e-267	3
AT5G17920	ATCIMS,COBALAMIN-INDEPENDENT METHIONINE SYNTHASE,ATMETS	3.82e-270	0.394462	0.808	0.395	1.2e-265	3
AT5G08680	ATP synthase alpha/beta family protein	9.37e-270	0.324253	0.323	0.11	2.94e-265	3
AT2G24200	atLAP1	1.68e-269	0.331558	0.252	0.075	5.26e-265	3
AT1G07350	RNA-binding (RRM/RBD/RNP motifs) family protein	7.8e-269	0.327361	0.31	0.103	2.45e-264	3
AT1G64660	ATMGL,methionine gamma-lyase	2.34e-267	0.419974	0.271	0.085	7.35e-263	3
AT1G30590	RNA polymerase I specific transcription initiation factor RRN3 protein	3.96e-267	0.270888	0.33	0.113	1.24e-262	3
AT1G06760	winged-helix DNA-binding transcription factor family protein	1.17e-266	0.298729	0.334	0.116	3.66e-262	3
AT5G16130	Ribosomal protein S7e family protein	6.57e-265	0.285111	0.32	0.108	2.06e-260	3
AT3G27830	RPL12,RIBOSOMAL PROTEIN L12	1.55e-264	0.351153	0.251	0.075	4.86e-260	3
AT3G08580	ADP/ATP carrier 1	2.25e-264	0.266046	0.618	0.268	7.07e-260	3
AT5G64330	JK218,RPT3,ROOT PHOTOTROPISM 3	3.05e-262	0.29608	0.393	0.147	9.56e-258	3
AT2G40060	Clathrin light chain protein	1.64e-261	0.345359	0.297	0.099	5.15e-257	3
AT5G61790	ATCNX1	5.38e-261	0.321999	0.293	0.096	1.69e-256	3
AT5G58420	Ribosomal protein S4 (RPS4A) family protein	1.03e-260	0.315773	0.281	0.09	3.24e-256	3
AT5G46840	RNA-binding (RRM/RBD/RNP motifs) family protein	1.12e-260	0.284761	0.317	0.108	3.5e-256	3
AT1G62380	ATACO2	1.96e-260	0.448103	0.93	0.546	6.15e-256	3
AT3G59060	PIF5,PHYTOCHROME-INTERACTING FACTOR 5	2.85e-260	0.29093	0.298	0.098	8.94e-256	3
AT2G42500	protein phosphatase 2A-3	6.87e-258	0.3594	0.302	0.102	2.15e-253	3
AT2G47470	ATPDI11,ARABIDOPSIS THALIANA PROTEIN DISULFIDE ISOMERASE 11,ATPDIL2-1,PDI-LIKE 2-1,MEE30,MATERNAL EFFECT EMBRYO ARREST 30,PDI11,PROTEIN DISULFIDE ISOMERASE 11	9.47e-258	0.351949	0.285	0.093	2.97e-253	3
AT4G27870	Vacuolar iron transporter (VIT) family protein	5.94e-257	0.304149	0.333	0.117	1.86e-252	3
AT3G14067	SASP,Senescence-Associated Subtilisin Protease	9.97e-257	0.32302	0.275	0.088	3.13e-252	3
AT5G65310	ATHB-5,ATHB5,homeobox protein 5	2.89e-256	0.258519	0.418	0.161	9.08e-252	3
AT5G48545	histidine triad nucleotide-binding 3	4.31e-256	0.26738	0.336	0.118	1.35e-251	3
AT2G37340	AT-RS2Z33,arginine/serine-rich zinc knuckle-containing protein 33,ATRSZ33,ARGININE/SERINE-RICH ZINC KNUCKLE-CONTAINING PROTEIN 33,RSZ33,arginine/serine-rich zinc knuckle-containing protein 33	1.13e-254	0.278502	0.326	0.114	3.54e-250	3
AT1G78260	RNA-binding (RRM/RBD/RNP motifs) family protein	2.01e-254	0.341739	0.395	0.151	6.3e-250	3
AT5G44750	DNA-directed DNA polymerase	2.4e-254	0.262438	0.313	0.107	7.52e-250	3
AT3G18035	winged-helix DNA-binding transcription factor family protein	2.5e-254	0.278282	0.295	0.099	7.84e-250	3
AT1G23290	Ribosomal protein L18e/L15 superfamily protein	8.28e-253	0.308884	0.283	0.093	2.6e-248	3
AT3G22960	Pyruvate kinase family protein	4.3e-252	0.305356	0.338	0.121	1.35e-247	3
AT4G39330	ATCAD9	5.78e-252	0.280913	0.391	0.149	1.81e-247	3
AT5G21940	hybrid signal transduction histidine kinase M-like protein	7.59e-252	0.289157	0.339	0.121	2.38e-247	3
AT3G58680	ATMBF1B,MULTIPROTEIN BRIDGING FACTOR 1B	1.25e-251	0.331651	0.271	0.088	3.92e-247	3
AT1G30330	auxin response factor 6	3.76e-250	0.298907	0.268	0.086	1.18e-245	3
AT3G54500	LNK2,night light-inducible and clock-regulated 2	1.31e-248	0.267599	0.307	0.105	4.11e-244	3
AT1G04270	cytosolic ribosomal protein S15	5.97e-248	0.256827	0.318	0.111	1.87e-243	3
AT2G26690	AtNPF6.2,NPF6.2,NRT1/ PTR family 6.2	1.28e-247	0.292217	0.309	0.107	4.02e-243	3
AT1G74050	Ribosomal protein L6 family protein	5.86e-247	0.266095	0.287	0.096	1.84e-242	3
AT5G20950	Glycosyl hydrolase family protein	1.84e-246	0.284865	0.266	0.085	5.78e-242	3
AT2G14890	arabinogalactan protein 9	2.15e-246	0.298454	0.689	0.322	6.75e-242	3
AT5G67360	Subtilase family protein	2.33e-246	0.314097	0.271	0.088	7.31e-242	3
AT1G74920	aldehyde dehydrogenase 10A8	3.4e-244	0.277977	0.289	0.098	1.07e-239	3
AT5G18640	alpha/beta-Hydrolases superfamily protein	4.41e-244	0.289694	0.288	0.097	1.38e-239	3
AT5G09810	AtACT7	8e-244	0.281681	0.473	0.196	2.51e-239	3
AT5G60680	transcription initiation factor TFIID subunit (Protein of unknown function, DUF584)	1.93e-243	0.296681	0.266	0.086	6.05e-239	3
AT1G75680	AtGH9B7,glycosyl hydrolase 9B7	2.04e-243	0.289375	0.305	0.106	6.38e-239	3
AT3G10020	plant/protein	5.14e-241	0.251449	0.316	0.112	1.61e-236	3
AT5G40890	ATCLC-A,chloride channel A,ATCLCA,CLCA,CHLORIDE CHANNEL A	8.55e-241	0.257616	0.495	0.209	2.68e-236	3
AT5G26850	Uncharacterized protein	2.17e-240	0.288507	0.279	0.093	6.81e-236	3
AT2G30620	winged-helix DNA-binding transcription factor family protein	2.58e-239	0.276055	0.311	0.11	8.1e-235	3
AT3G02230	ATRGP1,ARABIDOPSIS THALIANA REVERSIBLY GLYCOSYLATED POLYPEPTIDE 1	2.03e-236	0.29448	0.285	0.098	6.35e-232	3
AT4G02890	Ubiquitin family protein	8.4e-232	0.291769	0.294	0.103	2.63e-227	3
AT3G29575	ABI five binding protein 3	1.15e-231	0.309123	0.265	0.088	3.6e-227	3
AT1G53210	AtNCL,NCL,Na+/Ca2+ exchanger	1.68e-227	0.256716	0.265	0.089	5.28e-223	3
AT1G22640	ATMYB3,ARABIDOPSIS THALIANA MYB DOMAIN PROTEIN 3	1.79e-227	0.35541	0.262	0.088	5.63e-223	3
AT1G69295	plasmodesmata callose-binding protein 4	2.39e-225	0.287248	0.279	0.097	7.48e-221	3
AT3G57040	ATRR4,RESPONSE REGULATOR 4	6.88e-223	0.280368	0.266	0.09	2.16e-218	3
AT2G47320	Cyclophilin-like peptidyl-prolyl cis-trans isomerase family protein	1.21e-217	0.269069	0.273	0.095	3.79e-213	3
AT5G45670	GDSL-like Lipase/Acylhydrolase superfamily protein	1.24e-215	0.263309	0.285	0.102	3.89e-211	3
AT1G17140	RIP1,ROP INTERACTIVE PARTNER 1	9.08e-213	0.256829	0.305	0.112	2.85e-208	3
AT3G51880	AtHMGB1,NFD1,NUCLEOSOME/CHROMATIN ASSEMBLY FACTOR D1	1.64e-203	0.255722	0.255	0.09	5.14e-199	3
AT1G70850	MLP-like protein 34	0	2.36832	0.437	0.119	0	4
AT4G11320	AtCP2,CP2,cysteine protease 2	0	2.29441	0.296	0.073	0	4
AT2G39310	jacalin-related lectin 22	0	2.0323	0.601	0.27	0	4
AT2G37130	Peroxidase superfamily protein	0	1.97355	0.53	0.228	0	4
AT5G47450	ATTIP2	0	1.95468	0.348	0.117	0	4
AT4G23670	Polyketide cyclase/dehydrase and lipid transport superfamily protein	0	1.36011	0.836	0.587	0	4
AT1G07590	Tetratricopeptide repeat (TPR)-like superfamily protein	0	1.31339	0.658	0.372	0	4
AT3G09260	Glycosyl hydrolase superfamily protein	0	0.942988	0.878	0.72	0	4
AT3G16420	JAL30,JACALIN-RELATED LECTIN 30,PBPI	7.8e-293	1.14229	0.7	0.527	2.45e-288	4
AT3G16450	Mannose-binding lectin superfamily protein	1.15e-288	1.70709	0.34	0.142	3.61e-284	4
AT1G29930	AB140,CAB140,CHLOROPHYLL A/B PROTEIN 140,LHCB1.3,LIGHT-HARVESTING CHLOROPHYLL A/B-PROTEIN 1.3	8.35e-236	0.855208	0.702	0.503	2.62e-231	4
AT2G43150	Proline-rich extensin-like family protein	2.59e-223	1.17251	0.489	0.28	8.13e-219	4
AT2G43535	Scorpion toxin-like knottin superfamily protein	3.26e-210	1.61675	0.313	0.147	1.02e-205	4
AT2G05520	ATGRP-3,GLYCINE-RICH PROTEIN 3,ATGRP3,ARABIDOPSIS GLYCINE RICH PROTEIN 3,GRP3,GLYCINE-RICH PROTEIN 3	1.65e-207	1.33583	0.527	0.362	5.17e-203	4
AT2G33830	AtDRM2,DRM2,dormancy associated gene 2	5.43e-197	1.5815	0.34	0.177	1.7e-192	4
AT5G03240	polyubiquitin 3	1.79e-196	1.4074	0.455	0.294	5.62e-192	4
AT3G26520	GAMMA-TIP2,SITIP,SALT-STRESS INDUCIBLE TONOPLAST INTRINSIC PROTEIN,TIP1	1.15e-194	1.0026	0.668	0.549	3.61e-190	4
AT2G43050	Plant invertase/pectin methylesterase inhibitor superfamily	1.35e-189	1.45716	0.289	0.132	4.23e-185	4
AT4G29905	hypothetical protein	4.01e-183	1.51942	0.275	0.125	1.26e-178	4
AT4G30270	MERI-5,MERISTEM 5,MERI5B,meristem-5,SEN4,SENESCENCE 4	1.13e-171	1.49546	0.255	0.114	3.54e-167	4
AT3G53420	AtPIP2	3.69e-144	1.25942	0.421	0.286	1.16e-139	4
AT5G40730	ATAGP24,ARABIDOPSIS THALIANA ARABINOGALACTAN PROTEIN 24	1.52e-142	1.0649	0.438	0.287	4.75e-138	4
AT1G65970	thioredoxin-dependent peroxidase 2	3.03e-140	1.3982	0.281	0.144	9.49e-136	4
AT1G01620	PIP1	1.75e-137	1.3375	0.367	0.232	5.5e-133	4
AT1G75750	GAST1 protein homolog 1	3.53e-132	1.31814	0.282	0.149	1.11e-127	4
AT4G17340	DELTA-TIP2	1.64e-127	1.39243	0.251	0.127	5.13e-123	4
AT1G20620	ATCAT3,SEN2,SENESCENCE 2	3.34e-121	0.610153	0.742	0.679	1.05e-116	4
AT2G37170	PIP2	1.83e-118	1.19928	0.35	0.222	5.75e-114	4
AT4G34881	transmembrane protein	1.58e-113	1.21136	0.372	0.253	4.95e-109	4
AT5G41700	ATUBC8,ARABIDOPSIS THALIANA UBIQUITIN CONJUGATING ENZYME 8	2.25e-111	1.33415	0.324	0.207	7.06e-107	4
AT3G16460	Mannose-binding lectin superfamily protein	5.78e-107	0.628122	0.589	0.475	1.81e-102	4
AT3G16400	ATMLP-470,MYROSINASE-BINDING PROTEIN-LIKE PROTEIN-470,ATNSP1,NITRILE SPECIFIER PROTEIN 1	6.91e-107	0.588066	0.633	0.526	2.16e-102	4
AT2G05540	Glycine-rich protein family	7.39e-106	1.26213	0.335	0.216	2.32e-101	4
AT3G05880	Low temperature and salt responsive protein family	6.36e-101	1.25912	0.29	0.178	1.99e-96	4
AT3G16640	AtTCTP2	3.68e-94	0.602495	0.624	0.514	1.16e-89	4
AT1G70830	MLP-like protein 28	7.62e-92	1.27533	0.382	0.286	2.39e-87	4
AT1G76180	Dehydrin family protein	6.69e-90	0.818405	0.55	0.481	2.1e-85	4
AT2G34420	LHCB1.5,PHOTOSYSTEM II LIGHT HARVESTING COMPLEX GENE 1.5	2.8e-89	1.1985	0.292	0.188	8.77e-85	4
AT1G55330	ATAGP21,ARABINOGALACTAN PROTEIN 21	2.74e-84	1.19934	0.294	0.19	8.59e-80	4
AT3G62290	ATARFA1E,ADP-ribosylation factor A1E	4.05e-76	1.00178	0.394	0.31	1.27e-71	4
AT2G45960	ATHH2,PIP1	2.69e-66	0.917086	0.426	0.361	8.42e-62	4
AT5G20700	senescence-associated family protein, putative (DUF581)	2.17e-61	1.02774	0.322	0.242	6.82e-57	4
AT1G49240	FIZ1,FRIZZY AND KINKED SHOOTS	1.13e-59	0.918128	0.388	0.322	3.56e-55	4
AT1G62480	Vacuolar calcium-binding protein-like protein	1.88e-58	0.804606	0.358	0.269	5.9e-54	4
AT4G20260	ATPCAP1,ARABIDOPSIS THALIANA PLASMA-MEMBRANE ASSOCIATED CATION-BINDING PROTEIN 1,MDP25,microtubule-destabilizing protein 25	7.91e-58	0.590115	0.493	0.417	2.48e-53	4
AT1G56280	ATDI19,drought-induced 19	2.88e-52	0.983154	0.358	0.298	9.03e-48	4
AT1G64230	ubiquitin-conjugating enzyme 28	2.55e-50	1.02998	0.318	0.256	8.01e-46	4
AT4G39090	RD19A,RESPONSIVE TO DEHYDRATION 19A	2.53e-44	0.891238	0.368	0.318	7.93e-40	4
AT3G61430	ATPIP1,ARABIDOPSIS THALIANA PLASMA MEMBRANE INTRINSIC PROTEIN 1,PIP1	1.32e-43	0.948816	0.299	0.234	4.14e-39	4
AT5G10450	14-3-3lambda,14-3-3 PROTEIN G-BOX FACTOR14 LAMBDA,AFT1	9.32e-42	0.961148	0.287	0.227	2.92e-37	4
AT3G13520	ATAGP12	1.22e-40	0.704883	0.379	0.319	3.83e-36	4
AT4G35750	SEC14 cytosolic factor family protein / phosphoglyceride transfer family protein	1.03e-38	0.840185	0.377	0.338	3.23e-34	4
AT1G12090	extensin-like protein	2.83e-37	0.88594	0.364	0.311	8.88e-33	4
AT5G21020	transmembrane protein	5.15e-37	0.937609	0.291	0.237	1.61e-32	4
AT1G09310	plant/protein (Protein of unknown function, DUF538)	4.01e-36	0.700368	0.431	0.39	1.26e-31	4
AT4G19160	transglutaminase family protein	1.87e-34	0.798415	0.363	0.322	5.87e-30	4
AT2G45180	Bifunctional inhibitor/lipid-transfer protein/seed storage 2S albumin superfamily protein	8.08e-33	1.05865	0.277	0.224	2.53e-28	4
AT3G18780	DER1,DEFORMED ROOT HAIRS 1,ENL2,ENHANCER OF LRX1 2,FIZ2,FRIZZY AND KINKED SHOOTS 2,LSR2,LIGHT STRESS-REGULATED 2	2.14e-32	0.802219	0.354	0.316	6.7e-28	4
AT2G32690	ATGRP23,GLYCINE-RICH PROTEIN 23	7.1e-31	0.813348	0.27	0.218	2.23e-26	4
AT3G15450	aluminum induced protein with YGL and LRDR motifs	3.34e-23	0.712442	0.32	0.286	1.05e-18	4
AT2G36830	GAMMA-TIP1,GAMMA TONOPLAST INTRINSIC PROTEIN 1,TIP1	9.56e-22	0.753975	0.25	0.208	3e-17	4
AT3G16240	AQP1,ATTIP2	8.74e-21	0.570867	0.408	0.38	2.74e-16	4
AT1G20440	AtCOR47,RD17	1.64e-18	0.481319	0.442	0.433	5.15e-14	4
AT1G28330	AtDRM1,DRM1,DORMANCY-ASSOCIATED PROTEIN 1	2.17e-18	0.380103	0.474	0.45	6.81e-14	4
AT1G72150	PATELLIN 1	4.53e-18	0.361173	0.456	0.439	1.42e-13	4
AT4G05320	UBI10,ubiquitin 10	5.14e-17	0.555368	0.416	0.422	1.61e-12	4
AT5G11740	ATAGP15	8.94e-13	0.735319	0.253	0.231	2.8e-08	4
AT5G53300	ubiquitin-conjugating enzyme 10	2.98e-12	0.573889	0.38	0.384	9.34e-08	4
AT2G28910	CAX interacting protein 4	3.38e-09	0.720072	0.279	0.275	0.00010608	4
AT3G02470	S-adenosylmethionine decarboxylase	8.28e-08	0.455821	0.384	0.405	0.00259687	4
AT4G21960	Peroxidase superfamily protein	1.46e-07	0.549454	0.295	0.294	0.00459119	4
AT3G05890	Low temperature and salt responsive protein family	9.36e-07	0.614136	0.255	0.251	0.0293437	4
AT5G64570	ATBXL4,ARABIDOPSIS THALIANA BETA-D-XYLOSIDASE 4	1.02e-06	0.443503	0.263	0.252	0.0319861	4
AT5G49720	ATGH9A1,glycosyl hydrolase 9A1,DEC,DEFECTIVE CYTOKINESIS,IRX2,IRREGULAR XYLEM 2,KOR1,KORRIGAN 1,KOR,KORRIGAN,RSW2,RADIALLY SWOLLEN 2,TSD1,TUMOROUS SHOOT DEVELOPMENT 1	1.83e-06	0.290072	0.205	0.27	0.0574583	4
AT3G15950	DNA topoisomerase-like protein	2.02e-06	0.269333	0.359	0.352	0.0634561	4
AT4G38770	ATPRP4,ARABIDOPSIS THALIANA PROLINE-RICH PROTEIN 4	5.62e-06	0.468826	0.296	0.297	0.17632	4
AT5G10430	ATAGP4	7.22e-06	0.647973	0.281	0.281	0.226434	4
AT1G04410	Lactate/malate dehydrogenase family protein	2.91e-05	0.251184	0.201	0.257	0.913789	4
AT2G43970	AtLARP6b	0.000401777	0.322399	0.25	0.318	1	4
AT1G12080	Vacuolar calcium-binding protein-like protein	0.00329459	0.261723	0.332	0.339	1	4
AT1G11910	ATAPA1	0.00438577	0.598221	0.256	0.271	1	4
AT4G12470	azelaic acid induced 1	0	1.84607	0.338	0.07	0	5
AT3G16770	ATEBP,ethylene-responsive element binding protein,ERF72,ETHYLENE RESPONSE FACTOR 72,RAP2.3,RELATED TO AP2 3	0	1.83205	0.632	0.267	0	5
AT1G76930	ATEXT1,EXTENSIN 1,ATEXT4,extensin 4,EXT1,extensin 1,ORG5,OBP3-RESPONSIVE GENE 5	0	1.7825	0.598	0.173	0	5
AT4G02520	ATGSTF2,glutathione S-transferase PHI 2,ATPM24,ATPM24.1,GST2	0	1.74505	0.342	0.062	0	5
AT1G07590	Tetratricopeptide repeat (TPR)-like superfamily protein	0	1.73322	0.837	0.363	0	5
AT5G43580	Serine protease inhibitor, potato inhibitor I-type family protein	0	1.60969	0.426	0.107	0	5
AT2G43150	Proline-rich extensin-like family protein	0	1.58987	0.713	0.267	0	5
AT1G65970	thioredoxin-dependent peroxidase 2	0	1.46531	0.458	0.133	0	5
AT1G19530	DNA polymerase epsilon catalytic subunit A	0	1.431	0.294	0.064	0	5
AT1G66200	ATGSR2,glutamine synthase clone F11,GLN1	0	1.42914	0.437	0.129	0	5
AT1G07610	metallothionein 1C	0	1.42053	0.401	0.109	0	5
AT1G21310	ATEXT3,extensin 3,RSH,ROOT-SHOOT-HYPOCOTYL DEFECTIVE	0	1.39627	0.506	0.164	0	5
AT5G38410	Ribulose bisphosphate carboxylase (small chain) family protein	0	1.34077	0.631	0.297	0	5
AT1G75750	GAST1 protein homolog 1	0	1.20324	0.425	0.141	0	5
AT3G16640	AtTCTP2	0	1.08746	0.827	0.5	0	5
AT1G67090	ribulose bisphosphate carboxylase small chain 1A	0	1.03434	0.823	0.481	0	5
AT3G21720	isocitrate lyase	2.17e-307	0.784779	0.634	0.315	6.81e-303	5
AT1G29930	AB140,CAB140,CHLOROPHYLL A/B PROTEIN 140,LHCB1.3,LIGHT-HARVESTING CHLOROPHYLL A/B-PROTEIN 1.3	3.22e-304	0.931145	0.799	0.499	1.01e-299	5
AT1G20620	ATCAT3,SEN2,SENESCENCE 2	6.74e-303	0.856541	0.854	0.671	2.11e-298	5
AT5G04750	F1F0-ATPase inhibitor protein	7.18e-294	1.21896	0.327	0.11	2.25e-289	5
AT1G62380	ATACO2	1.83e-283	0.900791	0.814	0.56	5.75e-279	5
AT5G64100	Peroxidase superfamily protein	5.26e-268	1.08255	0.261	0.077	1.65e-263	5
AT4G02380	AtLEA5,Arabidopsis thaliana late embryogenensis abundant like 5	8.21e-267	1.06649	0.57	0.292	2.57e-262	5
AT3G01420	Peroxidase superfamily protein	2.45e-250	1.09961	0.28	0.09	7.69e-246	5
AT5G41700	ATUBC8,ARABIDOPSIS THALIANA UBIQUITIN CONJUGATING ENZYME 8	3.25e-240	1.09095	0.437	0.201	1.02e-235	5
AT5G14780	AtFDH1	3.09e-236	1.01553	0.522	0.267	9.7e-232	5
AT3G48990	AMP-dependent synthetase and ligase family protein	1.99e-234	1.09723	0.431	0.199	6.22e-230	5
AT3G02470	S-adenosylmethionine decarboxylase	6.31e-225	0.921374	0.629	0.387	1.98e-220	5
AT3G62290	ATARFA1E,ADP-ribosylation factor A1E	2.99e-217	0.983753	0.543	0.3	9.37e-213	5
AT1G76200	NADH dehydrogenase ubiquinone 1 beta subcomplex subunit	1.25e-214	0.996335	0.289	0.106	3.92e-210	5
AT5G02500	AT-HSC70-1,ARABIDOPSIS THALIANA HEAT SHOCK COGNATE PROTEIN 70-1,AtHsp70-1,HSC70,HEAT SHOCK COGNATE PROTEIN 70,HSP70-1,HEAT SHOCK PROTEIN 70-1	1.07e-210	0.715019	0.783	0.533	3.36e-206	5
AT4G17340	DELTA-TIP2	1.33e-210	0.913775	0.322	0.124	4.15e-206	5
AT5G42980	ATH3,thioredoxin H-type 3,ATTRX3,thioredoxin 3,ATTRXH3,TRXH3,THIOREDOXIN H3	2.12e-203	0.921136	0.384	0.172	6.64e-199	5
AT3G18780	DER1,DEFORMED ROOT HAIRS 1,ENL2,ENHANCER OF LRX1 2,FIZ2,FRIZZY AND KINKED SHOOTS 2,LSR2,LIGHT STRESS-REGULATED 2	7.12e-203	0.895241	0.539	0.303	2.23e-198	5
AT3G48140	B12D protein	1.8e-201	0.939444	0.411	0.194	5.65e-197	5
AT3G61430	ATPIP1,ARABIDOPSIS THALIANA PLASMA MEMBRANE INTRINSIC PROTEIN 1,PIP1	1.98e-200	0.94667	0.455	0.224	6.22e-196	5
AT5G10450	14-3-3lambda,14-3-3 PROTEIN G-BOX FACTOR14 LAMBDA,AFT1	2.15e-200	0.969234	0.436	0.216	6.75e-196	5
AT5G38420	Ribulose bisphosphate carboxylase (small chain) family protein	4.63e-193	0.97678	0.458	0.23	1.45e-188	5
AT3G13520	ATAGP12	4.73e-191	0.74579	0.553	0.307	1.48e-186	5
AT4G20150	excitatory amino acid transporter	6.17e-190	0.96566	0.317	0.132	1.93e-185	5
AT1G04410	Lactate/malate dehydrogenase family protein	4.67e-188	0.925046	0.456	0.237	1.46e-183	5
AT5G03240	polyubiquitin 3	4.57e-187	0.864336	0.518	0.292	1.43e-182	5
AT4G29905	hypothetical protein	7.26e-183	0.8087	0.309	0.124	2.28e-178	5
AT2G05380	glycine-rich protein 3 short isoform	3.69e-181	0.610852	0.846	0.649	1.16e-176	5
AT2G05520	ATGRP-3,GLYCINE-RICH PROTEIN 3,ATGRP3,ARABIDOPSIS GLYCINE RICH PROTEIN 3,GRP3,GLYCINE-RICH PROTEIN 3	5.03e-180	0.76514	0.6	0.358	1.58e-175	5
AT2G16600	AtCYP19-1,CYP19,cyclophilin 19	3.26e-179	0.959145	0.354	0.162	1.02e-174	5
AT3G08580	ADP/ATP carrier 1	8.63e-178	0.834933	0.506	0.281	2.7e-173	5
AT2G37170	PIP2	1.99e-176	0.819475	0.436	0.218	6.24e-172	5
AT5G59613	ATP synthase	1.32e-175	0.901769	0.362	0.167	4.14e-171	5
AT2G43535	Scorpion toxin-like knottin superfamily protein	2.11e-175	0.738013	0.341	0.147	6.62e-171	5
AT1G55670	photosystem I subunit G	1.05e-173	1.07062	0.321	0.142	3.28e-169	5
AT1G51650	ATP synthase epsilon chain	2.58e-170	0.857296	0.278	0.111	8.1e-166	5
AT5G60390	GTP binding Elongation factor Tu family protein	9.1e-169	0.689019	0.554	0.317	2.85e-164	5
AT1G49240	FIZ1,FRIZZY AND KINKED SHOOTS	5.46e-167	0.811925	0.529	0.313	1.71e-162	5
AT4G21960	Peroxidase superfamily protein	1.01e-166	0.835787	0.496	0.279	3.15e-162	5
AT1G19910	ATPase, F0/V0 complex, subunit C protein	1.83e-165	0.877728	0.399	0.201	5.74e-161	5
AT2G38530	LP2,cdf3,cell growth defect factor-3	4.47e-165	0.487901	0.838	0.623	1.4e-160	5
AT1G56280	ATDI19,drought-induced 19	3.25e-164	0.852062	0.5	0.288	1.02e-159	5
AT3G52300	ATP synthase D chain	3.47e-164	0.914273	0.332	0.152	1.09e-159	5
AT3G17020	Adenine nucleotide alpha hydrolases-like superfamily protein	6.47e-164	0.934049	0.263	0.106	2.03e-159	5
AT1G35720	ANN1,annexin 1,ATOXY5,AtANN1,OXY5	3.59e-163	0.921151	0.319	0.143	1.13e-158	5
AT2G30860	ATGSTF7,ATGSTF9,glutathione S-transferase PHI 9,GLUTTR	5.08e-163	0.800352	0.277	0.112	1.59e-158	5
AT3G23600	alpha/beta-Hydrolases superfamily protein	5.72e-162	0.892469	0.264	0.106	1.79e-157	5
AT1G08830	AtSOD1,superoxide dismutase 1,SOD1,superoxide dismutase 1	8e-162	0.886298	0.319	0.142	2.51e-157	5
AT1G79040	photosystem II subunit R	9.57e-162	0.969142	0.348	0.165	3e-157	5
AT5G53300	ubiquitin-conjugating enzyme 10	4.93e-161	0.803151	0.585	0.369	1.55e-156	5
AT3G10860	Cytochrome b-c1 complex, subunit 8 protein	1.12e-160	0.860729	0.271	0.111	3.53e-156	5
AT5G14740	BETA CA2,BETA CARBONIC ANHYDRASE 2,CA18,CARBONIC ANHYDRASE 18	2.55e-159	0.387676	0.619	0.345	7.99e-155	5
AT4G14880	ATCYS-3A,CYTACS1,OLD3,ONSET OF LEAF DEATH 3	5.25e-159	0.923601	0.325	0.149	1.65e-154	5
AT5G66170	sulfurtransferase 18	7.28e-159	0.835584	0.335	0.153	2.28e-154	5
AT2G23090	Uncharacterized protein family SERF	2.13e-157	0.921285	0.336	0.159	6.67e-153	5
AT5G10860	Cystathionine beta-synthase (CBS) family protein	1.34e-155	0.90912	0.366	0.182	4.19e-151	5
AT5G40730	ATAGP24,ARABIDOPSIS THALIANA ARABINOGALACTAN PROTEIN 24	2.31e-154	0.589521	0.515	0.283	7.24e-150	5
AT3G05880	Low temperature and salt responsive protein family	4.31e-154	0.857944	0.359	0.174	1.35e-149	5
AT1G66240	ATATX1	1.47e-153	0.901417	0.31	0.14	4.61e-149	5
AT4G39200	Ribosomal protein S25 family protein	1.7e-153	0.776931	0.432	0.229	5.34e-149	5
AT5G60360	AALP,aleurain-like protease,SAG2,SENESCENCE ASSOCIATED GENE2	3.12e-153	0.825301	0.336	0.157	9.79e-149	5
AT5G66040	sulfurtransferase protein 16	2.44e-152	0.792755	0.307	0.137	7.66e-148	5
AT3G14230	related to AP2 2	3.55e-152	0.919586	0.312	0.143	1.11e-147	5
AT3G08610	NADH dehydrogenase ubiquinone 1 alpha subcomplex subunit	5.1e-152	0.866364	0.267	0.111	1.6e-147	5
AT4G27130	Translation initiation factor SUI1 family protein	1.27e-150	0.931289	0.32	0.15	3.99e-146	5
AT1G02500	AtSAM1,MAT1,METK1,SAM-1,S-ADENOSYLMETHIONINE SYNTHETASE-1	2.22e-150	0.792677	0.469	0.265	6.96e-146	5
AT4G30270	MERI-5,MERISTEM 5,MERI5B,meristem-5,SEN4,SENESCENCE 4	7.29e-148	0.76009	0.273	0.114	2.29e-143	5
AT1G15270	Translation machinery associated TMA7	4.72e-146	0.843364	0.273	0.117	1.48e-141	5
AT3G61470	photosystem I light harvesting complex protein	5.73e-146	0.919749	0.252	0.105	1.8e-141	5
AT2G36830	GAMMA-TIP1,GAMMA TONOPLAST INTRINSIC PROTEIN 1,TIP1	2.84e-144	0.770934	0.39	0.198	8.9e-140	5
AT4G29350	PRF2,PROFILIN 2,PRO2,PROFILIN 2	6.3e-143	0.800359	0.4	0.212	1.97e-138	5
AT4G27440	protochlorophyllide oxidoreductase B	4.27e-140	0.814191	0.496	0.292	1.34e-135	5
AT5G47030	ATPase, F1 complex, delta/epsilon subunit	4.38e-139	0.843688	0.307	0.144	1.37e-134	5
AT2G33830	AtDRM2,DRM2,dormancy associated gene 2	3.38e-137	0.765022	0.355	0.178	1.06e-132	5
AT2G28910	CAX interacting protein 4	4.12e-136	0.848014	0.451	0.263	1.29e-131	5
AT1G26630	ATELF5A-2,EUKARYOTIC ELONGATION FACTOR 5A-2,ELF5A-2,EUKARYOTIC ELONGATION FACTOR 5A-2	4.56e-136	0.763287	0.432	0.242	1.43e-131	5
AT1G69510	cAMP-regulated phosphoprotein 19-related protein	1.1e-135	0.837738	0.329	0.162	3.45e-131	5
AT2G47400	CP12,CP12 DOMAIN-CONTAINING PROTEIN 1	1.24e-135	0.831396	0.384	0.203	3.88e-131	5
AT3G30390	Transmembrane amino acid transporter family protein	3.48e-135	0.765656	0.26	0.112	1.09e-130	5
AT4G05320	UBI10,ubiquitin 10	5.24e-135	0.703809	0.598	0.409	1.64e-130	5
AT5G64350	ATFKBP12,ARABIDOPSIS THALIANA FK506-BINDING PROTEIN 12,FKP12,FK506-binding protein 12	5.68e-134	0.844689	0.256	0.111	1.78e-129	5
AT5G02380	metallothionein 2B	2.24e-133	0.593724	0.36	0.182	7.01e-129	5
AT3G26650	glyceraldehyde 3-phosphate dehydrogenase A subunit	2.53e-132	0.917883	0.31	0.151	7.94e-128	5
AT1G65980	thioredoxin-dependent peroxidase 1	5.99e-132	0.836397	0.278	0.127	1.88e-127	5
AT2G37130	Peroxidase superfamily protein	1.66e-131	0.531366	0.445	0.238	5.19e-127	5
AT4G37830	cytochrome c oxidase-like protein	6.62e-131	0.773352	0.265	0.118	2.08e-126	5
AT4G34620	small subunit ribosomal protein 16	8.37e-131	0.851235	0.363	0.19	2.62e-126	5
AT5G47450	ATTIP2	3.46e-130	0.562815	0.285	0.125	1.08e-125	5
AT2G36320	A20/AN1-like zinc finger family protein	8.94e-129	0.878535	0.317	0.157	2.8e-124	5
AT1G09310	plant/protein (Protein of unknown function, DUF538)	2.84e-126	0.612911	0.576	0.38	8.9e-122	5
AT3G53740	Ribosomal protein L36e family protein	3.21e-126	0.835944	0.289	0.137	1.01e-121	5
AT1G70850	MLP-like protein 34	3.45e-125	0.535909	0.294	0.134	1.08e-120	5
AT1G70830	MLP-like protein 28	1.39e-124	0.721817	0.468	0.281	4.35e-120	5
AT1G07770	ribosomal protein S15A	3.26e-124	0.870491	0.285	0.136	1.02e-119	5
AT2G21870	MALE GAMETOPHYTE DEFECTIVE 1	8.72e-123	0.803217	0.266	0.122	2.73e-118	5
AT5G08670	ATP synthase alpha/beta family protein	2.68e-122	0.836829	0.346	0.183	8.4e-118	5
AT1G75950	ASK1,ARABIDOPSIS SKP1 HOMOLOGUE 1,ATSKP1,SKP1A,UIP1,UFO INTERACTING PROTEIN 1	2.24e-121	0.841462	0.307	0.153	7.01e-117	5
AT3G04400	Ribosomal protein L14p/L23e family protein	1.57e-120	0.736388	0.323	0.163	4.93e-116	5
AT5G01530	light harvesting complex photosystem II	2.13e-119	0.856381	0.253	0.116	6.67e-115	5
AT4G10340	light harvesting complex of photosystem II 5	2.19e-119	0.850283	0.353	0.19	6.85e-115	5
AT5G44340	tubulin beta chain 4	2.5e-119	0.712334	0.434	0.255	7.83e-115	5
AT3G09500	Ribosomal L29 family protein	2.61e-119	0.771601	0.297	0.145	8.19e-115	5
AT1G64230	ubiquitin-conjugating enzyme 28	1.06e-118	0.781328	0.421	0.249	3.33e-114	5
AT4G34110	ATPAB2,ARABIDOPSIS POLY(A) BINDING 2,PABP2,POLY(A) BINDING PROTEIN 2	2.31e-118	0.623344	0.655	0.469	7.24e-114	5
AT4G27090	Ribosomal protein L14	2.37e-118	0.747136	0.318	0.159	7.44e-114	5
AT1G74470	Pyridine nucleotide-disulfide oxidoreductase family protein	3.59e-116	0.693058	0.424	0.239	1.13e-111	5
AT1G51200	A20/AN1-like zinc finger family protein	1.2e-115	0.777856	0.285	0.139	3.78e-111	5
AT5G54190	protochlorophyllide oxidoreductase A	6.69e-115	0.905711	0.32	0.167	2.1e-110	5
AT2G43970	AtLARP6b	8.49e-115	0.739526	0.476	0.3	2.66e-110	5
AT5G20290	Ribosomal protein S8e family protein	8.9e-115	0.658903	0.387	0.213	2.79e-110	5
AT3G47470	CAB4	1.82e-113	0.917845	0.29	0.146	5.72e-109	5
AT1G52300	Zinc-binding ribosomal protein family protein	3.22e-113	0.671084	0.304	0.151	1.01e-108	5
AT5G54270	light-harvesting chlorophyll B-binding protein 3	1.06e-112	0.920158	0.269	0.131	3.32e-108	5
AT4G34050	S-adenosyl-L-methionine-dependent methyltransferases superfamily protein	2.44e-112	0.594329	0.266	0.124	7.65e-108	5
AT1G20440	AtCOR47,RD17	1.53e-111	0.581025	0.61	0.421	4.79e-107	5
AT5G27660	AtPARK13,Arabidopsis PARK13 homolog,PARK13	1.87e-111	0.653518	0.26	0.121	5.85e-107	5
AT3G10985	ATWI-12,ARABIDOPSIS THALIANA WOUND-INDUCED PROTEIN 12,WI12,WOUND-INDUCED PROTEIN 12	1.7e-108	0.805841	0.279	0.139	5.33e-104	5
AT3G26520	GAMMA-TIP2,SITIP,SALT-STRESS INDUCIBLE TONOPLAST INTRINSIC PROTEIN,TIP1	1.62e-106	0.510584	0.712	0.547	5.09e-102	5
AT1G07940	GTP binding Elongation factor Tu family protein	2.85e-106	0.762179	0.27	0.133	8.94e-102	5
AT2G30870	ATGSTF10,ARABIDOPSIS THALIANA GLUTATHIONE S-TRANSFERASE PHI 10,ATGSTF4,ERD13,EARLY DEHYDRATION-INDUCED 13	4.51e-106	0.71385	0.371	0.21	1.41e-101	5
AT2G45180	Bifunctional inhibitor/lipid-transfer protein/seed storage 2S albumin superfamily protein	7.82e-106	0.633408	0.384	0.217	2.45e-101	5
AT3G15450	aluminum induced protein with YGL and LRDR motifs	1.8e-105	0.594928	0.456	0.277	5.65e-101	5
AT1G56045	Ribosomal protein L41 family	3.49e-105	0.718204	0.267	0.129	1.09e-100	5
AT4G13940	ATSAHH1,S-ADENOSYL-L-HOMOCYSTEIN HYDROLASE 1,EMB1395,EMBRYO DEFECTIVE 1395,MEE58,MATERNAL EFFECT EMBRYO ARREST 58,SAH1,SAHH1,S-ADENOSYL-L-HOMOCYSTEIN HYDROLASE 1	6.12e-105	0.466198	0.685	0.479	1.92e-100	5
AT3G60245	Zinc-binding ribosomal protein family protein	8e-105	0.657498	0.376	0.212	2.51e-100	5
AT3G22120	cell wall-plasma membrane linker protein	1.24e-104	0.797925	0.352	0.195	3.9e-100	5
AT3G09200	Ribosomal protein L10 family protein	1.91e-104	0.655394	0.342	0.185	6e-100	5
AT5G08690	ATP synthase alpha/beta family protein	4.06e-104	0.787405	0.291	0.15	1.27e-99	5
AT5G41520	RNA binding Plectin/S10 domain-containing protein	9.68e-104	0.740579	0.293	0.151	3.04e-99	5
AT1G30230	EF1Bb,elongation factor 1B beta	1.04e-102	0.723143	0.36	0.202	3.27e-98	5
AT4G24690	AtNBR1,Arabidopsis thaliana next to BRCA1 gene 1	1.81e-102	0.774608	0.29	0.15	5.68e-98	5
AT2G34420	LHCB1.5,PHOTOSYSTEM II LIGHT HARVESTING COMPLEX GENE 1.5	1.92e-101	0.768979	0.336	0.186	6.01e-97	5
AT5G54500	flavodoxin-like quinone reductase 1	4.77e-101	0.715236	0.271	0.135	1.5e-96	5
AT5G66570	MSP-1,MANGANESE-STABILIZING PROTEIN 1,OE33,OXYGEN EVOLVING COMPLEX 33 KILODALTON PROTEIN,OEE1,33 KDA OXYGEN EVOLVING POLYPEPTIDE 1,OEE33,OXYGEN EVOLVING ENHANCER PROTEIN 33,PSBO-1,PS II OXYGEN-EVOLVING COMPLEX 1	4.79e-99	0.715659	0.344	0.192	1.5e-94	5
AT4G11150	TUFF,VHA-E1,emb2448,embryo defective 2448	1.11e-98	0.651825	0.273	0.137	3.49e-94	5
AT3G53460	chloroplast RNA-binding protein 29	1.72e-98	0.848405	0.261	0.131	5.41e-94	5
AT1G02780	Ribosomal protein L19e family protein	3.87e-98	0.613785	0.355	0.197	1.21e-93	5
AT1G13440	GAPC-2,GLYCERALDEHYDE-3-PHOSPHATE DEHYDROGENASE C-2	1.33e-97	0.586099	0.498	0.322	4.18e-93	5
AT1G14320	RPL10A,ribosomal protein L10 A,RPL10,ribosomal protein L10	3.07e-97	0.649705	0.298	0.156	9.63e-93	5
AT5G18380	Ribosomal protein S5 domain 2-like superfamily protein	4.88e-97	0.602959	0.35	0.193	1.53e-92	5
AT5G02960	Ribosomal protein S12/S23 family protein	1.1e-96	0.661739	0.315	0.17	3.45e-92	5
AT1G12090	extensin-like protein	4.44e-92	0.442416	0.48	0.304	1.39e-87	5
AT1G07930	GTP binding Elongation factor Tu family protein	3.68e-91	0.668715	0.263	0.134	1.15e-86	5
AT1G78380	ATGSTU19,A. THALIANA GLUTATHIONE S-TRANSFERASE TAU 19,GST8,GLUTATHIONE TRANSFERASE 8	9.61e-91	0.596712	0.258	0.13	3.01e-86	5
AT4G32150	ATVAMP711,vesicle-associated membrane protein 711	1.01e-90	0.640179	0.26	0.132	3.18e-86	5
AT2G41840	Ribosomal protein S5 family protein	7.18e-90	0.636061	0.336	0.191	2.25e-85	5
AT3G06700	Ribosomal L29e protein family	1.32e-89	0.600416	0.289	0.153	4.14e-85	5
AT1G76180	Dehydrin family protein	1.3e-88	0.488776	0.642	0.475	4.07e-84	5
AT5G11740	ATAGP15	9.15e-88	0.658753	0.371	0.223	2.87e-83	5
AT5G15200	Ribosomal protein S4	2.8e-87	0.521666	0.37	0.215	8.77e-83	5
AT1G14400	ATUBC1	6.65e-86	0.667501	0.267	0.142	2.08e-81	5
AT5G21020	transmembrane protein	6.98e-86	0.628308	0.383	0.231	2.19e-81	5
AT4G00100	ATRPS13A,ribosomal protein S13A,PFL2,POINTED FIRST LEAF 2,RPS13	1.18e-85	0.655054	0.25	0.128	3.7e-81	5
AT3G55440	ATCTIMC,CYTOSOLIC TRIOSE PHOSPHATE ISOMERASE,CYTOTPI,CYTOSOLIC ISOFORM TRIOSE PHOSPHATE ISOMERASE	1.78e-85	0.673993	0.283	0.153	5.58e-81	5
AT5G28060	Ribosomal protein S24e family protein	7.69e-85	0.689888	0.282	0.153	2.41e-80	5
AT3G49910	Translation protein SH3-like family protein	4.32e-82	0.630627	0.316	0.18	1.35e-77	5
AT5G39740	OLI7,OLIGOCELLULA 7	7.38e-82	0.65958	0.263	0.14	2.31e-77	5
AT4G40040	H3.3,histone 3.3	1.5e-81	0.613754	0.381	0.234	4.7e-77	5
AT4G23670	Polyketide cyclase/dehydrase and lipid transport superfamily protein	5.11e-81	0.289226	0.752	0.596	1.6e-76	5
AT1G05010	ACO4,ethylene forming enzyme,EAT1	2.57e-80	0.547065	0.25	0.129	8.04e-76	5
AT2G34480	Ribosomal protein L18ae/LX family protein	6.38e-80	0.528391	0.358	0.211	2e-75	5
AT3G05590	ribosomal protein L18	9.56e-80	0.578863	0.296	0.165	3e-75	5
AT3G25717	DVL6,DEVIL 6	1.43e-79	0.593957	0.252	0.132	4.49e-75	5
AT1G33140	Ribosomal protein L6 family	3.02e-79	0.605524	0.263	0.141	9.48e-75	5
AT3G28940	AIG2-like (avirulence induced gene) family protein	3.56e-79	0.583094	0.251	0.131	1.12e-74	5
AT3G04120	GAPC-1,GAPC,GLYCERALDEHYDE-3-PHOSPHATE DEHYDROGENASE C SUBUNIT	3.75e-79	0.645639	0.325	0.191	1.18e-74	5
AT2G19760	PFN1,PROFILIN 1	5.47e-79	0.557611	0.286	0.157	1.71e-74	5
AT4G18100	Ribosomal protein L32e	2.81e-77	0.596119	0.28	0.154	8.81e-73	5
AT5G27850	Ribosomal protein L18e/L15 superfamily protein	1.16e-76	0.579739	0.301	0.171	3.64e-72	5
AT3G24830	Ribosomal protein L13 family protein	1.27e-76	0.653153	0.256	0.138	3.97e-72	5
AT5G19510	Translation elongation factor EF1B/ribosomal protein S6 family protein	7.8e-76	0.608955	0.303	0.174	2.45e-71	5
AT1G07920	GTP binding Elongation factor Tu family protein	1.12e-74	0.635877	0.299	0.173	3.5e-70	5
AT1G56070	Ribosomal protein S5/Elongation factor G/III/V family protein	1.52e-73	0.535943	0.386	0.243	4.77e-69	5
AT1G55330	ATAGP21,ARABINOGALACTAN PROTEIN 21	4.88e-73	0.451694	0.323	0.19	1.53e-68	5
AT1G69620	ribosomal protein L34	2.38e-71	0.579109	0.274	0.154	7.46e-67	5
AT2G43050	Plant invertase/pectin methylesterase inhibitor superfamily	5.25e-71	0.321732	0.259	0.136	1.65e-66	5
AT1G77330	ACO5,ACC oxidase 5	1.73e-70	0.500767	0.286	0.161	5.43e-66	5
AT1G78900	vacuolar ATP synthase subunit A	2.64e-69	0.598794	0.329	0.202	8.28e-65	5
AT3G62870	Ribosomal protein L7Ae/L30e/S12e/Gadd45 family protein	3.56e-69	0.558499	0.273	0.154	1.12e-64	5
AT4G14960	Tubulin/FtsZ family protein	1.58e-68	0.515538	0.445	0.3	4.95e-64	5
AT4G25100	ATFSD1,ARABIDOPSIS FE SUPEROXIDE DISMUTASE 1	5.12e-68	0.665539	0.256	0.144	1.61e-63	5
AT4G34881	transmembrane protein	5.11e-67	0.568548	0.391	0.254	1.6e-62	5
AT1G04820	TOR2,TORTIFOLIA 2	6.87e-67	0.559261	0.414	0.277	2.15e-62	5
AT1G28330	AtDRM1,DRM1,DORMANCY-ASSOCIATED PROTEIN 1	7.78e-67	0.390624	0.608	0.44	2.44e-62	5
AT2G27720	60S acidic ribosomal protein family	5.56e-66	0.534382	0.27	0.154	1.74e-61	5
AT1G31812	ACBP,ACYL-COA-BINDING PROTEIN,AtACBP6	1.95e-65	0.5169	0.559	0.423	6.11e-61	5
AT3G25520	OLI5,OLIGOCELLULA 5,PGY3,PIGGYBACK3,RPL5A,RIBOSOMAL PROTEIN L5 A	5.5e-65	0.55493	0.254	0.143	1.72e-60	5
AT5G65480	CCI1,Clavata complex interactor 1	1.51e-63	0.494774	0.333	0.206	4.72e-59	5
AT2G18280	AtTLP2,tubby like protein 2	2.4e-63	0.575282	0.301	0.183	7.52e-59	5
AT3G49010	ATBBC1,breast basic conserved 1,RSU2,40S RIBOSOMAL PROTEIN	8.73e-63	0.523771	0.287	0.17	2.74e-58	5
AT1G67430	Ribosomal protein L22p/L17e family protein	1.03e-62	0.583301	0.28	0.165	3.21e-58	5
AT1G06680	OE23,OXYGEN EVOLVING COMPLEX SUBUNIT 23 KDA,OEE2,OXYGEN-EVOLVING ENHANCER PROTEIN 2,PSII-P,PHOTOSYSTEM II SUBUNIT P	1.68e-61	0.610163	0.285	0.172	5.26e-57	5
AT5G09810	AtACT7	1.97e-61	0.541927	0.331	0.21	6.19e-57	5
AT3G13920	RH4,TIF4A1	2.84e-61	0.565807	0.278	0.165	8.9e-57	5
AT4G23400	PIP1D	8.58e-61	0.478654	0.274	0.16	2.69e-56	5
AT3G62250	ubiquitin 5	2.01e-60	0.459723	0.27	0.157	6.31e-56	5
AT4G17390	Ribosomal protein L23/L15e family protein	7.68e-60	0.5287	0.283	0.169	2.41e-55	5
AT4G14030	AtSBP1	3.99e-59	0.613319	0.306	0.193	1.25e-54	5
AT2G43680	IQ-domain 14	3.48e-57	0.516011	0.291	0.178	1.09e-52	5
AT5G38480	RCI1	3e-56	0.522041	0.303	0.191	9.4e-52	5
AT2G18020	Ribosomal protein L2 family	8.88e-56	0.502799	0.296	0.182	2.78e-51	5
AT1G54100	aldehyde dehydrogenase 7B4	9.41e-56	0.352243	0.254	0.145	2.95e-51	5
AT1G43170	ARP1,ribosomal protein 1,RPL3A,emb2207,embryo defective 2207	2.42e-55	0.437953	0.31	0.192	7.59e-51	5
AT4G34870	ATCYP1,ARABIDOPSIS THALIANA CYCLOPHILIN 1	2.72e-55	0.482185	0.3	0.187	8.52e-51	5
AT2G27530	Ribosomal protein L1p/L10e family	6.96e-55	0.521109	0.251	0.148	2.18e-50	5
AT2G28840	hypothetical protein	5.83e-54	0.532146	0.415	0.29	1.83e-49	5
AT5G64400	CHCH domain protein	2.08e-53	0.524721	0.269	0.165	6.51e-49	5
AT2G32690	ATGRP23,GLYCINE-RICH PROTEIN 23	6.13e-53	0.346063	0.333	0.214	1.92e-48	5
AT5G50920	ATHSP93-V,CLPC,DCA1,DE-REGULATED CAO ACCUMULATION 1,HSP93-V,HEAT SHOCK PROTEIN 93-V	7.39e-53	0.528306	0.308	0.197	2.32e-48	5
AT3G44310	ATNIT1,A. THALIANA NITRILASE 1,NITI	1.38e-49	0.451962	0.357	0.242	4.31e-45	5
AT4G37870	PEPCK,PHOSPHOENOLPYRUVATE CARBOXYKINASE	1.55e-49	0.383803	0.373	0.252	4.85e-45	5
AT4G39090	RD19A,RESPONSIVE TO DEHYDRATION 19A	2.31e-49	0.415244	0.437	0.313	7.24e-45	5
AT1G72370	AP40,RP40,RPSAA	8.6e-49	0.466947	0.303	0.194	2.7e-44	5
AT1G50010	tubulin alpha-2 chain	2.61e-48	0.455323	0.41	0.29	8.19e-44	5
AT3G52930	AtFBA8	4.86e-48	0.462773	0.257	0.158	1.52e-43	5
AT1G07890	ATAPX01,ATAPX1,CS1,MEE6,maternal effect embryo arrest 6	3.22e-47	0.445494	0.314	0.206	1.01e-42	5
AT2G45960	ATHH2,PIP1	1.4e-46	0.391917	0.477	0.358	4.39e-42	5
AT5G10360	RPS6B,Ribosomal protein small subunit 6b	1.41e-45	0.505786	0.263	0.167	4.43e-41	5
AT2G36530	ENO2,ENOLASE 2	1.49e-45	0.457884	0.316	0.209	4.68e-41	5
AT3G16450	Mannose-binding lectin superfamily protein	1.52e-44	0.270399	0.251	0.151	4.75e-40	5
AT5G65390	arabinogalactan protein 7	4.61e-43	0.391158	0.319	0.214	1.45e-38	5
AT3G22440	FRIGIDA-like protein	4.28e-42	0.516086	0.252	0.161	1.34e-37	5
AT3G53420	AtPIP2	1.84e-41	0.311109	0.404	0.289	5.76e-37	5
AT5G65670	indole-3-acetic acid inducible 9	2.39e-41	0.465584	0.294	0.196	7.48e-37	5
AT3G13460	evolutionarily conserved C-terminal region 2	6.01e-41	0.44015	0.282	0.185	1.88e-36	5
AT4G35750	SEC14 cytosolic factor family protein / phosphoglyceride transfer family protein	9.26e-38	0.36105	0.442	0.334	2.9e-33	5
AT4G30960	ATCIPK6,CBL-INTERACTING PROTEIN KINASE 6,CIPK6,CBL-INTERACTING PROTEIN KINASE 6,SNRK3.14,SNF1-RELATED PROTEIN KINASE 3.14	9.97e-38	0.38029	0.326	0.227	3.12e-33	5
AT1G47128	RD21,responsive to dehydration 21	1.04e-37	0.404926	0.324	0.226	3.27e-33	5
AT1G11910	ATAPA1	2.46e-37	0.390306	0.365	0.263	7.71e-33	5
AT5G20700	senescence-associated family protein, putative (DUF581)	6.01e-36	0.365055	0.343	0.242	1.89e-31	5
AT4G01850	AtSAM2,MAT2,SAM2,S-ADENOSYLMETHIONINE SYNTHETASE 2	6.65e-36	0.350218	0.373	0.27	2.08e-31	5
AT5G48180	AtNSP5	3.1e-35	0.421865	0.267	0.179	9.72e-31	5
AT1G64720	Polyketide cyclase/dehydrase and lipid transport superfamily protein	2.91e-33	0.351588	0.371	0.27	9.13e-29	5
AT4G16720	Ribosomal protein L23/L15e family protein	6.35e-33	0.371344	0.288	0.199	1.99e-28	5
AT5G64260	EXORDIUM like 2	1.68e-32	0.343815	0.292	0.201	5.27e-28	5
AT1G05850	ATCTL1,CTL1,CHITINASE-LIKE PROTEIN 1,ELP1,ECTOPIC DEPOSITION OF LIGNIN IN PITH 1,ELP,ECTOPIC DEPOSITION OF LIGNIN IN PITH,ERH2,ECTOPIC ROOT HAIR 2,HOT2,SENSITIVE TO HOT TEMPERATURES 2	3.59e-32	0.405058	0.377	0.283	1.12e-27	5
AT3G12120	AtFAD2	7.34e-30	0.346835	0.435	0.332	2.3e-25	5
AT3G09840	ATCDC48,CDC48A	3.66e-28	0.378002	0.252	0.176	1.15e-23	5
AT4G05050	ubiquitin 11	6.17e-28	0.300764	0.358	0.268	1.93e-23	5
AT5G39570	transmembrane protein	3.31e-27	0.314661	0.345	0.257	1.04e-22	5
AT4G34710	ATADC2,SPE2	4.3e-27	0.278354	0.279	0.198	1.35e-22	5
AT4G32020	serine/arginine repetitive matrix-like protein	7.79e-26	0.305273	0.278	0.199	2.44e-21	5
AT5G14920	GASA14,A-stimulated in Arabidopsis 14	1.45e-25	0.256736	0.332	0.246	4.54e-21	5
AT3G55770	GATA type zinc finger transcription factor family protein	2.17e-23	0.355338	0.307	0.232	6.79e-19	5
AT3G15730	PLD	1.33e-22	0.35876	0.261	0.191	4.18e-18	5
AT1G76490	AtHMGR1,HMGR1,3-HYDROXY-3-METHYLGLUTARYL COA REDUCTASE 1,MAD3,miRNA action deficient 3	1.53e-18	0.254301	0.273	0.207	4.8e-14	5
AT5G19770	tubulin alpha-3	4.28e-16	0.254706	0.309	0.244	1.34e-11	5
AT4G34450	coatomer gamma-2 subunit, putative / gamma-2 coat protein, putative / gamma-2 COP	2.01e-14	0.255315	0.255	0.199	6.29e-10	5
AT3G45780	JK224,NPH1,NONPHOTOTROPIC HYPOCOTYL 1,RPT1,ROOT PHOTOTROPISM 1	0	2.81769	0.684	0.235	0	6
AT4G02290	AtGH9B13,glycosyl hydrolase 9B13	0	2.51047	0.376	0.083	0	6
AT1G14350	AtMYB124,myb domain protein 124,MYB124	0	2.14183	0.327	0.089	0	6
AT3G23930	troponin T, skeletal protein	0	1.9772	0.255	0.058	0	6
AT5G28300	AtGT2L,GT2L,GT-2Like protein	0	1.79114	0.491	0.235	0	6
AT1G35115	NA	0	1.42911	0.523	0.256	0	6
AT2G01008	maternal effect embryo arrest protein	0	1.41741	0.673	0.4	0	6
AT3G24929	hypothetical protein	6.17e-305	1.34851	0.594	0.327	1.93e-300	6
AT5G53460	NADH-dependent glutamate synthase 1	3.29e-297	1.20438	0.703	0.506	1.03e-292	6
AT2G38170	ATCAX1,RCI4,RARE COLD INDUCIBLE 4	5.24e-291	1.6629	0.359	0.139	1.64e-286	6
AT1G60060	Serine/threonine-protein kinase WNK (With No Lysine)-like protein	1.16e-261	1.57367	0.264	0.085	3.62e-257	6
AT2G16586	transmembrane protein	4.34e-261	1.40975	0.498	0.247	1.36e-256	6
AT5G41790	COP1-interactive protein 1	2.37e-209	1.32354	0.496	0.286	7.42e-205	6
AT1G70210	ATCYCD1	9.53e-203	1.47932	0.306	0.129	2.99e-198	6
AT1G20920	RCF1,regulator of CBF gene expression 1	8.35e-196	0.849399	0.729	0.554	2.62e-191	6
AT1G23380	KNAT6L,KNAT6S	7.06e-174	1.41344	0.325	0.155	2.21e-169	6
AT5G64300	ATGCH,ARABIDOPSIS THALIANA GTP CYCLOHYDROLASE II,ATRIBA1,Arabidopsis thaliana riboflavin A1,RFD1,RED FLUORESCENT IN DARKNESS 1,RIBA1,riboflavin A1	1.92e-167	1.40907	0.303	0.14	6e-163	6
AT4G05631	hypothetical protein	3.18e-165	1.1179	0.459	0.271	9.96e-161	6
AT1G24880	AtLpxC2	1.23e-155	0.528184	0.907	0.828	3.85e-151	6
AT2G22795	hypothetical protein	1.97e-138	1.09767	0.495	0.326	6.17e-134	6
AT3G43690	NA	1.96e-129	1.2274	0.303	0.156	6.15e-125	6
AT5G55790	hypothetical protein	7.97e-120	1.12724	0.386	0.237	2.5e-115	6
AT5G55660	DEK domain-containing chromatin associated protein	1.32e-106	0.926807	0.492	0.35	4.13e-102	6
AT3G25013	Synaptobrevin family protein	1.23e-103	1.1124	0.275	0.145	3.87e-99	6
AT5G65630	global transcription factor group E7	4.5e-97	0.982924	0.488	0.367	1.41e-92	6
AT3G25840	Protein kinase superfamily protein	6.96e-94	0.772941	0.546	0.421	2.18e-89	6
AT1G20100	DNA ligase-like protein	2.26e-91	0.957312	0.434	0.31	7.08e-87	6
AT5G62390	ATBAG7,BCL-2-associated athanogene 7	3.57e-91	1.09064	0.386	0.262	1.12e-86	6
AT5G40910	Disease resistance protein (TIR-NBS-LRR class) family	9.51e-90	1.05977	0.321	0.195	2.98e-85	6
AT1G37130	ATNR2,ARABIDOPSIS NITRATE REDUCTASE 2,B29,CHL3,CHLORATE RESISTANT 3,NR2,NITRATE REDUCTASE 2,NR,NITRATE REDUCTASE	2.05e-89	1.15183	0.282	0.162	6.44e-85	6
AT1G65010	WEB family protein (DUF827)	3.79e-89	1.03118	0.407	0.281	1.19e-84	6
AT2G39580	zinc finger C3H1 domain protein	6.67e-88	0.880223	0.388	0.257	2.09e-83	6
AT4G26190	Haloacid dehalogenase-like hydrolase (HAD) superfamily protein	3.2e-81	0.947868	0.38	0.258	1e-76	6
AT1G60200	splicing factor PWI domain-containing protein / RNA recognition motif (RRM)-containing protein	5.27e-79	0.603026	0.605	0.497	1.65e-74	6
AT4G31570	nucleoporin	2.83e-77	0.938329	0.353	0.232	8.88e-73	6
AT2G33435	RNA-binding (RRM/RBD/RNP motifs) family protein	7.18e-76	0.883944	0.416	0.297	2.25e-71	6
AT3G24080	KRR1 family protein	4.01e-74	1.05063	0.296	0.185	1.26e-69	6
AT1G68560	ATXYL1,ALPHA-XYLOSIDASE 1,AXY3,altered xyloglucan 3,TRG1,thermoinhibition resistant germination 1	4.48e-72	0.895514	0.424	0.315	1.4e-67	6
AT4G35720	DUF241 domain protein, putative (DUF241)	8.69e-70	1.0001	0.336	0.227	2.72e-65	6
AT1G80930	MIF4G domain-containing protein / MA3 domain-containing protein	4.04e-67	0.840717	0.412	0.305	1.27e-62	6
AT5G63650	SRK2H,SNF1-RELATED PROTEIN KINASE 2H	2.32e-63	0.768605	0.406	0.303	7.27e-59	6
AT4G37790	Homeobox-leucine zipper protein family	8.71e-62	0.955466	0.28	0.181	2.73e-57	6
AT2G01930	ATBPC1,BASIC PENTACYSTEINE1,BBR	9.35e-60	0.946198	0.27	0.174	2.93e-55	6
AT1G26270	Phosphatidylinositol 3- and 4-kinase family protein	9.35e-60	1.05012	0.304	0.207	2.93e-55	6
AT3G02260	ASA1,ATTENUATED SHADE AVOIDANCE 1,CRM1,CORYMBOSA1,DOC1,DARK OVER-EXPRESSION OF CAB 1,LPR1,LOW PHOSPHATE-RESISTANT ROOT 1,TIR3,TRANSPORT INHIBITOR RESPONSE 3,UMB1,UMBRELLA 1	1.47e-57	0.835022	0.411	0.317	4.59e-53	6
AT2G16940	Splicing factor, CC1-like protein	3.26e-57	0.693452	0.452	0.359	1.02e-52	6
AT5G08450	HDC1,Histone Deacetylation Complex 1,RXT3-like,RXT3-like	6.15e-56	0.809444	0.365	0.268	1.93e-51	6
AT3G51950	Zinc finger (CCCH-type) family protein / RNA recognition motif (RRM)-containing protein	1.62e-53	0.811365	0.35	0.255	5.07e-49	6
AT1G55860	LOW protein: E3 ubiquitin ligase-like protein	6.55e-52	0.856526	0.293	0.2	2.05e-47	6
AT5G11090	serine-rich protein-like protein	4.29e-49	0.764696	0.391	0.307	1.35e-44	6
AT1G21580	Zinc finger C-x8-C-x5-C-x3-H type family protein	5.65e-47	0.748032	0.387	0.301	1.77e-42	6
AT2G35630	GEM1	3.6e-45	0.726982	0.346	0.258	1.13e-40	6
AT1G15200	protein-protein interaction regulator family protein	4.43e-45	0.779828	0.317	0.23	1.39e-40	6
AT5G44800	PKR1,PICKLE RELATED 1	5.59e-43	0.753316	0.36	0.28	1.75e-38	6
AT5G27650	Tudor/PWWP/MBT superfamily protein	7.76e-42	0.847873	0.257	0.177	2.43e-37	6
AT2G16485	GW repeat- and PHD finger-containing protein NERD	3.73e-41	0.800452	0.271	0.19	1.17e-36	6
AT2G39705	DVL11,DEVIL 11	6.09e-41	0.82795	0.317	0.236	1.91e-36	6
AT1G67230	AtLINC1,CRWN1,CROWDED NUCLEI 1,KAKU2,(Japanese for nucleus) 2	3.8e-40	0.526304	0.484	0.405	1.19e-35	6
AT5G63320	nuclear protein X1	6.03e-40	0.772995	0.317	0.238	1.89e-35	6
AT5G22640	TIC100,TRANSLOCON AT THE INNER ENVELOPE MEMBRANE OF CHLOROPLASTS 100	2.94e-36	0.69884	0.3	0.223	9.2e-32	6
AT5G48900	Pectin lyase-like superfamily protein	2.07e-35	0.561443	0.4	0.32	6.49e-31	6
AT5G40340	Tudor/PWWP/MBT superfamily protein	2.73e-35	0.563329	0.466	0.393	8.55e-31	6
AT1G26580	ELM2 domain protein	7.73e-35	0.56327	0.462	0.4	2.42e-30	6
AT4G26630	DEK3,DEK-domain containing protein 3	1.78e-34	0.607854	0.461	0.397	5.59e-30	6
AT4G15180	ATXR3	3.92e-33	0.704681	0.29	0.218	1.23e-28	6
AT2G42270	U5 small nuclear ribonucleoprotein helicase	1.11e-32	0.690699	0.272	0.199	3.47e-28	6
AT1G70620	cyclin-like protein	4.3e-32	0.607701	0.381	0.319	1.35e-27	6
AT1G76810	eukaryotic translation initiation factor 2 (eIF-2) family protein	4.54e-32	0.573082	0.487	0.436	1.42e-27	6
AT4G27430	COP1-interacting protein 7	8.61e-32	0.776867	0.261	0.193	2.7e-27	6
AT1G01320	Tetratricopeptide repeat (TPR)-like superfamily protein	1.28e-31	0.553374	0.347	0.274	4e-27	6
AT4G34000	AtABF3,DPBF5,DC3 PROMOTER-BINDING FACTOR 5	2.58e-31	0.604294	0.407	0.346	8.08e-27	6
AT2G34300	S-adenosyl-L-methionine-dependent methyltransferases superfamily protein	2.85e-31	0.735608	0.27	0.2	8.93e-27	6
AT4G14130	XTR7,xyloglucan endotransglycosylase 7	7.32e-31	0.523621	0.427	0.352	2.3e-26	6
AT1G68490	translocase subunit seca	1.11e-30	0.60302	0.379	0.318	3.46e-26	6
AT3G54810	GATA8,GATA TRANSCRIPTION FACTOR 8	2.15e-30	0.774255	0.261	0.195	6.75e-26	6
AT3G50670	U1SNRNP	2.98e-30	0.68225	0.321	0.257	9.34e-26	6
AT1G20960	U5 small nuclear ribonucleoprotein helicase	1.06e-29	0.781087	0.275	0.211	3.33e-25	6
AT4G02510	ATTOC159,PPI2,PLASTID PROTEIN IMPORT 2,TOC160,TRANSLOCON AT THE OUTER ENVELOPE MEMBRANE OF CHLOROPLASTS 160,TOC86,TRANSLOCON AT THE OUTER ENVELOPE MEMBRANE OF CHLOROPLASTS 86	1.29e-29	0.754816	0.336	0.276	4.05e-25	6
AT5G53440	LOW protein: zinc finger CCCH domain protein	3.89e-28	0.686914	0.274	0.209	1.22e-23	6
AT2G44080	ARGOS-like protein	4.06e-27	0.693741	0.348	0.291	1.27e-22	6
AT2G01450	ATMPK17,MAP kinase 17	8.32e-26	0.359568	0.609	0.582	2.61e-21	6
AT3G47340	AT-ASN1,ARABIDOPSIS THALIANA GLUTAMINE-DEPENDENT ASPARAGINE SYNTHASE 1,DIN6,DARK INDUCIBLE 6	2.57e-24	0.786896	0.297	0.242	8.06e-20	6
AT3G50370	hypothetical protein	9.58e-23	0.66969	0.29	0.236	3e-18	6
AT1G29470	S-adenosyl-L-methionine-dependent methyltransferases superfamily protein	3.01e-22	0.685266	0.283	0.232	9.42e-18	6
AT2G05380	glycine-rich protein 3 short isoform	6.47e-22	0.250587	0.698	0.66	2.03e-17	6
AT1G17720	Protein phosphatase 2A, regulatory subunit PR55	6.66e-22	0.615273	0.347	0.301	2.09e-17	6
AT1G79830	golgin Putative 5	1.02e-21	0.604079	0.343	0.295	3.19e-17	6
AT5G25350	EIN3-binding F box protein 2	3.24e-20	0.693463	0.275	0.225	1.02e-15	6
AT1G79280	AtTPR,TRANSLOCATED PROMOTER REGION	4.01e-20	0.632756	0.263	0.21	1.26e-15	6
AT3G56860	UBP1-associated protein 2A	9.47e-19	0.576719	0.317	0.272	2.97e-14	6
AT1G20390	NA	3.43e-18	0.399312	0.418	0.367	1.08e-13	6
AT5G66030	Golgi-localized GRIP domain-containing protein	9.42e-18	0.591239	0.28	0.235	2.95e-13	6
AT3G05545	RING/U-box superfamily protein	1.41e-17	0.593274	0.299	0.255	4.41e-13	6
AT1G76880	Duplicated homeodomain-like superfamily protein	6.33e-17	0.584786	0.276	0.231	1.98e-12	6
AT2G25970	KH domain-containing protein	7.08e-16	0.574459	0.281	0.24	2.22e-11	6
AT3G22380	time for coffee	2.74e-15	0.459286	0.428	0.406	8.58e-11	6
AT4G36690	U2 snRNP auxilliary factor, large subunit, splicing factor	3.86e-15	0.434033	0.418	0.39	1.21e-10	6
AT4G11830	phospholipase D gamma 2	1.23e-14	0.502125	0.319	0.28	3.85e-10	6
AT1G04680	Pectin lyase-like superfamily protein	1.47e-14	0.525407	0.253	0.209	4.61e-10	6
AT1G70320	ubiquitin-protein ligase 2	2.81e-14	0.551172	0.299	0.264	8.81e-10	6
AT2G22125	POM2,POM-POM 2	3.14e-14	0.573391	0.257	0.217	9.85e-10	6
AT5G25560	CHY-type/CTCHY-type/RING-type Zinc finger protein	3.79e-14	0.394331	0.422	0.394	1.19e-09	6
AT3G28860	ATABCB19,Arabidopsis thaliana ATP-binding cassette B19,ATMDR1,ATMDR11,MULTIDRUG RESISTANCE PROTEIN 11,ATPGP19,MDR1,MDR11,PGP19,P-GLYCOPROTEIN 19	1.07e-13	0.547473	0.294	0.259	3.35e-09	6
AT5G09880	Splicing factor, CC1-like protein	5.36e-13	0.472245	0.276	0.236	1.68e-08	6
AT5G56030	AtHsp90.2,HEAT SHOCK PROTEIN 90.2,ERD8,EARLY-RESPONSIVE TO DEHYDRATION 8,HSP81.2,heat shock protein 81.2,HSP90.2,HEAT SHOCK PROTEIN 90.2	1.72e-12	0.575632	0.29	0.258	5.4e-08	6
AT5G08130	basic helix-loop-helix (bHLH) DNA-binding superfamily protein	1.08e-11	0.561592	0.269	0.237	3.4e-07	6
AT1G09570	FHY2,FAR RED ELONGATED HYPOCOTYL 2,FRE1,FAR RED ELONGATED 1,HY8,ELONGATED HYPOCOTYL 8	1.33e-11	0.577701	0.314	0.29	4.17e-07	6
AT1G12080	Vacuolar calcium-binding protein-like protein	2.55e-11	0.319766	0.368	0.336	7.98e-07	6
AT1G59610	ADL3,dynamin-like 3,CF1,DRP2B,Dynamin related protein 2B	1.07e-10	0.518642	0.267	0.237	3.34e-06	6
AT1G65440	global transcription factor group B1	7.55e-09	0.485092	0.268	0.243	0.000236755	6
AT4G20300	Serine/Threonine-kinase, putative (DUF1639)	1.14e-08	0.495333	0.259	0.234	0.000356088	6
AT5G64740	E112,IXR2,ISOXABEN RESISTANT 2,PRC1,PROCUSTE 1	2.04e-08	0.302233	0.434	0.421	0.000640889	6
AT5G11170	DEAD/DEAH box RNA helicase family protein	2.15e-08	0.5057	0.252	0.228	0.000673221	6
AT2G28290	CHR3,CHROMATIN REMODELING COMPLEX SUBUNIT R 3	2.68e-08	0.481064	0.267	0.243	0.00084134	6
AT5G17910	cardiomyopathy-associated protein	6.3e-07	0.375171	0.254	0.23	0.0197481	6
AT4G36980	CLK4-associating serine/arginine-rich protein	7.93e-07	0.339256	0.343	0.326	0.0248474	6
AT5G03760	Nucleotide-diphospho-sugar transferases superfamily protein	8.04e-06	0.262713	0.324	0.303	0.252045	6
AT1G56660	MAEBL domain protein	9.71e-06	0.29048	0.327	0.304	0.304338	6
AT5G25280	serine-rich protein-like protein	7.97e-05	0.392459	0.354	0.359	1	6
AT4G32850	PAP(IV),poly(A) polymerase IV,PAPS4,poly(A) polymerase 4	0.000106853	0.350775	0.325	0.32	1	6
AT3G19820	CBB1,CABBAGE 1,DIM1,DIMINUTO 1,DIM,DIMINUTIA,EVE1,ENHANCED VERY-LOW-FLUENCE RESPONSES 1	0.000247093	0.375705	0.275	0.266	1	6
AT3G61440	ARATH	0.000590469	0.34608	0.343	0.349	1	6
AT1G19870	IQD32,IQ-domain 32	0.00121021	0.329006	0.279	0.273	1	6
AT1G10890	arginine/glutamate-rich 1 protein	0.00188879	0.280069	0.31	0.307	1	6
AT2G32240	early endosome antigen	0.00456066	0.305534	0.281	0.275	1	6
AT4G38470	ACT-like protein tyrosine kinase family protein	0.00895753	0.337215	0.271	0.27	1	6
AT1G20450	LTI29,LOW TEMPERATURE INDUCED 29,LTI45,LOW TEMPERATURE INDUCED 45	0.00933827	0.430834	0.282	0.281	1	6
AT1G01320	Tetratricopeptide repeat (TPR)-like superfamily protein	0	2.904	0.713	0.253	0	7
AT1G20390	NA	0	2.81796	0.778	0.346	0	7
AT1G58602	LRR and NB-ARC domains-containing disease resistance protein	0	2.80759	0.534	0.13	0	7
AT5G14740	BETA CA2,BETA CARBONIC ANHYDRASE 2,CA18,CARBONIC ANHYDRASE 18	0	2.43244	0.781	0.339	0	7
AT4G28080	Tetratricopeptide repeat (TPR)-like superfamily protein	0	2.28426	0.428	0.15	0	7
AT5G27890	hypothetical protein	0	2.24865	0.311	0.085	0	7
AT4G05631	hypothetical protein	0	2.19637	0.607	0.264	0	7
AT4G16680	P-loop containing nucleoside triphosphate hydrolases superfamily protein	0	2.18102	0.276	0.074	0	7
AT3G48360	ATBT2	0	2.10617	0.457	0.21	0	7
AT5G22640	TIC100,TRANSLOCON AT THE INNER ENVELOPE MEMBRANE OF CHLOROPLASTS 100	0	2.00751	0.49	0.212	0	7
AT2G01450	ATMPK17,MAP kinase 17	0	1.73259	0.782	0.572	0	7
AT3G26510	Octicosapeptide/Phox/Bem1p family protein	0	1.70134	0.727	0.465	0	7
AT1G60200	splicing factor PWI domain-containing protein / RNA recognition motif (RRM)-containing protein	1.04e-301	1.37007	0.7	0.492	3.27e-297	7
AT1G24880	AtLpxC2	1.17e-222	0.740294	0.902	0.829	3.66e-218	7
AT2G16940	Splicing factor, CC1-like protein	9.16e-180	1.35209	0.529	0.355	2.87e-175	7
AT5G46330	Leucine-rich receptor-like protein kinase family protein	1.71e-172	1.60046	0.288	0.121	5.36e-168	7
AT1G20920	RCF1,regulator of CBF gene expression 1	6.1e-152	0.893759	0.694	0.558	1.91e-147	7
AT4G02510	ATTOC159,PPI2,PLASTID PROTEIN IMPORT 2,TOC160,TRANSLOCON AT THE OUTER ENVELOPE MEMBRANE OF CHLOROPLASTS 160,TOC86,TRANSLOCON AT THE OUTER ENVELOPE MEMBRANE OF CHLOROPLASTS 86	1.1e-126	1.42545	0.421	0.272	3.44e-122	7
AT1G70620	cyclin-like protein	4.68e-124	1.22035	0.459	0.315	1.47e-119	7
AT1G29930	AB140,CAB140,CHLOROPHYLL A/B PROTEIN 140,LHCB1.3,LIGHT-HARVESTING CHLOROPHYLL A/B-PROTEIN 1.3	4.89e-123	0.929186	0.665	0.51	1.53e-118	7
AT4G36690	U2 snRNP auxilliary factor, large subunit, splicing factor	7.74e-115	1.09335	0.51	0.385	2.43e-110	7
AT3G57300	ATINO80,INO80 ORTHOLOG	5.74e-114	1.53621	0.286	0.15	1.8e-109	7
AT2G22990	SCPL8,SERINE CARBOXYPEPTIDASE-LIKE 8	3.42e-111	1.42401	0.315	0.174	1.07e-106	7
AT3G63520	ATCCD1,CAROTENOID CLEAVAGE DIOXYGENASE 1,ATNCED1,NCED1	7.02e-108	1.40816	0.254	0.125	2.2e-103	7
AT5G54190	protochlorophyllide oxidoreductase A	5.05e-99	1.41899	0.3	0.17	1.58e-94	7
AT1G58180	ATBCA6,A. THALIANA BETA CARBONIC ANHYDRASE 6	5.21e-85	1.46865	0.296	0.177	1.63e-80	7
AT2G25930	PYK20	2.66e-82	1.38371	0.288	0.173	8.35e-78	7
AT1G26580	ELM2 domain protein	7.33e-80	0.939746	0.497	0.399	2.3e-75	7
AT2G25970	KH domain-containing protein	1.09e-78	1.20668	0.35	0.236	3.42e-74	7
AT2G26980	SnRK3.17,SNF1-RELATED PROTEIN KINASE 3.17	4.29e-72	1.29166	0.332	0.225	1.34e-67	7
AT2G01930	ATBPC1,BASIC PENTACYSTEINE1,BBR	8.2e-71	1.21289	0.282	0.174	2.57e-66	7
AT1G10890	arginine/glutamate-rich 1 protein	1.07e-70	1.05429	0.405	0.302	3.35e-66	7
AT3G25840	Protein kinase superfamily protein	1.84e-70	0.798288	0.522	0.423	5.77e-66	7
AT5G09880	Splicing factor, CC1-like protein	2.02e-64	1.05132	0.34	0.233	6.32e-60	7
AT2G39580	zinc finger C3H1 domain protein	7.63e-63	1.0095	0.361	0.26	2.39e-58	7
AT4G32060	calcium-binding EF hand family protein	1.25e-62	0.957671	0.457	0.377	3.92e-58	7
AT4G27440	protochlorophyllide oxidoreductase B	6e-56	0.927191	0.396	0.3	1.88e-51	7
AT2G02570	nucleic acid binding/RNA binding protein	1.17e-55	1.18755	0.288	0.196	3.68e-51	7
AT3G56860	UBP1-associated protein 2A	2.24e-52	0.924023	0.359	0.27	7.04e-48	7
AT4G36980	CLK4-associating serine/arginine-rich protein	2.5e-52	0.883757	0.405	0.322	7.82e-48	7
AT5G25560	CHY-type/CTCHY-type/RING-type Zinc finger protein	7.93e-52	0.779914	0.462	0.392	2.49e-47	7
AT1G37130	ATNR2,ARABIDOPSIS NITRATE REDUCTASE 2,B29,CHL3,CHLORATE RESISTANT 3,NR2,NITRATE REDUCTASE 2,NR,NITRATE REDUCTASE	3.41e-47	1.17755	0.25	0.165	1.07e-42	7
AT1G56220	Dormancy/auxin associated family protein	2.73e-44	0.693479	0.543	0.508	8.56e-40	7
AT4G14130	XTR7,xyloglucan endotransglycosylase 7	1.43e-37	0.680693	0.429	0.352	4.48e-33	7
AT5G38420	Ribulose bisphosphate carboxylase (small chain) family protein	2.84e-36	0.778167	0.32	0.241	8.92e-32	7
AT2G01008	maternal effect embryo arrest protein	2.24e-35	0.459988	0.492	0.414	7.02e-31	7
AT4G39680	SAP domain-containing protein	2.5e-35	0.96886	0.292	0.225	7.82e-31	7
AT4G19160	transglutaminase family protein	3.34e-34	0.81614	0.382	0.322	1.05e-29	7
AT1G09140	ATSRP30.1,ATSRP30.2,ATSRP30,SERINE-ARGININE PROTEIN 30,At-SR30,Serine/Arginine-Rich Protein Splicing Factor 30	5.17e-33	0.958124	0.267	0.199	1.62e-28	7
AT3G50670	U1SNRNP	8.22e-32	0.893977	0.319	0.258	2.58e-27	7
AT1G15200	protein-protein interaction regulator family protein	1.7e-31	0.888521	0.298	0.232	5.33e-27	7
AT1G28330	AtDRM1,DRM1,DORMANCY-ASSOCIATED PROTEIN 1	8.33e-30	0.563071	0.505	0.449	2.61e-25	7
AT1G67090	ribulose bisphosphate carboxylase small chain 1A	3.19e-29	0.352024	0.593	0.499	1e-24	7
AT5G58200	Calcineurin-like metallo-phosphoesterase superfamily protein	2.79e-27	0.881382	0.274	0.217	8.76e-23	7
AT1G32230	ATP8,ARABIDOPSIS THALIANA P8 (INTERACTING PROTEIN),AtRCD1,CEO,CEO1,RIMB1,REDOX IMBALANCED 1	3.92e-24	0.684086	0.425	0.401	1.23e-19	7
AT2G16586	transmembrane protein	9.14e-23	0.396709	0.328	0.26	2.87e-18	7
AT3G61440	ARATH	2.45e-22	0.69812	0.38	0.347	7.69e-18	7
AT1G74470	Pyridine nucleotide-disulfide oxidoreductase family protein	1.42e-20	0.660502	0.302	0.249	4.47e-16	7
AT1G02840	ATSRP34,At-SR34,Serine/Arginine-Rich Protein Splicing Factor 34,SR1,SRP34	4.28e-17	0.79962	0.26	0.22	1.34e-12	7
AT5G38410	Ribulose bisphosphate carboxylase (small chain) family protein	2.19e-16	0.535493	0.359	0.317	6.85e-12	7
AT5G28300	AtGT2L,GT2L,GT-2Like protein	1.6e-14	0.719494	0.286	0.25	5.01e-10	7
AT1G64720	Polyketide cyclase/dehydrase and lipid transport superfamily protein	8.16e-14	0.666856	0.304	0.276	2.56e-09	7
AT5G53460	NADH-dependent glutamate synthase 1	3.77e-13	0.462336	0.509	0.52	1.18e-08	7
AT5G20250	RS6,raffinose synthase 6	5.66e-11	0.567841	0.287	0.255	1.77e-06	7
AT3G21720	isocitrate lyase	1.43e-08	0.601406	0.352	0.336	0.000447581	7
AT4G26630	DEK3,DEK-domain containing protein 3	4.23e-08	0.373308	0.401	0.401	0.00132671	7
AT5G55660	DEK domain-containing chromatin associated protein	5.52e-08	0.413629	0.366	0.359	0.00173182	7
AT5G25280	serine-rich protein-like protein	1.42e-05	0.448102	0.351	0.359	0.445925	7
AT5G40340	Tudor/PWWP/MBT superfamily protein	3.32e-05	0.406022	0.39	0.398	1	7
AT5G18650	MIEL1,MYB30-Interacting E3 Ligase 1	3.58e-05	0.623394	0.254	0.251	1	7
AT2G44080	ARGOS-like protein	0.000114431	0.559224	0.294	0.295	1	7
AT1G68490	translocase subunit seca	0.000228965	0.526404	0.313	0.323	1	7
AT3G22380	time for coffee	0.000290525	0.408712	0.386	0.409	1	7
AT1G21580	Zinc finger C-x8-C-x5-C-x3-H type family protein	0.00628681	0.456076	0.295	0.308	1	7
AT3G16770	ATEBP,ethylene-responsive element binding protein,ERF72,ETHYLENE RESPONSE FACTOR 72,RAP2.3,RELATED TO AP2 3	0.00738901	0.460995	0.288	0.292	1	7
AT4G01950	ATGPAT3,GLYCEROL-3-PHOSPHATE sn-2-ACYLTRANSFERASE 3	0	2.87294	0.696	0.122	0	8
AT4G36520	Chaperone DnaJ-domain superfamily protein	0	2.62385	0.66	0.219	0	8
AT2G30550	DALL3,DAD1-Like Lipase 3	0	2.42157	0.431	0.064	0	8
AT1G17060	CHI2,CHIBI 2,SHK1,SHRINK 1,SOB7,SUPPRESSOR OF PHYB-4 7	0	2.33813	0.561	0.115	0	8
AT3G49220	Plant invertase/pectin methylesterase inhibitor superfamily	0	2.26526	0.811	0.278	0	8
AT2G02680	Cysteine/Histidine-rich C1 domain family protein	0	2.1396	0.32	0.029	0	8
AT3G17050	NA	0	2.13037	0.637	0.184	0	8
AT4G18280	glycine-rich cell wall protein-like protein	0	2.12376	0.268	0.025	0	8
AT4G33220	ATPME44,A. THALIANA PECTIN METHYLESTERASE 44	0	2.0739	0.598	0.159	0	8
AT1G02205	CER22,ECERIFERUM 22	0	2.06317	0.57	0.172	0	8
AT4G18970	GDSL-like Lipase/Acylhydrolase superfamily protein	0	2.05134	0.64	0.221	0	8
AT2G34070	TRICHOME BIREFRINGENCE-LIKE 37	0	2.03639	0.391	0.097	0	8
AT5G41080	AtGDPD2	0	2.00129	0.629	0.208	0	8
AT1G22530	PATELLIN 2	0	1.9887	0.767	0.3	0	8
AT1G62610	NAD(P)-binding Rossmann-fold superfamily protein	0	1.95774	0.448	0.11	0	8
AT2G19660	Cysteine/Histidine-rich C1 domain family protein	0	1.92206	0.339	0.06	0	8
AT4G30470	NAD(P)-binding Rossmann-fold superfamily protein	0	1.9075	0.455	0.101	0	8
AT5G49360	ATBXL1,BETA-XYLOSIDASE 1	0	1.90598	0.811	0.317	0	8
AT5G43760	3-ketoacyl-CoA synthase 20	0	1.87347	0.588	0.173	0	8
AT4G32350	Regulator of Vps4 activity in the MVB pathway protein	0	1.87087	0.327	0.054	0	8
AT4G19380	Long-chain fatty alcohol dehydrogenase family protein	0	1.86533	0.37	0.08	0	8
AT1G19835	filament-like protein (DUF869)	0	1.86327	0.674	0.257	0	8
AT3G15950	DNA topoisomerase-like protein	0	1.80957	0.741	0.33	0	8
AT4G16670	auxin canalization protein (DUF828)	0	1.79315	0.432	0.093	0	8
AT5G07770	AtFH16,FH16,formin homolog 16	0	1.79186	0.414	0.096	0	8
AT1G51500	ATWBC12,ARABIDOPSIS THALIANA WHITE-BROWN COMPLEX 12,AtABCG12,CER5,ECERIFERUM 5,D3,WBC12,WHITE-BROWN COMPLEX 12	0	1.79068	0.463	0.12	0	8
AT3G16370	GDSL-like Lipase/Acylhydrolase superfamily protein	0	1.79008	0.608	0.215	0	8
AT2G21140	ATPRP2,proline-rich protein 2	0	1.77982	0.402	0.114	0	8
AT4G00360	ATT1,ABERRANT INDUCTION OF TYPE THREE 1	0	1.77064	0.401	0.098	0	8
AT2G26250	FDH,FIDDLEHEAD	0	1.73821	0.831	0.367	0	8
AT2G22970	serine carboxypeptidase-like 11	0	1.73665	0.478	0.131	0	8
AT5G61570	Protein kinase superfamily protein	0	1.71445	0.292	0.056	0	8
AT3G26450	Polyketide cyclase/dehydrase and lipid transport superfamily protein	0	1.68082	0.741	0.326	0	8
AT1G68530	AtCUT1,CER6,ECERIFERUM 6,CUT1,CUTICULAR 1,G2,POP1,POLLEN-PISTIL INCOMPATIBILITY 1	0	1.66591	0.529	0.171	0	8
AT4G15630	CASPL1E1,CASP-like protein 1E1	0	1.64248	0.335	0.076	0	8
AT4G38400	ATEXLA2,expansin-like A2,ATEXPL2,ATHEXP BETA 2.2,EXPL2,EXPANSIN L2	0	1.6273	0.289	0.067	0	8
AT1G01120	3-ketoacyl-CoA synthase 1	0	1.61232	0.513	0.167	0	8
AT4G22540	OSBP(oxysterol binding protein)-related protein 2A	0	1.60144	0.462	0.163	0	8
AT1G04220	3-ketoacyl-CoA synthase 2	0	1.59457	0.624	0.2	0	8
AT4G25830	CASPL2C1,CASP-like protein 2C1	0	1.58992	0.387	0.106	0	8
AT5G45950	GDSL-like Lipase/Acylhydrolase superfamily protein	0	1.58908	0.324	0.069	0	8
AT1G17840	ATWBC11,ARABIDOPSIS THALIANA WHITE-BROWN COMPLEX HOMOLOG PROTEIN 11,AtABCG11,COF1,CUTICULAR DEFECT AND ORGAN FUSION 1,DSO,DESPERADO,WBC11,white-brown complex homolog protein 11	0	1.58869	0.456	0.142	0	8
AT1G56660	MAEBL domain protein	0	1.58103	0.648	0.285	0	8
AT3G20810	JMJ30,Jumonji C domain-containing protein 30	0	1.57186	0.365	0.116	0	8
AT1G72150	PATELLIN 1	0	1.56668	0.825	0.418	0	8
AT5G44020	HAD superfamily, subfamily IIIB acid phosphatase	0	1.559	0.732	0.331	0	8
AT4G23870	hypothetical protein	0	1.55791	0.616	0.238	0	8
AT3G04910	ATWNK1,ZIK4	0	1.54292	0.689	0.287	0	8
AT2G40610	ATEXP8,ATEXPA8,expansin A8,ATHEXP ALPHA 1.11,EXP8	0	1.54277	0.307	0.076	0	8
AT1G78260	RNA-binding (RRM/RBD/RNP motifs) family protein	0	1.52095	0.453	0.154	0	8
AT5G63810	AtBGAL10,Arabidopsis thaliana beta-galactosidase 10	0	1.52063	0.435	0.158	0	8
AT3G16460	Mannose-binding lectin superfamily protein	0	1.51728	0.809	0.465	0	8
AT3G13750	beta galactosidase 1	0	1.50773	0.451	0.17	0	8
AT2G47440	Tetratricopeptide repeat (TPR)-like superfamily protein	0	1.50634	0.414	0.152	0	8
AT1G44350	IAA-amino acid hydrolase ILR1-like 6	0	1.5057	0.322	0.081	0	8
AT5G11420	transmembrane protein, putative (Protein of unknown function, DUF642)	0	1.50308	0.478	0.189	0	8
AT1G75500	UMAMIT5,Usually multiple acids move in and out Transporters 5	0	1.49075	0.387	0.13	0	8
AT1G22330	RNA-binding (RRM/RBD/RNP motifs) family protein	0	1.48761	0.418	0.135	0	8
AT2G45400	NAD(P)-binding Rossmann-fold superfamily protein	0	1.48538	0.343	0.088	0	8
AT3G62860	alpha/beta-Hydrolases superfamily protein	0	1.48304	0.289	0.075	0	8
AT2G06850	EXGT-A1,endoxyloglucan transferase A1,EXT,ENDOXYLOGLUCAN TRANSFERASE	0	1.48223	0.654	0.303	0	8
AT5G43270	squamosa promoter binding protein-like 2	0	1.48062	0.509	0.19	0	8
AT5G66310	ATP binding microtubule motor family protein	0	1.4773	0.612	0.234	0	8
AT2G25220	Protein kinase superfamily protein	0	1.46984	0.264	0.049	0	8
AT3G24715	kinase superfamily with octicosapeptide/Phox/Bem1p domain-containing protein	0	1.46676	0.283	0.063	0	8
AT3G45970	ATEXLA1,expansin-like A1,ATEXPL1,ATHEXP BETA 2.1,EXPL1,EXPANSIN L1	0	1.4489	0.324	0.088	0	8
AT5G52280	Myosin heavy chain-related protein	0	1.44443	0.584	0.238	0	8
AT2G17500	PILS5,PIN-LIKES 5	0	1.39732	0.459	0.164	0	8
AT3G28910	ATMYB30	0	1.36596	0.36	0.108	0	8
AT1G67230	AtLINC1,CRWN1,CROWDED NUCLEI 1,KAKU2,(Japanese for nucleus) 2	0	1.35543	0.755	0.39	0	8
AT2G17550	RB1-inducible coiled-coil protein	0	1.33453	0.265	0.066	0	8
AT5G48900	Pectin lyase-like superfamily protein	0	1.31243	0.659	0.306	0	8
AT5G40450	A-kinase anchor-like protein	0	1.28165	0.931	0.517	0	8
AT3G07010	Pectin lyase-like superfamily protein	0	1.27385	0.584	0.234	0	8
AT1G61890	MATE efflux family protein	0	1.26402	0.473	0.175	0	8
AT4G20260	ATPCAP1,ARABIDOPSIS THALIANA PLASMA-MEMBRANE ASSOCIATED CATION-BINDING PROTEIN 1,MDP25,microtubule-destabilizing protein 25	0	1.15177	0.719	0.405	0	8
AT2G37640	Barwin-like endoglucanases superfamily protein	2.12e-306	1.41834	0.504	0.214	6.64e-302	8
AT1G79700	Integrase-type DNA-binding superfamily protein	5.18e-306	1.33076	0.497	0.203	1.62e-301	8
AT3G24503	ALDH1A,aldehyde dehydrogenase 1A,REF1,REDUCED EPIDERMAL FLUORESCENCE1	8.39e-304	1.52309	0.396	0.139	2.63e-299	8
AT5G45670	GDSL-like Lipase/Acylhydrolase superfamily protein	7.98e-301	1.58007	0.332	0.104	2.5e-296	8
AT5G36880	acetyl-CoA synthetase	1.41e-300	1.43008	0.374	0.127	4.42e-296	8
AT3G43720	Bifunctional inhibitor/lipid-transfer protein/seed storage 2S albumin superfamily protein	6.28e-297	1.49476	0.323	0.099	1.97e-292	8
AT1G30690	Sec14p-like phosphatidylinositol transfer family protein	7.39e-294	1.45321	0.404	0.146	2.32e-289	8
AT5G61960	AML1,MEI2-like protein 1	1.28e-293	1.36259	0.51	0.223	4e-289	8
AT2G30930	hypothetical protein	2.9e-291	1.32904	0.5	0.211	9.08e-287	8
AT3G23050	AXR2,AUXIN RESISTANT 2	1.33e-289	1.15902	0.662	0.356	4.18e-285	8
AT2G46710	Rho GTPase activating protein with PAK-box/P21-Rho-binding domain-containing protein	1.54e-289	1.27635	0.469	0.188	4.84e-285	8
AT3G59690	IQ-domain 13	1.08e-285	1.37892	0.277	0.075	3.38e-281	8
AT1G45201	ATTLL1,ARABIDOPSIS THALIANA TRIACYLGLYCEROL LIPASE-LIKE 1	3.06e-283	1.52073	0.256	0.067	9.59e-279	8
AT2G35880	TPX2 (targeting protein for Xklp2) protein family	6.47e-278	1.15637	0.542	0.243	2.03e-273	8
AT1G04250	AtIAA17,IAA17,indole-3-acetic acid inducible 17	7.89e-275	1.18814	0.531	0.237	2.47e-270	8
AT1G23030	ARM repeat superfamily protein	9.92e-275	1.32434	0.339	0.111	3.11e-270	8
AT5G20270	heptahelical transmembrane protein1	6.19e-273	1.25425	0.313	0.096	1.94e-268	8
AT5G04020	calmodulin binding protein	2.71e-268	1.25638	0.367	0.128	8.48e-264	8
AT2G26910	ATPDR4,PLEIOTROPIC DRUG RESISTANCE 4,AtABCG32,PDR4,pleiotropic drug resistance 4,PEC1,PERMEABLE CUTICLE 1	5.61e-266	1.19544	0.319	0.101	1.76e-261	8
AT1G33240	AT-GTL1,GT2-LIKE 1,ATGTL1	1.5e-264	1.22092	0.527	0.242	4.7e-260	8
AT4G33740	myb-like protein X	3.17e-264	1.1529	0.499	0.215	9.94e-260	8
AT1G08500	AtENODL18	3.93e-263	1.24622	0.25	0.067	1.23e-258	8
AT2G21540	ATSFH3,SEC14-LIKE 3	6.26e-262	1.20964	0.293	0.088	1.96e-257	8
AT5G37790	Protein kinase superfamily protein	3.42e-261	1.26622	0.348	0.119	1.07e-256	8
AT3G16400	ATMLP-470,MYROSINASE-BINDING PROTEIN-LIKE PROTEIN-470,ATNSP1,NITRILE SPECIFIER PROTEIN 1	2.14e-257	0.94989	0.793	0.519	6.71e-253	8
AT5G20250	RS6,raffinose synthase 6	3.66e-249	1.35648	0.514	0.241	1.15e-244	8
AT2G18300	basic helix-loop-helix (bHLH) DNA-binding superfamily protein	2.2e-246	1.22689	0.362	0.132	6.91e-242	8
AT4G30340	ATDGK7,diacylglycerol kinase 7	2.24e-246	1.19933	0.284	0.087	7.02e-242	8
AT5G45280	PAE11,pectin acetylesterase 11	7.91e-244	1.22572	0.308	0.1	2.48e-239	8
AT3G05900	neurofilament protein-like protein	1.67e-242	1.23185	0.42	0.172	5.23e-238	8
AT5G16560	KAN1,KANADI 1	1.75e-242	1.06983	0.434	0.176	5.47e-238	8
AT1G79380	Ca(2)-dependent phospholipid-binding protein (Copine) family	7.57e-242	1.25924	0.277	0.085	2.37e-237	8
AT3G05220	Heavy metal transport/detoxification superfamily protein	2.39e-241	1.23605	0.459	0.2	7.5e-237	8
AT5G03760	Nucleotide-diphospho-sugar transferases superfamily protein	3.05e-240	1.22341	0.569	0.289	9.56e-236	8
AT5G57150	basic helix-loop-helix (bHLH) DNA-binding superfamily protein	1.52e-237	1.12782	0.3	0.097	4.75e-233	8
AT2G38750	AtANN4	4.07e-230	1.31719	0.311	0.107	1.27e-225	8
AT4G36540	BR enhanced expression 2	1.2e-229	1.21476	0.411	0.169	3.76e-225	8
AT1G64390	AtGH9C2,glycosyl hydrolase 9C2	9.08e-228	1.30038	0.441	0.196	2.85e-223	8
AT5G52882	P-loop containing nucleoside triphosphate hydrolases superfamily protein	1.83e-225	1.18558	0.353	0.132	5.73e-221	8
AT1G12110	ATNRT1,ARABIDOPSIS THALIANA NITRATE TRANSPORTER 1,AtNPF6.3,B-1,CHL1-1,CHL1,CHLORINA 1,NPF6.3,NRT1/ PTR family 6.3,NRT1,NITRATE TRANSPORTER 1	7.85e-223	1.08771	0.407	0.167	2.46e-218	8
AT1G61100	disease resistance protein (TIR class)	1.93e-222	1.1524	0.415	0.173	6.06e-218	8
AT5G45510	Leucine-rich repeat (LRR) family protein	1.78e-221	1.12458	0.486	0.226	5.6e-217	8
AT4G31000	Calmodulin-binding protein	1.07e-219	1.15084	0.342	0.126	3.36e-215	8
AT3G23450	transmembrane protein	3.75e-219	1.267	0.374	0.15	1.17e-214	8
AT1G01140	PKS6,PROTEIN KINASE 6,SnRK3.12,SNF1-RELATED PROTEIN KINASE 3.12	1.28e-218	1.26957	0.277	0.09	4.02e-214	8
AT1G29670	GDSL-like Lipase/Acylhydrolase superfamily protein	2.03e-218	1.22981	0.351	0.134	6.37e-214	8
AT3G17120	transmembrane protein	2.49e-218	1.13893	0.301	0.103	7.8e-214	8
AT3G58120	Basic-leucine zipper (bZIP) transcription factor family protein	4.85e-218	1.1047	0.414	0.175	1.52e-213	8
AT1G55260	LTPG6,glycosylphosphatidylinositol-anchored lipid protein transfer 6	1.84e-217	1.16542	0.278	0.091	5.76e-213	8
AT5G14410	hypothetical protein	3.28e-217	1.0993	0.254	0.078	1.03e-212	8
AT1G22360	AtUGT85A2,UDP-glucosyl transferase 85A2	9.79e-217	1.21114	0.368	0.146	3.07e-212	8
AT3G44200	ATNEK6,NIMA-RELATED KINASE6,IBO1	2.05e-215	1.1407	0.336	0.124	6.42e-211	8
AT5G57800	FLP1,FACELESS POLLEN 1,WAX2,YRE	2.15e-212	1.2184	0.274	0.091	6.75e-208	8
AT3G57800	basic helix-loop-helix (bHLH) DNA-binding superfamily protein	1.14e-211	1.15682	0.36	0.141	3.58e-207	8
AT5G06440	polyketide cyclase/dehydrase/lipid transport superfamily protein	1.14e-209	1.10168	0.284	0.096	3.59e-205	8
AT3G48100	ARR5,response regulator 5,ATRR2,ARABIDOPSIS THALIANA RESPONSE REGULATOR 2,IBC6,INDUCED BY CYTOKININ 6	2.01e-204	1.10075	0.349	0.135	6.3e-200	8
AT3G28180	ATCSLC04,Cellulose-synthase-like C4,ATCSLC4,CSLC4,CELLULOSE-SYNTHASE LIKE C4	2.96e-202	1.07666	0.394	0.167	9.27e-198	8
AT1G76240	DUF241 domain protein (DUF241)	3.63e-201	1.14356	0.285	0.099	1.14e-196	8
AT4G24510	VC-2,VC2	7.86e-201	1.14832	0.293	0.104	2.46e-196	8
AT3G09260	Glycosyl hydrolase superfamily protein	8.72e-201	0.705082	0.897	0.723	2.73e-196	8
AT1G27950	glycosylphosphatidylinositol-anchored lipid protein transfer 1	8.55e-200	1.10988	0.44	0.204	2.68e-195	8
AT5G57340	ras guanine nucleotide exchange factor Q-like protein	1.93e-198	1.05931	0.338	0.129	6.05e-194	8
AT2G11225	hypothetical protein	7.33e-195	0.943598	0.581	0.322	2.3e-190	8
AT4G17695	Homeodomain-like superfamily protein	4.74e-192	1.05767	0.289	0.104	1.49e-187	8
AT3G48260	with no lysine (K) kinase 3	1.43e-190	1.14916	0.379	0.164	4.49e-186	8
AT3G05490	ralf-like 22	5.63e-184	1.06002	0.314	0.12	1.77e-179	8
AT3G18040	MAP kinase 9	7.64e-184	1.12312	0.268	0.095	2.39e-179	8
AT4G02540	Cysteine/Histidine-rich C1 domain family protein	1.1e-181	1.0921	0.344	0.141	3.45e-177	8
AT3G15540	MSG2,MASSUGU 2	2.11e-179	1.11784	0.275	0.099	6.62e-175	8
AT1G11000	ATMLO4,MILDEW RESISTANCE LOCUS O 4	6.78e-179	1.15527	0.296	0.114	2.13e-174	8
AT3G16430	PBPII	1.32e-176	1.00834	0.292	0.109	4.14e-172	8
AT5G16730	weak chloroplast movement under blue light protein (DUF827)	2.47e-175	0.915136	0.583	0.33	7.76e-171	8
AT1G65310	ATXTH17,XYLOGLUCAN ENDOTRANSGLUCOSYLASE/HYDROLASE 17	6.57e-173	1.10343	0.355	0.151	2.06e-168	8
AT4G27860	vacuolar iron transporter (VIT) family protein	2.1e-171	0.983522	0.306	0.12	6.58e-167	8
AT1G08510	fatty acyl-ACP thioesterases B	6.43e-170	0.896871	0.554	0.312	2.02e-165	8
AT1G04680	Pectin lyase-like superfamily protein	3.71e-167	0.935546	0.421	0.199	1.16e-162	8
AT1G07650	Leucine-rich repeat transmembrane protein kinase	1.18e-163	0.935161	0.377	0.17	3.69e-159	8
AT4G38770	ATPRP4,ARABIDOPSIS THALIANA PROLINE-RICH PROTEIN 4	2.22e-163	0.903913	0.521	0.284	6.97e-159	8
AT3G20470	ATGRP-5,ATGRP5,GRP-5,GLYCINE-RICH PROTEIN 5	2.62e-163	1.0129	0.317	0.13	8.2e-159	8
AT4G14750	IQ-domain 19	1e-161	1.02235	0.259	0.095	3.14e-157	8
AT3G16850	Pectin lyase-like superfamily protein	1.65e-161	0.965112	0.374	0.17	5.17e-157	8
AT3G04730	indoleacetic acid-induced protein 16	2.87e-161	0.889236	0.56	0.319	8.98e-157	8
AT1G65985	transmembrane protein, putative (DUF247)	2.54e-160	0.905598	0.343	0.146	7.95e-156	8
AT1G17140	RIP1,ROP INTERACTIVE PARTNER 1	1.89e-156	0.936231	0.295	0.118	5.94e-152	8
AT5G64570	ATBXL4,ARABIDOPSIS THALIANA BETA-D-XYLOSIDASE 4	2.47e-156	1.07923	0.454	0.241	7.74e-152	8
AT2G22500	ATPUMP5,PLANT UNCOUPLING MITOCHONDRIAL PROTEIN 5,DIC1,DICARBOXYLATE CARRIER 1	6.01e-156	0.956534	0.359	0.16	1.88e-151	8
AT3G02170	TRM1,TON1 Recruiting Motif 1	9.87e-155	0.949599	0.418	0.206	3.09e-150	8
AT1G04240	IAA3,indole-3-acetic acid inducible 3	2.1e-153	0.966535	0.326	0.141	6.59e-149	8
AT5G41260	kinase with tetratricopeptide repeat domain-containing protein	2.79e-153	0.924944	0.321	0.137	8.74e-149	8
AT2G05540	Glycine-rich protein family	9.02e-152	1.05828	0.422	0.214	2.83e-147	8
AT1G64330	myosin heavy chain-like protein	3.07e-151	1.00033	0.344	0.154	9.63e-147	8
AT3G11700	FASCICLIN-like arabinogalactan protein 18 precursor	5.12e-151	0.883946	0.431	0.214	1.61e-146	8
AT3G16420	JAL30,JACALIN-RELATED LECTIN 30,PBPI	3.76e-150	0.70825	0.746	0.529	1.18e-145	8
AT1G31070	GLCNA.UT1,N-acetylglucosamine-1-phosphate uridylyltransferase 1	4.03e-146	0.925368	0.277	0.111	1.26e-141	8
AT2G01670	atnudt17,nudix hydrolase homolog 17	7.36e-144	0.879506	0.302	0.126	2.31e-139	8
AT2G41540	6-phosphogluconate dehydrogenase family protein	2.66e-143	0.900733	0.341	0.154	8.33e-139	8
AT5G17910	cardiomyopathy-associated protein	3.83e-141	0.872336	0.431	0.22	1.2e-136	8
AT5G26260	TRAF-like family protein	4.68e-139	0.886808	0.356	0.166	1.47e-134	8
AT4G21850	ATMSRB9,methionine sulfoxide reductase B9	1e-138	1.04283	0.265	0.108	3.14e-134	8
AT1G20190	ATEXP11,ATEXPA11,expansin 11,ATHEXP ALPHA 1.14,EXP11,EXPANSIN 11	4.73e-138	0.99037	0.306	0.135	1.48e-133	8
AT5G37710	alpha/beta-Hydrolases superfamily protein	1.16e-137	0.927918	0.317	0.141	3.63e-133	8
AT3G06770	Pectin lyase-like superfamily protein	2.4e-136	0.939426	0.263	0.106	7.51e-132	8
AT1G61140	FRG4,SNF2-RING-HELICASE?LIKE 4	4.26e-135	0.903677	0.295	0.128	1.34e-130	8
AT5G55040	DNA-binding bromodomain-containing protein	1.76e-133	0.868195	0.39	0.193	5.52e-129	8
AT1G75310	auxin-like 1 protein	2.22e-133	0.934261	0.322	0.146	6.96e-129	8
AT4G32460	choice-of-anchor C domain protein, putative (Protein of unknown function, DUF642)	6.8e-130	0.771432	0.598	0.385	2.13e-125	8
AT1G76890	Duplicated homeodomain-like superfamily protein	2.28e-127	0.935694	0.263	0.11	7.14e-123	8
AT4G21750	Homeobox-leucine zipper family protein / lipid-binding START domain-containing protein	1e-125	0.867331	0.313	0.143	3.14e-121	8
AT5G40340	Tudor/PWWP/MBT superfamily protein	1.54e-125	0.713652	0.612	0.385	4.81e-121	8
AT2G03240	EXS (ERD1/XPR1/SYG1) family protein	1.2e-123	0.983954	0.266	0.114	3.77e-119	8
AT2G23980	ATCNGC6,cyclic nucleotide-gated channel 6	1.88e-122	0.907343	0.298	0.136	5.91e-118	8
AT5G10480	PEP,PEPINO	1.27e-121	0.874587	0.347	0.172	3.99e-117	8
AT1G03080	kinase interacting (KIP1-like) family protein	1.52e-121	0.748067	0.514	0.302	4.75e-117	8
AT1G51570	Calcium-dependent lipid-binding (CaLB domain) plant phosphoribosyltransferase family protein	1.2e-120	1.0836	0.295	0.138	3.75e-116	8
AT5G24530	2-oxoglutarate (2OG) and Fe(II)-dependent oxygenase superfamily protein	1.71e-118	0.750071	0.286	0.125	5.36e-114	8
AT4G36380	Cytochrome P450 superfamily protein	1.56e-117	0.77784	0.294	0.132	4.88e-113	8
AT1G11670	MATE efflux family protein	1.22e-115	0.891881	0.276	0.123	3.82e-111	8
AT1G02120	GRAM domain family protein	2.16e-114	0.844456	0.326	0.159	6.77e-110	8
AT5G19820	ARM repeat superfamily protein	5.82e-114	0.885531	0.261	0.115	1.83e-109	8
AT3G05670	RING/U-box protein	1.31e-111	0.792767	0.368	0.188	4.1e-107	8
AT5G63370	CDKG1,cyclin-dependent kinase G1	1.28e-110	0.68136	0.493	0.29	4e-106	8
AT1G66260	RNA-binding (RRM/RBD/RNP motifs) family protein	3.22e-110	0.716605	0.502	0.308	1.01e-105	8
AT3G24050	GATA transcription factor 1	3.79e-109	0.751154	0.344	0.173	1.19e-104	8
AT3G15095	Serine/Threonine-kinase pakA-like protein	2.9e-108	0.853152	0.357	0.186	9.08e-104	8
AT1G19870	IQD32,IQ-domain 32	6.31e-108	0.772887	0.452	0.263	1.98e-103	8
AT1G04040	HAD superfamily, subfamily IIIB acid phosphatase	1.16e-107	0.886463	0.331	0.168	3.65e-103	8
AT3G27770	plant/protein	3.17e-107	0.782872	0.338	0.172	9.92e-103	8
AT1G64670	CED1,9-CIS EPOXYCAROTENOID DIOXYGENASE DEFECTIVE 1	1.49e-106	0.88887	0.258	0.116	4.68e-102	8
AT1G72510	DUF1677 family protein (DUF1677)	3.19e-106	0.829375	0.276	0.127	9.99e-102	8
AT1G71710	DNAse I-like superfamily protein	1.34e-104	0.837549	0.25	0.111	4.19e-100	8
AT3G14205	SAC2,suppressor of actin 2	5.16e-104	0.777177	0.291	0.139	1.62e-99	8
AT1G04850	ubiquitin-associated (UBA)/TS-N domain-containing protein	1.83e-99	0.812179	0.27	0.127	5.73e-95	8
AT2G20670	sugar phosphate exchanger, putative (DUF506)	1.3e-97	0.851855	0.326	0.17	4.09e-93	8
AT2G01910	Microtubule associated protein (MAP65/ASE1) family protein	2.98e-96	0.784405	0.288	0.142	9.35e-92	8
AT1G71695	Peroxidase superfamily protein	4.78e-96	0.741354	0.342	0.181	1.5e-91	8
AT2G47000	ATPGP4,ARABIDOPSIS P-GLYCOPROTEIN 4,AtABCB4,MDR4,MULTIDRUG RESISTANCE 4,PGP4,P-GLYCOPROTEIN 4	2.31e-95	0.748187	0.269	0.128	7.26e-91	8
AT3G23030	indole-3-acetic acid inducible 2	4.22e-95	0.782113	0.364	0.2	1.32e-90	8
AT5G25610	ATRD22	4.58e-95	0.694847	0.324	0.165	1.43e-90	8
AT2G46970	phytochrome interacting factor 3-like 1	1.32e-93	0.772475	0.307	0.156	4.13e-89	8
AT4G23850	AMP-dependent synthetase and ligase family protein	1.44e-93	0.752742	0.328	0.172	4.53e-89	8
AT5G47820	P-loop containing nucleoside triphosphate hydrolases superfamily protein	3.05e-93	0.728054	0.356	0.194	9.55e-89	8
AT5G56870	beta-galactosidase 4	2.38e-91	0.634392	0.286	0.138	7.45e-87	8
AT2G30500	Kinase interacting (KIP1-like) family protein	1.06e-89	0.801243	0.378	0.216	3.32e-85	8
AT2G41760	amino-terminal glutamine amidohydrolase	4.35e-89	0.679806	0.313	0.163	1.36e-84	8
AT5G08130	basic helix-loop-helix (bHLH) DNA-binding superfamily protein	9.71e-88	0.718378	0.393	0.23	3.04e-83	8
AT1G18620	LONGIFOLIA protein	7.07e-87	0.772113	0.267	0.132	2.22e-82	8
AT5G60660	PIP2F	4.67e-86	0.783152	0.31	0.164	1.46e-81	8
AT1G41830	SKU5-similar 6	7.71e-85	0.767594	0.335	0.184	2.42e-80	8
AT1G36160	AT-ACC1,EMB22,EMBRYO DEFECTIVE 22,GK,GURKE,GSD1,GLOSSYHEAD 1,PAS3,PASTICCINO 3,SFR3,SENSITIVE TO FREEZING 3	7.91e-85	0.636802	0.449	0.274	2.48e-80	8
AT1G25230	Calcineurin-like metallo-phosphoesterase superfamily protein	1.46e-82	0.718827	0.344	0.193	4.57e-78	8
AT1G65010	WEB family protein (DUF827)	6.71e-82	0.65086	0.451	0.28	2.1e-77	8
AT1G69220	Protein kinase superfamily protein	1.31e-81	0.69058	0.26	0.129	4.11e-77	8
AT2G39310	jacalin-related lectin 22	1.39e-81	0.536994	0.466	0.287	4.37e-77	8
AT4G17140	pleckstrin homology (PH) domain-containing protein	5.48e-81	0.764336	0.281	0.145	1.72e-76	8
AT1G76160	SKU5 similar 5	1.36e-80	0.718391	0.34	0.19	4.27e-76	8
AT2G32690	ATGRP23,GLYCINE-RICH PROTEIN 23	4.17e-80	0.652624	0.368	0.213	1.31e-75	8
AT4G30290	ATXTH19,XYLOGLUCAN ENDOTRANSGLUCOSYLASE/HYDROLASE 19	7.45e-79	0.60516	0.345	0.192	2.33e-74	8
AT5G49460	ATP citrate lyase subunit B 2	7.71e-79	0.741454	0.266	0.137	2.42e-74	8
AT3G57550	GK-2,GUANYLATE KINAS 2	3.28e-76	0.73489	0.255	0.13	1.03e-71	8
AT5G10550	global transcription factor group E2	8.04e-76	0.68449	0.276	0.144	2.52e-71	8
AT3G16240	AQP1,ATTIP2	1.31e-74	0.501744	0.553	0.372	4.11e-70	8
AT2G07050	cycloartenol synthase 1	1.6e-74	0.682205	0.262	0.136	5e-70	8
AT1G19350	BZR2,BRASSINAZOLE-RESISTANT 2	1.31e-72	0.774208	0.334	0.195	4.1e-68	8
AT5G45430	Protein kinase superfamily protein	2.52e-72	0.69953	0.284	0.154	7.91e-68	8
AT3G06650	ATP-citrate lyase B-1	2.3e-70	0.661682	0.289	0.159	7.21e-66	8
AT4G39050	Kinesin motor family protein	2.41e-70	0.606903	0.309	0.172	7.55e-66	8
AT1G01620	PIP1	5.56e-70	0.645435	0.383	0.234	1.74e-65	8
AT5G43900	ATMYA2,ARABIDOPSIS MYOSIN 2,XI-2,MYOSIN X1 2,XI-6,MYOSIN XI-6	8.44e-69	0.583481	0.279	0.149	2.65e-64	8
AT5G64740	E112,IXR2,ISOXABEN RESISTANT 2,PRC1,PROCUSTE 1	1.79e-68	0.541198	0.573	0.412	5.62e-64	8
AT3G05890	Low temperature and salt responsive protein family	2.27e-68	0.631201	0.392	0.243	7.12e-64	8
AT1G30360	Early-responsive to dehydration stress protein (ERD4)	2.06e-66	0.808425	0.261	0.143	6.47e-62	8
AT5G25460	transmembrane protein, putative (Protein of unknown function, DUF642)	2.97e-66	0.609725	0.483	0.328	9.32e-62	8
AT4G30190	AHA2,H(+)-ATPase 2,PMA2,PLASMA MEMBRANE PROTON ATPASE 2	2.08e-65	0.490921	0.613	0.448	6.53e-61	8
AT4G30160	ATVLN4	1.94e-64	0.660046	0.271	0.149	6.08e-60	8
AT5G15580	TRM2,TON1 Recruiting Motif 2	2.84e-63	0.606891	0.324	0.192	8.89e-59	8
AT4G39400	ATBRI1,BIN1,BR INSENSITIVE 1,CBB2,CABBAGE 2,DWF2,DWARF 2	3.68e-63	0.640136	0.285	0.161	1.15e-58	8
AT4G29900	ATACA10,CIF1,COMPACT INFLORESCENCE 1	2.22e-62	0.577703	0.257	0.138	6.96e-58	8
AT5G25280	serine-rich protein-like protein	4.5e-61	0.515812	0.509	0.35	1.41e-56	8
AT5G57710	SMAX1,SUPPRESSOR OF MAX2 1	3.13e-60	0.617036	0.271	0.151	9.83e-56	8
AT4G36980	CLK4-associating serine/arginine-rich protein	5.53e-60	0.44352	0.48	0.318	1.73e-55	8
AT3G52800	A20/AN1-like zinc finger family protein	9.49e-60	0.497756	0.352	0.213	2.97e-55	8
AT3G23820	UDP-D-glucuronate 4-epimerase 6	1.37e-59	0.525551	0.485	0.336	4.3e-55	8
AT5G20490	myosin family protein with Dil	1.11e-58	0.573212	0.274	0.155	3.49e-54	8
AT4G04890	protodermal factor 2	1.29e-58	0.603541	0.3	0.176	4.05e-54	8
AT5G04560	HhH-GPD base excision DNA repair family protein	6.12e-58	0.563752	0.316	0.188	1.92e-53	8
AT1G11260	ATSTP1,SUGAR TRANSPORTER 1	1.45e-57	0.507649	0.294	0.172	4.54e-53	8
AT3G22380	time for coffee	3.86e-56	0.457763	0.554	0.399	1.21e-51	8
AT3G01690	alpha/beta-Hydrolases superfamily protein	2.04e-55	0.546547	0.363	0.231	6.39e-51	8
AT4G11830	phospholipase D gamma 2	3.41e-55	0.454418	0.42	0.274	1.07e-50	8
AT5G14780	AtFDH1	3.58e-55	0.519826	0.419	0.276	1.12e-50	8
AT4G12420	Cupredoxin superfamily protein	3.82e-54	0.590653	0.261	0.15	1.2e-49	8
AT3G14840	LIK1,LysM RLK1-interacting kinase 1	6.01e-54	0.45757	0.426	0.285	1.88e-49	8
AT4G15180	ATXR3	1.57e-53	0.498678	0.347	0.215	4.93e-49	8
AT5G47480	MAG5,MAIGO 5	4.25e-53	0.5311	0.291	0.174	1.33e-48	8
AT1G28660	GDSL-like Lipase/Acylhydrolase superfamily protein	7.88e-53	0.56443	0.32	0.199	2.47e-48	8
AT1G32170	XTR4,xyloglucan endotransglycosylase 4	9.55e-52	0.542217	0.25	0.141	2.99e-47	8
AT4G17170	AT-RAB2,ATRAB-B1B,ARABIDOPSIS RAB GTPASE HOMOLOG B1B,ATRAB2A,ATRABB1C,RAB-B1B,RAB GTPASE HOMOLOG B1B,RAB2A	2.5e-51	0.544761	0.259	0.151	7.85e-47	8
AT4G20300	Serine/Threonine-kinase, putative (DUF1639)	3.46e-51	0.430225	0.36	0.228	1.08e-46	8
AT5G19770	tubulin alpha-3	8.65e-51	0.54024	0.368	0.242	2.71e-46	8
AT4G32070	Octicosapeptide/Phox/Bem1p (PB1) domain-containing protein / tetratricopeptide repeat (TPR)-containing protein	5.17e-50	0.531344	0.284	0.169	1.62e-45	8
AT3G16450	Mannose-binding lectin superfamily protein	8.2e-50	0.46993	0.263	0.152	2.57e-45	8
AT5G06700	TBR,TBR,TRICHOME BIREFRINGENCE	1.64e-49	0.546304	0.266	0.156	5.14e-45	8
AT3G61260	Remorin family protein	2.7e-47	0.520993	0.272	0.165	8.47e-43	8
AT3G25840	Protein kinase superfamily protein	2.22e-46	0.368694	0.574	0.42	6.96e-42	8
AT1G32750	HAC13 protein (HAC13)	1.08e-45	0.464617	0.317	0.2	3.4e-41	8
AT4G31570	nucleoporin	1.75e-45	0.434996	0.359	0.233	5.49e-41	8
AT3G14010	CTC-interacting domain 4	3.82e-45	0.513715	0.279	0.171	1.2e-40	8
AT1G06410	ATTPS7,trehalose-phosphatase/synthase 7,ATTPSA	1.18e-44	0.541788	0.25	0.15	3.7e-40	8
AT2G45820	Remorin family protein	4.15e-44	0.619917	0.287	0.182	1.3e-39	8
AT4G39330	ATCAD9	6e-43	0.540109	0.265	0.163	1.88e-38	8
AT2G41430	CID1,CTC-Interacting Domain 1,LSR1,LIGHT STRESS-REGULATED 1	1.56e-41	0.364058	0.666	0.537	4.88e-37	8
AT1G62770	Plant invertase/pectin methylesterase inhibitor superfamily protein	2.16e-41	0.509646	0.255	0.156	6.76e-37	8
AT4G31340	myosin heavy chain-like protein	4.85e-40	0.505402	0.289	0.186	1.52e-35	8
AT1G08190	ATVAM2,ATVPS41,VACUOLAR PROTEIN SORTING 41,VAM2,ZIP2,ZIGZAG SUPPRESSOR 2	5.03e-40	0.476994	0.26	0.161	1.58e-35	8
AT4G03430	STA1,STABILIZED 1	1.26e-39	0.461535	0.294	0.188	3.94e-35	8
AT2G45380	myeloid leukemia factor	7.12e-38	0.421517	0.298	0.194	2.23e-33	8
AT2G43160	ENTH/VHS family protein	9.53e-38	0.454712	0.283	0.182	2.99e-33	8
AT1G65960	glutamate decarboxylase 2	2.85e-37	0.495329	0.351	0.245	8.95e-33	8
AT5G37370	PRP38 family protein	1.41e-36	0.441244	0.265	0.17	4.42e-32	8
AT1G10890	arginine/glutamate-rich 1 protein	2.48e-36	0.338974	0.423	0.301	7.76e-32	8
AT1G76810	eukaryotic translation initiation factor 2 (eIF-2) family protein	3.05e-36	0.342084	0.559	0.432	9.57e-32	8
AT5G40890	ATCLC-A,chloride channel A,ATCLCA,CLCA,CHLORIDE CHANNEL A	3.45e-36	0.466258	0.331	0.226	1.08e-31	8
AT5G22920	AtRZPF34,CHYR1,CHY zinc-finger and RING protein 1,RZPF34,RING zinc-finger protein 34	5.43e-36	0.549083	0.261	0.169	1.7e-31	8
AT2G42840	protodermal factor 1	6.66e-36	0.807475	0.309	0.217	2.09e-31	8
AT3G48050	protein SUO	1.16e-35	0.399641	0.29	0.189	3.64e-31	8
AT5G54940	Translation initiation factor SUI1 family protein	6.09e-35	0.434423	0.318	0.216	1.91e-30	8
AT3G53420	AtPIP2	2.83e-34	0.324878	0.407	0.29	8.87e-30	8
AT5G08450	HDC1,Histone Deacetylation Complex 1,RXT3-like,RXT3-like	2.89e-34	0.336182	0.384	0.268	9.07e-30	8
AT2G32700	MUM1,MUCILAGE-MODIFIED 1	1.03e-33	0.424222	0.3	0.202	3.24e-29	8
AT5G11090	serine-rich protein-like protein	3.05e-33	0.327196	0.423	0.306	9.57e-29	8
AT3G62900	CW-type Zinc Finger	6.36e-33	0.368286	0.278	0.182	2e-28	8
AT3G17100	AIF3,ATBS1 Interacting Factor 3	6.46e-33	0.436647	0.321	0.222	2.03e-28	8
AT5G50000	Protein kinase superfamily protein	1.24e-32	0.398205	0.258	0.168	3.89e-28	8
AT4G32850	PAP(IV),poly(A) polymerase IV,PAPS4,poly(A) polymerase 4	2.85e-32	0.319877	0.432	0.314	8.94e-28	8
AT1G03060	BCHA1,Beach-Domain Homolog A1	6.03e-32	0.397646	0.287	0.191	1.89e-27	8
AT2G25850	poly(A) polymerase 2	6.6e-32	0.404342	0.293	0.197	2.07e-27	8
AT4G32060	calcium-binding EF hand family protein	7.5e-31	0.277241	0.496	0.375	2.35e-26	8
AT2G22795	hypothetical protein	2.29e-30	0.339938	0.443	0.331	7.18e-26	8
AT5G55790	hypothetical protein	6.44e-30	0.276501	0.347	0.241	2.02e-25	8
AT1G20970	calponin-like domain protein	2.27e-29	0.317802	0.33	0.229	7.12e-25	8
AT2G33435	RNA-binding (RRM/RBD/RNP motifs) family protein	1.71e-28	0.253197	0.41	0.299	5.35e-24	8
AT3G57410	ATVLN3	3.72e-28	0.367562	0.291	0.201	1.17e-23	8
AT5G53440	LOW protein: zinc finger CCCH domain protein	1.11e-27	0.359695	0.302	0.208	3.48e-23	8
AT3G01470	ATHB-1,homeobox 1,ATHB1,ARABIDOPSIS THALIANA HOMEOBOX 1,HAT5,HOMEODOMAIN PROTEIN FROM ARABIDOIPSIS THALIANA 5,HD-ZIP-1	1.86e-27	0.343498	0.393	0.293	5.83e-23	8
AT1G79830	golgin Putative 5	2.14e-27	0.316164	0.398	0.293	6.72e-23	8
AT5G27650	Tudor/PWWP/MBT superfamily protein	7.15e-24	0.276597	0.259	0.177	2.24e-19	8
AT1G76880	Duplicated homeodomain-like superfamily protein	1.11e-22	0.260681	0.317	0.229	3.48e-18	8
AT5G10430	ATAGP4	1.47e-21	0.427018	0.358	0.276	4.59e-17	8
AT4G19110	Protein kinase superfamily protein	3.45e-21	0.302838	0.331	0.246	1.08e-16	8
AT2G26980	SnRK3.17,SNF1-RELATED PROTEIN KINASE 3.17	1.3e-20	0.288289	0.307	0.227	4.09e-16	8
AT3G54810	GATA8,GATA TRANSCRIPTION FACTOR 8	2.99e-20	0.256702	0.272	0.195	9.38e-16	8
AT4G00730	AHDP,ARABIDOPSIS THALIANA HOMEODOMAIN PROTEIN	6.41e-20	0.266736	0.273	0.197	2.01e-15	8
AT1G03870	FASCICLIN-like arabinoogalactan 9	9.71e-19	0.350084	0.265	0.193	3.04e-14	8
AT4G32410	ANY1,anisotropy1,AtCESA1,CELLULOSE SYNTHASE 1,RSW1,RADIALLY SWOLLEN 1	1.36e-18	0.294778	0.351	0.27	4.25e-14	8
AT1G79280	AtTPR,TRANSLOCATED PROMOTER REGION	1.46e-17	0.287212	0.282	0.21	4.59e-13	8
AT4G27430	COP1-interacting protein 7	3.36e-17	0.263809	0.264	0.194	1.05e-12	8
AT1G70320	ubiquitin-protein ligase 2	2.73e-16	0.286584	0.337	0.262	8.56e-12	8
AT4G01290	chorismate synthase	6.01e-16	0.260275	0.273	0.205	1.88e-11	8
AT4G35100	PIP2	2.18e-14	0.328274	0.363	0.295	6.85e-10	8
AT1G52100	Mannose-binding lectin superfamily protein	0	3.12296	0.471	0.083	0	9
AT1G06080	AtADS1	0	2.64371	0.371	0.103	0	9
AT4G23680	Polyketide cyclase/dehydrase and lipid transport superfamily protein	0	2.53341	0.375	0.107	0	9
AT3G21090	ABC-2 type transporter family protein	0	2.42956	0.48	0.139	0	9
[truncated: 2,624 more rows]

## Sheet: annotations
Supplementary Table 4. Cluster markers identified from the re-clustered apical seedling dataset
cluster	cell type
0	Epidermal
1	Cortex
2	Mesophyll
3	Mesophyll
4	Atrichoblast
5	Vasculature
6	Cortex
7	unannoted	Possibly ethylene responsive cell state
8	Epidermal
9	Epidermal
10	Cortex
11	Xylem
12	Phloem
13	Vasculature
14	Endodermis
15	Procambium
16	Endodermis
17	S phase
18	Phloem companion
19	Xylem
20	Guard cells
21	Vascular

## Sheet: marker_literature
Supplementary Table 4. Cluster markers identified from the re-clustered apical seedling dataset
gene	Desc	p_val	avg_log2FC	pct.1	pct.2	p_val_adj	cluster	Cell type	Reference
AT5G57240	OSBP(oxysterol binding protein)-related protein 4C	0	2.40327	0.816	0.263	0	0
AT3G20395	RING/U-box superfamily protein	0	2.31891	0.408	0.082	0	0
AT2G15050	LTP7,lipid transfer protein 7	0	2.3023	0.565	0.152	0	0
AT5G22500	fatty acid reductase 1	0	2.22832	0.621	0.205	0	0
AT5G02540	NAD(P)-binding Rossmann-fold superfamily protein	0	2.00777	0.281	0.064	0	0
AT5G38200	Class I glutamine amidotransferase-like superfamily protein	0	1.89641	0.401	0.122	0	0
AT5G17700	MATE efflux family protein	0	1.8025	0.268	0.055	0	0
AT1G65920	Regulator of chromosome condensation (RCC1) family with FYVE zinc finger domain-containing protein	0	1.78507	0.394	0.115	0	0
AT1G65985	transmembrane protein, putative (DUF247)	0	1.69862	0.398	0.129	0	0
AT4G04890	protodermal factor 2	0	1.63113	0.431	0.154	0	0
AT1G20970	calponin-like domain protein	0	1.56552	0.478	0.207	0	0
AT1G65370	TRAF-like family protein	0	1.55831	0.322	0.119	0	0
AT2G22795	hypothetical protein	0	1.50869	0.614	0.305	0	0
AT2G33060	AtRLP27,receptor like protein 27	0	1.50472	0.261	0.069	0	0
AT2G39705	DVL11,DEVIL 11	0	1.50268	0.479	0.214	0	0
AT1G35115		0	1.43922	0.546	0.242	0	0
AT3G50240	ATP binding microtubule motor family protein	0	1.43886	0.282	0.086	0	0
AT3G21090	ABC-2 type transporter family protein	0	1.42633	0.356	0.134	0	0
AT1G17140	RIP1,ROP INTERACTIVE PARTNER 1	0	1.42046	0.299	0.108	0	0
AT3G24929	hypothetical protein	0	1.40426	0.642	0.311	0	0
AT4G36250	aldehyde dehydrogenase 3F1	0	1.40051	0.304	0.111	0	0
AT2G16586	transmembrane protein	0	1.30818	0.514	0.235	0	0
AT2G41540	6-phosphogluconate dehydrogenase family protein	0	1.29284	0.339	0.145	0	0
AT5G66310	ATP binding microtubule motor family protein	0	1.28657	0.478	0.229	0	0
AT3G25013	Synaptobrevin family protein	0	1.25137	0.329	0.134	0	0
AT5G16560	KAN1,KANADI 1	0	1.23864	0.374	0.169	0	0
AT2G01008	maternal effect embryo arrest protein	0	1.13141	0.653	0.391	0	0
AT3G15950	DNA topoisomerase-like protein	0	1.12499	0.602	0.324	0	0
AT1G20920	RCF1,regulator of CBF gene expression 1	0	0.830984	0.763	0.543	0	0
AT4G11610	C2 calcium/lipid-binding plant phosphoribosyltransferase family protein	0	1.56058	0.424	0.145	0	0
AT5G63650	SRK2H,SNF1-RELATED PROTEIN KINASE 2H	0	1.54342	0.554	0.282	0	0
AT1G41830	SKU5-similar 6	0	1.64142	0.451	0.163	0	0
AT4G27860	vacuolar iron transporter (VIT) family protein	0	1.3467	0.308	0.11	0	0
AT1G04680	Pectin lyase-like superfamily protein	0	1.64425	0.473	0.182	0	0
AT4G11610	C2 calcium/lipid-binding plant phosphoribosyltransferase family protein	0	1.56058	0.424	0.145	0	0
AT5G63650	SRK2H,SNF1-RELATED PROTEIN KINASE 2H	0	1.54342	0.554	0.282	0	0
AT3G16400	ATMLP-470,MYROSINASE-BINDING PROTEIN-LIKE PROTEIN-470,ATNSP1,NITRILE SPECIFIER PROTEIN 1	0	1.12974	0.749	0.51	0	0
AT2G26250	FDH,FIDDLEHEAD	0	1.79891	0.801	0.346	0	0
AT1G04250	AtIAA17,IAA17,indole-3-acetic acid inducible 17	0	1.17623	0.49	0.232	0	1	Adaxial Epidermis	Procko et al., 2022
AT3G05150	Major facilitator superfamily protein	0	1.67655	0.339	0.075	0	1	Cortex	Han et al., 2023
AT5G03150	C2H2-like zinc finger protein	0	2.26633	0.469	0.081	0	1	Cortex, Procambium	Kajala et al., 2021
AT1G78970	ATLUP1,ARABIDOPSIS THALIANA LUPEOL SYNTHASE 1	0	2.87475	0.511	0.056	0	1
AT5G40450	A-kinase anchor-like protein	0	2.57429	0.953	0.503	0	1
AT5G54250	ATCNGC4,cyclic nucleotide-gated cation channel 4,DND2,DEFENSE,NO DEATH 2,HLM1	0	2.43457	0.408	0.047	0	1
AT3G07010	Pectin lyase-like superfamily protein	0	2.33367	0.711	0.212	0	1
AT1G32170	XTR4,xyloglucan endotransglycosylase 4	0	2.11096	0.443	0.121	0	1
AT5G20250	RS6,raffinose synthase 6	0	2.04184	0.557	0.23	0	1
AT2G34070	TRICHOME BIREFRINGENCE-LIKE 37	0	2.02229	0.388	0.089	0	1
AT4G33740	myb-like protein X	0	1.93811	0.591	0.199	0	1
AT1G76240	DUF241 domain protein (DUF241)	0	1.92818	0.398	0.083	0	1
AT5G67385	Phototropic-responsive NPH3 family protein	0	1.91464	0.299	0.051	0	1
AT1G22530	PATELLIN 2	0	1.91097	0.675	0.294	0	1
AT2G35880	TPX2 (targeting protein for Xklp2) protein family	0	1.90748	0.651	0.224	0	1
AT5G41260	kinase with tetratricopeptide repeat domain-containing protein	0	1.87025	0.417	0.123	0	1
AT3G49220	Plant invertase/pectin methylesterase inhibitor superfamily	0	1.79052	0.728	0.27	0	1
AT1G61740	Sulfite exporter TauE/SafE family protein	0	1.78915	0.455	0.127	0	1
AT5G41790	COP1-interactive protein 1	0	1.78037	0.691	0.265	0	1
AT1G68560	ATXYL1,ALPHA-XYLOSIDASE 1,AXY3,altered xyloglucan 3,TRG1,thermoinhibition resistant germination 1	0	1.72788	0.653	0.293	0	1
AT3G06770	Pectin lyase-like superfamily protein	0	1.7263	0.365	0.093	0	1
AT3G16240	AQP1,ATTIP2	0	1.69724	0.747	0.349	0	1
AT3G04910	ATWNK1,ZIK4	0	1.66157	0.661	0.278	0	1
AT1G23060	hypothetical protein	0	1.65146	0.327	0.071	0	1
AT3G02170	TRM1,TON1 Recruiting Motif 1	0	1.62995	0.511	0.191	0	1
AT5G63810	AtBGAL10,Arabidopsis thaliana beta-galactosidase 10	0	1.62066	0.436	0.15	0	1
AT2G10940	Bifunctional inhibitor/lipid-transfer protein/seed storage 2S albumin superfamily protein	0	1.60767	0.638	0.298	0	1
AT5G07370	ATIPK2A,INOSITOL POLYPHOSPHATE KINASE 2 ALPHA,IMPK,inositol multi-phosphate kinase	0	1.56795	0.309	0.077	0	1
AT4G30290	ATXTH19,XYLOGLUCAN ENDOTRANSGLUCOSYLASE/HYDROLASE 19	0	1.55607	0.445	0.179	0	1
AT3G05920	Heavy metal transport/detoxification superfamily protein	0	1.50864	0.34	0.095	0	1
AT5G44020	HAD superfamily, subfamily IIIB acid phosphatase	0	1.49078	0.695	0.323	0	1
AT1G78260	RNA-binding (RRM/RBD/RNP motifs) family protein	0	1.48959	0.398	0.15	0	1
AT1G65840	ATPAO4,polyamine oxidase 4	0	1.47227	0.309	0.091	0	1
AT5G52280	Myosin heavy chain-related protein	0	1.44254	0.564	0.23	0	1
AT2G01850	ATXTH27,XTH27,XYLOGLUCAN ENDOTRANSGLUCOSYLASE/HYDROLASE 27	0	1.41907	0.276	0.075	0	1
AT1G67230	AtLINC1,CRWN1,CROWDED NUCLEI 1,KAKU2,(Japanese for nucleus) 2	0	1.41252	0.716	0.383	0	1
AT2G22970	serine carboxypeptidase-like 11	0	1.4069	0.384	0.129	0	1
AT1G33240	AT-GTL1,GT2-LIKE 1,ATGTL1	0	1.4054	0.554	0.231	0	1
AT5G51780	basic helix-loop-helix (bHLH) DNA-binding superfamily protein	0	1.40521	0.255	0.07	0	1
AT3G15540	MSG2,MASSUGU 2	0	1.39912	0.305	0.091	0	1
AT2G20670	sugar phosphate exchanger, putative (DUF506)	0	1.38435	0.411	0.158	0	1
AT5G11000	hypothetical protein (DUF868)	0	1.34157	0.264	0.072	0	1
AT4G32070	Octicosapeptide/Phox/Bem1p (PB1) domain-containing protein / tetratricopeptide repeat (TPR)-containing protein	0	1.34033	0.402	0.156	0	1
AT1G22330	RNA-binding (RRM/RBD/RNP motifs) family protein	0	1.30946	0.369	0.131	0	1
AT2G41760	amino-terminal glutamine amidohydrolase	0	1.30812	0.402	0.15	0	1
AT5G61960	AML1,MEI2-like protein 1	0	1.2932	0.498	0.216	0	1
AT3G58120	Basic-leucine zipper (bZIP) transcription factor family protein	0	1.28714	0.415	0.168	0	1
AT2G46970	phytochrome interacting factor 3-like 1	0	1.284	0.391	0.144	0	1
AT1G23030	ARM repeat superfamily protein	0	1.26648	0.315	0.106	0	1
AT3G23050	AXR2,AUXIN RESISTANT 2	0	1.26536	0.662	0.347	0	1
AT3G28180	ATCSLC04,Cellulose-synthase-like C4,ATCSLC4,CSLC4,CELLULOSE-SYNTHASE LIKE C4	0	1.24577	0.395	0.161	0	1
AT2G46330	ATAGP16	0	1.23299	0.474	0.212	0	1
AT2G42040	WRC protein	0	1.22807	0.267	0.083	0	1
AT3G04730	indoleacetic acid-induced protein 16	0	1.22307	0.616	0.307	0	1
AT5G13460	IQ-domain 11	0	1.21015	0.299	0.097	0	1
AT5G48900	Pectin lyase-like superfamily protein	0	1.17826	0.587	0.302	0	1
AT4G30190	AHA2,H(+)-ATPase 2,PMA2,PLASMA MEMBRANE PROTON ATPASE 2	0	1.0367	0.714	0.434	0	1
AT4G20260	ATPCAP1,ARABIDOPSIS THALIANA PLASMA-MEMBRANE ASSOCIATED CATION-BINDING PROTEIN 1,MDP25,microtubule-destabilizing protein 25	0	1.94728	0.78	0.391	0	1
AT5G49360	ATBXL1,BETA-XYLOSIDASE 1	0	1.94181	0.712	0.312	0	1
AT2G38170	ATCAX1,RCI4,RARE COLD INDUCIBLE 4	0	1.68804	0.404	0.132	0	1
AT1G30690	Sec14p-like phosphatidylinositol transfer family protein	0	1.92085	0.456	0.134	0	1
AT2G39010	PIP2	0	2.29622	0.679	0.214	0	1
AT3G14840	LIK1,LysM RLK1-interacting kinase 1	0	1.68238	0.639	0.262	0	1
AT1G03870	FASCICLIN-like arabinoogalactan 9	0	1.41904	0.413	0.178	0	1
AT1G72150	PATELLIN 1	0	1.32902	0.732	0.414	0	1
AT2G46710	Rho GTPase activating protein with PAK-box/P21-Rho-binding domain-containing protein	0	1.60898	0.509	0.176	0	1
AT5G23210	serine carboxypeptidase-like 34	0	1.966	0.442	0.105	0	1
AT5G24580	Heavy metal transport/detoxification superfamily protein	0	2.77247	0.44	0.064	0	1
AT5G52882	P-loop containing nucleoside triphosphate hydrolases superfamily protein	0	1.68713	0.412	0.121	0	1
AT3G28860	ATABCB19,Arabidopsis thaliana ATP-binding cassette B19,ATMDR1,ATMDR11,MULTIDRUG RESISTANCE PROTEIN 11,ATPGP19,MDR1,MDR11,PGP19,P-GLYCOPROTEIN 19	0	1.36068	0.51	0.239	0	1
AT1G25230	Calcineurin-like metallo-phosphoesterase superfamily protein	0	1.45654	0.466	0.178	0	1
AT1G04240	IAA3,indole-3-acetic acid inducible 3	0	1.54425	0.401	0.128	0	1
AT2G43150	Proline-rich extensin-like family protein	0	1.42386	0.602	0.27	0	2	Bundle Sheath	Procko et al., 2022
AT1G67090	ribulose bisphosphate carboxylase small chain 1A	0	0.965235	0.761	0.482	0	2	differentiating mesophyll-mature mesophyll	Sawchuk et al., 2008
AT1G09310	plant/protein (Protein of unknown function, DUF538)	0	1.29609	0.621	0.373	0	2	Epidermis	Kim et al., 2021
AT4G27090	Ribosomal protein L14	0	1.53785	0.369	0.152	0	2	Vasculature	Berkowitz et al., 2021
AT3G21720	isocitrate lyase	0	2.54232	0.807	0.294	0	2
AT5G14330	transmembrane protein	0	2.37459	0.283	0.031	0	2
AT5G46900	Bifunctional inhibitor/lipid-transfer protein/seed storage 2S albumin superfamily protein	0	2.0036	0.264	0.067	0	2
AT5G03860	malate synthase	0	1.96994	0.282	0.054	0	2
AT3G28550	Proline-rich extensin-like family protein	0	1.91955	0.257	0.047	0	2
AT3G56020	Ribosomal protein L41 family	0	1.91626	0.348	0.099	0	2
AT5G27660	AtPARK13,Arabidopsis PARK13 homolog,PARK13	0	1.90627	0.352	0.11	0	2
AT1G56045	Ribosomal protein L41 family	0	1.88353	0.372	0.118	0	2
AT5G40730	ATAGP24,ARABIDOPSIS THALIANA ARABINOGALACTAN PROTEIN 24	0	1.85434	0.623	0.27	0	2
AT1G21310	ATEXT3,extensin 3,RSH,ROOT-SHOOT-HYPOCOTYL DEFECTIVE	0	1.79651	0.489	0.16	0	2
AT1G66200	ATGSR2,glutamine synthase clone F11,GLN1	0	1.76775	0.399	0.128	0	2
AT1G51650	ATP synthase epsilon chain	0	1.72444	0.316	0.105	0	2
AT5G59613	ATP synthase	0	1.72217	0.399	0.161	0	2
AT1G76930	ATEXT1,EXTENSIN 1,ATEXT4,extensin 4,EXT1,extensin 1,ORG5,OBP3-RESPONSIVE GENE 5	0	1.71255	0.501	0.175	0	2
AT4G39200	Ribosomal protein S25 family protein	0	1.70835	0.496	0.22	0	2
AT3G08520	Ribosomal protein L41 family	0	1.70507	0.28	0.085	0	2
AT2G40205	Ribosomal protein L41 family	0	1.66578	0.258	0.074	0	2
AT3G52590	EMB2167,EMBRYO DEFECTIVE 2167,ERD16,EARLY-RESPONSIVE TO DEHYDRATION 16,HAP4,HAPLESS 4	0	1.63265	0.342	0.12	0	2
AT3G04400	Ribosomal protein L14p/L23e family protein	0	1.5977	0.37	0.156	0	2
AT3G08580	ADP/ATP carrier 1	0	1.57904	0.54	0.274	0	2
AT3G60245	Zinc-binding ribosomal protein family protein	0	1.55298	0.445	0.204	0	2
AT5G20290	Ribosomal protein S8e family protein	0	1.51019	0.433	0.206	0	2
AT5G60390	GTP binding Elongation factor Tu family protein	0	1.47074	0.6	0.309	0	2
AT1G07590	Tetratricopeptide repeat (TPR)-like superfamily protein	0	1.07523	0.667	0.371	0	2
AT3G13520	ATAGP12	0	1.94024	0.656	0.294	0	2
AT2G38530	LP2,cdf3,cell growth defect factor-3	0	1.4734	0.906	0.614	0	2
AT3G62250	ubiquitin 5	0	1.72783	0.363	0.148	0	2
AT3G06700	Ribosomal L29e protein family	0	1.86401	0.391	0.141	0	2
AT4G31985	Ribosomal protein L39 family protein	0	1.62541	0.298	0.101	0	2
AT4G34870	ATCYP1,ARABIDOPSIS THALIANA CYCLOPHILIN 1	0	1.70747	0.403	0.176	0	2
AT3G54580	Proline-rich extensin-like family protein	0	2.37961	0.35	0.055	0	2
AT1G52300	Zinc-binding ribosomal protein family protein	0	1.591	0.362	0.144	0	2
AT3G08940	light harvesting complex photosystem II	0	1.67842	0.624	0.097	0	3	differentiating mesophyll-mature mesophyll	Sawchuk et al., 2008, Delannoy et al., 2023
AT1G01320	Tetratricopeptide repeat (TPR)-like superfamily protein	0	0.429073	0.74	0.239	0	3	Epidermal	Illouz-Eliaz et al., 2025
AT3G01500	ATBCA1,BETA CARBONIC ANHYDRASE 1,ATSABP3,ARABIDOPSIS THALIANA SALICYLIC ACID-BINDING PROTEIN 3,SABP3,SALICYLIC ACID-BINDING PROTEIN 3	0	0.871814	0.299	0.05	0	3	Mesophyll	Endo et al., 2014
AT1G79040	photosystem II subunit R	0	1.26378	0.611	0.14	0	3	Mesophyll	Illouz-Eliaz et al., 2025
AT4G33010	AtGLDP1,glycine decarboxylase P-protein 1	0	0.897665	0.289	0.045	0	3	Mesophyll	Illouz-Eliaz et al., 2025
AT1G01320	Tetratricopeptide repeat (TPR)-like superfamily protein	0	0.429073	0.74	0.239	0	3	Mesophyll	Illouz-Eliaz et al., 2025
AT1G29910	AB180,LHCB1.2,LIGHT HARVESTING CHLOROPHYLL A/B BINDING PROTEIN 1.2	0	0.910686	0.255	0.042	0	3	Mesophyll	Ranjan et al., 2011; Endo et al., 2007; Susek et al., 1993
AT4G10340	light harvesting complex of photosystem II 5	0	1.16136	0.643	0.162	0	3	pre-mesophyll-differentiating mesophyll-mature mesophyll	Sawchuk et al., 2008
AT5G01530	light harvesting complex photosystem II	0	0.921333	0.422	0.099	0	3	pre-mesophyll-differentiating mesophyll-mature mesophyll	Sawchuk et al., 2008
AT2G05100	LHCB2,LIGHT-HARVESTING CHLOROPHYLL B-BINDING 2	0	1.15101	0.262	0.025	0	3	pre-mesophyll-differentiating mesophyll-mature mesophyll	Sawchuk et al., 2008; Endo et al., 2014, Vong et al., 2024
AT4G26850	GDP-L-galactose phosphorylase 1	0	0.92457	0.315	0.052	0	3	Vasculature	Berkowitz et al., 2021
AT4G24770	ATRBP31,ARABIDOPSIS THALIANA RNA BINDING PROTEIN,APPROXIMATELY 31 KD,ATRBP33,CP31	0	0.500613	0.325	0.088	0	3	Vasculature	Berkowitz et al., 2021
AT5G03545	AT4,ATIPS2,INDUCED BY PI STARVATION 2	0	2.15787	0.547	0.047	0	3
AT5G20630	ATGER3,ARABIDOPSIS THALIANA GERMIN 3,GLP3A,GLP3B,GLP3,GERMIN-LIKE PROTEIN 3	0	1.99211	0.62	0.079	0	3
AT5G14740	BETA CA2,BETA CARBONIC ANHYDRASE 2,CA18,CARBONIC ANHYDRASE 18	0	1.96227	0.964	0.311	0	3
AT1G74470	Pyridine nucleotide-disulfide oxidoreductase family protein	0	1.80705	0.848	0.199	0	3
AT1G67090	ribulose bisphosphate carboxylase small chain 1A	0	1.78223	0.982	0.463	0	3
AT1G29930	AB140,CAB140,CHLOROPHYLL A/B PROTEIN 140,LHCB1.3,LIGHT-HARVESTING CHLOROPHYLL A/B-PROTEIN 1.3	0	1.638	0.977	0.479	0	3
AT5G02380	metallothionein 2B	0	1.62371	0.648	0.154	0	3
AT4G14130	XTR7,xyloglucan endotransglycosylase 7	0	1.61155	0.925	0.307	0	3
AT1G12080	Vacuolar calcium-binding protein-like protein	0	1.53591	0.825	0.296	0	3
AT1G55670	photosystem I subunit G	0	1.46452	0.608	0.114	0	3
AT5G66570	MSP-1,MANGANESE-STABILIZING PROTEIN 1,OE33,OXYGEN EVOLVING COMPLEX 33 KILODALTON PROTEIN,OEE1,33 KDA OXYGEN EVOLVING POLYPEPTIDE 1,OEE33,OXYGEN EVOLVING ENHANCER PROTEIN 33,PSBO-1,PS II OXYGEN-EVOLVING COMPLEX 1	0	1.45557	0.708	0.158	0	3
AT5G15230	GAST1 protein homolog 4	0	1.45503	0.986	0.671	0	3
AT5G38420	Ribulose bisphosphate carboxylase (small chain) family protein	0	1.44262	0.772	0.2	0	3
AT1G28330	AtDRM1,DRM1,DORMANCY-ASSOCIATED PROTEIN 1	0	1.43663	0.958	0.407	0	3
AT5G47110	Chlorophyll A-B binding family protein	0	1.38438	0.602	0.112	0	3
AT1G61520	PSI type III chlorophyll a/b-binding protein	0	1.334	0.498	0.089	0	3
AT1G15820	CP24	0	1.31692	0.476	0.082	0	3
AT4G34620	small subunit ribosomal protein 16	0	1.31652	0.697	0.158	0	3
AT3G29240	PPR containing protein (DUF179)	0	1.2887	0.49	0.08	0	3
AT4G27440	protochlorophyllide oxidoreductase B	0	1.27328	0.849	0.258	0	3
AT3G22120	cell wall-plasma membrane linker protein	0	1.27295	0.685	0.163	0	3
AT4G02770	photosystem I subunit D-1	0	1.25909	0.409	0.062	0	3
AT1G32060	phosphoribulokinase	0	1.25766	0.47	0.074	0	3
AT5G54190	protochlorophyllide oxidoreductase A	0	1.24332	0.65	0.136	0	3
AT1G60950	2Fe-2S ferredoxin-like superfamily protein	0	1.22808	0.469	0.084	0	3
AT2G34420	LHCB1.5,PHOTOSYSTEM II LIGHT HARVESTING COMPLEX GENE 1.5	0	1.21719	0.674	0.154	0	3
AT3G14420	Aldolase-type TIM barrel family protein	0	1.20986	0.407	0.055	0	3
AT4G29020	glycine-rich protein	0	1.20753	0.7	0.202	0	3
AT2G21660	ATGRP7,GLYCINE RICH PROTEIN 7,CCR2,cold,circadian rhythm,and rna binding 2,GR-RBP7,GLYCINE-RICH RNA-BINDING PROTEIN 7	0	1.20488	0.985	0.678	0	3
AT1G06680	OE23,OXYGEN EVOLVING COMPLEX SUBUNIT 23 KDA,OEE2,OXYGEN-EVOLVING ENHANCER PROTEIN 2,PSII-P,PHOTOSYSTEM II SUBUNIT P	0	1.19141	0.616	0.141	0	3
AT3G16640	AtTCTP2	0	1.17028	0.96	0.484	0	3
AT4G34881	transmembrane protein	0	1.16856	0.768	0.219	0	3
AT5G13630	ABAR,ABA-BINDING PROTEIN,CCH1,CCH,CONDITIONAL CHLORINA,CHLH,H SUBUNIT OF MG-CHELATASE	0	1.16689	0.47	0.085	0	3
AT4G12800	photosystem I subunit l	0	1.16295	0.487	0.096	0	3
AT5G38410	Ribulose bisphosphate carboxylase (small chain) family protein	0	1.10606	0.812	0.276	0	3
AT2G06520	photosystem II subunit X	0	1.10411	0.437	0.086	0	3
AT5G54270	light-harvesting chlorophyll B-binding protein 3	0	1.09202	0.517	0.108	0	3
AT5G20150	ATSPX1,ARABIDOPSIS THALIANA SPX DOMAIN GENE 1	0	1.08747	0.31	0.039	0	3
AT1G20340	PETE2,PLASTOCYANIN 2	0	1.08244	0.374	0.069	0	3
AT4G39260	ATGRP8,GLYCINE-RICH PROTEIN 8,GR-RBP8,glycine-rich RNA-binding protein 8,GRP8	0	1.07645	0.887	0.35	0	3
AT3G26650	glyceraldehyde 3-phosphate dehydrogenase A subunit	0	1.03628	0.552	0.128	0	3
AT2G42840	protodermal factor 1	0	1.03567	0.626	0.186	0	3
AT2G30570	photosystem II reaction center W	0	1.03474	0.402	0.079	0	3
AT2G26500	cytochrome b6f complex subunit (petM)	0	1.00316	0.466	0.1	0	3
AT4G15560	AtCLA1,CLA,DEF,DXPS2,1-DEOXY-D-XYLULOSE 5-PHOSPHATE SYNTHASE 2,DXS1,1-deoxy-D-xylulose 5-phosphate (DXP) synthase 1,DXS,1-DEOXY-D-XYLULOSE 5-PHOSPHATE SYNTHASE	0	0.980501	0.485	0.105	0	3
AT5G19120	Eukaryotic aspartyl protease family protein	0	0.977995	0.457	0.092	0	3
AT4G28750	Photosystem I reaction centre subunit IV / PsaE protein	0	0.976954	0.316	0.058	0	3
AT4G14960	Tubulin/FtsZ family protein	0	0.976911	0.788	0.268	0	3
AT5G64260	EXORDIUM like 2	0	0.95997	0.631	0.17	0	3
AT1G08380	photosystem I subunit O	0	0.957891	0.447	0.097	0	3
AT3G10985	ATWI-12,ARABIDOPSIS THALIANA WOUND-INDUCED PROTEIN 12,WI12,WOUND-INDUCED PROTEIN 12	0	0.95769	0.511	0.116	0	3
AT1G06040	BBX24,B-box domain protein 24	0	0.954363	0.337	0.055	0	3
AT3G16140	photosystem I subunit H-1	0	0.940752	0.423	0.089	0	3
AT4G38970	AtFBA2	0	0.938567	0.38	0.075	0	3
AT3G27850	ribosomal protein L12-C	0	0.935629	0.491	0.112	0	3
AT5G21020	transmembrane protein	0	0.935297	0.697	0.201	0	3
AT1G04820	TOR2,TORTIFOLIA 2	0	0.921016	0.741	0.247	0	3
AT1G11860	Glycine cleavage T-protein family	0	0.91843	0.438	0.095	0	3
AT5G48180	AtNSP5	0	0.917199	0.559	0.152	0	3
AT5G62280	DUF1442 family protein (DUF1442)	0	0.915743	0.628	0.165	0	3
AT1G67910	hypothetical protein	0	0.914789	0.58	0.141	0	3
AT1G14890	Plant invertase/pectin methylesterase inhibitor superfamily protein	0	0.909639	0.282	0.04	0	3
AT3G12120	AtFAD2	0	0.907549	0.809	0.298	0	3
AT3G21055	photosystem II subunit T	0	0.903249	0.352	0.068	0	3
AT1G73120	F-box/RNI superfamily protein	0	0.898162	0.512	0.121	0	3
AT2G33800	Ribosomal protein S5 family protein	0	0.884823	0.347	0.064	0	3
AT4G01310	Ribosomal L5P family protein	0	0.881512	0.343	0.065	0	3
AT5G53300	ubiquitin-conjugating enzyme 10	0	0.879263	0.861	0.342	0	3
AT1G42970	glyceraldehyde-3-phosphate dehydrogenase B subunit	0	0.873324	0.365	0.072	0	3
AT3G48690	alpha/beta-Hydrolases superfamily protein	0	0.870441	0.298	0.047	0	3
AT1G77760	GNR1,NR1,NITRATE REDUCTASE 1	0	0.868934	0.475	0.108	0	3
AT2G47400	CP12,CP12 DOMAIN-CONTAINING PROTEIN 1	0	0.865269	0.619	0.18	0	3
AT1G50010	tubulin alpha-2 chain	0	0.861286	0.747	0.258	0	3
AT1G30380	photosystem I subunit K	0	0.859051	0.315	0.063	0	3
AT2G02100	PDF2.2	0	0.845106	0.502	0.13	0	3
AT2G27385	Pollen Ole e 1 allergen and extensin family protein	0	0.843823	0.286	0.046	0	3
AT3G56940	ACSF,CHL27	0	0.841056	0.327	0.062	0	3
AT2G24270	aldehyde dehydrogenase 11A3	0	0.840767	0.422	0.088	0	3
AT5G04140	FD-GOGAT,FERREDOXIN-DEPENDENT GLUTAMATE SYNTHASE,GLS1,FERREDOXIN-DEPENDENT GLUTAMATE SYNTHASE 1,GLUS	0	0.834434	0.321	0.059	0	3
AT5G09660	peroxisomal NAD-malate dehydrogenase 2	0	0.831882	0.321	0.054	0	3
AT2G36080	NGAL1,NGATHA-Like 1	0	0.828306	0.562	0.181	0	3
AT5G50920	ATHSP93-V,CLPC,DCA1,DE-REGULATED CAO ACCUMULATION 1,HSP93-V,HEAT SHOCK PROTEIN 93-V	0	0.821333	0.589	0.171	0	3
AT4G38680	ATCSP2,ARABIDOPSIS THALIANA COLD SHOCK PROTEIN 2,CSDP2,COLD SHOCK DOMAIN PROTEIN 2,CSP2,COLD SHOCK PROTEIN 2	0	0.817555	0.431	0.106	0	3
AT5G62350	Plant invertase/pectin methylesterase inhibitor superfamily protein	0	0.813103	0.373	0.078	0	3
AT5G35630	ATGSL1,GLUTAMINE SYNTHETASE LIKE 1,GLN2,GLUTAMINE SYNTHETASE 2	0	0.795551	0.484	0.125	0	3
AT1G29070	Ribosomal protein L34	0	0.789105	0.338	0.072	0	3
AT2G28000	CH-CPN60A,CHLOROPLAST CHAPERONIN 60ALPHA,Cpn60alpha1,chaperonin-60alpha1,SLP,SCHLEPPERLESS	0	0.788127	0.467	0.112	0	3
AT4G23630	RTNLB1,Reticulan like protein B1	0	0.78575	0.495	0.132	0	3
AT4G29060	elongation factor Ts family protein	0	0.784715	0.513	0.129	0	3
AT3G54400	Eukaryotic aspartyl protease family protein	0	0.782318	0.31	0.064	0	3
AT5G15780	Pollen Ole e 1 allergen and extensin family protein	0	0.780746	0.255	0.042	0	3
AT5G19940	Plastid-lipid associated protein PAP / fibrillin family protein	0	0.775733	0.344	0.074	0	3
AT3G18530	ARM repeat superfamily protein	0	0.774504	0.382	0.074	0	3
AT1G23310	AOAT1,ALANINE-2-OXOGLUTARATE AMINOTRANSFERASE 1,GGAT1,GLUTAMATE:GLYOXYLATE AMINOTRANSFERASE 1	0	0.766955	0.419	0.095	0	3
AT2G05380	glycine-rich protein 3 short isoform	0	0.766583	0.974	0.635	0	3
AT1G51400	Photosystem II 5 kD protein	0	0.764516	0.26	0.049	0	3
AT1G05190	Ribosomal protein L6 family	0	0.756339	0.33	0.072	0	3
AT5G26742	AtRH3,RH3	0	0.747065	0.352	0.078	0	3
AT3G61470	photosystem I light harvesting complex protein	0	0.741072	0.369	0.092	0	3
AT1G15500	TLC ATP/ADP transporter	0	0.741	0.458	0.114	0	3
AT3G56910	plastid-specific 50S ribosomal protein 5	0	0.740588	0.47	0.129	0	3
AT4G13940	ATSAHH1,S-ADENOSYL-L-HOMOCYSTEIN HYDROLASE 1,EMB1395,EMBRYO DEFECTIVE 1395,MEE58,MATERNAL EFFECT EMBRYO ARREST 58,SAH1,SAHH1,S-ADENOSYL-L-HOMOCYSTEIN HYDROLASE 1	0	0.738701	0.913	0.456	0	3
AT3G46780	plastid transcriptionally active 16	0	0.73774	0.277	0.051	0	3
AT5G28840	GDP-D-mannose 3',5'-epimerase	0	0.734664	0.428	0.103	0	3
AT3G12780	phosphoglycerate kinase 1	0	0.73174	0.328	0.073	0	3
AT5G24490	30S ribosomal protein	0	0.727026	0.334	0.073	0	3
AT5G06980	LNK4,night light-inducible and clock-regulated 4	0	0.726433	0.326	0.076	0	3
AT4G25100	ATFSD1,ARABIDOPSIS FE SUPEROXIDE DISMUTASE 1	0	0.722853	0.457	0.125	0	3
AT5G22880	H2B,HISTONE H2B	0	0.717187	0.31	0.072	0	3
AT1G06360	Fatty acid desaturase family protein	0	0.716298	0.262	0.048	0	3
AT1G79850	CS17,PDE347,PIGMENT DEFECTIVE 347,PRPS17,PLASTID RIBOSOMAL SMALL SUBUNIT PROTEIN 17	0	0.716261	0.283	0.062	0	3
AT1G49600	ATRBP47A,RNA-binding protein 47A	0	0.707988	0.394	0.097	0	3
AT1G12900	glyceraldehyde 3-phosphate dehydrogenase A subunit 2	0	0.706134	0.281	0.06	0	3
AT1G78630	Ribosomal protein L13 family protein	0	0.703067	0.315	0.071	0	3
AT2G01450	ATMPK17,MAP kinase 17	0	0.700022	0.965	0.551	0	3
AT1G22430	GroES-like zinc-binding dehydrogenase family protein	0	0.691687	0.339	0.069	0	3
AT1G74970	TWN3	0	0.690706	0.262	0.053	0	3
AT4G32260	ATPase, F0 complex, subunit B/B', bacterial/chloroplast	0	0.686338	0.443	0.119	0	3
AT4G17730	ATSYP23	0	0.681338	0.368	0.089	0	3
AT5G60390	GTP binding Elongation factor Tu family protein	0	0.678987	0.772	0.294	0	3
AT1G75780	tubulin beta-1 chain	0	0.677695	0.45	0.131	0	3
AT3G09390	ATMT-1,ARABIDOPSIS THALIANA METALLOTHIONEIN-1,ATMT-K,ARABIDOPSIS THALIANA METALLOTHIONEIN-K	0	0.667911	0.478	0.13	0	3
AT2G13360	AGT1,ALANINE:GLYOXYLATE AMINOTRANSFERASE 1,SGAT,L-serine:glyoxylate aminotransferase	0	0.667906	0.311	0.068	0	3
AT2G35370	glycine decarboxylase complex H	0	0.664266	0.284	0.058	0	3
AT2G28840	hypothetical protein	0	0.662349	0.711	0.263	0	3
AT3G18050	GPI-anchored protein	0	0.65878	0.293	0.063	0	3
AT5G62700	tubulin beta chain 3	0	0.65711	0.572	0.188	0	3
AT5G16110	hypothetical protein	0	0.650093	0.578	0.181	0	3
AT5G02020	E3 ubiquitin-protein ligase RLIM-like protein	0	0.649733	0.495	0.138	0	3
AT5G62690	tubulin beta chain 2	0	0.6472	0.451	0.132	0	3
AT2G43910	ATHOL1	0	0.646457	0.344	0.079	0	3
AT1G70710	ATGH9B1,glycosyl hydrolase 9B1,CEL1,CELLULASE 1	0	0.646203	0.353	0.082	0	3
AT1G65370	TRAF-like family protein	0	0.643428	0.415	0.116	0	3
AT3G14415	Aldolase-type TIM barrel family protein	0	0.641569	0.385	0.096	0	3
AT4G20360	ATRAB8D,ATRABE1B,RAB GTPase homolog E1B	0	0.640228	0.347	0.091	0	3
AT4G37300	maternal effect embryo arrest 59	0	0.634702	0.487	0.141	0	3
AT1G09570	FHY2,FAR RED ELONGATED HYPOCOTYL 2,FRE1,FAR RED ELONGATED 1,HY8,ELONGATED HYPOCOTYL 8	0	0.630737	0.687	0.256	0	3
AT5G27890	hypothetical protein	0	0.62719	0.367	0.074	0	3
AT1G52190	AtNPF1.2,NPF1.2,NRT1/ PTR family 1.2,NRT1.11,nitrate transporter 1.11	0	0.619815	0.357	0.103	0	3
AT4G34870	ATCYP1,ARABIDOPSIS THALIANA CYCLOPHILIN 1	0	0.615648	0.525	0.166	0	3
AT2G28800	63 kDa inner membrane family protein	0	0.614652	0.33	0.082	0	3
AT5G02500	AT-HSC70-1,ARABIDOPSIS THALIANA HEAT SHOCK COGNATE PROTEIN 70-1,AtHsp70-1,HSC70,HEAT SHOCK COGNATE PROTEIN 70,HSP70-1,HEAT SHOCK PROTEIN 70-1	0	0.595107	0.925	0.517	0	3
AT1G75350	Ribosomal protein L31	0	0.592483	0.262	0.059	0	3
AT3G60750	AtTKL1,TKL1,transketolase 1	0	0.592169	0.406	0.117	0	3
AT3G25920	ribosomal protein L15	0	0.591079	0.28	0.065	0	3
AT4G15545	PH-response transcription factor	0	0.588482	0.473	0.138	0	3
AT1G01780	GATA type zinc finger transcription factor family protein	0	0.584966	0.267	0.057	0	3
AT1G07920	GTP binding Elongation factor Tu family protein	0	0.577065	0.493	0.154	0	3
AT3G63490	PRPL1,plastid ribosomal protein L1	0	0.573437	0.357	0.093	0	3
AT4G16500	AtCYS4,CYS4,phytocystatin 4	0	0.571407	0.429	0.126	0	3
AT2G47780	Rubber elongation factor protein (REF)	0	0.571031	0.34	0.081	0	3
AT1G78040	Pollen Ole e 1 allergen and extensin family protein	0	0.57096	0.722	0.301	0	3
AT1G15690	Inorganic H pyrophosphatase family protein	0	0.57038	0.675	0.252	0	3
AT5G19510	Translation elongation factor EF1B/ribosomal protein S6 family protein	0	0.569257	0.499	0.155	0	3
AT2G26330	QRP1,QUANTITATIVE RESISTANCE TO PLECTOSPHAERELLA 1	0	0.566169	0.326	0.079	0	3
AT3G12820	AtMYB10,myb domain protein 10	0	0.556294	0.254	0.051	0	3
AT2G47440	Tetratricopeptide repeat (TPR)-like superfamily protein	0	0.55401	0.433	0.143	0	3
AT3G54210	Ribosomal protein L17 family protein	0	0.550857	0.292	0.075	0	3
AT3G08510	ATPLC2,phospholipase C 2	0	0.549798	0.368	0.103	0	3
AT2G46820	CURT1B,CURVATURE THYLAKOID 1B,PSAP,PTAC8,PLASTID TRANSCRIPTIONALLY ACTIVE 8,TMP14,THYLAKOID MEMBRANE PHOSPHOPROTEIN OF 14 KDA	0	0.54941	0.302	0.077	0	3
AT2G45470	AGP8,ARABINOGALACTAN PROTEIN 8	0	0.547497	0.304	0.08	0	3
AT1G70210	ATCYCD1	0	0.547494	0.416	0.117	0	3
AT5G11420	transmembrane protein, putative (Protein of unknown function, DUF642)	0	0.547046	0.512	0.178	0	3
AT4G03280	PGR1,PROTON GRADIENT REGULATION 1	0	0.546732	0.253	0.059	0	3
AT1G26850	S-adenosyl-L-methionine-dependent methyltransferases superfamily protein	0	0.544927	0.461	0.145	0	3
AT3G61460	brassinosteroid-responsive RING-H2	0	0.54257	0.268	0.06	0	3
AT4G16760	ATACX1	0	0.541834	0.482	0.15	0	3
AT4G23680	Polyketide cyclase/dehydrase and lipid transport superfamily protein	0	0.539892	0.382	0.098	0	3
AT2G33450	Ribosomal L28 family	0	0.537545	0.257	0.06	0	3
AT3G02040	AtGDPD1,GDPD1,Glycerophosphodiester phosphodiesterase 1	0	0.537097	0.267	0.064	0	3
AT1G52740	histone H2A protein 9	0	0.532977	0.352	0.099	0	3
AT4G35100	PIP2	0	0.530593	0.702	0.263	0	3
AT5G23860	tubulin beta 8	0	0.529661	0.291	0.082	0	3
AT1G65260	VIPP1,VESICLE-INDUCING PROTEIN IN PLASTIDS 1	0	0.529168	0.289	0.071	0	3
AT2G37640	Barwin-like endoglucanases superfamily protein	0	0.528219	0.552	0.202	0	3
AT2G22170	Lipase/lipooxygenase, PLAT/LH2 family protein	0	0.528055	0.492	0.154	0	3
AT2G36460	Aldolase superfamily protein	0	0.526535	0.303	0.077	0	3
AT3G48560	AHAS,ACETOHYDROXY ACID SYNTHASE,ALS,ACETOLACTATE SYNTHASE,IMR1,IMIDAZOLE RESISTANT 1,TZP5,TRIAZOLOPYRIMIDINE RESISTANT 5	0	0.523871	0.282	0.072	0	3
AT1G05870	hypothetical protein (DUF1685)	0	0.52299	0.295	0.077	0	3
AT2G39730	rubisco activase	0	0.522807	0.319	0.091	0	3
AT3G53500	At-RS2Z,arginine/serine-rich zinc knuckle-containing protein 32,RSZ32,arginine/serine-rich zinc knuckle-containing protein 32	0	0.518622	0.477	0.159	0	3
AT4G35750	SEC14 cytosolic factor family protein / phosphoglyceride transfer family protein	0	0.51818	0.742	0.306	0	3
AT1G80920	Chaperone DnaJ-domain superfamily protein	0	0.517111	0.392	0.118	0	3
AT5G57660	ATCOL5,BBX6,B-box domain protein 6	0	0.516502	0.367	0.107	0	3
AT5G55730	FASCICLIN-like arabinogalactan 1	0	0.513525	0.32	0.086	0	3
AT4G40040	H3.3,histone 3.3	0	0.512232	0.594	0.214	0	3
AT1G07820	Histone superfamily protein	0	0.51183	0.267	0.075	0	3
AT5G64940	ATATH13,ARABIDOPSIS THALIANA ABC2 HOMOLOG 13,ATOSA1,A. THALIANA OXIDATIVE STRESS-RELATED ABC1-LIKE PROTEIN 1,OSA1,OXIDATIVE STRESS-RELATED ABC1-LIKE PROTEIN 1	0	0.511623	0.305	0.076	0	3
AT3G26520	GAMMA-TIP2,SITIP,SALT-STRESS INDUCIBLE TONOPLAST INTRINSIC PROTEIN,TIP1	0	0.50962	0.941	0.525	0	3
AT1G57720	Translation elongation factor EF1B, gamma chain	0	0.508697	0.416	0.127	0	3
AT1G58030	AtCAT2	0	0.50708	0.467	0.146	0	3
AT4G28240	Wound-responsive family protein	0	0.502502	0.306	0.085	0	3
AT2G25900	Zinc finger C-x8-C-x5-C-x3-H type family protein	0	0.501433	0.292	0.076	0	3
AT5G25460	transmembrane protein, putative (Protein of unknown function, DUF642)	0	0.497887	0.712	0.303	0	3
AT2G24790	ATCOL3,BBX4,B-box domain protein 4	0	0.494878	0.305	0.086	0	3
AT1G64110	P-loop containing nucleoside triphosphate hydrolases superfamily protein	0	0.493546	0.453	0.131	0	3
AT1G14900	high mobility group A	0	0.491884	0.361	0.107	0	3
AT3G26510	Octicosapeptide/Phox/Bem1p family protein	0	0.48714	0.889	0.444	0	3
AT5G18380	Ribosomal protein S5 domain 2-like superfamily protein	0	0.487011	0.521	0.176	0	3
AT4G40030	H3.3,histone 3.3	0	0.484826	0.387	0.12	0	3
AT4G02290	AtGH9B13,glycosyl hydrolase 9B13	0	0.481717	0.324	0.083	0	3
AT3G60530	GATA transcription factor 4	0	0.471012	0.55	0.192	0	3
AT1G56070	Ribosomal protein S5/Elongation factor G/III/V family protein	0	0.460935	0.612	0.221	0	3
AT3G45980	Histone superfamily protein	0	0.458894	0.357	0.108	0	3
AT1G69530	AT-EXP1,ATEXP1,ATEXPA1,expansin A1,ATHEXP ALPHA 1.2,EXP1,EXPANSIN 1	0	0.458076	0.274	0.075	0	3
AT3G07560	APM2,ABERRANT PEROXISOME MORPHOLOGY 2	0	0.449666	0.367	0.113	0	3
AT3G20810	JMJ30,Jumonji C domain-containing protein 30	0	0.449231	0.343	0.111	0	3
AT1G31812	ACBP,ACYL-COA-BINDING PROTEIN,AtACBP6	0	0.447754	0.829	0.398	0	3
AT1G69040	ACT domain repeat 4	0	0.444427	0.338	0.095	0	3
AT3G44110	DNAJ homologue 3	0	0.44289	0.322	0.099	0	3
AT5G54600	SVR8,SUPPRESSOR OF VARIEGATION 8	0	0.441744	0.254	0.07	0	3
AT2G41840	Ribosomal protein S5 family protein	0	0.439108	0.518	0.173	0	3
AT4G14900	FRIGIDA-like protein	0	0.43908	0.262	0.073	0	3
AT3G55770	GATA type zinc finger transcription factor family protein	0	0.437861	0.562	0.209	0	3
AT4G31290	AtGGCT2	0	0.434499	0.276	0.076	0	3
AT5G47780	galacturonosyltransferase 4	0	0.434005	0.319	0.097	0	3
AT2G37220	RNA-binding (RRM/RBD/RNP motifs) family protein	0	0.431622	0.374	0.118	0	3
AT3G58850	HLH2	0	0.430757	0.256	0.065	0	3
AT1G75180	Erythronate-4-phosphate dehydrogenase family protein	0	0.428124	0.269	0.073	0	3
AT5G22640	TIC100,TRANSLOCON AT THE INNER ENVELOPE MEMBRANE OF CHLOROPLASTS 100	0	0.427306	0.585	0.197	0	3
AT2G42010	PLDBETA	0	0.425818	0.266	0.072	0	3
AT1G56580	plant/protein (Protein of unknown function, DUF538)	0	0.421913	0.361	0.116	0	3
AT5G64390	RNA-binding KH domain-containing protein	0	0.421836	0.459	0.157	0	3
AT2G31980	AtCYS2,PHYTOCYSTATIN 2	0	0.420684	0.325	0.089	0	3
AT5G15200	Ribosomal protein S4	0	0.417759	0.551	0.198	0	3
AT3G18740	Ribosomal protein L7Ae/L30e/S12e/Gadd45 family protein	0	0.41746	0.391	0.121	0	3
AT1G10070	ATBCAT-2,branched-chain amino acid transaminase 2,BCAT2,branched-chain amino acid transferase 2	0	0.412882	0.316	0.074	0	3
AT1G80070	EMB14,EMBRYO DEFECTIVE 14,EMB177,EMBRYO DEFECTIVE 177,EMB33,EMBRYO DEFECTIVE 33,PRP8	0	0.412353	0.324	0.102	0	3
AT5G16470	MBS2,METHYLENE BLUE SENSITIVITY 2	0	0.411748	0.28	0.081	0	3
AT4G28080	Tetratricopeptide repeat (TPR)-like superfamily protein	0	0.410989	0.469	0.14	0	3
AT5G53660	AtGRF7,growth-regulating factor 7	0	0.408027	0.308	0.078	0	3
AT3G61700	helicase with zinc finger protein	0	0.404972	0.253	0.066	0	3
AT1G08660	SIA1,sialyltransferase-like 1	0	0.404775	0.311	0.094	0	3
AT1G72070	Chaperone DnaJ-domain superfamily protein	0	0.403802	0.371	0.108	0	3
AT5G13100	Gap junction beta-4 protein	0	0.401294	0.261	0.072	0	3
AT5G23890	GPI-anchored adhesin-like protein	0	0.400077	0.268	0.075	0	3
AT3G12610	Leucine-rich repeat (LRR) family protein	0	0.399363	0.335	0.104	0	3
AT1G07930	GTP binding Elongation factor Tu family protein	0	0.398709	0.378	0.123	0	3
AT2G25930	PYK20	0	0.397731	0.449	0.156	0	3
AT1G09640	Translation elongation factor EF1B, gamma chain	0	0.397006	0.376	0.121	0	3
AT2G18020	Ribosomal protein L2 family	0	0.395902	0.479	0.165	0	3
AT3G17210	ATHS1,A. THALIANA HEAT STABLE PROTEIN 1	0	0.395301	0.278	0.08	0	3
AT1G56200	embryo defective 1303	0	0.393283	0.285	0.082	0	3
AT4G01850	AtSAM2,MAT2,SAM2,S-ADENOSYLMETHIONINE SYNTHETASE 2	0	0.390851	0.627	0.246	0	3
AT1G26110	decapping 5	0	0.387828	0.351	0.116	0	3
AT3G13920	RH4,TIF4A1	0	0.387468	0.438	0.149	0	3
AT5G62000	ARF1-BP,ARF1-BINDING PROTEIN,AtARF2,HSS,HLS1 SUPPRESSOR,ORE14,ORESARA 14	0	0.386011	0.409	0.135	0	3
AT5G57180	chloroplast import apparatus 2	0	0.381864	0.28	0.066	0	3
AT5G19770	tubulin alpha-3	0	0.379206	0.553	0.222	0	3
AT3G02600	ATLPP3,LIPID PHOSPHATE PHOSPHATASE 3	0	0.375523	0.317	0.098	0	3
AT2G18280	AtTLP2,tubby like protein 2	0	0.373796	0.473	0.166	0	3
AT1G11910	ATAPA1	0	0.372197	0.612	0.24	0	3
AT1G26270	Phosphatidylinositol 3- and 4-kinase family protein	0	0.36945	0.535	0.186	0	3
AT4G35450	AFT,AKR2A	0	0.367587	0.379	0.127	0	3
AT1G07940	GTP binding Elongation factor Tu family protein	0	0.36748	0.367	0.122	0	3
AT2G10940	Bifunctional inhibitor/lipid-transfer protein/seed storage 2S albumin superfamily protein	0	0.366351	0.709	0.293	0	3
AT2G38170	ATCAX1,RCI4,RARE COLD INDUCIBLE 4	0	0.360711	0.396	0.133	0	3
AT1G09690	Translation protein SH3-like family protein	0	0.358171	0.402	0.139	0	3
AT4G08950	Phosphate-responsive 1 family protein	0	0.356017	0.453	0.144	0	3
AT2G02080	AtIDD4,indeterminate(ID)-domain 4	0	0.355608	0.284	0.077	0	3
AT1G70600	Ribosomal protein L18e/L15 superfamily protein	0	0.355594	0.388	0.129	0	3
AT2G21170	PDTPI,PLASTID ISOFORM TRIOSE PHOSPHATE ISOMERASE	0	0.353167	0.37	0.121	0	3
AT3G13460	evolutionarily conserved C-terminal region 2	0	0.351908	0.47	0.168	0	3
AT3G49010	ATBBC1,breast basic conserved 1,RSU2,40S RIBOSOMAL PROTEIN	0	0.34924	0.44	0.155	0	3
AT2G18050	histone H1-3	0	0.346943	0.298	0.083	0	3
AT2G19480	NFA02,NUCLEOSOME/CHROMATIN ASSEMBLY FACTOR GROUP A 02,NFA2,NUCLEOSOME/CHROMATIN ASSEMBLY FACTOR GROUP A 2	0	0.346553	0.437	0.154	0	3
AT1G64670	CED1,9-CIS EPOXYCAROTENOID DIOXYGENASE DEFECTIVE 1	0	0.346156	0.334	0.106	0	3
AT5G57760	hypothetical protein	0	0.332001	0.325	0.093	0	3
AT2G03890	ATPI4K GAMMA 7,phosphoinositide 4-kinase gamma 7,UBDK GAMMA 7,UBIQUITIN-LIKE DOMAIN KINASE GAMMA 7	0	0.31819	0.311	0.096	0	3
AT5G22500	fatty acid reductase 1	0	0.316167	0.606	0.216	0	3
AT1G73660	SIS8,SUGAR INSENSITIVE 8	0	0.313561	0.457	0.159	0	3
AT4G18970	GDSL-like Lipase/Acylhydrolase superfamily protein	0	0.310679	0.554	0.217	0	3
AT3G48360	ATBT2	0	0.309777	0.556	0.195	0	3
AT3G47340	AT-ASN1,ARABIDOPSIS THALIANA GLUTAMINE-DEPENDENT ASPARAGINE SYNTHASE 1,DIN6,DARK INDUCIBLE 6	0	0.309564	0.647	0.21	0	3
AT4G39680	SAP domain-containing protein	0	0.308917	0.527	0.203	0	3
AT1G56280	ATDI19,drought-induced 19	0	0.308705	0.658	0.271	0	3
AT1G58180	ATBCA6,A. THALIANA BETA CARBONIC ANHYDRASE 6	0	0.267915	0.455	0.16	0	3
AT4G16680	P-loop containing nucleoside triphosphate hydrolases superfamily protein	0	0.257181	0.258	0.07	0	3
AT3G08030	DNA-directed RNA polymerase subunit beta (Protein of unknown function, DUF642)	0	0.785755	0.539	0.16	0	3
AT1G44575	CP22,PSBS,PHOTOSYSTEM II SUBUNIT S	0	1.05239	0.359	0.055	0	3
AT4G30950	FADC,FATTY ACID DESATURASE C,SFD4,STEAROYL DESATURASE DEFICIENCY 4	0	0.779165	0.321	0.064	0	3
AT2G18960	AHA1,H(+)-ATPase 1,OST2,OPEN STOMATA 2,PMA,PLASMA MEMBRANE PROTON ATPASE	0	0.575292	0.725	0.295	0	3
AT5G12250	beta-6 tubulin	0	0.853407	0.562	0.164	0	3
AT5G44440	FAD-binding Berberine family protein	0	2.15768	0.744	0.095	0	3
AT4G39090	RD19A,RESPONSIVE TO DEHYDRATION 19A	0	0.368057	0.69	0.289	0	3
AT1G31330	photosystem I subunit F	0	1.11564	0.492	0.101	0	3
AT1G64720	Polyketide cyclase/dehydrase and lipid transport superfamily protein	0	0.886928	0.73	0.237	0	3
AT5G18650	MIEL1,MYB30-Interacting E3 Ligase 1	0	0.570285	0.611	0.22	0	3
AT1G56220	Dormancy/auxin associated family protein	0	0.651325	0.913	0.474	0	3
AT3G19820	CBB1,CABBAGE 1,DIM1,DIMINUTO 1,DIM,DIMINUTIA,EVE1,ENHANCED VERY-LOW-FLUENCE RESPONSES 1	0	0.85027	0.694	0.229	0	3
AT5G52920	PKP1,PLASTIDIAL PYRUVATE KINASE 1,PKP2,PLASTIDIAL PYRUVATE KINASE 2	0	0.622087	0.363	0.095	0	3
AT1G05835	PHD finger protein	0	0.763411	0.286	0.052	0	3
AT5G19190	hypothetical protein	0	0.621437	0.38	0.106	0	3
AT3G22440	FRIGIDA-like protein	0	0.758653	0.495	0.138	0	3
AT2G37630	ATMYB91,MYB DOMAIN PROTEIN 91,ATPHAN,ARABIDOPSIS PHANTASTICA-LIKE 1,MYB91,MYB DOMAIN PROTEIN 91	0	0.596304	0.287	0.066	0	3
AT2G21060	ATCSP4,COLD SHOCK DOMAIN PROTEIN 4,ATGRP2B,glycine-rich protein 2B	0	0.52775	0.302	0.084	0	3
AT2G34020	Calcium-binding EF-hand family protein	0	0.678396	0.421	0.1	0	3
AT5G44440	FAD-binding Berberine family protein	0	2.15768	0.744	0.095	0	3
AT4G14270	polyadenylate-binding protein interacting protein	0	0.592478	0.361	0.096	0	3
AT5G07030	Eukaryotic aspartyl protease family protein	0	1.19516	0.449	0.093	0	3
AT3G53460	chloroplast RNA-binding protein 29	0	0.660659	0.428	0.115	0	3
AT5G20720	ATCPN21,CHCPN10,CHLOROPLAST CHAPERONIN 10,CPN10,CHLOROPLAST CHAPERONIN 10,CPN21	0	0.540925	0.322	0.088	0	3
AT4G24770	ATRBP31,ARABIDOPSIS THALIANA RNA BINDING PROTEIN,APPROXIMATELY 31 KD,ATRBP33,CP31	0	0.500613	0.325	0.088	0	3
AT3G47470	CAB4	0	1.16757	0.565	0.12	0	3
AT1G70850	MLP-like protein 34	0	2.36832	0.437	0.119	0	4
AT4G11320	AtCP2,CP2,cysteine protease 2	0	2.29441	0.296	0.073	0	4
AT2G39310	jacalin-related lectin 22	0	2.0323	0.601	0.27	0	4
AT5G47450	ATTIP2	0	1.95468	0.348	0.117	0	4
AT4G23670	Polyketide cyclase/dehydrase and lipid transport superfamily protein	0	1.36011	0.836	0.587	0	4
AT1G07590	Tetratricopeptide repeat (TPR)-like superfamily protein	0	1.31339	0.658	0.372	0	4
AT3G09260	Glycosyl hydrolase superfamily protein	0	0.942988	0.878	0.72	0	4
AT2G37130	Peroxidase superfamily protein	0	1.97355	0.53	0.228	0	4
AT4G12470	azelaic acid induced 1	0	1.84607	0.338	0.07	0	5
AT3G16770	ATEBP,ethylene-responsive element binding protein,ERF72,ETHYLENE RESPONSE FACTOR 72,RAP2.3,RELATED TO AP2 3	0	1.83205	0.632	0.267	0	5
AT1G76930	ATEXT1,EXTENSIN 1,ATEXT4,extensin 4,EXT1,extensin 1,ORG5,OBP3-RESPONSIVE GENE 5	0	1.7825	0.598	0.173	0	5
AT4G02520	ATGSTF2,glutathione S-transferase PHI 2,ATPM24,ATPM24.1,GST2	0	1.74505	0.342	0.062	0	5
AT1G07590	Tetratricopeptide repeat (TPR)-like superfamily protein	0	1.73322	0.837	0.363	0	5
AT5G43580	Serine protease inhibitor, potato inhibitor I-type family protein	0	1.60969	0.426	0.107	0	5
AT2G43150	Proline-rich extensin-like family protein	0	1.58987	0.713	0.267	0	5
AT1G65970	thioredoxin-dependent peroxidase 2	0	1.46531	0.458	0.133	0	5
AT1G19530	DNA polymerase epsilon catalytic subunit A	0	1.431	0.294	0.064	0	5
AT1G66200	ATGSR2,glutamine synthase clone F11,GLN1	0	1.42914	0.437	0.129	0	5
AT1G07610	metallothionein 1C	0	1.42053	0.401	0.109	0	5
AT1G21310	ATEXT3,extensin 3,RSH,ROOT-SHOOT-HYPOCOTYL DEFECTIVE	0	1.39627	0.506	0.164	0	5
AT5G38410	Ribulose bisphosphate carboxylase (small chain) family protein	0	1.34077	0.631	0.297	0	5
AT1G75750	GAST1 protein homolog 1	0	1.20324	0.425	0.141	0	5
AT3G16640	AtTCTP2	0	1.08746	0.827	0.5	0	5
AT1G67090	ribulose bisphosphate carboxylase small chain 1A	0	1.03434	0.823	0.481	0	5
AT3G45780	JK224,NPH1,NONPHOTOTROPIC HYPOCOTYL 1,RPT1,ROOT PHOTOTROPISM 1	0	2.81769	0.684	0.235	0	6
AT4G02290	AtGH9B13,glycosyl hydrolase 9B13	0	2.51047	0.376	0.083	0	6
AT3G23930	troponin T, skeletal protein	0	1.9772	0.255	0.058	0	6
AT5G28300	AtGT2L,GT2L,GT-2Like protein	0	1.79114	0.491	0.235	0	6
AT1G35115		0	1.42911	0.523	0.256	0	6
AT2G01008	maternal effect embryo arrest protein	0	1.41741	0.673	0.4	0	6
AT1G14350	AtMYB124,myb domain protein 124,MYB124	0	2.14183	0.327	0.089	0	6
AT1G01320	Tetratricopeptide repeat (TPR)-like superfamily protein	0	2.904	0.713	0.253	0	7
AT1G20390		0	2.81796	0.778	0.346	0	7
AT1G58602	LRR and NB-ARC domains-containing disease resistance protein	0	2.80759	0.534	0.13	0	7
AT5G14740	BETA CA2,BETA CARBONIC ANHYDRASE 2,CA18,CARBONIC ANHYDRASE 18	0	2.43244	0.781	0.339	0	7
AT4G28080	Tetratricopeptide repeat (TPR)-like superfamily protein	0	2.28426	0.428	0.15	0	7
AT5G27890	hypothetical protein	0	2.24865	0.311	0.085	0	7
AT4G05631	hypothetical protein	0	2.19637	0.607	0.264	0	7
AT4G16680	P-loop containing nucleoside triphosphate hydrolases superfamily protein	0	2.18102	0.276	0.074	0	7
AT3G48360	ATBT2	0	2.10617	0.457	0.21	0	7
AT5G22640	TIC100,TRANSLOCON AT THE INNER ENVELOPE MEMBRANE OF CHLOROPLASTS 100	0	2.00751	0.49	0.212	0	7
AT2G01450	ATMPK17,MAP kinase 17	0	1.73259	0.782	0.572	0	7
AT3G26510	Octicosapeptide/Phox/Bem1p family protein	0	1.70134	0.727	0.465	0	7
AT4G01950	ATGPAT3,GLYCEROL-3-PHOSPHATE sn-2-ACYLTRANSFERASE 3	0	2.87294	0.696	0.122	0	8	Epidermal	Illouz-Eliaz et al., 2025
AT1G51500	ATWBC12,ARABIDOPSIS THALIANA WHITE-BROWN COMPLEX 12,AtABCG12,CER5,ECERIFERUM 5,D3,WBC12,WHITE-BROWN COMPLEX 12	0	1.79068	0.463	0.12	0	8	Epidermal	Illouz-Eliaz et al., 2025
AT4G18970	GDSL-like Lipase/Acylhydrolase superfamily protein	0	2.05134	0.64	0.221	0	8	Epidermal	Han et al., 2023
AT1G01120	3-ketoacyl-CoA synthase 1	0	1.61232	0.513	0.167	0	8	Epidermis	Berkowitz et al., 2021
AT1G51500	ATWBC12,ARABIDOPSIS THALIANA WHITE-BROWN COMPLEX 12,AtABCG12,CER5,ECERIFERUM 5,D3,WBC12,WHITE-BROWN COMPLEX 12	0	1.79068	0.463	0.12	0	8	Epidermis	Kim et al., 2021, Delannoy et al., 2023
AT4G25830	CASPL2C1,CASP-like protein 2C1	0	1.58992	0.387	0.106	0	8	Vasculature	Berkowitz et al., 2021
AT4G36520	Chaperone DnaJ-domain superfamily protein	0	2.62385	0.66	0.219	0	8
AT2G30550	DALL3,DAD1-Like Lipase 3	0	2.42157	0.431	0.064	0	8
AT1G17060	CHI2,CHIBI 2,SHK1,SHRINK 1,SOB7,SUPPRESSOR OF PHYB-4 7	0	2.33813	0.561	0.115	0	8
AT3G49220	Plant invertase/pectin methylesterase inhibitor superfamily	0	2.26526	0.811	0.278	0	8
AT2G02680	Cysteine/Histidine-rich C1 domain family protein	0	2.1396	0.32	0.029	0	8
AT3G17050		0	2.13037	0.637	0.184	0	8
AT4G18280	glycine-rich cell wall protein-like protein	0	2.12376	0.268	0.025	0	8
AT4G33220	ATPME44,A. THALIANA PECTIN METHYLESTERASE 44	0	2.0739	0.598	0.159	0	8
AT1G02205	CER22,ECERIFERUM 22	0	2.06317	0.57	0.172	0	8
AT2G34070	TRICHOME BIREFRINGENCE-LIKE 37	0	2.03639	0.391	0.097	0	8
AT5G41080	AtGDPD2	0	2.00129	0.629	0.208	0	8
AT1G22530	PATELLIN 2	0	1.9887	0.767	0.3	0	8
AT1G62610	NAD(P)-binding Rossmann-fold superfamily protein	0	1.95774	0.448	0.11	0	8
AT2G19660	Cysteine/Histidine-rich C1 domain family protein	0	1.92206	0.339	0.06	0	8
AT5G49360	ATBXL1,BETA-XYLOSIDASE 1	0	1.90598	0.811	0.317	0	8
AT5G43760	3-ketoacyl-CoA synthase 20	0	1.87347	0.588	0.173	0	8
AT4G32350	Regulator of Vps4 activity in the MVB pathway protein	0	1.87087	0.327	0.054	0	8
AT4G19380	Long-chain fatty alcohol dehydrogenase family protein	0	1.86533	0.37	0.08	0	8
AT1G19835	filament-like protein (DUF869)	0	1.86327	0.674	0.257	0	8
AT3G15950	DNA topoisomerase-like protein	0	1.80957	0.741	0.33	0	8
AT4G16670	auxin canalization protein (DUF828)	0	1.79315	0.432	0.093	0	8
AT5G07770	AtFH16,FH16,formin homolog 16	0	1.79186	0.414	0.096	0	8
AT2G21140	ATPRP2,proline-rich protein 2	0	1.77982	0.402	0.114	0	8
AT2G26250	FDH,FIDDLEHEAD	0	1.73821	0.831	0.367	0	8
AT2G22970	serine carboxypeptidase-like 11	0	1.73665	0.478	0.131	0	8
AT5G61570	Protein kinase superfamily protein	0	1.71445	0.292	0.056	0	8
AT3G26450	Polyketide cyclase/dehydrase and lipid transport superfamily protein	0	1.68082	0.741	0.326	0	8
AT1G68530	AtCUT1,CER6,ECERIFERUM 6,CUT1,CUTICULAR 1,G2,POP1,POLLEN-PISTIL INCOMPATIBILITY 1	0	1.66591	0.529	0.171	0	8
AT4G15630	CASPL1E1,CASP-like protein 1E1	0	1.64248	0.335	0.076	0	8
AT4G38400	ATEXLA2,expansin-like A2,ATEXPL2,ATHEXP BETA 2.2,EXPL2,EXPANSIN L2	0	1.6273	0.289	0.067	0	8
AT4G22540	OSBP(oxysterol binding protein)-related protein 2A	0	1.60144	0.462	0.163	0	8
AT1G04220	3-ketoacyl-CoA synthase 2	0	1.59457	0.624	0.2	0	8
AT5G45950	GDSL-like Lipase/Acylhydrolase superfamily protein	0	1.58908	0.324	0.069	0	8
AT1G17840	ATWBC11,ARABIDOPSIS THALIANA WHITE-BROWN COMPLEX HOMOLOG PROTEIN 11,AtABCG11,COF1,CUTICULAR DEFECT AND ORGAN FUSION 1,DSO,DESPERADO,WBC11,white-brown complex homolog protein 11	0	1.58869	0.456	0.142	0	8
AT1G56660	MAEBL domain protein	0	1.58103	0.648	0.285	0	8
AT3G20810	JMJ30,Jumonji C domain-containing protein 30	0	1.57186	0.365	0.116	0	8
AT1G72150	PATELLIN 1	0	1.56668	0.825	0.418	0	8
AT5G44020	HAD superfamily, subfamily IIIB acid phosphatase	0	1.559	0.732	0.331	0	8
AT4G23870	hypothetical protein	0	1.55791	0.616	0.238	0	8
AT3G04910	ATWNK1,ZIK4	0	1.54292	0.689	0.287	0	8
AT2G40610	ATEXP8,ATEXPA8,expansin A8,ATHEXP ALPHA 1.11,EXP8	0	1.54277	0.307	0.076	0	8
AT1G78260	RNA-binding (RRM/RBD/RNP motifs) family protein	0	1.52095	0.453	0.154	0	8
AT5G63810	AtBGAL10,Arabidopsis thaliana beta-galactosidase 10	0	1.52063	0.435	0.158	0	8
AT3G16460	Mannose-binding lectin superfamily protein	0	1.51728	0.809	0.465	0	8
AT3G13750	beta galactosidase 1	0	1.50773	0.451	0.17	0	8
AT2G47440	Tetratricopeptide repeat (TPR)-like superfamily protein	0	1.50634	0.414	0.152	0	8
AT1G44350	IAA-amino acid hydrolase ILR1-like 6	0	1.5057	0.322	0.081	0	8
AT5G11420	transmembrane protein, putative (Protein of unknown function, DUF642)	0	1.50308	0.478	0.189	0	8
AT1G75500	UMAMIT5,Usually multiple acids move in and out Transporters 5	0	1.49075	0.387	0.13	0	8
AT1G22330	RNA-binding (RRM/RBD/RNP motifs) family protein	0	1.48761	0.418	0.135	0	8
AT2G45400	NAD(P)-binding Rossmann-fold superfamily protein	0	1.48538	0.343	0.088	0	8
AT3G62860	alpha/beta-Hydrolases superfamily protein	0	1.48304	0.289	0.075	0	8
AT2G06850	EXGT-A1,endoxyloglucan transferase A1,EXT,ENDOXYLOGLUCAN TRANSFERASE	0	1.48223	0.654	0.303	0	8
AT5G43270	squamosa promoter binding protein-like 2	0	1.48062	0.509	0.19	0	8
AT5G66310	ATP binding microtubule motor family protein	0	1.4773	0.612	0.234	0	8
AT2G25220	Protein kinase superfamily protein	0	1.46984	0.264	0.049	0	8
AT3G24715	kinase superfamily with octicosapeptide/Phox/Bem1p domain-containing protein	0	1.46676	0.283	0.063	0	8
AT3G45970	ATEXLA1,expansin-like A1,ATEXPL1,ATHEXP BETA 2.1,EXPL1,EXPANSIN L1	0	1.4489	0.324	0.088	0	8
AT5G52280	Myosin heavy chain-related protein	0	1.44443	0.584	0.238	0	8
AT2G17500	PILS5,PIN-LIKES 5	0	1.39732	0.459	0.164	0	8
AT3G28910	ATMYB30	0	1.36596	0.36	0.108	0	8
AT1G67230	AtLINC1,CRWN1,CROWDED NUCLEI 1,KAKU2,(Japanese for nucleus) 2	0	1.35543	0.755	0.39	0	8
AT2G17550	RB1-inducible coiled-coil protein	0	1.33453	0.265	0.066	0	8
AT5G48900	Pectin lyase-like superfamily protein	0	1.31243	0.659	0.306	0	8
AT5G40450	A-kinase anchor-like protein	0	1.28165	0.931	0.517	0	8
AT3G07010	Pectin lyase-like superfamily protein	0	1.27385	0.584	0.234	0	8
AT1G61890	MATE efflux family protein	0	1.26402	0.473	0.175	0	8
AT4G20260	ATPCAP1,ARABIDOPSIS THALIANA PLASMA-MEMBRANE ASSOCIATED CATION-BINDING PROTEIN 1,MDP25,microtubule-destabilizing protein 25	0	1.15177	0.719	0.405	0	8
AT3G16370	GDSL-like Lipase/Acylhydrolase superfamily protein	0	1.79008	0.608	0.215	0	8
AT4G30470	NAD(P)-binding Rossmann-fold superfamily protein	0	1.9075	0.455	0.101	0	8
AT4G25830	CASPL2C1,CASP-like protein 2C1	0	1.58992	0.387	0.106	0	8
AT4G30470	NAD(P)-binding Rossmann-fold superfamily protein	0	1.9075	0.455	0.101	0	8
AT1G51500	ATWBC12,ARABIDOPSIS THALIANA WHITE-BROWN COMPLEX 12,AtABCG12,CER5,ECERIFERUM 5,D3,WBC12,WHITE-BROWN COMPLEX 12	0	1.79068	0.463	0.12	0	8
AT4G00360	ATT1,ABERRANT INDUCTION OF TYPE THREE 1	0	1.77064	0.401	0.098	0	8
AT3G16370	GDSL-like Lipase/Acylhydrolase superfamily protein	0	1.79008	0.608	0.215	0	8
AT4G00180	Plant-specific transcription factor YABBY family protein	0	2.36245	0.26	0.048	0	9	Abaxial Epidermis	Procko et al., 2022
AT1G52100	Mannose-binding lectin superfamily protein	0	3.12296	0.471	0.083	0	9
AT1G06080	AtADS1	0	2.64371	0.371	0.103	0	9
AT4G23680	Polyketide cyclase/dehydrase and lipid transport superfamily protein	0	2.53341	0.375	0.107	0	9
AT3G21090	ABC-2 type transporter family protein	0	2.42956	0.48	0.139	0	9
AT5G57240	OSBP(oxysterol binding protein)-related protein 4C	0	2.28703	0.779	0.294	0	9
AT4G11610	C2 calcium/lipid-binding plant phosphoribosyltransferase family protein	0	2.24636	0.467	0.157	0	9
AT5G17700	MATE efflux family protein	0	2.19541	0.287	0.065	0	9
AT3G26510	Octicosapeptide/Phox/Bem1p family protein	0	1.66988	0.79	0.463	0	9
AT4G23670	Polyketide cyclase/dehydrase and lipid transport superfamily protein	0	1.15278	0.83	0.594	0	9
AT1G04220	3-ketoacyl-CoA synthase 2	0	2.97067	0.762	0.2	0	10
AT3G15370	ATEXP12,ATEXPA12,expansin 12,ATHEXP ALPHA 1.24,EXP12,EXPANSIN 12	0	2.89689	0.372	0.018	0	10
AT1G02205	CER22,ECERIFERUM 22	0	2.59419	0.637	0.174	0	10
AT3G17050		0	2.52891	0.666	0.189	0	10
AT3G28310	hypothetical protein (DUF677)	0	2.49669	0.339	0.022	0	10
AT4G35160	O-methyltransferase family protein	0	2.41892	0.48	0.082	0	10
AT3G23450	transmembrane protein	0	2.38863	0.569	0.144	0	10
AT4G38770	ATPRP4,ARABIDOPSIS THALIANA PROLINE-RICH PROTEIN 4	0	2.30704	0.673	0.28	0	10
AT4G31000	Calmodulin-binding protein	0	2.30067	0.523	0.121	0	10
AT4G30280	ATXTH18,XYLOGLUCAN ENDOTRANSGLUCOSYLASE/HYDROLASE 18	0	2.274	0.513	0.124	0	10
AT4G19380	Long-chain fatty alcohol dehydrogenase family protein	0	2.25323	0.361	0.084	0	10
AT1G29670	GDSL-like Lipase/Acylhydrolase superfamily protein	0	2.23211	0.54	0.129	0	10
AT3G16370	GDSL-like Lipase/Acylhydrolase superfamily protein	0	2.1766	0.655	0.219	0	10
AT3G20470	ATGRP-5,ATGRP5,GRP-5,GLYCINE-RICH PROTEIN 5	0	2.15522	0.437	0.127	0	10
AT4G32460	choice-of-anchor C domain protein, putative (Protein of unknown function, DUF642)	0	2.15358	0.874	0.375	0	10
AT5G24530	2-oxoglutarate (2OG) and Fe(II)-dependent oxygenase superfamily protein	0	2.12484	0.48	0.118	0	10
AT4G33220	ATPME44,A. THALIANA PECTIN METHYLESTERASE 44	0	2.11725	0.584	0.165	0	10
AT1G65310	ATXTH17,XYLOGLUCAN ENDOTRANSGLUCOSYLASE/HYDROLASE 17	0	2.08714	0.468	0.148	0	10
AT3G45290	ATMLO3,MILDEW RESISTANCE LOCUS O 3	0	2.04495	0.27	0.024	0	10
AT4G18970	GDSL-like Lipase/Acylhydrolase superfamily protein	0	1.99587	0.648	0.226	0	10
AT3G59690	IQ-domain 13	0	1.96168	0.353	0.075	0	10
AT1G53340	Cysteine/Histidine-rich C1 domain family protein	0	1.948	0.323	0.057	0	10
AT5G14920	GASA14,A-stimulated in Arabidopsis 14	0	1.9462	0.663	0.233	0	10
AT1G62770	Plant invertase/pectin methylesterase inhibitor superfamily protein	0	1.94525	0.507	0.147	0	10
AT1G41830	SKU5-similar 6	0	1.92913	0.542	0.177	0	10
AT5G66310	ATP binding microtubule motor family protein	0	1.92825	0.657	0.237	0	10
AT5G57340	ras guanine nucleotide exchange factor Q-like protein	0	1.91627	0.451	0.127	0	10
AT1G64390	AtGH9C2,glycosyl hydrolase 9C2	0	1.91481	0.548	0.195	0	10
AT2G06850	EXGT-A1,endoxyloglucan transferase A1,EXT,ENDOXYLOGLUCAN TRANSFERASE	0	1.90306	0.687	0.307	0	10
AT1G01120	3-ketoacyl-CoA synthase 1	0	1.89968	0.531	0.17	0	10
AT4G16670	auxin canalization protein (DUF828)	0	1.89821	0.414	0.099	0	10
AT4G23870	hypothetical protein	0	1.85698	0.65	0.242	0	10
AT3G49220	Plant invertase/pectin methylesterase inhibitor superfamily	0	1.78004	0.729	0.289	0	10
AT2G37640	Barwin-like endoglucanases superfamily protein	0	1.76576	0.572	0.215	0	10
AT4G30290	ATXTH19,XYLOGLUCAN ENDOTRANSGLUCOSYLASE/HYDROLASE 19	0	1.73817	0.526	0.186	0	10
AT1G20190	ATEXP11,ATEXPA11,expansin 11,ATHEXP ALPHA 1.14,EXP11,EXPANSIN 11	0	1.71545	0.436	0.131	0	10
AT2G44570	AtGH9B12,glycosyl hydrolase 9B12	0	1.71407	0.266	0.05	0	10
AT1G17060	CHI2,CHIBI 2,SHK1,SHRINK 1,SOB7,SUPPRESSOR OF PHYB-4 7	0	1.6785	0.431	0.126	0	10
AT4G01950	ATGPAT3,GLYCEROL-3-PHOSPHATE sn-2-ACYLTRANSFERASE 3	0	1.67453	0.453	0.141	0	10
AT4G38400	ATEXLA2,expansin-like A2,ATEXPL2,ATHEXP BETA 2.2,EXPL2,EXPANSIN L2	0	1.67385	0.293	0.07	0	10
AT5G43760	3-ketoacyl-CoA synthase 20	0	1.67197	0.533	0.181	0	10
AT1G04250	AtIAA17,IAA17,indole-3-acetic acid inducible 17	0	1.6329	0.6	0.238	0	10
AT5G03760	Nucleotide-diphospho-sugar transferases superfamily protein	0	1.62734	0.632	0.29	0	10
AT2G45400	NAD(P)-binding Rossmann-fold superfamily protein	0	1.5867	0.352	0.091	0	10
AT2G26250	FDH,FIDDLEHEAD	0	1.55473	0.8	0.374	0	10
AT5G44020	HAD superfamily, subfamily IIIB acid phosphatase	0	1.53228	0.695	0.338	0	10
AT1G66270	Glycosyl hydrolase superfamily protein	0	2.97175	0.261	0.017	0	11
AT1G28290	arabinogalactan protein 31	0	2.62236	0.379	0.103	0	11
AT1G32450	AtNPF7.3,NPF7.3,NRT1/ PTR family 7.3	0	3.45469	0.344	0.062	0	12
AT2G19110	ATHMA4,ARABIDOPSIS HEAVY METAL ATPASE 4	0	3.37978	0.356	0.051	0	12
AT5G59780	ATMYB59-1,ATMYB59-2,ATMYB59-3,ATMYB59,MYB DOMAIN PROTEIN 59	0	2.81845	0.355	0.065	0	12
AT2G36120	Glycine-rich protein family	0	3.15764	0.304	0.051	0	12
AT1G45201	ATTLL1,ARABIDOPSIS THALIANA TRIACYLGLYCEROL LIPASE-LIKE 1	0	3.54312	0.482	0.064	0	13
AT4G19380	Long-chain fatty alcohol dehydrogenase family protein	0	3.51491	0.654	0.078	0	13
AT1G56660	MAEBL domain protein	0	2.65192	0.697	0.293	0	13
AT4G36380	Cytochrome P450 superfamily protein	0	2.5683	0.614	0.126	0	13
AT1G61890	MATE efflux family protein	0	2.52777	0.638	0.178	0	13
AT5G10770	Eukaryotic aspartyl protease family protein	0	2.52091	0.472	0.077	0	13
AT4G37800	xyloglucan endotransglucosylase/hydrolase 7	0	2.48773	0.302	0.037	0	13
AT5G03670	histone-lysine N-methyltransferase SETD1B-like protein	0	2.48093	0.553	0.126	0	13
AT5G57340	ras guanine nucleotide exchange factor Q-like protein	0	2.47258	0.596	0.126	0	13
AT5G08240	transmembrane protein	0	2.39848	0.347	0.041	0	13
AT2G43050	Plant invertase/pectin methylesterase inhibitor superfamily	0	2.38263	0.561	0.131	0	13
AT1G04220	3-ketoacyl-CoA synthase 2	0	2.30352	0.672	0.21	0	13
AT4G01950	ATGPAT3,GLYCEROL-3-PHOSPHATE sn-2-ACYLTRANSFERASE 3	0	2.21212	0.572	0.141	0	13
AT5G56870	beta-galactosidase 4	0	2.16813	0.501	0.135	0	13
AT3G55980	ATSZF1	0	2.16684	0.361	0.074	0	13
AT4G36870	SAW1,SAWTOOTH 1	0	2.1542	0.303	0.038	0	13
AT5G05410	DREB2,DEHYDRATION-RESPONSIVE ELEMENT BINDING PROTEIN 2	0	2.14227	0.315	0.055	0	13
AT2G22500	ATPUMP5,PLANT UNCOUPLING MITOCHONDRIAL PROTEIN 5,DIC1,DICARBOXYLATE CARRIER 1	0	2.11097	0.509	0.16	0	13
AT3G60550	cyclin p3	0	2.1098	0.33	0.047	0	13
AT2G39400	alpha/beta-Hydrolases superfamily protein	0	2.09537	0.341	0.048	0	13
AT3G17420	glyoxysomal protein kinase 1	0	2.07974	0.36	0.062	0	13
AT4G11280	ATACS6	0	2.03096	0.314	0.057	0	13
AT1G18300	atnudt4,nudix hydrolase homolog 4	0	2.02009	0.32	0.061	0	13
AT2G23810	tetraspanin8	0	2.002	0.405	0.099	0	13
AT3G26450	Polyketide cyclase/dehydrase and lipid transport superfamily protein	0	1.97356	0.782	0.336	0	13
AT3G19370	filament-like protein (DUF869)	0	1.96792	0.343	0.065	0	13
AT5G64570	ATBXL4,ARABIDOPSIS THALIANA BETA-D-XYLOSIDASE 4	0	1.91179	0.653	0.24	0	13
AT1G53340	Cysteine/Histidine-rich C1 domain family protein	0	1.87477	0.328	0.06	0	13
AT4G19420	PAE8,pectin acetylesterase 8	0	1.86004	0.398	0.092	0	13
AT5G24530	2-oxoglutarate (2OG) and Fe(II)-dependent oxygenase superfamily protein	0	1.8435	0.458	0.123	0	13
AT3G44260	AtCAF1a,CCR4- associated factor 1a	0	1.80359	0.268	0.038	0	13
AT4G23670	Polyketide cyclase/dehydrase and lipid transport superfamily protein	0	1.74537	0.889	0.598	0	13
AT3G09260	Glycosyl hydrolase superfamily protein	0	1.39898	0.942	0.726	0	13
AT4G39350	ATCESA2,ATH-A	0	2.16431	0.422	0.114	0	13
AT2G30070	ATKT1P,ATKT1,potassium transporter 1,ATKUP1,KUP1,POTASSIUM UPTAKE TRANSPORTER 1	0	2.22561	0.301	0.033	0	13
AT1G72610	ATGER1,A. THALIANA GERMIN-LIKE PROTEIN 1,GLP1,GERMIN-LIKE PROTEIN 1	0	1.16589	0.256	0.04	0	14	Mesophyll	Delannoy et al., 2023
AT1G03106	hypothetical protein	0	1.78106	0.28	0.007	0	14	Xylem	Lee et al., 2025
AT5G44120	ATCRA1,CRUCIFERINA,CRU1	0	4.17122	0.92	0.058	0	14
AT5G35660	Glycine-rich protein family	0	3.86217	0.764	0.029	0	14
AT4G28520	CRC,CRUCIFERIN C	0	3.63223	0.769	0.037	0	14
AT1G75830	PDF1.1,PLANT DEFENSIN 1.1	0	3.32363	0.669	0.025	0	14
AT2G40170	ATEM6,ARABIDOPSIS EARLY METHIONINE-LABELLED 6,EM6,EARLY METHIONINE-LABELLED 6	0	3.26233	0.686	0.023	0	14
AT2G41260	glycine-rich protein / late embryogenesis abundant protein (M17)	0	2.91353	0.523	0.017	0	14
AT5G66400	ATDI8,ARABIDOPSIS THALIANA DROUGHT-INDUCED 8	0	2.73689	0.534	0.019	0	14
AT1G14950	Polyketide cyclase/dehydrase and lipid transport superfamily protein	0	2.62941	0.458	0.01	0	14
AT5G54740	seed storage albumin 5	0	2.51644	0.42	0.011	0	14
AT5G12030	AT-HSP17.6A,heat shock protein 17.6A,HSP17.6,HEAT SHOCK PROTEIN 17.6	0	2.16002	0.343	0.006	0	14
AT3G22640	cupin family protein	0	1.88112	0.28	0.007	0	14
AT1G07590	Tetratricopeptide repeat (TPR)-like superfamily protein	0	1.86954	0.941	0.378	0	14
AT1G54870	NAD(P)-binding Rossmann-fold superfamily protein	0	1.86874	0.292	0.006	0	14
AT3G46230	ATHSP17.4,ARABIDOPSIS THALIANA HEAT SHOCK PROTEIN 17.4	0	1.86287	0.299	0.005	0	14
AT2G05580	Glycine-rich protein family	0	1.84073	0.284	0.007	0	14
AT2G43150	Proline-rich extensin-like family protein	0	1.7975	0.829	0.28	0	14
AT3G51810	AT3,ATEM1,ARABIDOPSIS THALIANA LATE EMBRYOGENESIS ABUNDANT 1,GEA1,GUANINE NUCLEOTIDE EXCHANGE FACTOR FOR ADP RIBOSYLATION FACTORS 1	0	1.65573	0.271	0.014	0	14
AT1G07610	metallothionein 1C	0	1.64125	0.573	0.115	0	14
AT5G63600	ATFLS5	0	1.52541	0.412	0.061	0	14
AT1G65970	thioredoxin-dependent peroxidase 2	0	1.48542	0.597	0.141	0	14
AT2G34420	LHCB1.5,PHOTOSYSTEM II LIGHT HARVESTING COMPLEX GENE 1.5	0	1.35688	0.608	0.183	0	14
AT1G70850	MLP-like protein 34	0	1.34024	0.586	0.131	0	14
AT5G04750	F1F0-ATPase inhibitor protein	0	1.29723	0.455	0.114	0	14
AT2G45180	Bifunctional inhibitor/lipid-transfer protein/seed storage 2S albumin superfamily protein	0	1.29589	0.637	0.216	0	14
AT2G37130	Peroxidase superfamily protein	0	1.25821	0.742	0.237	0	14
AT5G48010	AtTHAS1,Arabidopsis thaliana thalianol synthase 1,THAS,THALIANOL SYNTHASE	0	1.23624	0.326	0.055	0	14
AT5G43580	Serine protease inhibitor, potato inhibitor I-type family protein	0	1.16182	0.493	0.117	0	14
AT1G66200	ATGSR2,glutamine synthase clone F11,GLN1	0	1.1494	0.514	0.138	0	14
AT1G76930	ATEXT1,EXTENSIN 1,ATEXT4,extensin 4,EXT1,extensin 1,ORG5,OBP3-RESPONSIVE GENE 5	0	1.11223	0.622	0.188	0	14
AT3G11930	Adenine nucleotide alpha hydrolases-like superfamily protein	0	1.15739	0.341	0.059	0	14
AT1G62500	Bifunctional inhibitor/lipid-transfer protein/seed storage 2S albumin superfamily protein	0	2.78732	0.514	0.006	0	15	Cortex	Heidstra et al. 2004
AT2G38540	ATLTP1,ARABIDOPSIS THALIANA LIPID TRANSFER PROTEIN 1,LTP1,LIPID TRANSFER PROTEIN 1	0	1.69934	0.476	0.066	0	15	Epidermis	Delannoy et al., 2023
AT5G48485	Bifunctional inhibitor/lipid-transfer protein/seed storage 2S albumin superfamily protein	0	1.88929	0.364	0.014	0	15	Guard Cells	Delannoy et al., 2023
AT1G19850	ARF5,AUXIN RESPONSE FACTOR 5,IAA24,indole-3-acetic acid inducible 24	0	1.3224	0.335	0.015	0	15	Meristematic zone, Xylem, QC	Kajala et al., 2021
AT4G23060	IQ-domain 22	0	0.705135	0.271	0.039	0	15	Palisade mesophyll	Procko et al., 2022
AT1G19850	ARF5,AUXIN RESPONSE FACTOR 5,IAA24,indole-3-acetic acid inducible 24	0	1.3224	0.335	0.015	0	15	Procambrium	Kim et al., 2021; Wenzel et al., 2007
AT4G37750	AtANT,CKC,CKC1,COMPLEMENTING A PROTEIN KINASE C MUTANT 1,DRG,DRAGON	0	1.6063	0.383	0.009	0	15	vascular	Lee et al., 2025
AT4G27260	Auxin-responsive GH3 family protein	0	1.46182	0.497	0.069	0	15	Vasculature	Berkowitz et al., 2021
AT4G27450	aluminum induced protein with YGL and LRDR motifs	0	0.889609	0.524	0.12	0	15	Vasculature	Berkowitz et al., 2021
AT4G26840	ATSUMO1,ARABIDOPSIS THALIANA SMALL UBIQUITIN-LIKE MODIFIER 1,SUM1,SMALL UBIQUITIN-LIKE MODIFIER 1,SUMO 1,SMALL UBIQUITIN-LIKE MODIFIER 1	0	0.864808	0.307	0.042	0	15	Vasculature	Berkowitz et al., 2021
AT1G55360	tRNA-splicing ligase (DUF239)	0	0.842365	0.355	0.065	0	15	Vasculature	Berkowitz et al., 2021
AT4G25740	RNA binding Plectin/S10 domain-containing protein	0	0.787023	0.324	0.049	0	15	Vasculature	Berkowitz et al., 2021
AT4G26870	Class II aminoacyl-tRNA and biotin synthetases superfamily protein	0	0.751732	0.289	0.039	0	15	Vasculature	Berkowitz et al., 2021
AT4G25730	FtsJ-like methyltransferase family protein	0	0.731503	0.315	0.045	0	15	Vasculature	Berkowitz et al., 2021
AT4G27520	AtENODL2	0	0.730761	0.264	0.032	0	15	Vasculature	Berkowitz et al., 2021
AT1G55530	RING/U-box superfamily protein	0	0.712334	0.298	0.049	0	15	Vasculature	Berkowitz et al., 2021
AT4G00430	PIP1E,PLASMA MEMBRANE INTRINSIC PROTEIN 1E,TMP-C,TRANSMEMBRANE PROTEIN C	0	1.54538	0.523	0.06	0	15
AT4G26840	ATSUMO1,ARABIDOPSIS THALIANA SMALL UBIQUITIN-LIKE MODIFIER 1,SUM1,SMALL UBIQUITIN-LIKE MODIFIER 1,SUMO 1,SMALL UBIQUITIN-LIKE MODIFIER 1	0	0.864808	0.307	0.042	0	15
AT1G44760	Adenine nucleotide alpha hydrolases-like superfamily protein	0	1.46029	0.399	0.028	0	15
AT4G27260	Auxin-responsive GH3 family protein	0	1.46182	0.497	0.069	0	15
AT4G25740	RNA binding Plectin/S10 domain-containing protein	0	0.787023	0.324	0.049	0	15
AT2G05790	O-Glycosyl hydrolases family 17 protein	0	0.970692	0.367	0.055	0	15
AT1G55360	tRNA-splicing ligase (DUF239)	0	0.842365	0.355	0.065	0	15
AT5G28640	ATGIF1,ARABIDOPSIS GRF1-INTERACTING FACTOR 1,GIF1,GRF1-INTERACTING FACTOR 1,GIF,GRF1-INTERACTING FACTOR	0	3.06614	0.727	0.028	0	15
AT2G11910	hypothetical protein	0	1.169	0.446	0.059	0	15
AT4G39900	adenine deaminase	0	1.13539	0.376	0.048	0	15
AT5G61130	AtPDCB1	0	0.897382	0.385	0.057	0	15
AT3G60770	Ribosomal protein S13/S15	0	0.801064	0.422	0.087	0	15
AT5G52650	RNA binding Plectin/S10 domain-containing protein	0	0.777052	0.399	0.085	0	15
AT5G48480	Lactoylglutathione lyase / glyoxalase I family protein	0	2.11629	0.546	0.03	0	15
AT4G27450	aluminum induced protein with YGL and LRDR motifs	0	0.889609	0.524	0.12	0	15
AT1G15930	Ribosomal protein L7Ae/L30e/S12e/Gadd45 family protein	0	1.0123	0.53	0.105	0	15
AT5G35530	Ribosomal protein S3 family protein	0	1.34898	0.54	0.077	0	15
AT2G05220	Ribosomal S17 family protein	0	1.2711	0.563	0.093	0	15
AT4G13850	ATGRP2,GLYCINE-RICH RNA-BINDING PROTEIN 2,GRP2,glycine rich protein 2	0	1.19966	0.434	0.059	0	15
AT3G11510	Ribosomal protein S11 family protein	0	0.772317	0.457	0.106	0	15
AT5G26360	TCP-1/cpn60 chaperonin family protein	0	0.732971	0.381	0.08	0	15
AT5G65700	Leucine-rich receptor-like protein kinase family protein	0	0.962268	0.326	0.041	0	15
AT4G27520	AtENODL2	0	0.730761	0.264	0.032	0	15
AT3G48670	RDM12,RNA-DIRECTED DNA METHYLATION 12	0	0.71864	0.259	0.033	0	15
AT1G44760	Adenine nucleotide alpha hydrolases-like superfamily protein	0	1.46029	0.399	0.028	0	15
AT2G28790	Pathogenesis-related thaumatin superfamily protein	0	2.3633	0.513	0.012	0	15
AT5G51550	EXORDIUM like 3	0	1.20062	0.284	0.017	0	15
AT2G45340	Leucine-rich repeat protein kinase family protein	0	1.07595	0.268	0.01	0	15
AT5G65700	Leucine-rich receptor-like protein kinase family protein	0	0.962268	0.326	0.041	0	15
AT3G48670	RDM12,RNA-DIRECTED DNA METHYLATION 12	0	0.71864	0.259	0.033	0	15
AT4G29030	Putative membrane lipoprotein	0	2.94695	0.547	0.008	0	15
AT5G54770	thiazole biosynthetic enzyme, chloroplast (ARA6) (THI1) (THI4)	0	2.8826	0.635	0.033	0	15
AT1G13710	KLU,KLUH	0	2.57907	0.531	0.008	0	15
AT2G02100	PDF2.2	0	2.4532	0.809	0.14	0	15
AT1G28290	arabinogalactan protein 31	0	2.32347	0.801	0.093	0	15
AT5G07180	ERECTA-like 2	0	2.14161	0.517	0.016	0	15
AT5G18380	Ribosomal protein S5 domain 2-like superfamily protein	0	1.85849	0.836	0.185	0	15
AT3G08770	lipid transfer protein 6	0	1.73289	0.259	0.004	0	15
AT5G64260	EXORDIUM like 2	0	1.70759	0.769	0.19	0	15
AT1G75240	AtHB33,homeobox protein 33,ZHD5,zinc-finger homeodomain 5	0	1.6592	0.523	0.053	0	15
AT1G43170	ARP1,ribosomal protein 1,RPL3A,emb2207,embryo defective 2207	0	1.65309	0.794	0.182	0	15
AT4G38680	ATCSP2,ARABIDOPSIS THALIANA COLD SHOCK PROTEIN 2,CSDP2,COLD SHOCK DOMAIN PROTEIN 2,CSP2,COLD SHOCK PROTEIN 2	0	1.6434	0.687	0.115	0	15
AT5G26850	Uncharacterized protein	0	1.63659	0.625	0.092	0	15
AT5G60390	GTP binding Elongation factor Tu family protein	0	1.63604	0.936	0.314	0	15
AT2G37190	Ribosomal protein L11 family protein	0	1.62605	0.67	0.103	0	15
AT3G57150	AtCBF5,AtNAP57,CBF5	0	1.62494	0.576	0.066	0	15
AT4G03210	xyloglucan endotransglucosylase/hydrolase 9	0	1.61547	0.388	0.021	0	15
AT2G42840	protodermal factor 1	0	1.58454	0.787	0.204	0	15
AT2G21060	ATCSP4,COLD SHOCK DOMAIN PROTEIN 4,ATGRP2B,glycine-rich protein 2B	0	1.57943	0.589	0.087	0	15
AT2G18020	Ribosomal protein L2 family	0	1.56688	0.78	0.172	0	15
AT2G41840	Ribosomal protein S5 family protein	0	1.54731	0.79	0.183	0	15
AT5G22880	H2B,HISTONE H2B	0	1.53798	0.479	0.079	0	15
AT5G15200	Ribosomal protein S4	0	1.53781	0.817	0.208	0	15
AT5G62690	tubulin beta chain 2	0	1.52664	0.713	0.141	0	15
AT3G48560	AHAS,ACETOHYDROXY ACID SYNTHASE,ALS,ACETOLACTATE SYNTHASE,IMR1,IMIDAZOLE RESISTANT 1,TZP5,TRIAZOLOPYRIMIDINE RESISTANT 5	0	1.52622	0.547	0.075	0	15
AT1G52740	histone H2A protein 9	0	1.52618	0.629	0.104	0	15
AT3G14240	Subtilase family protein	0	1.51351	0.47	0.037	0	15
AT4G31290	AtGGCT2	0	1.48983	0.567	0.077	0	15
AT1G09690	Translation protein SH3-like family protein	0	1.44777	0.709	0.144	0	15
AT3G22120	cell wall-plasma membrane linker protein	0	1.4466	0.76	0.188	0	15
AT5G48360	Actin-binding FH2 (formin homology 2) family protein	0	1.4444	0.352	0.01	0	15
AT1G56070	Ribosomal protein S5/Elongation factor G/III/V family protein	0	1.43043	0.835	0.235	0	15
AT5G02550	hypothetical protein	0	1.42165	0.34	0.022	0	15
AT4G40040	H3.3,histone 3.3	0	1.41692	0.803	0.227	0	15
AT4G38660	Pathogenesis-related thaumatin superfamily protein	0	1.41077	0.364	0.016	0	15
AT2G47110	UBI6,UBIQUITIN EXTENSION PROTEIN 6	0	1.40295	0.643	0.119	0	15
AT3G22440	FRIGIDA-like protein	0	1.40161	0.706	0.151	0	15
AT3G62250	ubiquitin 5	0	1.40098	0.703	0.149	0	15
AT5G62700	tubulin beta chain 3	0	1.39725	0.781	0.201	0	15
AT2G37410	ATTIM17-2,translocase inner membrane subunit 17-2,TIM17,TRANSLOCASE OF THE INNER MEMBRANE 17	0	1.36787	0.505	0.065	0	15
AT5G59690	Histone superfamily protein	0	1.35573	0.404	0.06	0	15
AT5G52470	ATFBR1,ATFIB1,FBR1,FIBRILLARIN 1,SKIP7,SKP1/ASK1-INTERACTING PROTEIN	0	1.3541	0.492	0.058	0	15
AT2G34480	Ribosomal protein L18ae/LX family protein	0	1.35277	0.789	0.204	0	15
AT1G28330	AtDRM1,DRM1,DORMANCY-ASSOCIATED PROTEIN 1	0	1.34453	0.89	0.438	0	15
AT4G40030	H3.3,histone 3.3	0	1.33439	0.634	0.127	0	15
AT5G02380	metallothionein 2B	0	1.33002	0.708	0.178	0	15
AT3G49910	Translation protein SH3-like family protein	0	1.32915	0.725	0.172	0	15
AT5G01350	UvrABC system C protein	0	1.32678	0.577	0.117	0	15
AT2G27385	Pollen Ole e 1 allergen and extensin family protein	0	1.32564	0.427	0.054	0	15
AT1G07920	GTP binding Elongation factor Tu family protein	0	1.31883	0.716	0.165	0	15
AT1G70600	Ribosomal protein L18e/L15 superfamily protein	0	1.31829	0.653	0.134	0	15
AT5G62230	ERECTA-like 1	0	1.31218	0.314	0.011	0	15
AT1G57720	Translation elongation factor EF1B, gamma chain	0	1.30298	0.672	0.135	0	15
AT1G18080	Transducin/WD40 repeat-like superfamily protein	0	1.29687	0.551	0.095	0	15
AT2G26330	QRP1,QUANTITATIVE RESISTANCE TO PLECTOSPHAERELLA 1	0	1.29442	0.567	0.084	0	15
AT4G31820	MAB4,MACCHI-BOU 4,NPY1,NAKED PINS IN YUC MUTANTS 1	0	1.29351	0.317	0.017	0	15
AT5G58420	Ribosomal protein S4 (RPS4A) family protein	0	1.29256	0.553	0.092	0	15
AT3G49010	ATBBC1,breast basic conserved 1,RSU2,40S RIBOSOMAL PROTEIN	0	1.29037	0.696	0.162	0	15
AT1G74470	Pyridine nucleotide-disulfide oxidoreductase family protein	0	1.28325	0.783	0.235	0	15
AT1G23290	Ribosomal protein L18e/L15 superfamily protein	0	1.27702	0.553	0.095	0	15
AT1G07930	GTP binding Elongation factor Tu family protein	0	1.27542	0.614	0.129	0	15
AT4G15000	Ribosomal L27e protein family	0	1.26747	0.534	0.087	0	15
AT3G13920	RH4,TIF4A1	0	1.25958	0.69	0.157	0	15
AT5G44440	FAD-binding Berberine family protein	0	1.24746	0.602	0.134	0	15
AT5G51750	ATSBT1.3,subtilase 1.3	0	1.24635	0.357	0.029	0	15
AT3G16640	AtTCTP2	0	1.23638	0.959	0.509	0	15
AT5G10360	RPS6B,Ribosomal protein small subunit 6b	0	1.23133	0.695	0.157	0	15
AT5G23940	DCR,DEFECTIVE IN CUTICULAR RIDGES,EMB3009,EMBRYO DEFECTIVE 3009	0	1.22155	0.305	0.017	0	15
AT3G15000	MORF8,multiple organellar RNA editing factor 8	0	1.22091	0.417	0.052	0	15
AT3G14600	Ribosomal protein L18ae/LX family protein	0	1.21633	0.527	0.088	0	15
AT2G37630	ATMYB91,MYB DOMAIN PROTEIN 91,ATPHAN,ARABIDOPSIS PHANTASTICA-LIKE 1,MYB91,MYB DOMAIN PROTEIN 91	0	1.20817	0.498	0.071	0	15
AT3G58610	ketol-acid reductoisomerase	0	1.20387	0.607	0.125	0	15
AT5G27850	Ribosomal protein L18e/L15 superfamily protein	0	1.19632	0.678	0.165	0	15
AT3G09630	SAC56,Suppressor of Acaulis 56	0	1.1901	0.562	0.105	0	15
AT3G45980	Histone superfamily protein	0	1.18761	0.569	0.115	0	15
AT5G19510	Translation elongation factor EF1B/ribosomal protein S6 family protein	0	1.17977	0.701	0.167	0	15
AT5G02960	Ribosomal protein S12/S23 family protein	0	1.17756	0.687	0.164	0	15
AT2G47610	Ribosomal protein L7Ae/L30e/S12e/Gadd45 family protein	0	1.17652	0.552	0.107	0	15
AT3G62870	Ribosomal protein L7Ae/L30e/S12e/Gadd45 family protein	0	1.16554	0.656	0.147	0	15
AT1G04270	cytosolic ribosomal protein S15	0	1.1647	0.578	0.114	0	15
AT5G07090	Ribosomal protein S4 (RPS4A) family protein	0	1.15502	0.548	0.102	0	15
AT5G57290	60S acidic ribosomal protein family	0	1.1535	0.59	0.125	0	15
AT1G17200	CASPL2A1,CASP-like protein 2A1	0	1.15331	0.395	0.05	0	15
AT5G08000	PDCB2,PLASMODESMATA CALLOSE-BINDING PROTEIN 2	0	1.14306	0.32	0.031	0	15
AT2G21660	ATGRP7,GLYCINE RICH PROTEIN 7,CCR2,cold,circadian rhythm,and rna binding 2,GR-RBP7,GLYCINE-RICH RNA-BINDING PROTEIN 7	0	1.14042	0.978	0.694	0	15
AT4G38740	rotamase CYP 1	0	1.13993	0.365	0.048	0	15
AT3G53460	chloroplast RNA-binding protein 29	0	1.13601	0.62	0.125	0	15
AT5G65360	H3.1,histone 3.1	0	1.1312	0.328	0.053	0	15
AT5G43810	PNH,PINHEAD,ZLL,ZWILLE	0	1.12918	0.313	0.023	0	15
AT3G08940	light harvesting complex photosystem II	0	1.12913	0.58	0.126	0	15
AT3G13510	carboxyl-terminal peptidase, putative (DUF239)	0	1.12864	0.402	0.051	0	15
AT3G17160	hypothetical protein	0	1.1257	0.397	0.05	0	15
AT5G60670	Ribosomal protein L11 family protein	0	1.12151	0.424	0.053	0	15
AT3G23830	AtGRP4,GR-RBP4	0	1.1206	0.34	0.026	0	15
AT1G09640	Translation elongation factor EF1B, gamma chain	0	1.11594	0.59	0.128	0	15
AT4G34620	small subunit ribosomal protein 16	0	1.11584	0.722	0.186	0	15
AT5G16130	Ribosomal protein S7e family protein	0	1.11255	0.559	0.112	0	15
AT3G53020	RPL24B,RPL24,RIBOSOMAL PROTEIN L24	0	1.10508	0.609	0.147	0	15
AT5G10100	Haloacid dehalogenase-like hydrolase (HAD) superfamily protein	0	1.1011	0.339	0.032	0	15
AT5G20290	Ribosomal protein S8e family protein	0	1.09891	0.737	0.209	0	15
AT5G62350	Plant invertase/pectin methylesterase inhibitor superfamily protein	0	1.09031	0.489	0.09	0	15
AT3G18740	Ribosomal protein L7Ae/L30e/S12e/Gadd45 family protein	0	1.08896	0.594	0.129	0	15
AT2G25900	Zinc finger C-x8-C-x5-C-x3-H type family protein	0	1.08847	0.48	0.081	0	15
AT1G72370	AP40,RP40,RPSAA	0	1.08712	0.716	0.185	0	15
AT5G66570	MSP-1,MANGANESE-STABILIZING PROTEIN 1,OE33,OXYGEN EVOLVING COMPLEX 33 KILODALTON PROTEIN,OEE1,33 KDA OXYGEN EVOLVING POLYPEPTIDE 1,OEE33,OXYGEN EVOLVING ENHANCER PROTEIN 33,PSBO-1,PS II OXYGEN-EVOLVING COMPLEX 1	0	1.08681	0.73	0.187	0	15
AT1G72040	AtdNK	0	1.0836	0.284	0.018	0	15
AT4G00238	DNA-binding storekeeper protein-related transcriptional regulator	0	1.07934	0.288	0.015	0	15
AT4G15910	ATDI21,drought-induced 21	0	1.07888	0.398	0.052	0	15
AT3G24830	Ribosomal protein L13 family protein	0	1.0775	0.592	0.132	0	15
AT4G16720	Ribosomal protein L23/L15e family protein	0	1.07423	0.695	0.19	0	15
AT1G74060	Ribosomal protein L6 family protein	0	1.07301	0.447	0.068	0	15
AT1G02780	Ribosomal protein L19e family protein	0	1.06878	0.687	0.193	0	15
AT5G56710	Ribosomal protein L31e family protein	0	1.05228	0.627	0.153	0	15
AT3G09390	ATMT-1,ARABIDOPSIS THALIANA METALLOTHIONEIN-1,ATMT-K,ARABIDOPSIS THALIANA METALLOTHIONEIN-K	0	1.05107	0.597	0.145	0	15
AT4G35100	PIP2	0	1.05023	0.827	0.283	0	15
AT4G29840	TS,THREONINE SYNTHASE	0	1.04865	0.359	0.04	0	15
AT1G01100	60S acidic ribosomal protein family	0	1.04593	0.587	0.136	0	15
AT4G38430	ATROPGEF1	0	1.04369	0.405	0.059	0	15
AT1G07940	GTP binding Elongation factor Tu family protein	0	1.04171	0.557	0.129	0	15
AT1G07820	Histone superfamily protein	0	1.04037	0.43	0.08	0	15
AT3G18190	TCP-1/cpn60 chaperonin family protein	0	1.03882	0.351	0.044	0	15
AT5G62190	DEAD box RNA helicase (PRH75)	0	1.03813	0.598	0.121	0	15
AT3G22230	Ribosomal L27e protein family	0	1.03703	0.487	0.087	0	15
AT2G41650	hypothetical protein	0	1.03388	0.306	0.031	0	15
AT1G33140	Ribosomal protein L6 family	0	1.033	0.612	0.135	0	15
AT1G70710	ATGH9B1,glycosyl hydrolase 9B1,CEL1,CELLULASE 1	0	1.03171	0.497	0.092	0	15
AT5G45775	Ribosomal L5P family protein	0	1.02909	0.39	0.055	0	15
AT4G34200	PGDH1,phosphoglycerate dehydrogenase 1	0	1.02658	0.48	0.081	0	15
AT2G33410	RNA-binding (RRM/RBD/RNP motifs) family protein	0	1.02447	0.366	0.048	0	15
AT4G18100	Ribosomal protein L32e	0	1.0234	0.633	0.148	0	15
AT3G13460	evolutionarily conserved C-terminal region 2	0	1.02291	0.689	0.177	0	15
AT5G22650	ATHD2B,ATHD2,ARABIDOPSIS HISTONE DEACETYLASE 2,HD2,HISTONE DEACETYLASE 2,HDA4,HDT02,HDT2	0	1.02086	0.409	0.059	0	15
AT5G26742	AtRH3,RH3	0	1.019	0.484	0.088	0	15
AT5G20630	ATGER3,ARABIDOPSIS THALIANA GERMIN 3,GLP3A,GLP3B,GLP3,GERMIN-LIKE PROTEIN 3	0	1.01758	0.481	0.112	0	15
AT3G11940	AML1,ARABIDOPSIS MINUTE-LIKE 1,ATRPS5A,ribosomal protein 5A	0	1.01643	0.527	0.105	0	15
AT2G31610	Ribosomal protein S3 family protein	0	1.01011	0.443	0.076	0	15
AT3G17840	receptor-like kinase 902	0	1.00992	0.271	0.02	0	15
AT5G09510	Ribosomal protein S19 family protein	0	1.00742	0.464	0.08	0	15
AT1G15910	IDNL1,INVOLVED IN DE NOVO 2 (IDN2) - LIKE 1,IDP1,IDN2 PARALOG 1	0	1.00333	0.32	0.032	0	15
AT5G42820	Zinc finger C-x8-C-x5-C-x3-H type family protein	0	1.00155	0.376	0.056	0	15
AT1G73230	Nascent polypeptide-associated complex NAC	0	0.998426	0.43	0.075	0	15
AT1G56110	NOP56-like pre RNA processing ribonucleoprotein	0	0.995457	0.405	0.061	0	15
AT2G21580	Ribosomal protein S25 family protein	0	0.989471	0.528	0.113	0	15
AT5G03545	AT4,ATIPS2,INDUCED BY PI STARVATION 2	0	0.986216	0.414	0.077	0	15
AT3G53870	Ribosomal protein S3 family protein	0	0.985329	0.493	0.107	0	15
AT3G56370	Leucine-rich repeat protein kinase family protein	0	0.984687	0.313	0.033	0	15
AT1G80070	EMB14,EMBRYO DEFECTIVE 14,EMB177,EMBRYO DEFECTIVE 177,EMB33,EMBRYO DEFECTIVE 33,PRP8	0	0.984321	0.526	0.107	0	15
AT1G18540	Ribosomal protein L6 family protein	0	0.979592	0.483	0.101	0	15
AT5G02870	RPL4,ribosomal large subunit 4	0	0.978297	0.485	0.109	0	15
AT2G37340	AT-RS2Z33,arginine/serine-rich zinc knuckle-containing protein 33,ATRSZ33,ARGININE/SERINE-RICH ZINC KNUCKLE-CONTAINING PROTEIN 33,RSZ33,arginine/serine-rich zinc knuckle-containing protein 33	0	0.978272	0.543	0.119	0	15
AT2G17360	Ribosomal protein S4 (RPS4A) family protein	0	0.97538	0.534	0.114	0	15
AT3G13580	Ribosomal protein L30/L7 family protein	0	0.971321	0.371	0.05	0	15
AT5G19120	Eukaryotic aspartyl protease family protein	0	0.970583	0.515	0.11	0	15
AT3G19820	CBB1,CABBAGE 1,DIM1,DIMINUTO 1,DIM,DIMINUTIA,EVE1,ENHANCED VERY-LOW-FLUENCE RESPONSES 1	0	0.964623	0.766	0.252	0	15
AT3G05590	ribosomal protein L18	0	0.964573	0.608	0.161	0	15
AT1G24510	TCP-1/cpn60 chaperonin family protein	0	0.962603	0.391	0.064	0	15
AT2G42600	ATPPC2,phosphoenolpyruvate carboxylase 2	0	0.956046	0.354	0.052	0	15
AT5G47210	Hyaluronan / mRNA binding family	0	0.953792	0.59	0.15	0	15
AT5G67360	Subtilase family protein	0	0.947164	0.47	0.092	0	15
AT4G34870	ATCYP1,ARABIDOPSIS THALIANA CYCLOPHILIN 1	0	0.946483	0.685	0.18	0	15
AT5G01020	Protein kinase superfamily protein	0	0.945231	0.366	0.054	0	15
AT5G16110	hypothetical protein	0	0.945011	0.669	0.199	0	15
AT1G29900	VEN3,VENOSA 3	0	0.944696	0.345	0.044	0	15
AT3G09840	ATCDC48,CDC48A	0	0.943611	0.627	0.167	0	15
AT4G18730	ribosomal protein L16B	0	0.943083	0.546	0.118	0	15
AT3G04400	Ribosomal protein L14p/L23e family protein	0	0.941435	0.601	0.161	0	15
AT5G48160	potyvirus VPg interacting protein (DUF1423)	0	0.941364	0.487	0.104	0	15
AT4G20360	ATRAB8D,ATRABE1B,RAB GTPase homolog E1B	0	0.941189	0.486	0.1	0	15
AT1G79040	photosystem II subunit R	0	0.940629	0.637	0.164	0	15
AT1G60950	2Fe-2S ferredoxin-like superfamily protein	0	0.939653	0.497	0.103	0	15
AT4G29410	Ribosomal L28e protein family	0	0.938725	0.373	0.058	0	15
AT3G53430	Ribosomal protein L11 family protein	0	0.934869	0.459	0.09	0	15
AT5G39740	OLI7,OLIGOCELLULA 7	0	0.933501	0.55	0.136	0	15
AT1G14320	RPL10A,ribosomal protein L10 A,RPL10,ribosomal protein L10	0	0.932526	0.573	0.153	0	15
AT4G17390	Ribosomal protein L23/L15e family protein	0	0.930917	0.632	0.163	0	15
AT5G47110	Chlorophyll A-B binding family protein	0	0.924977	0.573	0.138	0	15
AT5G46840	RNA-binding (RRM/RBD/RNP motifs) family protein	0	0.923402	0.517	0.113	0	15
AT3G04840	Ribosomal protein S3Ae	0	0.921157	0.471	0.106	0	15
AT4G36130	Ribosomal protein L2 family	0	0.920758	0.387	0.061	0	15
AT5G64140	ribosomal protein S28	0	0.920103	0.404	0.073	0	15
AT4G02450	HSP20-like chaperones superfamily protein	0	0.915457	0.479	0.106	0	15
AT1G15690	Inorganic H pyrophosphatase family protein	0	0.914707	0.797	0.271	0	15
AT2G27040	OCP11,OVEREXPRESSOR OF CATIONIC PEROXIDASE 11	0	0.9083	0.304	0.042	0	15
AT3G03920	H/ACA ribonucleoprotein complex, subunit Gar1/Naf1 protein	0	0.907287	0.269	0.032	0	15
AT4G28240	Wound-responsive family protein	0	0.905238	0.46	0.092	0	15
AT3G09200	Ribosomal protein L10 family protein	0	0.904645	0.647	0.182	0	15
AT1G66580	RPL10C,ribosomal protein L10 C	0	0.90329	0.466	0.099	0	15
AT3G27850	ribosomal protein L12-C	0	0.900191	0.566	0.13	0	15
AT4G31700	AtRPS6,RPS6A	0	0.899915	0.523	0.136	0	15
AT1G30880	hypothetical protein	0	0.89863	0.347	0.049	0	15
AT4G25100	ATFSD1,ARABIDOPSIS FE SUPEROXIDE DISMUTASE 1	0	0.898555	0.569	0.139	0	15
AT4G23630	RTNLB1,Reticulan like protein B1	0	0.895263	0.595	0.148	0	15
AT5G47930	Zinc-binding ribosomal protein family protein	0	0.893688	0.499	0.118	0	15
AT4G34670	Ribosomal protein S3Ae	0	0.893577	0.578	0.139	0	15
AT4G09800	S18 ribosomal protein	0	0.893055	0.448	0.09	0	15
AT5G50920	ATHSP93-V,CLPC,DCA1,DE-REGULATED CAO ACCUMULATION 1,HSP93-V,HEAT SHOCK PROTEIN 93-V	0	0.890403	0.657	0.191	0	15
AT5G23900	Ribosomal protein L13e family protein	0	0.890391	0.452	0.087	0	15
AT5G48180	AtNSP5	0	0.887134	0.606	0.172	0	15
AT1G74050	Ribosomal protein L6 family protein	0	0.882679	0.482	0.1	0	15
AT2G19730	Ribosomal L28e protein family	0	0.881911	0.499	0.115	0	15
AT1G14900	high mobility group A	0	0.880726	0.502	0.116	0	15
AT1G27650	U2 snRNP auxiliary factor small subunit	0	0.880671	0.362	0.057	0	15
AT4G39200	Ribosomal protein S25 family protein	0	0.880291	0.734	0.228	0	15
AT1G08360	Ribosomal protein L1p/L10e family	0	0.879863	0.498	0.111	0	15
AT1G49600	ATRBP47A,RNA-binding protein 47A	0	0.878533	0.511	0.109	0	15
AT1G55670	photosystem I subunit G	0	0.878338	0.557	0.142	0	15
AT1G09770	ATCDC5,ARABIDOPSIS THALIANA CELL DIVISION CYCLE 5,ATMYBCDC5,ARABIDOPSIS THALIANA MYB DOMAIN CELL DIVISION CYCLE 5	0	0.87804	0.589	0.147	0	15
AT5G24490	30S ribosomal protein	0	0.876156	0.417	0.084	0	15
AT1G09590	Translation protein SH3-like family protein	0	0.875782	0.403	0.079	0	15
AT3G48930	Nucleic acid-binding, OB-fold-like protein	0	0.875662	0.428	0.089	0	15
AT1G48410	AtAGO1,ICU9	0	0.874471	0.498	0.109	0	15
AT2G37080	ROP interactive partner 3	0	0.873669	0.329	0.04	0	15
AT2G33370	Ribosomal protein L14p/L23e family protein	0	0.869962	0.337	0.052	0	15
AT2G33340	MOS4-associated complex 3B	0	0.868302	0.403	0.071	0	15
AT5G20950	Glycosyl hydrolase family protein	0	0.867394	0.46	0.089	0	15
AT2G01250	Ribosomal protein L30/L7 family protein	0	0.864474	0.533	0.135	0	15
AT3G25520	OLI5,OLIGOCELLULA 5,PGY3,PIGGYBACK3,RPL5A,RIBOSOMAL PROTEIN L5 A	0	0.861949	0.548	0.139	0	15
AT3G07110	Ribosomal protein L13 family protein	0	0.861797	0.394	0.073	0	15
AT2G46260	BTB/POZ/Kelch-associated protein	0	0.860184	0.349	0.054	0	15
AT4G33250	ATTIF3K1,TIF3K1	0	0.858813	0.38	0.063	0	15
AT3G02080	Ribosomal protein S19e family protein	0	0.858177	0.428	0.081	0	15
AT1G18650	plasmodesmata callose-binding protein 3	0	0.854784	0.346	0.055	0	15
AT2G44120	Ribosomal protein L30/L7 family protein	0	0.854724	0.371	0.065	0	15
AT3G46040	ribosomal protein S15A D	0	0.850979	0.326	0.048	0	15
AT5G52920	PKP1,PLASTIDIAL PYRUVATE KINASE 1,PKP2,PLASTIDIAL PYRUVATE KINASE 2	0	0.847017	0.493	0.105	0	15
AT5G62300	Ribosomal protein S10p/S20e family protein	0	0.846632	0.497	0.114	0	15
AT3G56340	Ribosomal protein S26e family protein	0	0.845417	0.445	0.097	0	15
AT3G11830	TCP-1/cpn60 chaperonin family protein	0	0.845234	0.406	0.075	0	15
AT2G36160	Ribosomal protein S11 family protein	0	0.844198	0.436	0.084	0	15
AT1G33120	Ribosomal protein L6 family	0	0.842354	0.458	0.095	0	15
AT3G45030	Ribosomal protein S10p/S20e family protein	0	0.841776	0.401	0.077	0	15
AT1G15500	TLC ATP/ADP transporter	0	0.839727	0.548	0.129	0	15
AT1G78150	N-lysine methyltransferase	0	0.838814	0.434	0.082	0	15
AT2G36400	AtGRF3,growth-regulating factor 3	0	0.834849	0.255	0.024	0	15
AT3G54080	Concanavalin A-like lectin family protein	0	0.834306	0.305	0.038	0	15
AT4G38440	RPAP1-like, carboxy-terminal protein	0	0.829479	0.273	0.03	0	15
AT4G00100	ATRPS13A,ribosomal protein S13A,PFL2,POINTED FIRST LEAF 2,RPS13	0	0.822861	0.516	0.124	0	15
AT1G06680	OE23,OXYGEN EVOLVING COMPLEX SUBUNIT 23 KDA,OEE2,OXYGEN-EVOLVING ENHANCER PROTEIN 2,PSII-P,PHOTOSYSTEM II SUBUNIT P	0	0.818813	0.609	0.166	0	15
AT2G33800	Ribosomal protein S5 family protein	0	0.811886	0.406	0.077	0	15
AT1G56200	embryo defective 1303	0	0.807581	0.436	0.088	0	15
AT1G06760	winged-helix DNA-binding transcription factor family protein	0	0.80438	0.501	0.122	0	15
AT1G15820	CP24	0	0.804065	0.457	0.103	0	15
AT1G62390	CLMP1,CLUMPED CHLOROPLASTS 1	0	0.802165	0.327	0.048	0	15
AT5G55160	ATSUMO2,SUM2,SMALL UBIQUITIN-LIKE MODIFIER 2,SUMO 2,SMALL UBIQUITIN-LIKE MODIFIER 2	0	0.801663	0.321	0.054	0	15
AT3G61110	ARS27A,ribosomal protein S27	0	0.797312	0.467	0.107	0	15
AT4G37580	COP3,CONSTITUTIVE PHOTOMORPHOGENIC 3,UNS2,UNUSUAL SUGAR RESPONSE 2	0	0.795036	0.256	0.029	0	15
AT2G31410	coiled-coil protein	0	0.793359	0.277	0.033	0	15
AT2G28000	CH-CPN60A,CHLOROPLAST CHAPERONIN 60ALPHA,Cpn60alpha1,chaperonin-60alpha1,SLP,SCHLEPPERLESS	0	0.792517	0.56	0.128	0	15
AT1G61520	PSI type III chlorophyll a/b-binding protein	0	0.7918	0.471	0.111	0	15
AT2G19540	HTD1,heat stress tolerant DWD 1	0	0.790075	0.299	0.041	0	15
AT1G15340	methyl-CPG-binding domain 10	0	0.787519	0.483	0.111	0	15
AT1G79850	CS17,PDE347,PIGMENT DEFECTIVE 347,PRPS17,PLASTID RIBOSOMAL SMALL SUBUNIT PROTEIN 17	0	0.786797	0.373	0.07	0	15
AT3G56940	ACSF,CHL27	0	0.784079	0.39	0.074	0	15
AT5G18110	Putative cap-binding protein	0	0.782084	0.311	0.049	0	15
AT3G05060	NOP56-like pre RNA processing ribonucleoprotein	0	0.77905	0.31	0.048	0	15
AT5G16470	MBS2,METHYLENE BLUE SENSITIVITY 2	0	0.776451	0.432	0.087	0	15
AT2G04390	Ribosomal S17 family protein	0	0.77567	0.354	0.066	0	15
AT1G14890	Plant invertase/pectin methylesterase inhibitor superfamily protein	0	0.775632	0.315	0.052	0	15
AT3G09500	Ribosomal L29 family protein	0	0.774626	0.559	0.143	0	15
AT5G21940	hybrid signal transduction histidine kinase M-like protein	0	0.773606	0.511	0.127	0	15
AT4G38130	ATHD1,ARABIDOPSIS HISTONE DEACETYLASE 1,ATHDA19,ARABIDOPSIS HISTONE DEACETYLASE 19,HDA1,HDA19,HISTONE DEACETYLASE 19,RPD3A	0	0.773056	0.36	0.065	0	15
AT5G13630	ABAR,ABA-BINDING PROTEIN,CCH1,CCH,CONDITIONAL CHLORINA,CHLH,H SUBUNIT OF MG-CHELATASE	0	0.768735	0.465	0.105	0	15
AT3G48870	Clp ATPase	0	0.768308	0.429	0.087	0	15
AT1G50920	Nog1-1	0	0.766308	0.313	0.05	0	15
AT4G34980	subtilisin-like serine protease 2	0	0.762207	0.288	0.04	0	15
AT4G37910	mitochondrial heat shock protein 70-1	0	0.757211	0.26	0.038	0	15
AT3G02560	Ribosomal protein S7e family protein	0	0.757027	0.41	0.085	0	15
AT1G49760	PABP8,POLY(A) BINDING PROTEIN 8	0	0.756141	0.346	0.057	0	15
AT1G33680	KH domain-containing protein	0	0.755142	0.441	0.093	0	15
AT1G57660	Translation protein SH3-like family protein	0	0.754794	0.415	0.085	0	15
AT3G26740	CCR-like protein	0	0.754372	0.282	0.046	0	15
AT3G57290	ATEIF3E-1,ATINT6,INT-6,INT6,TIF3E1	0	0.754009	0.35	0.059	0	15
AT4G14720	PPD2,PEAPOD 2,TIFY4B	0	0.753244	0.317	0.054	0	15
AT3G04290	ATLTL1	0	0.752818	0.336	0.063	0	15
AT3G05560	Ribosomal L22e protein family	0	0.752783	0.398	0.084	0	15
AT2G43030	Ribosomal protein L3 family protein	0	0.748953	0.321	0.054	0	15
AT3G03960	TCP-1/cpn60 chaperonin family protein	0	0.743537	0.317	0.055	0	15
AT5G27120	NOP56-like pre RNA processing ribonucleoprotein	0	0.74182	0.291	0.04	0	15
AT5G23740	ribosomal protein S11-beta	0	0.737769	0.37	0.075	0	15
AT4G31430	KAKU4,(Japanese for nucleus) 4	0	0.736996	0.286	0.042	0	15
AT5G06360	Ribosomal protein S8e family protein	0	0.733131	0.278	0.041	0	15
AT4G10610	ATRBP37,RBP37,RNA-BINDING PROTEIN 37	0	0.730126	0.292	0.045	0	15
AT3G13570	At-SCL30A,SC35-like splicing factor 30A	0	0.726684	0.367	0.069	0	15
AT4G36180	Leucine-rich receptor-like protein kinase family protein	0	0.724517	0.252	0.032	0	15
AT3G52140	FMT,FRIENDLY MITOCHONDRIA,FRIENDLY	0	0.723551	0.37	0.069	0	15
AT2G39990	AteIF3f,Arabidopsis thaliana eukaryotic translation initiation factor 3 subunit F,eIF3F,eukaryotic translation initiation factor 3 subunit F	0	0.721731	0.288	0.045	0	15
AT3G04920	Ribosomal protein S24e family protein	0	0.721171	0.412	0.086	0	15
AT4G01000	Ubiquitin-like superfamily protein	0	0.72105	0.396	0.081	0	15
AT2G36620	ribosomal protein L24	0	0.71995	0.412	0.091	0	15
AT4G26850	GDP-L-galactose phosphorylase 1	0	0.718207	0.338	0.065	0	15
AT1G34030	Ribosomal protein S13/S18 family	0	0.717748	0.345	0.064	0	15
AT1G20330	CVP1,COTYLEDON VASCULAR PATTERN 1,FRL1,FRILL1	0	0.717594	0.334	0.06	0	15
AT1G69420	DHHC-type zinc finger family protein	0	0.717092	0.276	0.04	0	15
AT2G09990	Ribosomal protein S5 domain 2-like superfamily protein	0	0.716689	0.267	0.039	0	15
AT2G06520	photosystem II subunit X	0	0.711806	0.448	0.104	0	15
AT1G09620	ATP binding/leucine-tRNA ligases/aminoacyl-tRNA ligase	0	0.702481	0.346	0.063	0	15
AT5G59850	Ribosomal protein S8 family protein	0	0.695033	0.329	0.062	0	15
AT1G52980	Nug2,nuclear/nucleolar GTPase 2	0	0.693117	0.316	0.051	0	15
AT3G63410	E37,IEP37,INNER ENVELOPE PROTEIN 37,VTE3,VITAMIN E DEFECTIVE 3	0	0.682659	0.324	0.059	0	15
AT2G38770	P-loop containing nucleoside triphosphate hydrolases superfamily protein	0	0.669613	0.252	0.035	0	15
AT5G13000	ATGSL12,glucan synthase-like 12,CALS3,callose synthase 3,gsl12	0	0.663191	0.364	0.068	0	15
AT3G53540	afadin	0	0.659074	0.283	0.044	0	15
AT5G20720	ATCPN21,CHCPN10,CHLOROPLAST CHAPERONIN 10,CPN10,CHLOROPLAST CHAPERONIN 10,CPN21	0	0.652722	0.443	0.097	0	15
AT2G34750	RNA polymerase I specific transcription initiation factor RRN3 protein	0	0.645401	0.27	0.043	0	15
AT2G22400	S-adenosyl-L-methionine-dependent methyltransferases superfamily protein	0	0.613171	0.287	0.047	0	15
AT5G67260	CYCLIN D3	0	1.65077	0.427	0.021	0	15
AT2G45190	FIL,FILAMENTOUS FLOWER,YAB1,YABBY1	0	0.90097	0.252	0.023	0	15
AT2G36810	SGR6,SHOOT GRAVITROPISM 6	0	3.83664	0.749	0.147	0	16
AT3G52720	ATACA1,A. THALIANA ALPHA CARBONIC ANHYDRASE 1,CAH1,CARBONIC ANHYDRASE 1	0	3.34867	0.407	0.034	0	16
AT2G44790	uclacyanin 2	0	3.16048	0.558	0.116	0	16
AT5G24580	Heavy metal transport/detoxification superfamily protein	0	2.81512	0.478	0.089	0	16
AT1G47860		0	2.67074	0.306	0.024	0	16
AT1G05260	RCI3A	0	3.62318	0.456	0.041	0	16
AT4G34970	actin depolymerizing factor 9	0	2.77109	0.369	0.05	0	16
AT5G63550	DEK domain-containing chromatin associated protein	0	3.83214	0.608	0.043	0	17
AT5G49160	DDM2,DECREASED DNA METHYLATION 2,DMT01,DNA METHYLTRANSFERASE 01,DMT1,DNA METHYLTRANSFERASE 1,MET2,METHYLTRANSFERASE 2,METI,METHYLTRANSFERASE I	0	3.16888	0.488	0.033	0	17
AT5G38690	Zinc-finger domain of monoamine-oxidase A repressor R1 protein	0	3.02786	0.416	0.029	0	17
AT5G23420	high-mobility group box 6	0	2.81797	0.383	0.028	0	17
AT1G65470	FUGU2,FUGU 2,NFB2,NUCLEOSOME/CHROMATIN ASSEMBLY FACTOR GROUP B	0	2.20188	0.285	0.028	0	17
AT5G57350	AHA3,H(+)-ATPase 3,ATAHA3,ARABIDOPSIS THALIANA ARABIDOPSIS H(+)-ATPASE	0	2.95399	0.411	0.01	0	18	Companion cell	Kim et al., 2021 (known before Kim, used by Kim)
AT1G22710	ATSUC2,ARABIDOPSIS THALIANA SUCROSE-PROTON SYMPORTER 2,SUT1,SUCROSE TRANSPORTER 1	0	3.07769	0.426	0.016	0	18	Companion cell	Ranjan et al., 2011; Stadler et al., 1996; Truernit & Sauer, 1995
AT1G79430	WDY,WOODY	0	2.26289	0.286	0.006	0	18	Companion cells ; mature phloem (Lopez-Anido 2021)	Bonke et al., 2003; Truernit & Sauer, 1995
AT1G79430	WDY,WOODY	0	2.26289	0.286	0.006	0	18	Phloem	Bonke et al 2003
AT5G57350	AHA3,H(+)-ATPase 3,ATAHA3,ARABIDOPSIS THALIANA ARABIDOPSIS H(+)-ATPASE	0	2.95399	0.411	0.01	0	18	Phloem	Lee et al., 2025
AT4G19840	ATPP2-A1,phloem protein 2-A1,ATPP2A-1,phloem protein 2-A1	0	2.86178	0.357	0.009	0	18	Phloem	Lee et al., 2025
AT1G79430	WDY,WOODY	0	2.26289	0.286	0.006	0	18	Phloem	Lee et al., 2025
AT1G67870	glycine-rich protein	0	3.13228	0.369	0.018	0	18	Vascular	Illouz-Eliaz et al., 2025
AT5G59080	hypothetical protein	0	2.5225	0.303	0.012	0	18
AT5G02600	NPCC6,nuclear-enriched phloem companion cell gene 6	0	3.28272	0.397	0.006	0	18
AT5G57350	AHA3,H(+)-ATPase 3,ATAHA3,ARABIDOPSIS THALIANA ARABIDOPSIS H(+)-ATPASE	0	2.95399	0.411	0.01	0	18
AT5G27690	Heavy metal transport/detoxification superfamily protein	0	2.6638	0.289	0.003	0	18
AT3G15353	ATMT3	0	4.2265	0.583	0.047	0	18
AT1G77380	ATAAP3	0	3.41457	0.44	0.014	0	18
AT2G39855	plant/protein	0	3.41007	0.329	0.005	0	18
AT4G16008	hypothetical protein	0	2.86967	0.337	0.007	0	18
AT2G26695	Ran BP2/NZF zinc finger-like superfamily protein	0	2.84333	0.349	0.004	0	18
AT5G54660	HSP20-like chaperones superfamily protein	0	2.78206	0.257	0.007	0	18
AT4G00780	TRAF-like family protein	0	2.5044	0.277	0.003	0	18
AT4G19840	ATPP2-A1,phloem protein 2-A1,ATPP2A-1,phloem protein 2-A1	0	2.86178	0.357	0.009	0	18
AT1G64370	filaggrin-like protein	0	2.55044	0.251	0.009	0	18
AT4G36410	ubiquitin-conjugating enzyme 17	0	2.83136	0.294	0.007	0	18
AT5G04080	cysteine-rich TM module stress tolerance protein	0	2.53321	0.286	0.013	0	18
AT5G04080	cysteine-rich TM module stress tolerance protein	0	2.53321	0.286	0.013	0	18
AT5G02600	NPCC6,nuclear-enriched phloem companion cell gene 6	0	3.28272	0.397	0.006	0	18
AT3G55990	TBL29,TRICHOME BIREFRINGENCE-LIKE 29	0	3.14166	0.273	0.003	0	19	Vascular	Lee et al., 2025
AT5G17420	ATCESA7,CESA7,CELLULOSE SYNTHASE CATALYTIC SUBUNIT 7,MUR10,MURUS 10	0	3.02677	0.269	0.003	0	19	Vascular	Lee et al., 2025
AT1G20850	xylem cysteine peptidase 2	0	4.73094	0.659	0.013	0	19	Xylem	Lee et al., 2025
AT2G28760	UDP-XYL synthase 6	0	3.92535	0.409	0.011	0	19	Xylem	Lee et al., 2025
AT4G18780	ATCESA8,CELLULOSE SYNTHASE 8,CESA8,CELLULOSE SYNTHASE 8,LEW2,LEAF WILTING 2	0	3.8395	0.422	0.004	0	19	Xylem	Lee et al., 2025
AT2G38080	ATLMCO4,ARABIDOPSIS LACCASE-LIKE MULTICOPPER OXIDASE 4,LAC4,LACCASE 4,LMCO4,LACCASE-LIKE MULTICOPPER OXIDASE 4	0	3.67171	0.429	0.005	0	19	Xylem	Lee et al., 2025
AT3G62020	germin-like protein 10	0	3.39411	0.347	0.004	0	19	Xylem	Lee et al., 2025
AT5G54690	IRX8,IRREGULAR XYLEM 8,LGT6	0	3.19257	0.276	0.001	0	19	Xylem	Lee et al., 2025
AT5G17420	ATCESA7,CESA7,CELLULOSE SYNTHASE CATALYTIC SUBUNIT 7,MUR10,MURUS 10	0	3.02677	0.269	0.003	0	19	Xylem	Lee et al., 2025
AT5G60020	ATLAC17	0	2.85624	0.282	0.003	0	19	Xylem	Lee et al., 2025
AT4G35350	xylem cysteine peptidase 1	0	4.29939	0.51	0.01	0	19	Xylem (tracheary elements, primary xylem)	Funk et al., 2002
AT1G02335	PDGLP2,PLASMODESMAL GERMIN-LIKE PROTEIN 2	0	3.98472	0.435	0.004	0	19
AT1G43790	tracheary element differentiation-related 6	0	3.52101	0.279	0.006	0	19
AT1G27920	microtubule-associated protein 65-8	0	2.88765	0.263	0.002	0	19
AT5G44030	IRX5,IRREGULAR XYLEM 5,NWS2	0	4.73281	0.597	0.014	0	19
AT1G58370	glycosyl hydrolase family 10 protein / carbohydrate-binding domain-containing protein	0	4.16459	0.334	0.004	0	19
AT4G18780	ATCESA8,CELLULOSE SYNTHASE 8,CESA8,CELLULOSE SYNTHASE 8,LEW2,LEAF WILTING 2	0	3.8395	0.422	0.004	0	19
AT2G38080	ATLMCO4,ARABIDOPSIS LACCASE-LIKE MULTICOPPER OXIDASE 4,LAC4,LACCASE 4,LMCO4,LACCASE-LIKE MULTICOPPER OXIDASE 4	0	3.67171	0.429	0.005	0	19
AT5G54690	IRX8,IRREGULAR XYLEM 8,LGT6	0	3.19257	0.276	0.001	0	19
AT2G38320	TRICHOME BIREFRINGENCE-LIKE 34	0	3.03015	0.289	0.004	0	19
AT5G17420	ATCESA7,CESA7,CELLULOSE SYNTHASE CATALYTIC SUBUNIT 7,MUR10,MURUS 10	0	3.02677	0.269	0.003	0	19
AT5G60020	ATLAC17	0	2.85624	0.282	0.003	0	19
AT5G60720	electron transporter, putative (Protein of unknown function, DUF547)	0	2.77545	0.266	0.002	0	19
AT5G51890	Peroxidase superfamily protein	0	3.28498	0.344	0.005	0	19
AT3G27200	Cupredoxin superfamily protein	0	3.23787	0.321	0.005	0	19
AT5G07800	Flavin-binding monooxygenase family protein	0	3.07717	0.321	0.01	0	19
AT1G32100	ATPRR1	0	3.02414	0.383	0.019	0	19
AT3G52900	RAB6-interacting golgin (DUF662)	0	2.91122	0.25	0.006	0	19
AT1G23460	Pectin lyase-like superfamily protein	0	2.85717	0.253	0.005	0	19
AT1G75280	NmrA-like negative transcriptional regulator family protein	0	2.25005	0.25	0.01	0	19
AT4G18780	ATCESA8,CELLULOSE SYNTHASE 8,CESA8,CELLULOSE SYNTHASE 8,LEW2,LEAF WILTING 2	0	3.8395	0.422	0.004	0	19
AT1G11850	transmembrane protein	0	4.2158	0.315	0.007	0	20	Abaxial epidermal	Lopez-Anido et al., 2021
AT5G26000	AtTGG1,BGLU38,BETA GLUCOSIDASE 38	0	6.7072	0.907	0.042	0	20	Guard cell	Barth and Jander, 2006
AT1G04800	glycine-rich protein	0	6.01919	0.668	0.02	0	20	Guard cells	Lee et al., 2025
AT1G04800	glycine-rich protein	0	6.01919	0.668	0.02	0	20
AT1G33811	GDSL-like Lipase/Acylhydrolase superfamily protein	0	3.19847	0.318	0.003	0	20
AT3G17070	Peroxidase family protein	0	3.13597	0.301	0.015	0	20
AT1G16960	Ubiquitin domain-containing protein	0	3.09343	0.349	0.006	0	20
AT3G49260	IQ-domain 21	0	2.8424	0.346	0.015	0	20
AT5G04890	HSP20-like chaperones superfamily protein	0	5.69955	0.645	0.007	0	21	Vascular	Lee et al., 2025
AT3G10680	HSP20-like chaperones superfamily protein	0	3.3562	0.263	0.002	0	21	Vascular	Lee et al., 2025
AT1G13920	Remorin family protein	0	3.25577	0.259	0.003	0	21	Vascular	Lee et al., 2025
AT5G20970	HSP20-like chaperones superfamily protein	0	3.2514	0.295	0.002	0	21	Vascular	Lee et al., 2025
AT1G70670	AtCLO4,Arabidopsis thaliana caleosin 4,PXG4,peroxygenase 4	0	3.23333	0.319	0.011	0	21
AT5G18970	AWPM-19-like family protein	0	4.8619	0.558	0.008	0	21
AT1G29520	AWPM-19-like family protein	0	4.53175	0.494	0.007	0	21
AT1G02950	ATGSTF4,glutathione S-transferase F4,GST31,GLUTATHIONE S-TRANSFERASE 31	0	4.52005	0.47	0.005	0	21
AT1G68230	Reticulon family protein	0	4.4628	0.462	0.004	0	21
AT3G20570	AtENODL9	0	4.42299	0.434	0.006	0	21
AT5G22140	FAD/NAD(P)-binding oxidoreductase family protein	0	3.92124	0.39	0.018	0	21
AT2G27140	HSP20-like chaperones superfamily protein	0	3.59628	0.394	0.004	0	21
AT1G69325	Remorin family protein	0	3.42661	0.295	0.002	0	21
AT3G58350	RESTRICTED TEV MOVEMENT 3	0	3.19282	0.259	0.002	0	21
AT3G07420	ATNS2,ASPARAGINYL-TRNA SYNTHETASE 2,SYNC2_ARATH,ASPARAGINYL-TRNA SYNTHETASE 2,SYNC2,SYNTHETASE C2	0	3.108	0.263	0.004	0	21
AT4G15560	AtCLA1,CLA,DEF,DXPS2,1-DEOXY-D-XYLULOSE 5-PHOSPHATE SYNTHASE 2,DXS1,1-deoxy-D-xylulose 5-phosphate (DXP) synthase 1,DXS,1-DEOXY-D-XYLULOSE 5-PHOSPHATE SYNTHASE	4.84e-308	0.707623	0.501	0.125	1.52e-303	15
AT1G15940	Tudor/PWWP/MBT superfamily protein	6.26e-308	0.676489	0.25	0.038	1.96e-303	15
AT1G78150	N-lysine methyltransferase	1.13e-307	0.427982	0.268	0.077	3.54e-303	3
AT3G21720	isocitrate lyase	2.17e-307	0.784779	0.634	0.315	6.81e-303	5
AT1G36160	AT-ACC1,EMB22,EMBRYO DEFECTIVE 22,GK,GURKE,GSD1,GLOSSYHEAD 1,PAS3,PASTICCINO 3,SFR3,SENSITIVE TO FREEZING 3	3.37e-307	1.18505	0.48	0.261	1.06e-302	0
AT1G07320	EMB2784,EMBRYO DEFECTIVE 2784,PRPL4,plastid ribosomal protein L4	3.91e-307	0.638763	0.32	0.059	1.23e-302	15
AT5G10980	H3.3,histone 3.3	1.2e-306	0.422068	0.342	0.113	3.75e-302	3
AT5G10980	H3.3,histone 3.3	1.2e-306	0.422068	0.342	0.113	3.75e-302	3
AT1G28670	GDSL-like Lipase/Acylhydrolase superfamily protein	1.39e-306	0.378199	0.329	0.105	4.37e-302	3
AT2G37640	Barwin-like endoglucanases superfamily protein	2.12e-306	1.41834	0.504	0.214	6.64e-302	8
AT1G09200	H3.1,histone 3.1	2.68e-306	1.03073	0.255	0.04	8.41e-302	15
AT1G20580	Small nuclear ribonucleoprotein family protein	4.11e-306	0.67649	0.271	0.044	1.29e-301	15
AT1G79700	Integrase-type DNA-binding superfamily protein	5.18e-306	1.33076	0.497	0.203	1.62e-301	8
AT2G19750	Ribosomal protein S30 family protein	5.62e-306	0.65392	0.296	0.052	1.76e-301	15
AT2G45620	URT1,UTP:RNA uridylyltransferase 1	5.95e-306	0.6409	0.262	0.041	1.87e-301	15
AT5G26260	TRAF-like family protein	1.42e-305	1.29435	0.354	0.156	4.46e-301	0
AT2G32060	Ribosomal protein L7Ae/L30e/S12e/Gadd45 family protein	2.9e-305	0.725907	0.383	0.081	9.09e-301	15
AT3G62250	ubiquitin 5	3.6e-305	0.298947	0.409	0.144	1.13e-300	3
AT1G21310	ATEXT3,extensin 3,RSH,ROOT-SHOOT-HYPOCOTYL DEFECTIVE	5.75e-305	1.095	0.588	0.174	1.8e-300	14
AT3G24929	hypothetical protein	6.17e-305	1.34851	0.594	0.327	1.93e-300	6
AT4G36040	DJC23,DNA J protein C23	9.39e-305	0.748966	0.393	0.085	2.94e-300	15
AT5G59950	RNA-binding (RRM/RBD/RNP motifs) family protein	2.3e-304	0.747888	0.425	0.097	7.2e-300	15
AT1G29930	AB140,CAB140,CHLOROPHYLL A/B PROTEIN 140,LHCB1.3,LIGHT-HARVESTING CHLOROPHYLL A/B-PROTEIN 1.3	3.22e-304	0.931145	0.799	0.499	1.01e-299	5
AT3G48870	Clp ATPase	3.36e-304	0.384045	0.277	0.081	1.05e-299	3
AT2G22080	transmembrane protein	5.5e-304	0.358748	0.316	0.1	1.72e-299	3
AT3G24503	ALDH1A,aldehyde dehydrogenase 1A,REF1,REDUCED EPIDERMAL FLUORESCENCE1	8.39e-304	1.52309	0.396	0.139	2.63e-299	8
AT3G20000	translocase of the outer mitochondrial membrane 40	9.04e-304	0.646495	0.275	0.045	2.83e-299	15
AT2G34300	S-adenosyl-L-methionine-dependent methyltransferases superfamily protein	1.05e-303	1.2829	0.388	0.183	3.28e-299	0
AT3G45010	serine carboxypeptidase-like 48	1.08e-303	3.00864	0.276	0.014	3.38e-299	19
AT5G05180	myosin heavy chain, striated protein	2.22e-303	2.34608	0.287	0.034	6.97e-299	16
AT3G17100	AIF3,ATBS1 Interacting Factor 3	2.4e-303	0.321741	0.516	0.202	7.53e-299	3
AT4G29905	hypothetical protein	2.9e-303	1.14779	0.48	0.126	9.09e-299	14
AT5G55230	ATMAP65-1,microtubule-associated proteins 65-1	3.29e-303	0.70409	0.396	0.086	1.03e-298	15
AT1G36060	TG,TRANSLUCENT GREEN	5.43e-303	1.27264	0.321	0.129	1.7e-298	0
AT1G20620	ATCAT3,SEN2,SENESCENCE 2	6.74e-303	0.856541	0.854	0.671	2.11e-298	5
AT5G58950	Protein kinase superfamily protein	1.26e-302	0.382068	0.346	0.115	3.95e-298	3
AT4G10480	Nascent polypeptide-associated complex (NAC), alpha subunit family protein	1.47e-302	0.749577	0.335	0.065	4.6e-298	15
AT5G22500	fatty acid reductase 1	6.18e-302	1.71634	0.511	0.233	1.94e-297	9
AT1G79750	ATNADP-ME4,Arabidopsis thaliana NADP-malic enzyme 4	7.59e-302	0.323743	0.58	0.238	2.38e-297	3
AT4G29060	elongation factor Ts family protein	8.63e-302	0.737079	0.551	0.148	2.71e-297	15
AT5G45800	Leucine-rich repeat protein kinase family protein	1.02e-301	2.2838	0.268	0.03	3.19e-297	16
AT1G60200	splicing factor PWI domain-containing protein / RNA recognition motif (RRM)-containing protein	1.04e-301	1.37007	0.7	0.492	3.27e-297	7
AT5G57340	ras guanine nucleotide exchange factor Q-like protein	2.13e-301	1.11666	0.337	0.123	6.68e-297	1
AT1G62610	NAD(P)-binding Rossmann-fold superfamily protein	2.15e-301	1.2948	0.312	0.112	6.75e-297	1
AT4G39730	Lipase/lipooxygenase, PLAT/LH2 family protein	2.85e-301	0.3371	0.308	0.095	8.92e-297	3
AT5G53300	ubiquitin-conjugating enzyme 10	3.99e-301	1.04394	0.872	0.369	1.25e-296	15
AT4G39840	cell wall integrity/stress response component-like protein	5.49e-301	1.40125	0.278	0.104	1.72e-296	0
AT5G45670	GDSL-like Lipase/Acylhydrolase superfamily protein	7.98e-301	1.58007	0.332	0.104	2.5e-296	8
AT5G48485	Bifunctional inhibitor/lipid-transfer protein/seed storage 2S albumin superfamily protein	8.61e-301	3.10832	0.353	0.022	2.7e-296	20
AT3G20050	ATTCP-1,T-complex protein 1 alpha subunit	1.2e-300	0.667222	0.391	0.084	3.77e-296	15
AT5G36880	acetyl-CoA synthetase	1.41e-300	1.43008	0.374	0.127	4.42e-296	8
AT5G53160	PYL8,PYR1-like 8	1.49e-300	0.388616	0.293	0.09	4.66e-296	3
AT1G78380	ATGSTU19,A. THALIANA GLUTATHIONE S-TRANSFERASE TAU 19,GST8,GLUTATHIONE TRANSFERASE 8	1.57e-300	1.2496	0.471	0.128	4.92e-296	14
AT1G05190	Ribosomal protein L6 family	3.71e-300	0.700672	0.389	0.084	1.16e-295	15
AT1G18620	LONGIFOLIA protein	3.76e-300	1.21694	0.328	0.122	1.18e-295	1
AT3G47470	CAB4	8.78e-300	0.752923	0.541	0.144	2.75e-295	15
AT5G38410	Ribulose bisphosphate carboxylase (small chain) family protein	9.67e-300	1.27314	0.535	0.3	3.03e-295	2	differentiating mesophyll-mature mesophyll	Sawchuk et al., 2008
AT5G38410	Ribulose bisphosphate carboxylase (small chain) family protein	9.67e-300	1.27314	0.535	0.3	3.03e-295	2	Mesophyll	Illouz-Eliaz et al., 2025
AT5G20890	TCP-1/cpn60 chaperonin family protein	1.11e-299	0.709974	0.428	0.099	3.47e-295	15
AT4G01310	Ribosomal L5P family protein	2.38e-299	0.692403	0.373	0.079	7.47e-295	15
AT2G46800	ATCDF1,A. THALIANA CATION DIFFUSION FACILITATOR 1,ATMTP1,MTP1,metal tolerance protein 1,OZS1,OVERLY ZINC SENSITIVE 1,ZAT1,ZINC TRANSPORTER OF ARABIDOPSIS THALIANA 1	3.56e-299	0.357483	0.383	0.134	1.12e-294	3
AT1G29070	Ribosomal protein L34	6.39e-299	0.63884	0.39	0.084	2e-294	15
AT5G63800	BGAL6,beta-galactosidase 6	6.9e-299	1.64988	0.304	0.061	2.16e-294	13
AT5G41520	RNA binding Plectin/S10 domain-containing protein	7.45e-299	0.644412	0.555	0.149	2.34e-294	15
AT3G58610	ketol-acid reductoisomerase	8.52e-299	0.347911	0.356	0.12	2.67e-294	3
AT3G11400	ATEIF3G1	2.28e-298	0.668676	0.3	0.054	7.14e-294	15
AT3G25930	Adenine nucleotide alpha hydrolases-like superfamily protein	6.2e-298	1.06891	0.296	0.054	1.94e-293	14
AT1G48920	ATNUC-L1,nucleolin like 1,NUC1,nucleolin 1,PARL1,PARALLEL 1	1.19e-297	0.808934	0.392	0.086	3.72e-293	15
AT5G14740	BETA CA2,BETA CARBONIC ANHYDRASE 2,CA18,CARBONIC ANHYDRASE 18	1.21e-297	0.975843	0.839	0.35	3.79e-293	15
AT5G53460	NADH-dependent glutamate synthase 1	3.29e-297	1.20438	0.703	0.506	1.03e-292	6
AT3G05900	neurofilament protein-like protein	6.04e-297	1.25564	0.393	0.167	1.89e-292	1
AT3G43720	Bifunctional inhibitor/lipid-transfer protein/seed storage 2S albumin superfamily protein	6.28e-297	1.49476	0.323	0.099	1.97e-292	8
AT1G21830	hypothetical protein	2.57e-296	0.332677	0.367	0.126	8.07e-292	3
AT5G51670	hypothetical protein (DUF668)	3.95e-296	1.24562	0.251	0.078	1.24e-291	1
AT5G64330	JK218,RPT3,ROOT PHOTOTROPISM 3	8.43e-296	1.24454	0.366	0.149	2.64e-291	1
AT3G07010	Pectin lyase-like superfamily protein	9.49e-296	1.51291	0.566	0.239	2.97e-291	10
AT2G34480	Ribosomal protein L18ae/LX family protein	3.09e-295	1.4961	0.421	0.204	9.69e-291	2
AT3G01770	ATBET10,bromodomain and extraterminal domain protein 10	9.59e-295	0.370079	0.279	0.084	3.01e-290	3
AT4G23870	hypothetical protein	1.43e-294	1.08884	0.493	0.238	4.47e-290	1
AT5G62000	ARF1-BP,ARF1-BINDING PROTEIN,AtARF2,HSS,HLS1 SUPPRESSOR,ORE14,ORESARA 14	1.49e-294	0.645352	0.543	0.145	4.68e-290	15
AT3G16850	Pectin lyase-like superfamily protein	1.92e-294	1.15074	0.389	0.163	6.03e-290	1
AT3G28910	ATMYB30	2.48e-294	1.56452	0.373	0.111	7.77e-290	10
AT4G26110	ATNAP1	2.78e-294	0.647028	0.32	0.061	8.72e-290	15	Vasculature	Berkowitz et al., 2021
AT4G26230	Ribosomal protein L31e family protein	3.68e-294	0.655108	0.401	0.09	1.15e-289	15	Vasculature	Berkowitz et al., 2021
AT2G34250	SecY protein transport family protein	4.06e-294	0.651402	0.422	0.097	1.27e-289	15
AT1G65980	thioredoxin-dependent peroxidase 1	4.13e-294	1.3778	0.461	0.127	1.29e-289	14
AT5G49700	AHL17,AT-hook motif nuclear localized protein 17	5.5e-294	0.67772	0.35	0.071	1.72e-289	15
AT5G04750	F1F0-ATPase inhibitor protein	7.18e-294	1.21896	0.327	0.11	2.25e-289	5
AT1G30690	Sec14p-like phosphatidylinositol transfer family protein	7.39e-294	1.45321	0.404	0.146	2.32e-289	8
AT5G61960	AML1,MEI2-like protein 1	1.28e-293	1.36259	0.51	0.223	4e-289	8
AT2G39460	ATRPL23A,ARABIDOPSIS THALIANA RIBOSOMAL PROTEIN L23A,RPL23A1,RIBOSOMAL PROTEIN L23A1,RPL23A,RIBOSOMAL PROTEIN L23A	1.47e-293	0.818576	0.488	0.125	4.62e-289	15
AT5G45950	GDSL-like Lipase/Acylhydrolase superfamily protein	3.57e-293	1.68039	0.296	0.074	1.12e-288	10
AT3G16420	JAL30,JACALIN-RELATED LECTIN 30,PBPI	7.8e-293	1.14229	0.7	0.527	2.45e-288	4
AT3G42170	BED zinc finger and hAT dimerization domain-containing protein DAYSLEEPER	7.97e-293	0.625595	0.297	0.053	2.5e-288	15
AT1G75540	AtBBX21,B BOX 21,LHUS,long hypocotyl under shade,STH2,salt tolerance homolog2	8.39e-293	0.299514	0.497	0.195	2.63e-288	3
AT5G64270	splicing factor	8.45e-293	0.563225	0.341	0.068	2.65e-288	15
AT4G34000	AtABF3,DPBF5,DC3 PROMOTER-BINDING FACTOR 5	1.11e-292	0.354867	0.712	0.318	3.48e-288	3
AT5G59910	Histone superfamily protein	1.6e-292	0.749685	0.578	0.164	5.02e-288	15
AT5G48810	ATB5-B,ATCB5-D,ARABIDOPSIS CYTOCHROME B5 ISOFORM D,B5 #3,CYTB5-B	2.02e-292	0.297393	0.373	0.13	6.33e-288	3
AT3G29240	PPR containing protein (DUF179)	2.36e-292	0.740729	0.435	0.103	7.39e-288	15
AT3G12120	AtFAD2	1.05e-291	0.962054	0.836	0.324	3.28e-287	15
AT2G47400	CP12,CP12 DOMAIN-CONTAINING PROTEIN 1	2.21e-291	0.729505	0.662	0.201	6.94e-287	15
AT2G30930	hypothetical protein	2.9e-291	1.32904	0.5	0.211	9.08e-287	8
AT5G27770	Ribosomal L22e protein family	4.72e-291	0.656687	0.393	0.087	1.48e-286	15
AT1G20010	tubulin beta-5 chain	4.81e-291	0.32622	0.479	0.187	1.51e-286	3
AT2G38170	ATCAX1,RCI4,RARE COLD INDUCIBLE 4	5.24e-291	1.6629	0.359	0.139	1.64e-286	6
AT5G48900	Pectin lyase-like superfamily protein	5.28e-291	1.46189	0.641	0.311	1.65e-286	10
AT1G12090	extensin-like protein	5.46e-291	1.27293	0.524	0.297	1.71e-286	2
AT2G07727	cytochrome b	7.61e-291	0.648701	0.55	0.149	2.38e-286	15
AT5G17870	plastid-specific 50S ribosomal protein 6	1.05e-290	0.648455	0.293	0.053	3.29e-286	15
AT1G09740	Adenine nucleotide alpha hydrolases-like superfamily protein	1.54e-290	1.04189	0.284	0.052	4.82e-286	14
AT5G10980	H3.3,histone 3.3	2.26e-290	0.717885	0.478	0.121	7.1e-286	15
AT5G62670	AHA11,H(+)-ATPase 11	4.6e-290	0.412159	0.277	0.083	1.44e-285	3
AT5G10060	ENTH/VHS family protein	4.66e-290	0.398217	0.273	0.082	1.46e-285	3
AT2G18700	ATTPS11,trehalose phosphatase/synthase 11,ATTPSB	6.16e-290	0.334525	0.284	0.086	1.93e-285	3
AT5G48160	potyvirus VPg interacting protein (DUF1423)	1.05e-289	0.366417	0.308	0.098	3.28e-285	3
AT3G23050	AXR2,AUXIN RESISTANT 2	1.33e-289	1.15902	0.662	0.356	4.18e-285	8
AT2G46710	Rho GTPase activating protein with PAK-box/P21-Rho-binding domain-containing protein	1.54e-289	1.27635	0.469	0.188	4.84e-285	8
AT4G36520	Chaperone DnaJ-domain superfamily protein	3.51e-289	1.49805	0.624	0.231	1.1e-284	13
AT1G20340	PETE2,PLASTOCYANIN 2	3.72e-289	0.732771	0.385	0.085	1.17e-284	15
AT2G38530	LP2,cdf3,cell growth defect factor-3	5.55e-289	0.344026	0.966	0.609	1.74e-284	3
AT4G34220	Leucine-rich repeat protein kinase family protein	6.62e-289	0.532941	0.255	0.041	2.08e-284	15
AT3G16450	Mannose-binding lectin superfamily protein	1.15e-288	1.70709	0.34	0.142	3.61e-284	4
AT5G52240	ATMP1,AtMAPR5,ARABIDOPSIS THALIANA MEMBRANE-ASSOCIATED PROGESTERONE BINDING PROTEIN 5	2.69e-288	0.316668	0.293	0.091	8.44e-284	3
AT1G64330	myosin heavy chain-like protein	5.22e-288	1.20419	0.363	0.147	1.64e-283	1
AT3G44110	DNAJ homologue 3	5.55e-288	0.700473	0.442	0.107	1.74e-283	15
AT2G27190	ATPAP12,PURPLE ACID PHOSPHATASE 12	5.71e-288	0.410793	0.257	0.075	1.79e-283	3
AT3G24100	Uncharacterized protein family SERF	8.27e-288	0.334549	0.293	0.091	2.59e-283	3
AT4G12800	photosystem I subunit l	1.02e-287	0.69961	0.469	0.117	3.21e-283	15
AT2G47500	P-loop nucleoside triphosphate hydrolases superfamily protein with CH (Calponin Homology) domain-containing protein	4.66e-287	2.89426	0.328	0.021	1.46e-282	19	Cell division	Lee et al., 2025
AT1G31330	photosystem I subunit F	5.12e-287	0.720451	0.479	0.122	1.6e-282	15
AT1G72440	SWA2,SLOW WALKER2	9.01e-287	0.572094	0.308	0.058	2.82e-282	15
AT5G21020	transmembrane protein	1.22e-286	0.796009	0.703	0.227	3.82e-282	15
AT4G24190	AtHsp90-7,HEAT SHOCK PROTEIN 90-7,AtHsp90.7,HEAT SHOCK PROTEIN 90.7,HSP90.7,HEAT SHOCK PROTEIN 90.7	1.65e-286	0.662976	0.482	0.122	5.18e-282	15
AT5G41600	RTNLB4,Reticulan like protein B4	2.82e-286	0.660452	0.278	0.049	8.84e-282	15
AT3G59690	IQ-domain 13	1.08e-285	1.37892	0.277	0.075	3.38e-281	8
AT5G19780	tubulin alpha-5	1.42e-285	0.356855	0.359	0.125	4.45e-281	3
AT5G04800	Ribosomal S17 family protein	2.55e-285	0.648944	0.329	0.065	7.99e-281	15
AT1G12090	extensin-like protein	1.09e-284	1.13792	0.742	0.302	3.43e-280	14
AT5G22310	trichohyalin-like protein	9.37e-284	1.16977	0.303	0.108	2.94e-279	1
AT3G28900	Ribosomal protein L34e superfamily protein	1.26e-283	0.654183	0.293	0.054	3.96e-279	15
AT1G62380	ATACO2	1.83e-283	0.900791	0.814	0.56	5.75e-279	5
AT2G01670	atnudt17,nudix hydrolase homolog 17	2.1e-283	1.54591	0.393	0.124	6.57e-279	10
AT1G45201	ATTLL1,ARABIDOPSIS THALIANA TRIACYLGLYCEROL LIPASE-LIKE 1	3.06e-283	1.52073	0.256	0.067	9.59e-279	8
AT2G30620	winged-helix DNA-binding transcription factor family protein	4.07e-283	0.675115	0.462	0.116	1.27e-278	15
AT5G10480	PEP,PEPINO	4.31e-283	0.299013	0.427	0.16	1.35e-278	3
AT2G22080	transmembrane protein	8.7e-283	0.658335	0.441	0.107	2.73e-278	15
AT1G12920	eukaryotic release factor 1-2	2.27e-282	0.62596	0.274	0.048	7.11e-278	15
AT3G53740	Ribosomal protein L36e family protein	3.07e-282	0.678955	0.513	0.136	9.63e-278	15
AT5G45350	proline-rich family protein	6.69e-282	2.74907	0.403	0.036	2.1e-277	18
AT5G59870	h2a.w.6	8.12e-282	2.39639	0.332	0.042	2.54e-277	17
AT5G48385	FRIGIDA-like protein	1.13e-281	0.643376	0.41	0.095	3.55e-277	15
AT2G19740	Ribosomal protein L31e family protein	2.83e-281	0.592619	0.257	0.043	8.86e-277	15
AT3G53730	Histone superfamily protein	4.07e-281	0.714838	0.303	0.058	1.28e-276	15
AT1G17880	ATBTF3	4.2e-281	0.713727	0.48	0.124	1.32e-276	15
AT5G58070	ATTIL,TEMPERATURE-INDUCED LIPOCALIN	4.66e-281	0.653983	0.307	0.059	1.46e-276	15
AT5G43700	IAA4,indole-3-acetic acid inducible 4	5.39e-281	0.32056	0.472	0.184	1.69e-276	3
AT4G24740	AFC2,FUS3-complementing gene 2,AME1	9.32e-281	0.356241	0.37	0.131	2.92e-276	3	Vasculature	Berkowitz et al., 2021
AT3G09840	ATCDC48,CDC48A	1.77e-280	0.289523	0.426	0.16	5.55e-276	3
AT4G02770	photosystem I subunit D-1	3.23e-280	0.719885	0.369	0.081	1.01e-275	15
AT3G08610	NADH dehydrogenase ubiquinone 1 alpha subcomplex subunit	9.79e-280	1.57909	0.289	0.107	3.07e-275	2
AT3G25910	MAP kinase kinase kinase, putative (DUF1644)	1.02e-279	0.625611	0.42	0.1	3.2e-275	15
AT3G22960	Pyruvate kinase family protein	1.24e-279	0.662166	0.489	0.128	3.88e-275	15
AT4G24280	chloroplast heat shock protein 70-1	1.28e-279	0.353073	0.289	0.091	4.01e-275	3
AT4G30950	FADC,FATTY ACID DESATURASE C,SFD4,STEAROYL DESATURASE DEFICIENCY 4	4.54e-279	0.616936	0.357	0.076	1.42e-274	15
AT4G17390	Ribosomal protein L23/L15e family protein	7.37e-279	0.259396	0.42	0.156	2.31e-274	3
AT3G12490	ATCYS6,ARABIDOPSIS THALIANA PHYTOCYSTATIN 6,ATCYSB,cystatin B	1.01e-278	0.627599	0.356	0.076	3.15e-274	15
AT3G12490	ATCYS6,ARABIDOPSIS THALIANA PHYTOCYSTATIN 6,ATCYSB,cystatin B	1.01e-278	0.627599	0.356	0.076	3.15e-274	15
AT5G02530	RNA-binding (RRM/RBD/RNP motifs) family protein	1.4e-278	0.617574	0.271	0.048	4.39e-274	15
AT3G02110	serine carboxypeptidase-like 25	2.34e-278	0.654464	0.38	0.085	7.33e-274	15
AT3G15190	chloroplast 30S ribosomal protein S20	5.49e-278	0.57921	0.324	0.065	1.72e-273	15
AT2G35880	TPX2 (targeting protein for Xklp2) protein family	6.47e-278	1.15637	0.542	0.243	2.03e-273	8
AT1G56010	ANAC022,Arabidopsis NAC domain containing protein 22,anac021,Arabidopsis NAC domain containing protein 21	8.56e-278	1.63499	0.291	0.059	2.68e-273	13
AT5G28060	Ribosomal protein S24e family protein	1.11e-277	0.653403	0.541	0.15	3.49e-273	15
AT3G05590	ribosomal protein L18	1.61e-277	0.272048	0.413	0.153	5.04e-273	3
AT5G63190	MA3 domain-containing protein	3.2e-277	0.261216	0.376	0.134	1e-272	3
AT1G32450	AtNPF7.3,NPF7.3,NRT1/ PTR family 7.3	3.53e-277	0.787834	0.32	0.065	1.11e-272	14
AT1G17370	oligouridylate binding protein 1B	3.57e-277	0.596535	0.28	0.051	1.12e-272	15
AT1G65370	TRAF-like family protein	6.38e-277	0.690499	0.492	0.129	2e-272	15
AT1G67430	Ribosomal protein L22p/L17e family protein	7.97e-277	1.44796	0.358	0.156	2.5e-272	2
AT5G02260	ATEXP9,ATEXPA9,expansin A9,ATHEXP ALPHA 1.10,EXP9	1.26e-276	1.26301	0.377	0.182	3.95e-272	0
AT1G14870	AtPCR2	1.74e-276	0.983708	0.269	0.048	5.44e-272	14
AT1G27090	glycine-rich protein	5.68e-276	0.60296	0.285	0.052	1.78e-271	15
AT4G22670	AtHip1,HSP70-interacting protein 1,TPR11,tetratricopeptide repeat 11	5.75e-276	0.613298	0.33	0.067	1.8e-271	15
AT2G37130	Peroxidase superfamily protein	6.83e-276	1.71601	0.609	0.241	2.14e-271	13
AT3G20820	Leucine-rich repeat (LRR) family protein	3.13e-275	0.310874	0.264	0.079	9.8e-271	3
AT3G53870	Ribosomal protein S3 family protein	3.19e-275	0.345472	0.31	0.102	1e-270	3
AT1G04250	AtIAA17,IAA17,indole-3-acetic acid inducible 17	7.89e-275	1.18814	0.531	0.237	2.47e-270	8
AT1G23030	ARM repeat superfamily protein	9.92e-275	1.32434	0.339	0.111	3.11e-270	8
AT3G48260	with no lysine (K) kinase 3	1.41e-274	0.345407	0.415	0.155	4.43e-270	3
AT1G11240	ribosomal RNA-processing protein	1.58e-274	0.577009	0.25	0.042	4.97e-270	15	Mesophyll	Berkowitz et al., 2021
AT3G45970	ATEXLA1,expansin-like A1,ATEXPL1,ATHEXP BETA 2.1,EXPL1,EXPANSIN L1	1.49e-273	1.57492	0.327	0.091	4.66e-269	10
AT1G09310	plant/protein (Protein of unknown function, DUF538)	5.66e-273	1.12565	0.807	0.381	1.78e-268	14
AT1G02640	ATBXL2,BETA-XYLOSIDASE 2	6.05e-273	0.28602	0.256	0.076	1.9e-268	3
AT5G20270	heptahelical transmembrane protein1	6.19e-273	1.25425	0.313	0.096	1.94e-268	8
AT5G59950	RNA-binding (RRM/RBD/RNP motifs) family protein	6.25e-273	0.352423	0.286	0.091	1.96e-268	3
AT1G09750	Eukaryotic aspartyl protease family protein	6.28e-273	0.664772	0.278	0.051	1.97e-268	15	Cortex	Kajala et al., 2021
AT4G34110	ATPAB2,ARABIDOPSIS POLY(A) BINDING 2,PABP2,POLY(A) BINDING PROTEIN 2	6.44e-273	0.405393	0.873	0.447	2.02e-268	3
AT4G00360	ATT1,ABERRANT INDUCTION OF TYPE THREE 1	1.23e-272	1.695	0.349	0.104	3.85e-268	10
AT1G78070	Transducin/WD40 repeat-like superfamily protein	1.51e-272	1.66494	0.286	0.059	4.72e-268	13
AT2G34250	SecY protein transport family protein	3.27e-272	0.349464	0.286	0.091	1.03e-267	3
AT5G42790	ARS5,ARSENIC TOLERANCE 5,ATPSM30	3.94e-272	0.57847	0.317	0.064	1.23e-267	15
AT3G26932	dsRNA-binding protein 3	4.87e-272	0.312566	0.301	0.098	1.53e-267	3
AT4G28270	ATRMA2	4.99e-272	0.342957	0.26	0.078	1.56e-267	3
AT2G45400	NAD(P)-binding Rossmann-fold superfamily protein	6.12e-272	1.73865	0.367	0.093	1.92e-267	13
AT2G28570	hypothetical protein	8.63e-272	1.71761	0.301	0.064	2.71e-267	13
AT1G26110	decapping 5	1.17e-271	0.610061	0.478	0.125	3.67e-267	15
AT2G10940	Bifunctional inhibitor/lipid-transfer protein/seed storage 2S albumin superfamily protein	1.55e-271	1.17215	0.734	0.313	4.87e-267	14
AT3G09500	Ribosomal L29 family protein	1.89e-271	1.51198	0.332	0.139	5.93e-267	2
AT2G17360	Ribosomal protein S4 (RPS4A) family protein	2.09e-271	0.312662	0.323	0.109	6.57e-267	3
AT3G17390	MAT4,METHIONINE ADENOSYLTRANSFERASE 4,SAMS3,S-ADENOSYLMETHIONINE SYNTHETASE 3	2.6e-271	0.325232	0.549	0.231	8.15e-267	3
AT1G27770	PEA1,PLASTID ENVELOPE ATPASE 1	3.56e-271	1.32196	0.312	0.133	1.12e-266	0
AT2G30860	ATGSTF7,ATGSTF9,glutathione S-transferase PHI 9,GLUTTR	3.79e-271	1.11227	0.43	0.114	1.19e-266	14
AT3G15450	aluminum induced protein with YGL and LRDR motifs	1.4e-270	0.914237	0.754	0.275	4.38e-266	15
AT3G56910	plastid-specific 50S ribosomal protein 5	1.43e-270	0.623427	0.524	0.145	4.49e-266	15
AT4G09320	nucleoside diphosphate kinase	1.7e-270	0.720633	0.373	0.085	5.34e-266	15
AT5G17920	ATCIMS,COBALAMIN-INDEPENDENT METHIONINE SYNTHASE,ATMETS	3.82e-270	0.394462	0.808	0.395	1.2e-265	3
AT3G09200	Ribosomal protein L10 family protein	6.18e-270	1.46886	0.382	0.179	1.94e-265	2
AT1G58030	AtCAT2	8.72e-270	0.65141	0.558	0.16	2.73e-265	15
AT5G08680	ATP synthase alpha/beta family protein	9.37e-270	0.324253	0.323	0.11	2.94e-265	3
AT1G02780	Ribosomal protein L19e family protein	1.1e-269	1.46615	0.396	0.191	3.44e-265	2
AT4G17730	ATSYP23	1.36e-269	0.660328	0.42	0.103	4.27e-265	15
AT2G24200	atLAP1	1.68e-269	0.331558	0.252	0.075	5.26e-265	3
AT2G33060	AtRLP27,receptor like protein 27	1.89e-269	1.77234	0.272	0.078	5.93e-265	9
AT1G67090	ribulose bisphosphate carboxylase small chain 1A	4.06e-269	0.995722	0.935	0.492	1.27e-264	15
AT1G07350	RNA-binding (RRM/RBD/RNP motifs) family protein	7.8e-269	0.327361	0.31	0.103	2.45e-264	3
AT3G16450	Mannose-binding lectin superfamily protein	2.28e-268	1.04235	0.504	0.147	7.16e-264	14
AT2G37270	ATRPS5B,ribosomal protein 5B	2.28e-268	0.624937	0.327	0.067	7.16e-264	15
AT2G33830	AtDRM2,DRM2,dormancy associated gene 2	2.44e-268	1.05478	0.558	0.178	7.65e-264	14
AT4G14750	IQ-domain 19	2.45e-268	1.49252	0.329	0.094	7.68e-264	10
AT5G04020	calmodulin binding protein	2.71e-268	1.25638	0.367	0.128	8.48e-264	8
AT2G39310	jacalin-related lectin 22	4.19e-268	0.979114	0.726	0.283	1.32e-263	14
AT5G64100	Peroxidase superfamily protein	5.26e-268	1.08255	0.261	0.077	1.65e-263	5
AT1G55330	ATAGP21,ARABINOGALACTAN PROTEIN 21	8.77e-268	1.62479	0.385	0.182	2.75e-263	2
AT1G64660	ATMGL,methionine gamma-lyase	2.34e-267	0.419974	0.271	0.085	7.35e-263	3
AT3G11700	FASCICLIN-like arabinogalactan protein 18 precursor	2.66e-267	1.0311	0.443	0.206	8.33e-263	1
AT1G11000	ATMLO4,MILDEW RESISTANCE LOCUS O 4	3.88e-267	1.16377	0.295	0.108	1.22e-262	1
AT1G30590	RNA polymerase I specific transcription initiation factor RRN3 protein	3.96e-267	0.270888	0.33	0.113	1.24e-262	3
AT4G30280	ATXTH18,XYLOGLUCAN ENDOTRANSGLUCOSYLASE/HYDROLASE 18	5.59e-267	1.76049	0.443	0.131	1.75e-262	13
AT1G74970	TWN3	6.28e-267	0.666704	0.31	0.063	1.97e-262	15
AT5G48545	histidine triad nucleotide-binding 3	7.74e-267	1.19285	0.311	0.12	2.43e-262	1
AT3G21055	photosystem II subunit T	8.17e-267	0.627453	0.368	0.083	2.56e-262	15
AT4G02380	AtLEA5,Arabidopsis thaliana late embryogenensis abundant like 5	8.21e-267	1.06649	0.57	0.292	2.57e-262	5
AT1G58602	LRR and NB-ARC domains-containing disease resistance protein	9.1e-267	1.83771	0.374	0.14	2.85e-262	9
AT1G06760	winged-helix DNA-binding transcription factor family protein	1.17e-266	0.298729	0.334	0.116	3.66e-262	3
AT4G34881	transmembrane protein	1.34e-266	0.822263	0.721	0.249	4.21e-262	15
AT3G56150	ATEIF3C-1,ATTIF3C1,TIF3C1	1.5e-266	0.644573	0.529	0.148	4.69e-262	15
AT4G18030	S-adenosyl-L-methionine-dependent methyltransferases superfamily protein	2.87e-266	1.25358	0.313	0.136	9e-262	0
AT4G21105	cytochrome-c oxidase/ electron carrier	5.49e-266	1.57249	0.266	0.096	1.72e-261	2
AT2G26910	ATPDR4,PLEIOTROPIC DRUG RESISTANCE 4,AtABCG32,PDR4,pleiotropic drug resistance 4,PEC1,PERMEABLE CUTICLE 1	5.61e-266	1.19544	0.319	0.101	1.76e-261	8
AT2G16740	ubiquitin-conjugating enzyme 29	6.97e-266	2.56621	0.294	0.02	2.19e-261	18
AT1G62750	ATSCO1/CPEF-G,ATSCO1,SNOWY COTYLEDON 1	1.16e-265	0.564778	0.295	0.057	3.63e-261	15
AT3G26650	glyceraldehyde 3-phosphate dehydrogenase A subunit	6.23e-265	0.593374	0.537	0.15	1.95e-260	15
AT5G16130	Ribosomal protein S7e family protein	6.57e-265	0.285111	0.32	0.108	2.06e-260	3
AT3G20395	RING/U-box superfamily protein	1.06e-264	1.99228	0.318	0.104	3.31e-260	9
AT1G33240	AT-GTL1,GT2-LIKE 1,ATGTL1	1.5e-264	1.22092	0.527	0.242	4.7e-260	8
AT3G27830	RPL12,RIBOSOMAL PROTEIN L12	1.55e-264	0.351153	0.251	0.075	4.86e-260	3
AT2G43460	Ribosomal L38e protein family	1.6e-264	1.63254	0.29	0.113	5.03e-260	2
AT5G42980	ATH3,thioredoxin H-type 3,ATTRX3,thioredoxin 3,ATTRXH3,TRXH3,THIOREDOXIN H3	1.76e-264	1.46378	0.368	0.17	5.51e-260	2	Vascular	Illouz-Eliaz et al., 2025
AT5G42980	ATH3,thioredoxin H-type 3,ATTRX3,thioredoxin 3,ATTRXH3,TRXH3,THIOREDOXIN H3	1.76e-264	1.46378	0.368	0.17	5.51e-260	2
AT1G70890	MLP-like protein 43	2.05e-264	0.974534	0.277	0.053	6.42e-260	14
AT3G08580	ADP/ATP carrier 1	2.25e-264	0.266046	0.618	0.268	7.07e-260	3
AT4G33740	myb-like protein X	3.17e-264	1.1529	0.499	0.215	9.94e-260	8
AT5G61020	evolutionarily conserved C-terminal region 3	1.15e-263	0.593994	0.326	0.068	3.61e-259	15
AT3G01770	ATBET10,bromodomain and extraterminal domain protein 10	2.77e-263	0.605404	0.387	0.091	8.68e-259	15
AT1G08500	AtENODL18	3.93e-263	1.24622	0.25	0.067	1.23e-258	8
AT5G64330	JK218,RPT3,ROOT PHOTOTROPISM 3	3.05e-262	0.29608	0.393	0.147	9.56e-258	3
AT2G21540	ATSFH3,SEC14-LIKE 3	6.26e-262	1.20964	0.293	0.088	1.96e-257	8
AT5G43460	HR-like lesion-inducing protein-like protein	6.26e-262	0.563363	0.38	0.088	1.96e-257	15
AT5G22090	FAF-like protein (DUF3049)	7.73e-262	2.21446	0.26	0.016	2.42e-257	18	Mesophyll	Lee et al., 2025
AT1G60060	Serine/threonine-protein kinase WNK (With No Lysine)-like protein	1.16e-261	1.57367	0.264	0.085	3.62e-257	6
AT2G40060	Clathrin light chain protein	1.64e-261	0.345359	0.297	0.099	5.15e-257	3
AT5G37790	Protein kinase superfamily protein	3.42e-261	1.26622	0.348	0.119	1.07e-256	8
AT5G48760	Ribosomal protein L13 family protein	3.85e-261	0.541928	0.269	0.049	1.21e-256	15
AT4G09830	nuclear receptor family 2 group C protein	4.21e-261	0.593301	0.326	0.069	1.32e-256	15
AT2G16586	transmembrane protein	4.34e-261	1.40975	0.498	0.247	1.36e-256	6
AT5G61790	ATCNX1	5.38e-261	0.321999	0.293	0.096	1.69e-256	3
AT1G70600	Ribosomal protein L18e/L15 superfamily protein	6.11e-261	1.61997	0.318	0.135	1.91e-256	2
AT1G10740	alpha/beta-Hydrolases superfamily protein	7.95e-261	1.13899	0.281	0.101	2.49e-256	1
AT1G07770	ribosomal protein S15A	1.03e-260	0.606901	0.497	0.135	3.22e-256	15
AT5G58420	Ribosomal protein S4 (RPS4A) family protein	1.03e-260	0.315773	0.281	0.09	3.24e-256	3
AT5G46840	RNA-binding (RRM/RBD/RNP motifs) family protein	1.12e-260	0.284761	0.317	0.108	3.5e-256	3
AT1G62380	ATACO2	1.96e-260	0.448103	0.93	0.546	6.15e-256	3
AT3G59060	PIF5,PHYTOCHROME-INTERACTING FACTOR 5	2.85e-260	0.29093	0.298	0.098	8.94e-256	3
AT5G40950	ribosomal protein large subunit 27	3.71e-260	0.605464	0.285	0.055	1.16e-255	15
AT3G48140	B12D protein	5.46e-260	1.49085	0.391	0.192	1.71e-255	2
AT1G32060	phosphoribulokinase	5.59e-260	0.684185	0.4	0.097	1.75e-255	15
AT3G53500	At-RS2Z,arginine/serine-rich zinc knuckle-containing protein 32,RSZ32,arginine/serine-rich zinc knuckle-containing protein 32	9.17e-260	0.681672	0.576	0.173	2.88e-255	15
AT5G63860	Regulator of chromosome condensation (RCC1) family protein	1.27e-259	0.619591	0.347	0.077	3.98e-255	15
AT2G21300	ATP binding microtubule motor family protein	1.66e-259	0.515564	0.262	0.047	5.21e-255	15
AT2G01670	atnudt17,nudix hydrolase homolog 17	1.7e-259	1.7557	0.422	0.127	5.31e-255	13
AT1G22780	PFL1,POINTED FIRST LEAVES 1,RPS18A,40S RIBOSOMAL PROTEIN S18	2.63e-259	0.61401	0.342	0.074	8.25e-255	15
AT3G16400	ATMLP-470,MYROSINASE-BINDING PROTEIN-LIKE PROTEIN-470,ATNSP1,NITRILE SPECIFIER PROTEIN 1	4.16e-259	1.4181	0.846	0.525	1.3e-254	13
AT5G13780	Acyl-CoA N-acyltransferases (NAT) superfamily protein	2.58e-258	0.558996	0.268	0.049	8.09e-254	15
AT2G42500	protein phosphatase 2A-3	6.87e-258	0.3594	0.302	0.102	2.15e-253	3
AT1G13640	Phosphatidylinositol 3- and 4-kinase family protein	8.08e-258	0.618572	0.31	0.064	2.53e-253	15
AT5G12170	CRT (chloroquine-resistance transporter)-like transporter 3	8.18e-258	1.72106	0.302	0.068	2.56e-253	13
AT3G51880	AtHMGB1,NFD1,NUCLEOSOME/CHROMATIN ASSEMBLY FACTOR D1	8.77e-258	0.608465	0.392	0.094	2.75e-253	15
AT1G77330	ACO5,ACC oxidase 5	9.45e-258	1.19166	0.359	0.153	2.96e-253	1
AT2G47470	ATPDI11,ARABIDOPSIS THALIANA PROTEIN DISULFIDE ISOMERASE 11,ATPDIL2-1,PDI-LIKE 2-1,MEE30,MATERNAL EFFECT EMBRYO ARREST 30,PDI11,PROTEIN DISULFIDE ISOMERASE 11	9.47e-258	0.351949	0.285	0.093	2.97e-253	3
AT2G18050	histone H1-3	1.53e-257	0.617405	0.385	0.091	4.81e-253	15
AT3G16400	ATMLP-470,MYROSINASE-BINDING PROTEIN-LIKE PROTEIN-470,ATNSP1,NITRILE SPECIFIER PROTEIN 1	2.14e-257	0.94989	0.793	0.519	6.71e-253	8
AT4G27870	Vacuolar iron transporter (VIT) family protein	5.94e-257	0.304149	0.333	0.117	1.86e-252	3	Vasculature	Berkowitz et al., 2021
AT5G37720	AtALY4,DIP2,interacting with DNA-binding domain of Zn-finger PARP 1	8.89e-257	0.530502	0.308	0.063	2.79e-252	15
AT3G14067	SASP,Senescence-Associated Subtilisin Protease	9.97e-257	0.32302	0.275	0.088	3.13e-252	3
AT5G65310	ATHB-5,ATHB5,homeobox protein 5	2.89e-256	0.258519	0.418	0.161	9.08e-252	3
AT5G48545	histidine triad nucleotide-binding 3	4.31e-256	0.26738	0.336	0.118	1.35e-251	3
AT1G34460	CYC3,CYCLIN 3	4.98e-256	1.33227	0.263	0.104	1.56e-251	0
AT1G13980	EMB30,EMBRYO DEFECTIVE 30,VAN7,VASCULAR NETWORK 7	8.63e-256	0.542257	0.315	0.065	2.71e-251	15
AT1G20450	LTI29,LOW TEMPERATURE INDUCED 29,LTI45,LOW TEMPERATURE INDUCED 45	3.14e-255	1.71436	0.624	0.27	9.83e-251	13
AT3G22110	20S proteasome alpha subunit C1	3.65e-255	0.590781	0.263	0.048	1.14e-250	15
AT3G48970	Heavy metal transport/detoxification superfamily protein	7.9e-255	1.68755	0.409	0.119	2.48e-250	13
AT5G42980	ATH3,thioredoxin H-type 3,ATTRX3,thioredoxin 3,ATTRXH3,TRXH3,THIOREDOXIN H3	1.12e-254	1.07974	0.536	0.175	3.5e-250	14
AT2G37340	AT-RS2Z33,arginine/serine-rich zinc knuckle-containing protein 33,ATRSZ33,ARGININE/SERINE-RICH ZINC KNUCKLE-CONTAINING PROTEIN 33,RSZ33,arginine/serine-rich zinc knuckle-containing protein 33	1.13e-254	0.278502	0.326	0.114	3.54e-250	3
AT1G19870	IQD32,IQ-domain 32	1.96e-254	1.05511	0.487	0.255	6.13e-250	1
AT1G78260	RNA-binding (RRM/RBD/RNP motifs) family protein	2.01e-254	0.341739	0.395	0.151	6.3e-250	3
AT4G24280	chloroplast heat shock protein 70-1	2.3e-254	0.61501	0.401	0.098	7.2e-250	15
AT5G44750	DNA-directed DNA polymerase	2.4e-254	0.262438	0.313	0.107	7.52e-250	3
AT3G18035	winged-helix DNA-binding transcription factor family protein	2.5e-254	0.278282	0.295	0.099	7.84e-250	3
AT3G55460	At-SCL30,SC35-like splicing factor 30	3.37e-254	0.578479	0.379	0.09	1.06e-249	15
AT4G07825	transmembrane protein	1.24e-253	0.561902	0.266	0.049	3.9e-249	15
AT1G05010	ACO4,ethylene forming enzyme,EAT1	2.01e-253	1.35387	0.387	0.126	6.3e-249	10
AT1G26630	ATELF5A-2,EUKARYOTIC ELONGATION FACTOR 5A-2,ELF5A-2,EUKARYOTIC ELONGATION FACTOR 5A-2	2.33e-253	1.36842	0.441	0.238	7.29e-249	2
AT3G14420	Aldolase-type TIM barrel family protein	7.48e-253	0.670064	0.339	0.075	2.34e-248	15
AT2G37940	ERH1,enhancing RPW8-mediated HR-like cell death 1	7.6e-253	1.07772	0.272	0.097	2.38e-248	1
AT1G23290	Ribosomal protein L18e/L15 superfamily protein	8.28e-253	0.308884	0.283	0.093	2.6e-248	3
AT5G27350	Major facilitator superfamily protein	9.79e-253	1.69512	0.297	0.066	3.07e-248	13
AT2G36120	Glycine-rich protein family	2.34e-252	0.757396	0.276	0.054	7.35e-248	14
AT5G10860	Cystathionine beta-synthase (CBS) family protein	3.71e-252	0.614654	0.594	0.183	1.16e-247	15
AT3G22960	Pyruvate kinase family protein	4.3e-252	0.305356	0.338	0.121	1.35e-247	3
AT4G39330	ATCAD9	5.78e-252	0.280913	0.391	0.149	1.81e-247	3
AT5G21940	hybrid signal transduction histidine kinase M-like protein	7.59e-252	0.289157	0.339	0.121	2.38e-247	3
AT5G43270	squamosa promoter binding protein-like 2	8.01e-252	0.997532	0.413	0.189	2.51e-247	1
AT2G30570	photosystem II reaction center W	8.31e-252	0.615832	0.395	0.097	2.61e-247	15
AT3G58680	ATMBF1B,MULTIPROTEIN BRIDGING FACTOR 1B	1.25e-251	0.331651	0.271	0.088	3.92e-247	3
AT1G68530	AtCUT1,CER6,ECERIFERUM 6,CUT1,CUTICULAR 1,G2,POP1,POLLEN-PISTIL INCOMPATIBILITY 1	1.37e-251	1.47029	0.464	0.179	4.29e-247	10
AT4G13640	Homeodomain-like superfamily protein	2.53e-251	0.598497	0.276	0.053	7.94e-247	15
AT2G29550	tubulin beta-7 chain	7.99e-251	0.811717	0.274	0.053	2.5e-246	15
AT1G55330	ATAGP21,ARABINOGALACTAN PROTEIN 21	1.14e-250	0.998006	0.561	0.187	3.57e-246	14
AT1G31970	RH5	1.27e-250	0.453954	0.466	0.124	3.98e-246	15
AT2G26500	cytochrome b6f complex subunit (petM)	1.33e-250	0.59751	0.452	0.119	4.16e-246	15
AT1G02280	ATTOC33,PPI1,PLASTID PROTEIN IMPORT 1	1.63e-250	0.56814	0.307	0.064	5.11e-246	15
AT4G12520	Bifunctional inhibitor/lipid-transfer protein/seed storage 2S albumin superfamily protein	2.45e-250	1.52143	0.285	0.111	7.69e-246	2
AT3G01420	Peroxidase superfamily protein	2.45e-250	1.09961	0.28	0.09	7.69e-246	5
AT1G30330	auxin response factor 6	3.76e-250	0.298907	0.268	0.086	1.18e-245	3
AT1G04680	Pectin lyase-like superfamily protein	4.04e-250	1.44779	0.491	0.199	1.27e-245	10
AT4G24770	ATRBP31,ARABIDOPSIS THALIANA RNA BINDING PROTEIN,APPROXIMATELY 31 KD,ATRBP33,CP31	9.94e-250	0.556997	0.399	0.098	3.12e-245	15
AT5G61170	Ribosomal protein S19e family protein	2.29e-249	0.663468	0.434	0.114	7.17e-245	15
AT1G21920	Histone H3 K4-specific methyltransferase SET7/9 family protein	3.19e-249	1.06322	0.324	0.131	9.99e-245	1
AT1G30230	EF1Bb,elongation factor 1B beta	3.27e-249	0.597655	0.63	0.2	1.02e-244	15
AT5G20250	RS6,raffinose synthase 6	3.66e-249	1.35648	0.514	0.241	1.15e-244	8
AT3G54500	LNK2,night light-inducible and clock-regulated 2	1.31e-248	0.267599	0.307	0.105	4.11e-244	3
AT1G04270	cytosolic ribosomal protein S15	5.97e-248	0.256827	0.318	0.111	1.87e-243	3
AT3G58680	ATMBF1B,MULTIPROTEIN BRIDGING FACTOR 1B	8.28e-248	0.637107	0.384	0.094	2.6e-243	15
AT3G57530	ATCPK32,CDPK32	1.27e-247	1.73199	0.327	0.082	3.99e-243	13
AT2G26690	AtNPF6.2,NPF6.2,NRT1/ PTR family 6.2	1.28e-247	0.292217	0.309	0.107	4.02e-243	3
AT3G52300	ATP synthase D chain	2.29e-247	1.53132	0.333	0.149	7.18e-243	2
AT1G61890	MATE efflux family protein	2.3e-247	1.29672	0.469	0.18	7.2e-243	10
AT4G35000	ascorbate peroxidase 3	3.38e-247	0.557307	0.289	0.058	1.06e-242	15
AT1G74050	Ribosomal protein L6 family protein	5.86e-247	0.266095	0.287	0.096	1.84e-242	3
AT5G54270	light-harvesting chlorophyll B-binding protein 3	7.32e-247	0.626775	0.474	0.13	2.3e-242	15
AT4G30410	IBL1,IBH1-LIKE 1	7.37e-247	1.11652	0.261	0.092	2.31e-242	1
AT1G15120	Ubiquinol-cytochrome C reductase hinge protein	1.4e-246	1.51815	0.263	0.098	4.38e-242	2
AT5G20950	Glycosyl hydrolase family protein	1.84e-246	0.284865	0.266	0.085	5.78e-242	3
AT2G14890	arabinogalactan protein 9	2.15e-246	0.298454	0.689	0.322	6.75e-242	3
AT2G18300	basic helix-loop-helix (bHLH) DNA-binding superfamily protein	2.2e-246	1.22689	0.362	0.132	6.91e-242	8
AT4G30340	ATDGK7,diacylglycerol kinase 7	2.24e-246	1.19933	0.284	0.087	7.02e-242	8
AT5G67360	Subtilase family protein	2.33e-246	0.314097	0.271	0.088	7.31e-242	3
AT5G26280	TRAF-like family protein	4.64e-246	1.92761	0.322	0.114	1.45e-241	9
AT4G02540	Cysteine/Histidine-rich C1 domain family protein	5.31e-246	1.0417	0.335	0.136	1.66e-241	1
AT4G39260	ATGRP8,GLYCINE-RICH PROTEIN 8,GR-RBP8,glycine-rich RNA-binding protein 8,GRP8	6.77e-246	0.955444	0.852	0.379	2.12e-241	15
AT2G04378	Beta-galactosidase related protein	7.8e-246	0.519709	0.303	0.063	2.44e-241	15
AT4G36380	Cytochrome P450 superfamily protein	7.86e-246	1.14891	0.316	0.125	2.46e-241	1
AT4G14130	XTR7,xyloglucan endotransglycosylase 7	8.03e-246	0.84717	0.836	0.342	2.52e-241	15
AT3G12390	Nascent polypeptide-associated complex (NAC), alpha subunit family protein	1.27e-245	0.567087	0.291	0.059	3.99e-241	15
AT3G01490	Protein kinase superfamily protein	1.89e-245	1.12234	0.253	0.088	5.92e-241	1
AT1G75950	ASK1,ARABIDOPSIS SKP1 HOMOLOGUE 1,ATSKP1,SKP1A,UIP1,UFO INTERACTING PROTEIN 1	3.51e-245	0.545413	0.526	0.153	1.1e-240	15
AT5G20150	ATSPX1,ARABIDOPSIS THALIANA SPX DOMAIN GENE 1	3.86e-245	0.657269	0.276	0.054	1.21e-240	15
AT4G30990	ARM repeat superfamily protein	4.52e-245	0.554657	0.335	0.074	1.42e-240	15
AT3G01420	Peroxidase superfamily protein	1.26e-244	0.99666	0.376	0.094	3.95e-240	14
AT3G26450	Polyketide cyclase/dehydrase and lipid transport superfamily protein	2.08e-244	1.30484	0.598	0.335	6.53e-240	9
AT5G46430	Ribosomal protein L32e	3.25e-244	0.578788	0.424	0.11	1.02e-239	15
AT1G74920	aldehyde dehydrogenase 10A8	3.4e-244	0.277977	0.289	0.098	1.07e-239	3
AT5G18640	alpha/beta-Hydrolases superfamily protein	4.41e-244	0.289694	0.288	0.097	1.38e-239	3
AT3G17800	alanine-tRNA ligase, putative (DUF760)	4.4e-244	2.09497	0.345	0.093	1.38e-239	13
AT3G05880	Low temperature and salt responsive protein family	7.51e-244	1.09319	0.532	0.176	2.35e-239	14
AT5G45280	PAE11,pectin acetylesterase 11	7.91e-244	1.22572	0.308	0.1	2.48e-239	8
AT5G09810	AtACT7	8e-244	0.281681	0.473	0.196	2.51e-239	3
AT5G60680	transcription initiation factor TFIID subunit (Protein of unknown function, DUF584)	1.93e-243	0.296681	0.266	0.086	6.05e-239	3
AT1G75680	AtGH9B7,glycosyl hydrolase 9B7	2.04e-243	0.289375	0.305	0.106	6.38e-239	3
AT4G33080	AGC (cAMP-dependent, cGMP-dependent and protein kinase C) kinase family protein	2.06e-243	1.12602	0.268	0.097	6.47e-239	1
AT4G14270	polyadenylate-binding protein interacting protein	3.07e-243	0.635321	0.417	0.108	9.64e-239	15
AT5G55660	DEK domain-containing chromatin associated protein	7.19e-243	0.963626	0.539	0.339	2.25e-238	0
AT5G63190	MA3 domain-containing protein	1.59e-242	0.595857	0.499	0.143	4.97e-238	15
AT3G05900	neurofilament protein-like protein	1.67e-242	1.23185	0.42	0.172	5.23e-238	8
AT5G16560	KAN1,KANADI 1	1.75e-242	1.06983	0.434	0.176	5.47e-238	8
AT1G64670	CED1,9-CIS EPOXYCAROTENOID DIOXYGENASE DEFECTIVE 1	3.08e-242	1.22332	0.264	0.108	9.67e-238	0
AT4G24510	VC-2,VC2	3.68e-242	1.5207	0.336	0.105	1.15e-237	10
AT3G23810	ATSAHH2,S-ADENOSYL-L-HOMOCYSTEINE (SAH) HYDROLASE 2	4e-242	1.60662	0.389	0.138	1.25e-237	10
AT3G58500	protein phosphatase 2A-4	4.07e-242	0.529278	0.4	0.101	1.28e-237	15
AT2G22500	ATPUMP5,PLANT UNCOUPLING MITOCHONDRIAL PROTEIN 5,DIC1,DICARBOXYLATE CARRIER 1	5.16e-242	1.09902	0.359	0.154	1.62e-237	1
AT5G23540	Mov34/MPN/PAD-1 family protein	7.17e-242	0.58235	0.292	0.06	2.25e-237	15
AT1G79380	Ca(2)-dependent phospholipid-binding protein (Copine) family	7.57e-242	1.25924	0.277	0.085	2.37e-237	8
AT1G78630	Ribosomal protein L13 family protein	1.09e-241	0.569151	0.352	0.082	3.41e-237	15
AT3G05220	Heavy metal transport/detoxification superfamily protein	2.39e-241	1.23605	0.459	0.2	7.5e-237	8
AT1G19880	Regulator of chromosome condensation (RCC1) family protein	3.05e-241	0.510772	0.282	0.056	9.57e-237	15
AT4G20150	excitatory amino acid transporter	4.33e-241	1.54721	0.306	0.13	1.36e-236	2
AT4G34100	SUD1,SUPPRESSOR OF DRY2 DEFECTS 1	4.74e-241	0.495407	0.301	0.063	1.49e-236	15
AT3G10020	plant/protein	5.14e-241	0.251449	0.316	0.112	1.61e-236	3
AT2G19760	PFN1,PROFILIN 1	5.25e-241	1.11994	0.49	0.156	1.65e-236	14
AT5G40890	ATCLC-A,chloride channel A,ATCLCA,CLCA,CHLORIDE CHANNEL A	8.55e-241	0.257616	0.495	0.209	2.68e-236	3
AT5G45280	PAE11,pectin acetylesterase 11	1.41e-240	1.41879	0.332	0.102	4.43e-236	10
AT5G26850	Uncharacterized protein	2.17e-240	0.288507	0.279	0.093	6.81e-236	3
AT5G03760	Nucleotide-diphospho-sugar transferases superfamily protein	3.05e-240	1.22341	0.569	0.289	9.56e-236	8
AT5G41700	ATUBC8,ARABIDOPSIS THALIANA UBIQUITIN CONJUGATING ENZYME 8	3.25e-240	1.09095	0.437	0.201	1.02e-235	5
AT1G04820	TOR2,TORTIFOLIA 2	3.24e-240	0.70085	0.755	0.272	1.02e-235	15
AT5G38420	Ribulose bisphosphate carboxylase (small chain) family protein	5.07e-240	1.02686	0.629	0.234	1.59e-235	14
AT5G02500	AT-HSC70-1,ARABIDOPSIS THALIANA HEAT SHOCK COGNATE PROTEIN 70-1,AtHsp70-1,HSC70,HEAT SHOCK COGNATE PROTEIN 70,HSP70-1,HEAT SHOCK PROTEIN 70-1	5.85e-240	0.812651	0.959	0.538	1.83e-235	15
AT4G24480	Protein kinase superfamily protein	8.9e-240	1.59926	0.25	0.051	2.79e-235	13
AT4G38620	ATMYB4,myb domain protein 4	1.12e-239	1.69912	0.296	0.069	3.51e-235	13
AT3G48690	alpha/beta-Hydrolases superfamily protein	1.64e-239	0.608752	0.29	0.06	5.13e-235	15
AT3G49910	Translation protein SH3-like family protein	2.46e-239	1.4621	0.362	0.173	7.72e-235	2
AT2G30620	winged-helix DNA-binding transcription factor family protein	2.58e-239	0.276055	0.311	0.11	8.1e-235	3
AT3G57150	AtCBF5,AtNAP57,CBF5	4.06e-239	1.9277	0.268	0.073	1.27e-234	11
AT4G18100	Ribosomal protein L32e	1.06e-238	1.51117	0.328	0.148	3.34e-234	2
AT1G10590	Nucleic acid-binding, OB-fold-like protein	1.58e-238	0.569868	0.341	0.079	4.96e-234	15
AT5G12120	Ubiquitin-associated/translation elongation factor EF1B protein	1.9e-238	0.559562	0.295	0.062	5.96e-234	15
AT4G02890	Ubiquitin family protein	4.1e-238	0.551581	0.42	0.11	1.29e-233	15
AT1G80840	ATWRKY40	9.22e-238	1.82897	0.271	0.059	2.89e-233	13
AT4G15780	ATVAMP724,vesicle-associated membrane protein 724	1.24e-237	0.541065	0.321	0.071	3.89e-233	15
AT5G57150	basic helix-loop-helix (bHLH) DNA-binding superfamily protein	1.52e-237	1.12782	0.3	0.097	4.75e-233	8
AT5G58950	Protein kinase superfamily protein	8.43e-237	0.509949	0.455	0.124	2.64e-232	15
AT1G51500	ATWBC12,ARABIDOPSIS THALIANA WHITE-BROWN COMPLEX 12,AtABCG12,CER5,ECERIFERUM 5,D3,WBC12,WHITE-BROWN COMPLEX 12	9.88e-237	1.37213	0.377	0.128	3.1e-232	10
AT3G02230	ATRGP1,ARABIDOPSIS THALIANA REVERSIBLY GLYCOSYLATED POLYPEPTIDE 1	2.03e-236	0.29448	0.285	0.098	6.35e-232	3
AT3G26720	Glycosyl hydrolase family 38 protein	2.74e-236	1.61799	0.45	0.149	8.58e-232	13
AT5G14780	AtFDH1	3.09e-236	1.01553	0.522	0.267	9.7e-232	5
AT5G13850	nascent polypeptide-associated complex subunit alpha-like protein 3	7.97e-236	0.510418	0.313	0.069	2.5e-231	15
AT1G29930	AB140,CAB140,CHLOROPHYLL A/B PROTEIN 140,LHCB1.3,LIGHT-HARVESTING CHLOROPHYLL A/B-PROTEIN 1.3	8.35e-236	0.855208	0.702	0.503	2.62e-231	4
AT1G11260	ATSTP1,SUGAR TRANSPORTER 1	1.3e-235	1.96474	0.386	0.167	4.07e-231	9
AT3G55560	AHL15,AT-hook motif nuclear-localized protein 15	1.64e-235	0.466723	0.341	0.078	5.14e-231	15
AT1G24880	AtLpxC2	1.86e-235	0.788764	0.915	0.828	5.84e-231	9
AT4G27440	protochlorophyllide oxidoreductase B	1.89e-235	0.674014	0.785	0.291	5.92e-231	15
AT1G29370	RNA polymerase II degradation factor-like protein (DUF1296)	9.88e-235	0.561833	0.259	0.05	3.1e-230	15
AT4G00180	Plant-specific transcription factor YABBY family protein	1.71e-234	0.388745	0.27	0.053	5.36e-230	15
AT3G49120	ATPCB,ARABIDOPSIS THALIANA PEROXIDASE CB,ATPERX34,PERX34,PEROXIDASE 34,PRX34,PEROXIDASE 34	1.93e-234	0.92571	0.264	0.053	6.06e-230	14
AT3G48990	AMP-dependent synthetase and ligase family protein	1.99e-234	1.09723	0.431	0.199	6.22e-230	5
AT2G34420	LHCB1.5,PHOTOSYSTEM II LIGHT HARVESTING COMPLEX GENE 1.5	3.41e-234	0.563999	0.587	0.184	1.07e-229	15
AT5G02960	Ribosomal protein S12/S23 family protein	4.18e-234	1.46764	0.349	0.165	1.31e-229	2
AT3G18035	winged-helix DNA-binding transcription factor family protein	4.26e-234	0.567012	0.406	0.106	1.34e-229	15
AT4G02380	AtLEA5,Arabidopsis thaliana late embryogenensis abundant like 5	5.43e-234	1.03544	0.713	0.299	1.7e-229	14
AT1G54010	GLL23,GDSL-like lipase 23	6.11e-234	1.78194	0.396	0.172	1.92e-229	9
AT4G17520	Hyaluronan / mRNA binding family	1.2e-233	0.569491	0.358	0.086	3.77e-229	15
AT4G38770	ATPRP4,ARABIDOPSIS THALIANA PROLINE-RICH PROTEIN 4	1.29e-233	0.9916	0.682	0.285	4.06e-229	14
AT2G42310	ESSS subunit of NADH:ubiquinone oxidoreductase (complex I) protein	1.71e-233	0.537155	0.338	0.078	5.36e-229	15
AT3G48260	with no lysine (K) kinase 3	2.06e-233	1.17201	0.33	0.159	6.45e-229	0
AT1G62480	Vacuolar calcium-binding protein-like protein	2.37e-233	2.35447	0.69	0.269	7.43e-229	16
AT1G66280	Glycosyl hydrolase superfamily protein	2.39e-233	1.99458	0.255	0.067	7.49e-229	11
AT2G27530	Ribosomal protein L1p/L10e family	1.07e-232	0.602721	0.496	0.144	3.36e-228	15
AT1G27210	ARM repeat superfamily protein	1.21e-232	1.08827	0.327	0.138	3.79e-228	1
AT3G01280	ATVDAC1,ARABIDOPSIS THALIANA VOLTAGE DEPENDENT ANION CHANNEL 1	1.38e-232	0.523748	0.309	0.068	4.31e-228	15
AT1G01120	3-ketoacyl-CoA synthase 1	3.68e-232	1.71333	0.486	0.176	1.15e-227	13
AT3G32980	Peroxidase superfamily protein	4.38e-232	1.63781	0.455	0.152	1.37e-227	13
AT4G02890	Ubiquitin family protein	8.4e-232	0.291769	0.294	0.103	2.63e-227	3
AT3G29575	ABI five binding protein 3	1.15e-231	0.309123	0.265	0.088	3.6e-227	3
AT2G19760	PFN1,PROFILIN 1	1.41e-231	1.47894	0.331	0.151	4.41e-227	2
AT4G04640	ATPase, F1 complex, gamma subunit protein	3.91e-231	0.576196	0.267	0.054	1.23e-226	15
AT1G52190	AtNPF1.2,NPF1.2,NRT1/ PTR family 1.2,NRT1.11,nitrate transporter 1.11	8.23e-231	1.12772	0.281	0.109	2.58e-226	1	Companion cells	Hsu and Tsay, 2013
AT1G52190	AtNPF1.2,NPF1.2,NRT1/ PTR family 1.2,NRT1.11,nitrate transporter 1.11	8.23e-231	1.12772	0.281	0.109	2.58e-226	1
AT3G61600	ATPOB1,POZ/BTB containin G-protein 1,LRB2,light-response BTB 2	2.31e-230	0.535636	0.255	0.049	7.24e-226	15
AT1G08110	lactoylglutathione lyase family protein / glyoxalase I family protein	2.74e-230	0.528309	0.276	0.057	8.59e-226	15
AT2G38750	AtANN4	4.07e-230	1.31719	0.311	0.107	1.27e-225	8
AT3G52930	AtFBA8	4.33e-230	1.52607	0.327	0.151	1.36e-225	2
AT1G09690	Translation protein SH3-like family protein	4.95e-230	1.47232	0.323	0.146	1.55e-225	2
AT2G27710	60S acidic ribosomal protein family	7.46e-230	0.605669	0.477	0.137	2.34e-225	15
AT4G10340	light harvesting complex of photosystem II 5	9.79e-230	0.601343	0.59	0.189	3.07e-225	15
AT4G36540	BR enhanced expression 2	1.2e-229	1.21476	0.411	0.169	3.76e-225	8
AT2G07698	ATPase, F1 complex, alpha subunit protein	1.95e-229	0.417057	0.56	0.172	6.11e-225	15
AT2G30860	ATGSTF7,ATGSTF9,glutathione S-transferase PHI 9,GLUTTR	2.08e-229	1.4144	0.276	0.11	6.53e-225	2	Vascular S Cells	Delannoy et al., 2023
AT1G12900	glyceraldehyde 3-phosphate dehydrogenase A subunit 2	2.28e-229	0.60228	0.314	0.07	7.15e-225	15
AT1G80920	Chaperone DnaJ-domain superfamily protein	2.33e-229	0.633012	0.457	0.13	7.31e-225	15
AT1G55670	photosystem I subunit G	2.66e-229	1.16825	0.459	0.145	8.33e-225	14
AT1G78850	D-mannose binding lectin protein with Apple-like carbohydrate-binding domain-containing protein	2.67e-229	0.94746	0.339	0.084	8.37e-225	14
AT1G69620	ribosomal protein L34	2.91e-229	0.589048	0.509	0.152	9.13e-225	15
AT5G28840	GDP-D-mannose 3',5'-epimerase	4.45e-229	0.521224	0.438	0.12	1.39e-224	15
AT5G15200	Ribosomal protein S4	4.77e-229	1.33307	0.402	0.21	1.5e-224	2
AT5G64740	E112,IXR2,ISOXABEN RESISTANT 2,PRC1,PROCUSTE 1	5.32e-229	0.938783	0.629	0.403	1.67e-224	1
AT3G13520	ATAGP12	8.96e-229	0.956289	0.722	0.311	2.81e-224	14
AT3G17120	transmembrane protein	1.1e-228	1.44149	0.329	0.104	3.45e-224	10
AT4G29350	PRF2,PROFILIN 2,PRO2,PROFILIN 2	2.46e-228	1.39873	0.398	0.209	7.72e-224	2
AT4G14960	Tubulin/FtsZ family protein	2.48e-228	0.695146	0.785	0.296	7.77e-224	15
AT2G36830	GAMMA-TIP1,GAMMA TONOPLAST INTRINSIC PROTEIN 1,TIP1	5.94e-228	1.08137	0.561	0.2	1.86e-223	14
AT4G23670	Polyketide cyclase/dehydrase and lipid transport superfamily protein	6.22e-228	0.860721	0.926	0.597	1.95e-223	14
AT1G64390	AtGH9C2,glycosyl hydrolase 9C2	9.08e-228	1.30038	0.441	0.196	2.85e-223	8
AT1G53210	AtNCL,NCL,Na+/Ca2+ exchanger	1.68e-227	0.256716	0.265	0.089	5.28e-223	3
AT1G22640	ATMYB3,ARABIDOPSIS THALIANA MYB DOMAIN PROTEIN 3	1.79e-227	0.35541	0.262	0.088	5.63e-223	3
AT1G74650	ATMYB31,ARABIDOPSIS THALIANA MYB DOMAIN PROTEIN 31,ATY13	3.15e-227	1.2934	0.261	0.068	9.88e-223	10
AT1G50010	tubulin alpha-2 chain	6.18e-227	0.704557	0.755	0.284	1.94e-222	15
AT1G07650	Leucine-rich repeat transmembrane protein kinase	7.58e-227	1.08826	0.362	0.165	2.38e-222	1
AT3G22790	Kinase interacting (KIP1-like) family protein	1.02e-226	0.458086	0.32	0.072	3.18e-222	15
AT1G20190	ATEXP11,ATEXPA11,expansin 11,ATHEXP ALPHA 1.14,EXP11,EXPANSIN 11	1.05e-226	1.12786	0.311	0.129	3.29e-222	1
AT5G60660	PIP2F	2.28e-226	1.18717	0.349	0.156	7.16e-222	1
AT2G39460	ATRPL23A,ARABIDOPSIS THALIANA RIBOSOMAL PROTEIN L23A,RPL23A1,RIBOSOMAL PROTEIN L23A1,RPL23A,RIBOSOMAL PROTEIN L23A	2.36e-226	1.49078	0.289	0.122	7.4e-222	2
AT4G16830	Hyaluronan / mRNA binding family	3.62e-226	0.473314	0.298	0.065	1.13e-221	15
AT3G10860	Cytochrome b-c1 complex, subunit 8 protein	5.35e-226	1.47138	0.27	0.109	1.68e-221	2
AT3G51800	metallopeptidase M24 family protein	5.55e-226	0.527119	0.273	0.056	1.74e-221	15
AT1G06040	BBX24,B-box domain protein 24	6.62e-226	0.611191	0.313	0.071	2.08e-221	15
AT5G67250	VFB4,VIER F-BOX PROTEINE 4	7.35e-226	0.444456	0.295	0.064	2.3e-221	15
AT4G27090	Ribosomal protein L14	8.13e-226	0.597346	0.523	0.159	2.55e-221	15
AT3G14990	AtDJ1A,DJ-1 homolog A,DJ-1a	9.85e-226	0.928245	0.385	0.105	3.09e-221	14
AT3G05590	ribosomal protein L18	1.01e-225	1.47865	0.337	0.159	3.16e-221	2
AT5G52882	P-loop containing nucleoside triphosphate hydrolases superfamily protein	1.83e-225	1.18558	0.353	0.132	5.73e-221	8
AT1G69295	plasmodesmata callose-binding protein 4	2.39e-225	0.287248	0.279	0.097	7.48e-221	3
AT1G62480	Vacuolar calcium-binding protein-like protein	2.8e-225	0.849738	0.667	0.264	8.77e-221	14
AT2G32730	26S proteasome regulatory complex, non-ATPase subcomplex, Rpn2/Psmd1 subunit	4.16e-225	0.54847	0.281	0.059	1.3e-220	15
AT5G57660	ATCOL5,BBX6,B-box domain protein 6	4.33e-225	0.575365	0.43	0.119	1.36e-220	15
AT5G65390	arabinogalactan protein 7	6.13e-225	1.08434	0.413	0.204	1.92e-220	1
AT3G02470	S-adenosylmethionine decarboxylase	6.31e-225	0.921374	0.629	0.387	1.98e-220	5
AT1G04480	Ribosomal protein L14p/L23e family protein	1.14e-224	0.498112	0.359	0.088	3.57e-220	15
AT3G27360	H3.1,histone 3.1	2.67e-224	2.05195	0.291	0.04	8.37e-220	17
AT2G43680	IQ-domain 14	2.98e-224	0.530046	0.556	0.175	9.34e-220	15
AT4G29350	PRF2,PROFILIN 2,PRO2,PROFILIN 2	5.32e-224	1.08265	0.571	0.214	1.67e-219	14
AT3G23600	alpha/beta-Hydrolases superfamily protein	6.07e-224	1.06416	0.387	0.108	1.9e-219	14
AT4G33010	AtGLDP1,glycine decarboxylase P-protein 1	8.95e-224	0.554721	0.277	0.058	2.81e-219	15
AT1G74670	Gibberellin-regulated family protein	1.14e-223	0.96591	0.283	0.063	3.58e-219	14
AT2G43535	Scorpion toxin-like knottin superfamily protein	1.18e-223	0.902009	0.48	0.15	3.71e-219	14
AT5G47560	ATSDAT,ATTDT,TONOPLAST DICARBOXYLATE TRANSPORTER	1.26e-223	1.08016	0.27	0.103	3.96e-219	1
AT2G43150	Proline-rich extensin-like family protein	2.59e-223	1.17251	0.489	0.28	8.13e-219	4
AT3G48140	B12D protein	3e-223	1.03142	0.551	0.198	9.41e-219	14
AT3G27210	hypothetical protein	3.42e-223	1.71003	0.28	0.066	1.07e-218	13
AT3G57040	ATRR4,RESPONSE REGULATOR 4	6.88e-223	0.280368	0.266	0.09	2.16e-218	3
AT1G12110	ATNRT1,ARABIDOPSIS THALIANA NITRATE TRANSPORTER 1,AtNPF6.3,B-1,CHL1-1,CHL1,CHLORINA 1,NPF6.3,NRT1/ PTR family 6.3,NRT1,NITRATE TRANSPORTER 1	7.85e-223	1.08771	0.407	0.167	2.46e-218	8
AT1G24880	AtLpxC2	1.17e-222	0.740294	0.902	0.829	3.66e-218	7
AT1G61100	disease resistance protein (TIR class)	1.93e-222	1.1524	0.415	0.173	6.06e-218	8
AT3G52960	Thioredoxin superfamily protein	4.27e-222	0.484149	0.254	0.05	1.34e-217	15
AT2G21140	ATPRP2,proline-rich protein 2	4.85e-222	1.83384	0.349	0.12	1.52e-217	10
AT2G34590	Transketolase family protein	8.66e-222	0.509936	0.31	0.07	2.72e-217	15
AT4G36540	BR enhanced expression 2	9.46e-222	1.00127	0.367	0.166	2.97e-217	1
AT1G64720	Polyketide cyclase/dehydrase and lipid transport superfamily protein	1.17e-221	0.630826	0.724	0.263	3.66e-217	15
AT5G45510	Leucine-rich repeat (LRR) family protein	1.78e-221	1.12458	0.486	0.226	5.6e-217	8
AT3G27060	ATTSO2	2.09e-221	2.00094	0.25	0.03	6.55e-217	17	S phase	Menges et al., 2002
AT5G42190	ASK2,Arabidopsis SKP-like 2,SKP1B	3.49e-221	0.565516	0.313	0.072	1.1e-216	15
AT1G72970	EDA17,embryo sac development arrest 17	4.88e-221	0.512444	0.343	0.082	1.53e-216	15
AT4G35720	DUF241 domain protein, putative (DUF241)	8.25e-221	1.19229	0.393	0.216	2.58e-216	0
AT4G35720	DUF241 domain protein, putative (DUF241)	8.25e-221	1.19229	0.393	0.216	2.58e-216	0
AT1G26630	ATELF5A-2,EUKARYOTIC ELONGATION FACTOR 5A-2,ELF5A-2,EUKARYOTIC ELONGATION FACTOR 5A-2	1.05e-220	0.586129	0.687	0.242	3.28e-216	15
AT3G54810	GATA8,GATA TRANSCRIPTION FACTOR 8	1.62e-220	1.11423	0.355	0.181	5.08e-216	0
AT4G13430	ATLEUC1	1.64e-220	0.495059	0.285	0.061	5.15e-216	15
AT5G03670	histone-lysine N-methyltransferase SETD1B-like protein	2.05e-220	1.14752	0.28	0.123	6.42e-216	0
AT5G48900	Pectin lyase-like superfamily protein	5.26e-220	0.852582	0.504	0.305	1.65e-215	0
AT4G31000	Calmodulin-binding protein	1.07e-219	1.15084	0.342	0.126	3.36e-215	8
AT5G14320	Ribosomal protein S13/S18 family	2.2e-219	0.56408	0.296	0.066	6.88e-215	15
AT3G23450	transmembrane protein	3.75e-219	1.267	0.374	0.15	1.17e-214	8
AT4G21750	Homeobox-leucine zipper family protein / lipid-binding START domain-containing protein	8.58e-219	1.15466	0.296	0.136	2.69e-214	0
AT2G19730	Ribosomal L28e protein family	8.57e-219	1.51873	0.273	0.113	2.69e-214	2
AT1G06950	ATTIC110,ARABIDOPSIS THALIANA TRANSLOCON AT THE INNER ENVELOPE MEMBRANE OF CHLOROPLASTS 110	9.72e-219	0.538063	0.304	0.069	3.05e-214	15
AT1G01140	PKS6,PROTEIN KINASE 6,SnRK3.12,SNF1-RELATED PROTEIN KINASE 3.12	1.28e-218	1.26957	0.277	0.09	4.02e-214	8
AT2G28910	CAX interacting protein 4	1.58e-218	0.599815	0.715	0.262	4.95e-214	15
AT1G65010	WEB family protein (DUF827)	1.74e-218	1.03519	0.456	0.271	5.47e-214	0
AT1G29670	GDSL-like Lipase/Acylhydrolase superfamily protein	2.03e-218	1.22981	0.351	0.134	6.37e-214	8
AT3G17120	transmembrane protein	2.49e-218	1.13893	0.301	0.103	7.8e-214	8
AT1G14400	ATUBC1	4.05e-218	0.498068	0.478	0.141	1.27e-213	15
AT3G58120	Basic-leucine zipper (bZIP) transcription factor family protein	4.85e-218	1.1047	0.414	0.175	1.52e-213	8
AT3G16140	photosystem I subunit H-1	7.9e-218	0.540268	0.402	0.108	2.48e-213	15
AT1G43170	ARP1,ribosomal protein 1,RPL3A,emb2207,embryo defective 2207	9.92e-218	1.70144	0.44	0.189	3.11e-213	11
AT2G47320	Cyclophilin-like peptidyl-prolyl cis-trans isomerase family protein	1.21e-217	0.269069	0.273	0.095	3.79e-213	3
AT5G27850	Ribosomal protein L18e/L15 superfamily protein	1.72e-217	1.41619	0.343	0.165	5.39e-213	2
AT5G43780	Pseudouridine synthase/archaeosine transglycosylase-like family protein	1.76e-217	0.920899	0.313	0.076	5.5e-213	14
AT1G55260	LTPG6,glycosylphosphatidylinositol-anchored lipid protein transfer 6	1.84e-217	1.16542	0.278	0.091	5.76e-213	8
AT3G62290	ATARFA1E,ADP-ribosylation factor A1E	2.99e-217	0.983753	0.543	0.3	9.37e-213	5
AT3G05220	Heavy metal transport/detoxification superfamily protein	3.21e-217	0.965454	0.407	0.197	1.01e-212	1
AT5G14410	hypothetical protein	3.28e-217	1.0993	0.254	0.078	1.03e-212	8
AT5G19780	tubulin alpha-5	4.9e-217	0.552046	0.462	0.135	1.54e-212	15
AT3G14990	AtDJ1A,DJ-1 homolog A,DJ-1a	5.42e-217	2.08558	0.321	0.105	1.7e-212	12
AT3G14990	AtDJ1A,DJ-1 homolog A,DJ-1a	5.42e-217	2.08558	0.321	0.105	1.7e-212	12
AT1G22360	AtUGT85A2,UDP-glucosyl transferase 85A2	9.79e-217	1.21114	0.368	0.146	3.07e-212	8
AT2G30930	hypothetical protein	2.62e-216	1.04363	0.417	0.21	8.21e-212	1
AT1G11545	xyloglucan endotransglucosylase/hydrolase 8	6.05e-216	1.09799	0.295	0.123	1.9e-211	1
AT5G45670	GDSL-like Lipase/Acylhydrolase superfamily protein	1.24e-215	0.263309	0.285	0.102	3.89e-211	3
AT3G44200	ATNEK6,NIMA-RELATED KINASE6,IBO1	2.05e-215	1.1407	0.336	0.124	6.42e-211	8
AT5G57120	nucleolar/coiled-body phosphoprotein	2.13e-215	0.45042	0.31	0.071	6.66e-211	15
AT1G26880	Ribosomal protein L34e superfamily protein	2.19e-215	0.498471	0.313	0.073	6.85e-211	15
AT1G01300	Eukaryotic aspartyl protease family protein	3.7e-215	0.534656	0.254	0.052	1.16e-210	15	Epidermis	Berkowitz et al., 2021
AT2G45180	Bifunctional inhibitor/lipid-transfer protein/seed storage 2S albumin superfamily protein	5.74e-215	1.09369	0.418	0.212	1.8e-210	1
AT5G12440	CCCH-type zinc fingerfamily protein with RNA-binding domain-containing protein	8.88e-215	0.451646	0.258	0.053	2.78e-210	15
AT1G76200	NADH dehydrogenase ubiquinone 1 beta subcomplex subunit	1.25e-214	0.996335	0.289	0.106	3.92e-210	5
AT1G29350	RNA polymerase II degradation factor-like protein (DUF1296)	2.38e-214	0.518132	0.259	0.053	7.47e-210	15
AT3G25150	Nuclear transport factor 2 (NTF2) family protein with RNA binding (RRM-RBD-RNP motifs) domain-containing protein	5.76e-214	0.46917	0.299	0.068	1.8e-209	15
AT1G45145	ATH5,THIOREDOXIN H-TYPE 5,ATTRX5,thioredoxin H-type 5,LIV1,LOCUS OF INSENSITIVITY TO VICTORIN 1,TRX-h5,THIOREDOXIN H-TYPE 5	6.07e-214	0.903162	0.251	0.052	1.9e-209	14
AT4G14900	FRIGIDA-like protein	6.41e-214	0.489685	0.333	0.081	2.01e-209	15
AT3G61470	photosystem I light harvesting complex protein	1.28e-213	1.02815	0.375	0.107	4e-209	14
AT3G55440	ATCTIMC,CYTOSOLIC TRIOSE PHOSPHATE ISOMERASE,CYTOTPI,CYTOSOLIC ISOFORM TRIOSE PHOSPHATE ISOMERASE	1.53e-213	1.44878	0.319	0.148	4.79e-209	2
AT4G27280	Calcium-binding EF-hand family protein	1.81e-213	1.62166	0.298	0.076	5.69e-209	13	Vasculature	Berkowitz et al., 2021
AT5G15780	Pollen Ole e 1 allergen and extensin family protein	1.9e-213	0.544958	0.257	0.053	5.95e-209	15
AT3G23820	UDP-D-glucuronate 4-epimerase 6	3.69e-213	1.20066	0.622	0.332	1.16e-208	10
AT5G01530	light harvesting complex photosystem II	5.93e-213	0.519277	0.417	0.116	1.86e-208	15
AT4G36520	Chaperone DnaJ-domain superfamily protein	9.04e-213	1.33904	0.427	0.227	2.83e-208	1
AT1G17140	RIP1,ROP INTERACTIVE PARTNER 1	9.08e-213	0.256829	0.305	0.112	2.85e-208	3
AT2G22660	DNA-binding protein, putative (duplicated DUF1399)	1.91e-212	0.692864	0.465	0.141	5.98e-208	15
AT5G57800	FLP1,FACELESS POLLEN 1,WAX2,YRE	2.15e-212	1.2184	0.274	0.091	6.75e-208	8	Trichome	Kurata et al., 2003
AT2G05520	ATGRP-3,GLYCINE-RICH PROTEIN 3,ATGRP3,ARABIDOPSIS GLYCINE RICH PROTEIN 3,GRP3,GLYCINE-RICH PROTEIN 3	7.61e-212	0.938307	0.77	0.362	2.39e-207	14
AT3G14100	RNA-binding (RRM/RBD/RNP motifs) family protein	8.93e-212	0.48547	0.357	0.091	2.8e-207	15
AT4G20850	tripeptidyl peptidase ii	9.68e-212	0.494428	0.485	0.146	3.04e-207	15
AT3G57800	basic helix-loop-helix (bHLH) DNA-binding superfamily protein	1.14e-211	1.15682	0.36	0.141	3.58e-207	8
AT5G07030	Eukaryotic aspartyl protease family protein	2.81e-211	0.47991	0.411	0.113	8.81e-207	15
AT3G57470	Insulinase (Peptidase family M16) family protein	3.76e-211	0.377965	0.331	0.08	1.18e-206	15
AT1G04410	Lactate/malate dehydrogenase family protein	4.01e-211	1.32991	0.419	0.237	1.26e-206	2
AT2G37220	RNA-binding (RRM/RBD/RNP motifs) family protein	5.59e-211	0.41003	0.449	0.129	1.75e-206	15
AT1G35720	ANN1,annexin 1,ATOXY5,AtANN1,OXY5	6.58e-211	1.45507	0.308	0.141	2.06e-206	2
AT3G54920	Pectin lyase-like superfamily protein	1.03e-210	0.553754	0.371	0.098	3.23e-206	15
AT5G02500	AT-HSC70-1,ARABIDOPSIS THALIANA HEAT SHOCK COGNATE PROTEIN 70-1,AtHsp70-1,HSC70,HEAT SHOCK COGNATE PROTEIN 70,HSP70-1,HEAT SHOCK PROTEIN 70-1	1.07e-210	0.715019	0.783	0.533	3.36e-206	5
AT3G46030	Histone superfamily protein	1.13e-210	0.563109	0.299	0.069	3.55e-206	15
AT1G61100	disease resistance protein (TIR class)	1.27e-210	0.96504	0.368	0.17	3.99e-206	1
AT2G19480	NFA02,NUCLEOSOME/CHROMATIN ASSEMBLY FACTOR GROUP A 02,NFA2,NUCLEOSOME/CHROMATIN ASSEMBLY FACTOR GROUP A 2	1.28e-210	0.443248	0.531	0.166	4e-206	15
AT4G17340	DELTA-TIP2	1.33e-210	0.913775	0.322	0.124	4.15e-206	5
AT2G05380	glycine-rich protein 3 short isoform	1.41e-210	0.733743	0.791	0.651	4.41e-206	2
AT5G64350	ATFKBP12,ARABIDOPSIS THALIANA FK506-BINDING PROTEIN 12,FKP12,FK506-binding protein 12	1.69e-210	0.424048	0.409	0.112	5.28e-206	15
AT1G26270	Phosphatidylinositol 3- and 4-kinase family protein	1.95e-210	0.53447	0.6	0.202	6.1e-206	15
AT3G08610	NADH dehydrogenase ubiquinone 1 alpha subcomplex subunit	2.25e-210	0.974425	0.39	0.114	7.05e-206	14
AT2G43535	Scorpion toxin-like knottin superfamily protein	3.26e-210	1.61675	0.313	0.147	1.02e-205	4
AT4G13940	ATSAHH1,S-ADENOSYL-L-HOMOCYSTEIN HYDROLASE 1,EMB1395,EMBRYO DEFECTIVE 1395,MEE58,MATERNAL EFFECT EMBRYO ARREST 58,SAH1,SAHH1,S-ADENOSYL-L-HOMOCYSTEIN HYDROLASE 1	7.53e-210	0.720375	0.938	0.48	2.36e-205	15
AT5G27700	Ribosomal protein S21e	8.18e-210	0.520025	0.424	0.12	2.57e-205	15
AT5G06440	polyketide cyclase/dehydrase/lipid transport superfamily protein	1.14e-209	1.10168	0.284	0.096	3.59e-205	8
AT5G41790	COP1-interactive protein 1	2.37e-209	1.32354	0.496	0.286	7.42e-205	6
AT5G19290	alpha/beta-Hydrolases superfamily protein	7.34e-209	0.495299	0.259	0.054	2.3e-204	15
AT5G24530	2-oxoglutarate (2OG) and Fe(II)-dependent oxygenase superfamily protein	1.23e-208	1.04894	0.293	0.119	3.86e-204	1
AT3G54560	histone H2A 11	3.26e-208	1.92272	0.252	0.032	1.02e-203	17
AT2G47900	AtTLP3,tubby like protein 3	5.9e-208	0.455391	0.266	0.057	1.85e-203	15
AT1G04040	HAD superfamily, subfamily IIIB acid phosphatase	1.37e-207	1.45543	0.412	0.167	4.3e-203	10
AT3G23050	AXR2,AUXIN RESISTANT 2	1.54e-207	1.18331	0.638	0.362	4.81e-203	10
AT2G05520	ATGRP-3,GLYCINE-RICH PROTEIN 3,ATGRP3,ARABIDOPSIS GLYCINE RICH PROTEIN 3,GRP3,GLYCINE-RICH PROTEIN 3	1.65e-207	1.33583	0.527	0.362	5.17e-203	4
AT5G10450	14-3-3lambda,14-3-3 PROTEIN G-BOX FACTOR14 LAMBDA,AFT1	2.11e-207	1.05322	0.569	0.221	6.61e-203	14
AT5G65630	global transcription factor group E7	3.15e-207	0.966839	0.53	0.358	9.88e-203	0
AT5G15580	TRM2,TON1 Recruiting Motif 2	3.65e-207	1.01948	0.378	0.183	1.14e-202	1
AT1G76890	Duplicated homeodomain-like superfamily protein	4.02e-207	1.0306	0.267	0.105	1.26e-202	1
AT1G08380	photosystem I subunit O	4.9e-207	0.480129	0.415	0.116	1.54e-202	15
AT5G45670	GDSL-like Lipase/Acylhydrolase superfamily protein	4.94e-207	0.530837	0.395	0.108	1.55e-202	15
AT5G02230	Haloacid dehalogenase-like hydrolase (HAD) superfamily protein	6.22e-207	1.47599	0.27	0.065	1.95e-202	13
AT2G45590	Protein kinase superfamily protein	9.83e-207	1.16698	0.26	0.114	3.08e-202	0
AT2G37170	PIP2	1e-206	0.970062	0.583	0.222	3.14e-202	14
AT1G76200	NADH dehydrogenase ubiquinone 1 beta subcomplex subunit	1.08e-206	1.37638	0.261	0.106	3.37e-202	2
AT2G16400	BEL1-like homeodomain 7	1.22e-206	0.510871	0.315	0.076	3.83e-202	15
AT3G12780	phosphoglycerate kinase 1	1.52e-206	0.525699	0.341	0.086	4.76e-202	15
AT1G35780	N-lysine methyltransferase	2.06e-206	2.59544	0.299	0.024	6.44e-202	19
AT2G40510	Ribosomal protein S26e family protein	2.57e-206	0.492571	0.285	0.064	8.04e-202	15
AT2G32690	ATGRP23,GLYCINE-RICH PROTEIN 23	9.34e-206	0.919086	0.559	0.211	2.93e-201	14
AT1G10840	translation initiation factor 3 subunit H1	2.21e-205	0.558452	0.285	0.065	6.91e-201	15
AT5G62890	Xanthine/uracil permease family protein	3.18e-205	0.513485	0.265	0.057	9.98e-201	15
AT2G18300	basic helix-loop-helix (bHLH) DNA-binding superfamily protein	3.19e-205	1.00866	0.306	0.13	9.99e-201	1
AT4G38970	AtFBA2	3.82e-205	0.534097	0.353	0.092	1.2e-200	15
AT3G48100	ARR5,response regulator 5,ATRR2,ARABIDOPSIS THALIANA RESPONSE REGULATOR 2,IBC6,INDUCED BY CYTOKININ 6	4.92e-205	0.948688	0.311	0.133	1.54e-200	1
AT5G60790	ATGCN1,ARABIDOPSIS THALIANA GENERAL CONTROL NON-REPRESSIBLE 1,GCN1,GENERAL CONTROL NON-REPRESSIBLE 1	4.95e-205	0.457039	0.32	0.078	1.55e-200	15
AT3G25920	ribosomal protein L15	8.25e-205	0.431349	0.313	0.075	2.59e-200	15
AT2G26250	FDH,FIDDLEHEAD	9.07e-205	1.11429	0.635	0.379	2.84e-200	9
AT3G48100	ARR5,response regulator 5,ATRR2,ARABIDOPSIS THALIANA RESPONSE REGULATOR 2,IBC6,INDUCED BY CYTOKININ 6	2.01e-204	1.10075	0.349	0.135	6.3e-200	8
AT1G74920	aldehyde dehydrogenase 10A8	4.39e-204	0.470232	0.386	0.105	1.37e-199	15
AT3G60750	AtTKL1,TKL1,transketolase 1	4.51e-204	0.451231	0.446	0.131	1.41e-199	15
AT4G11320	AtCP2,CP2,cysteine protease 2	7.49e-204	0.643574	0.327	0.083	2.35e-199	14
AT3G51880	AtHMGB1,NFD1,NUCLEOSOME/CHROMATIN ASSEMBLY FACTOR D1	1.64e-203	0.255722	0.255	0.09	5.14e-199	3
AT1G09560	PDGLP1,PLASMODESMAL GERMIN-LIKE PROTEIN 1	1.99e-203	0.893491	0.274	0.063	6.25e-199	14
AT5G42980	ATH3,thioredoxin H-type 3,ATTRX3,thioredoxin 3,ATTRXH3,TRXH3,THIOREDOXIN H3	2.12e-203	0.921136	0.384	0.172	6.64e-199	5
AT3G18780	DER1,DEFORMED ROOT HAIRS 1,ENL2,ENHANCER OF LRX1 2,FIZ2,FRIZZY AND KINKED SHOOTS 2,LSR2,LIGHT STRESS-REGULATED 2	7.12e-203	0.895241	0.539	0.303	2.23e-198	5
AT1G70210	ATCYCD1	9.53e-203	1.47932	0.306	0.129	2.99e-198	6
AT4G22190	serine/arginine repetitive matrix-like protein	1.43e-202	0.473952	0.255	0.054	4.48e-198	15
AT3G28180	ATCSLC04,Cellulose-synthase-like C4,ATCSLC4,CSLC4,CELLULOSE-SYNTHASE LIKE C4	2.96e-202	1.07666	0.394	0.167	9.27e-198	8
AT4G24690	AtNBR1,Arabidopsis thaliana next to BRCA1 gene 1	3.1e-202	0.438117	0.485	0.149	9.72e-198	15
AT3G26450	Polyketide cyclase/dehydrase and lipid transport superfamily protein	9.62e-202	1.16153	0.625	0.337	3.02e-197	10
AT3G62860	alpha/beta-Hydrolases superfamily protein	1.23e-201	1.47036	0.3	0.08	3.84e-197	13
AT4G22540	OSBP(oxysterol binding protein)-related protein 2A	1.69e-201	1.37718	0.415	0.169	5.31e-197	10
AT3G48140	B12D protein	1.8e-201	0.939444	0.411	0.194	5.65e-197	5
AT3G08030	DNA-directed RNA polymerase subunit beta (Protein of unknown function, DUF642)	1.99e-201	0.501481	0.547	0.179	6.25e-197	15
AT5G47700	60S acidic ribosomal protein family	2.68e-201	0.543761	0.343	0.088	8.39e-197	15
AT1G76240	DUF241 domain protein (DUF241)	3.63e-201	1.14356	0.285	0.099	1.14e-196	8
AT4G24510	VC-2,VC2	7.86e-201	1.14832	0.293	0.104	2.46e-196	8
AT3G09260	Glycosyl hydrolase superfamily protein	8.72e-201	0.705082	0.897	0.723	2.73e-196	8
AT1G75350	Ribosomal protein L31	9.24e-201	0.506209	0.292	0.068	2.9e-196	15
AT3G16770	ATEBP,ethylene-responsive element binding protein,ERF72,ETHYLENE RESPONSE FACTOR 72,RAP2.3,RELATED TO AP2 3	1.06e-200	0.662875	0.682	0.28	3.31e-196	14
AT3G61430	ATPIP1,ARABIDOPSIS THALIANA PLASMA MEMBRANE INTRINSIC PROTEIN 1,PIP1	1.98e-200	0.94667	0.455	0.224	6.22e-196	5
AT5G10450	14-3-3lambda,14-3-3 PROTEIN G-BOX FACTOR14 LAMBDA,AFT1	2.15e-200	0.969234	0.436	0.216	6.75e-196	5
AT2G47470	ATPDI11,ARABIDOPSIS THALIANA PROTEIN DISULFIDE ISOMERASE 11,ATPDIL2-1,PDI-LIKE 2-1,MEE30,MATERNAL EFFECT EMBRYO ARREST 30,PDI11,PROTEIN DISULFIDE ISOMERASE 11	2.62e-200	0.476434	0.373	0.101	8.2e-196	15
AT2G16600	AtCYP19-1,CYP19,cyclophilin 19	3.51e-200	0.459876	0.515	0.164	1.1e-195	15
AT5G24570	hypothetical protein	6.85e-200	1.3158	0.264	0.077	2.15e-195	10
AT1G27950	glycosylphosphatidylinositol-anchored lipid protein transfer 1	8.55e-200	1.10988	0.44	0.204	2.68e-195	8
AT3G56240	copper chaperone	1.04e-199	0.939213	0.256	0.058	3.27e-195	14
AT3G14370	Protein kinase superfamily protein	2.27e-199	1.3649	0.262	0.077	7.1e-195	10
AT3G57300	ATINO80,INO80 ORTHOLOG	2.48e-199	0.391359	0.481	0.147	7.77e-195	15
AT5G62190	DEAD box RNA helicase (PRH75)	1.06e-198	1.87861	0.341	0.126	3.33e-194	11
AT5G37510	CI76	1.09e-198	0.546215	0.292	0.069	3.42e-194	15
AT1G29930	AB140,CAB140,CHLOROPHYLL A/B PROTEIN 140,LHCB1.3,LIGHT-HARVESTING CHLOROPHYLL A/B-PROTEIN 1.3	1.18e-198	0.784463	0.919	0.507	3.68e-194	15
AT3G59990	methionine aminopeptidase 2B	1.21e-198	0.446239	0.339	0.087	3.78e-194	15
AT5G57340	ras guanine nucleotide exchange factor Q-like protein	1.93e-198	1.05931	0.338	0.129	6.05e-194	8
AT3G16400	ATMLP-470,MYROSINASE-BINDING PROTEIN-LIKE PROTEIN-470,ATNSP1,NITRILE SPECIFIER PROTEIN 1	2.38e-198	1.1698	0.713	0.525	7.47e-194	9
AT1G12440	A20/AN1-like zinc finger family protein	2.67e-198	0.50042	0.293	0.069	8.37e-194	15
AT1G08510	fatty acyl-ACP thioesterases B	3.02e-198	1.20651	0.584	0.314	9.48e-194	10
AT3G16470	JAL35,jacalin-related lectin 35	3.25e-198	0.934167	0.284	0.069	1.02e-193	14
AT2G33435	RNA-binding (RRM/RBD/RNP motifs) family protein	3.89e-198	0.920621	0.465	0.287	1.22e-193	0
AT1G68530	AtCUT1,CER6,ECERIFERUM 6,CUT1,CUTICULAR 1,G2,POP1,POLLEN-PISTIL INCOMPATIBILITY 1	4.9e-198	1.57512	0.472	0.182	1.54e-193	13
AT1G47530	MATE efflux family protein	1.05e-197	0.431456	0.291	0.068	3.31e-193	15
AT5G25460	transmembrane protein, putative (Protein of unknown function, DUF642)	1.4e-197	1.29862	0.595	0.325	4.4e-193	10
AT1G19350	BZR2,BRASSINAZOLE-RESISTANT 2	2.39e-197	1.42117	0.441	0.192	7.49e-193	10
AT5G56220	P-loop containing nucleoside triphosphate hydrolases superfamily protein	3.09e-197	0.375081	0.257	0.055	9.69e-193	15
AT1G33790	jacalin lectin family protein	4.68e-197	0.263229	0.336	0.085	1.47e-192	15
AT2G33830	AtDRM2,DRM2,dormancy associated gene 2	5.43e-197	1.5815	0.34	0.177	1.7e-192	4
AT4G11420	ATEIF3A-1,ATTIF3A1,TIF3A1	7.05e-197	0.408725	0.539	0.176	2.21e-192	15
AT3G42790	alfin-like 3	1.16e-196	0.477351	0.351	0.093	3.63e-192	15
AT5G03240	polyubiquitin 3	1.79e-196	1.4074	0.455	0.294	5.62e-192	4
AT3G43690		1.9e-196	1.06981	0.305	0.149	5.96e-192	0
AT2G30930	hypothetical protein	2.64e-196	0.90312	0.569	0.216	8.28e-192	14
AT5G09810	AtACT7	2.68e-196	0.538066	0.597	0.207	8.39e-192	15
AT5G17920	ATCIMS,COBALAMIN-INDEPENDENT METHIONINE SYNTHASE,ATMETS	3.19e-196	1.01645	0.577	0.415	1e-191	2
AT1G77330	ACO5,ACC oxidase 5	4.09e-196	1.24646	0.404	0.159	1.28e-191	10
AT5G27890	hypothetical protein	5.46e-196	0.31782	0.348	0.09	1.71e-191	15
AT3G06700	Ribosomal L29e protein family	6.01e-196	0.516593	0.483	0.152	1.88e-191	15
AT1G20920	RCF1,regulator of CBF gene expression 1	8.35e-196	0.849399	0.729	0.554	2.62e-191	6
AT3G20390	RidA,Reactive Intermediate Deaminase A	1.78e-195	1.26279	0.257	0.117	5.57e-191	0
AT1G16810	7-dehydrocholesterol reductase-like protein	4.73e-195	0.438991	0.313	0.077	1.48e-190	15
AT2G11225	hypothetical protein	7.33e-195	0.943598	0.581	0.322	2.3e-190	8
AT1G64510	Translation elongation factor EF1B/ribosomal protein S6 family protein	7.78e-195	0.523541	0.264	0.059	2.44e-190	15
AT2G02130	PDF2.3	7.97e-195	0.816332	0.298	0.075	2.5e-190	14
AT1G52300	Zinc-binding ribosomal protein family protein	8.16e-195	0.50547	0.483	0.152	2.56e-190	15
AT1G75750	GAST1 protein homolog 1	1.02e-194	0.758029	0.465	0.15	3.2e-190	14
AT3G26520	GAMMA-TIP2,SITIP,SALT-STRESS INDUCIBLE TONOPLAST INTRINSIC PROTEIN,TIP1	1.15e-194	1.0026	0.668	0.549	3.61e-190	4
AT5G37790	Protein kinase superfamily protein	2.31e-194	1.6454	0.375	0.124	7.23e-190	13
AT4G32460	choice-of-anchor C domain protein, putative (Protein of unknown function, DUF642)	2.54e-194	0.816501	0.558	0.378	7.95e-190	0
AT3G09630	SAC56,Suppressor of Acaulis 56	3.99e-194	1.62924	0.315	0.11	1.25e-189	11
AT5G66040	sulfurtransferase protein 16	4.02e-194	0.856896	0.435	0.139	1.26e-189	14
AT5G22880	H2B,HISTONE H2B	4.41e-194	2.12884	0.409	0.087	1.38e-189	17
AT1G19530	DNA polymerase epsilon catalytic subunit A	5.12e-194	2.02795	0.252	0.073	1.61e-189	12
AT5G27640	ATEIF3B-1,ATTIF3B1,ARABIDOPSIS THALIANA TRANSLATION INITIATION FACTOR 3B1,EIF3B-1,EUKARYOTIC TRANSLATION INITIATION FACTOR 3B1,EIF3B,EUKARYOTIC TRANSLATION INITIATION FACTOR 3B	8.69e-194	0.428987	0.376	0.104	2.72e-189	15
AT2G32690	ATGRP23,GLYCINE-RICH PROTEIN 23	1.32e-193	1.86399	0.461	0.211	4.13e-189	10
AT5G44790	HMA7	1.68e-193	0.397888	0.262	0.058	5.25e-189	15
AT4G13940	ATSAHH1,S-ADENOSYL-L-HOMOCYSTEIN HYDROLASE 1,EMB1395,EMBRYO DEFECTIVE 1395,MEE58,MATERNAL EFFECT EMBRYO ARREST 58,SAH1,SAHH1,S-ADENOSYL-L-HOMOCYSTEIN HYDROLASE 1	1.94e-193	0.838616	0.648	0.479	6.09e-189	2
AT5G18620	chromatin remodeling factor17	3.17e-193	0.435145	0.26	0.057	9.93e-189	15
AT5G38420	Ribulose bisphosphate carboxylase (small chain) family protein	4.63e-193	0.97678	0.458	0.23	1.45e-188	5
AT1G70830	MLP-like protein 28	9.29e-193	0.919681	0.652	0.283	2.91e-188	14
AT5G35630	ATGSL1,GLUTAMINE SYNTHETASE LIKE 1,GLN2,GLUTAMINE SYNTHETASE 2	2.37e-192	0.476406	0.467	0.145	7.44e-188	15
AT4G33220	ATPME44,A. THALIANA PECTIN METHYLESTERASE 44	2.88e-192	0.909526	0.33	0.166	9.03e-188	0
AT3G13340	Transducin/WD40 repeat-like superfamily protein	3.13e-192	0.408803	0.42	0.123	9.82e-188	15
AT4G17695	Homeodomain-like superfamily protein	4.74e-192	1.05767	0.289	0.104	1.49e-187	8
AT5G47450	ATTIP2	5.16e-192	0.776571	0.416	0.127	1.62e-187	14
AT5G58710	rotamase CYP 7	7.56e-192	0.446149	0.257	0.057	2.37e-187	15
AT1G29470	S-adenosyl-L-methionine-dependent methyltransferases superfamily protein	1.21e-191	1.04556	0.382	0.218	3.8e-187	0
AT3G16080	Zinc-binding ribosomal protein family protein	3.97e-191	0.487202	0.342	0.09	1.24e-186	15
AT3G13520	ATAGP12	4.73e-191	0.74579	0.553	0.307	1.48e-186	5
AT5G05080	ATUBC22	4.82e-191	0.458091	0.299	0.073	1.51e-186	15
AT5G21020	transmembrane protein	5.25e-191	0.992799	0.578	0.231	1.65e-186	14
AT2G28840	hypothetical protein	7.08e-191	0.587099	0.729	0.286	2.22e-186	15
AT1G20100	DNA ligase-like protein	7.16e-191	0.911326	0.473	0.301	2.25e-186	0
AT3G52800	A20/AN1-like zinc finger family protein	7.9e-191	1.42298	0.514	0.212	2.48e-186	13
AT5G23890	GPI-anchored adhesin-like protein	8.14e-191	0.434003	0.326	0.084	2.55e-186	15
AT1G03550	AtSCAMP4	1.14e-190	1.44862	0.387	0.129	3.57e-186	13
AT3G48260	with no lysine (K) kinase 3	1.43e-190	1.14916	0.379	0.164	4.49e-186	8
AT2G22125	POM2,POM-POM 2	1.46e-190	1.11192	0.392	0.204	4.58e-186	1
AT1G20390		1.61e-190	1.08477	0.595	0.358	5.05e-186	9
AT4G20150	excitatory amino acid transporter	6.17e-190	0.96566	0.317	0.132	1.93e-185	5
AT5G54190	protochlorophyllide oxidoreductase A	1.02e-189	0.44399	0.512	0.167	3.19e-185	15
AT1G04170	eukaryotic translation initiation factor 2 gamma subunit	1.31e-189	0.468346	0.263	0.06	4.09e-185	15
AT2G43050	Plant invertase/pectin methylesterase inhibitor superfamily	1.35e-189	1.45716	0.289	0.132	4.23e-185	4
AT1G05570	ATGSL06,ATGSL6,GSL06,GSL6,GLUCAN SYNTHASE-LIKE 6	1.67e-189	0.377357	0.276	0.063	5.24e-185	15
AT3G23810	ATSAHH2,S-ADENOSYL-L-HOMOCYSTEINE (SAH) HYDROLASE 2	2.72e-189	1.0439	0.281	0.133	8.51e-185	0
AT2G41840	Ribosomal protein S5 family protein	4.42e-189	1.56348	0.427	0.191	1.39e-184	11
AT4G16670	auxin canalization protein (DUF828)	4.7e-189	1.57633	0.343	0.105	1.47e-184	13
AT2G33770	ATUBC24,UBIQUITIN-CONJUGATING ENZYME 24,UBC24,UBIQUITIN-CONJUGATING ENZYME 24	2.65e-188	0.439838	0.255	0.057	8.3e-184	15
AT1G17840	ATWBC11,ARABIDOPSIS THALIANA WHITE-BROWN COMPLEX HOMOLOG PROTEIN 11,AtABCG11,COF1,CUTICULAR DEFECT AND ORGAN FUSION 1,DSO,DESPERADO,WBC11,white-brown complex homolog protein 11	2.68e-188	1.31665	0.38	0.15	8.39e-184	10
AT4G36190	Serine carboxypeptidase S28 family protein	2.78e-188	0.405975	0.295	0.072	8.71e-184	15
AT5G03850	Nucleic acid-binding, OB-fold-like protein	4.44e-188	0.490656	0.317	0.081	1.39e-183	15
AT1G04410	Lactate/malate dehydrogenase family protein	4.67e-188	0.925046	0.456	0.237	1.46e-183	5
AT5G57870	MIF4G domain-containing protein / MA3 domain-containing protein	5.52e-188	0.386887	0.361	0.099	1.73e-183	15
AT2G46280	TIF3I1,TRIP1	9.04e-188	0.422829	0.321	0.082	2.83e-183	15
AT1G01620	PIP1	1.33e-187	0.885483	0.583	0.232	4.18e-183	14
AT4G23870	hypothetical protein	2.08e-187	1.42506	0.555	0.25	6.51e-183	13
AT1G51400	Photosystem II 5 kD protein	3.8e-187	0.469426	0.264	0.06	1.19e-182	15
AT5G14780	AtFDH1	4.02e-187	0.974124	0.47	0.268	1.26e-182	1
AT5G03240	polyubiquitin 3	4.57e-187	0.864336	0.518	0.292	1.43e-182	5
AT4G27130	Translation initiation factor SUI1 family protein	1.1e-186	0.386304	0.478	0.152	3.44e-182	15
AT4G01050	thylakoid rhodanese-like protein	1.84e-186	0.50138	0.259	0.059	5.77e-182	15
AT2G24270	aldehyde dehydrogenase 11A3	2.47e-186	0.408215	0.378	0.107	7.73e-182	15
AT4G29390	Ribosomal protein S30 family protein	3.09e-186	0.499426	0.294	0.072	9.67e-182	15
AT1G24880	AtLpxC2	3.32e-186	0.419798	0.923	0.822	1.04e-181	0
AT1G22360	AtUGT85A2,UDP-glucosyl transferase 85A2	4.52e-186	1.04466	0.315	0.144	1.42e-181	1
AT2G47440	Tetratricopeptide repeat (TPR)-like superfamily protein	7.94e-186	1.03815	0.323	0.152	2.49e-181	1
AT5G20270	heptahelical transmembrane protein1	1.21e-185	1.28353	0.299	0.1	3.8e-181	10
AT3G18490	Eukaryotic aspartyl protease family protein	2.25e-185	0.425464	0.28	0.067	7.06e-181	15
AT4G37450	ATAGP18	2.31e-185	1.33627	0.274	0.087	7.25e-181	10
AT4G01610	Cysteine proteinases superfamily protein	2.84e-185	0.372224	0.402	0.118	8.9e-181	15
AT1G51570	Calcium-dependent lipid-binding (CaLB domain) plant phosphoribosyltransferase family protein	4.02e-185	1.17869	0.296	0.133	1.26e-180	1
AT3G55770	GATA type zinc finger transcription factor family protein	6.17e-185	0.527762	0.616	0.226	1.93e-180	15
AT1G32050	AtSCAMP5	7.51e-185	0.420817	0.39	0.112	2.35e-180	15
AT5G61790	ATCNX1	9.46e-185	0.437773	0.371	0.104	2.97e-180	15
AT4G37300	maternal effect embryo arrest 59	1.03e-184	0.437864	0.492	0.159	3.22e-180	15
AT4G34150	Calcium-dependent lipid-binding (CaLB domain) family protein	2.29e-184	1.58094	0.255	0.064	7.17e-180	13
AT3G53890	Ribosomal protein S21e	2.93e-184	0.485026	0.308	0.079	9.19e-180	15
AT5G38420	Ribulose bisphosphate carboxylase (small chain) family protein	3.7e-184	0.555722	0.633	0.234	1.16e-179	15
AT2G30870	ATGSTF10,ARABIDOPSIS THALIANA GLUTATHIONE S-TRANSFERASE PHI 10,ATGSTF4,ERD13,EARLY DEHYDRATION-INDUCED 13	3.85e-184	0.992143	0.535	0.211	1.21e-179	14
AT3G47370	Ribosomal protein S10p/S20e family protein	4.28e-184	0.443824	0.267	0.062	1.34e-179	15
AT3G05490	ralf-like 22	5.63e-184	1.06002	0.314	0.12	1.77e-179	8
AT3G18040	MAP kinase 9	7.64e-184	1.12312	0.268	0.095	2.39e-179	8	Guard cell	Kim et al., 2021; Jammes et al., 2009
AT1G11860	Glycine cleavage T-protein family	8.24e-184	0.410578	0.394	0.114	2.58e-179	15
AT5G03740	HDT3,HISTONE DEACETYLASE 3	1.07e-183	0.265423	0.315	0.08	3.34e-179	15
AT3G10985	ATWI-12,ARABIDOPSIS THALIANA WOUND-INDUCED PROTEIN 12,WI12,WOUND-INDUCED PROTEIN 12	1.2e-183	0.508425	0.445	0.139	3.77e-179	15
AT4G29905	hypothetical protein	4.01e-183	1.51942	0.275	0.125	1.26e-178	4
AT4G34881	transmembrane protein	5.21e-183	0.930202	0.605	0.252	1.63e-178	14
AT1G33140	Ribosomal protein L6 family	5.62e-183	1.41918	0.289	0.137	1.76e-178	2
AT3G53740	Ribosomal protein L36e family protein	5.76e-183	1.36016	0.29	0.135	1.81e-178	2
AT4G27000	RNA-binding (RRM/RBD/RNP motifs) family protein	6.6e-183	0.387471	0.355	0.098	2.07e-178	15	Vasculature	Berkowitz et al., 2021
AT4G29905	hypothetical protein	7.26e-183	0.8087	0.309	0.124	2.28e-178	5
AT3G60600	(AT)VAP,VAP27,VAP,vesicle associated protein	8.44e-183	0.441172	0.477	0.154	2.65e-178	15
AT5G65220	Ribosomal L29 family protein	9.71e-183	0.395253	0.313	0.08	3.04e-178	15
AT3G23030	indole-3-acetic acid inducible 2	1.71e-182	0.957712	0.379	0.194	5.37e-178	1
AT4G26630	DEK3,DEK-domain containing protein 3	5.67e-182	2.77066	0.759	0.396	1.78e-177	17
AT2G42270	U5 small nuclear ribonucleoprotein helicase	6.91e-182	1.00506	0.348	0.187	2.17e-177	0
AT1G07770	ribosomal protein S15A	7.1e-182	1.35352	0.287	0.133	2.22e-177	2
AT1G44575	CP22,PSBS,PHOTOSYSTEM II SUBUNIT S	8e-182	0.472982	0.292	0.073	2.51e-177	15
AT3G11964	RRP5,Ribosomal RNA Processing 5	9.88e-182	0.387763	0.26	0.06	3.1e-177	15
AT1G23860	At-RSZ21,RS-containing zinc finger protein 21,RSZP21,RS-containing zinc finger protein 21,SRZ-21,SRZ21	1.09e-181	0.362371	0.259	0.059	3.43e-177	15
AT4G02540	Cysteine/Histidine-rich C1 domain family protein	1.1e-181	1.0921	0.344	0.141	3.45e-177	8
AT1G18210	Calcium-binding EF-hand family protein	1.2e-181	1.84629	0.334	0.106	3.77e-177	13
AT5G23050	acyl-activating enzyme 17	1.56e-181	0.371183	0.309	0.079	4.89e-177	15
AT5G23050	acyl-activating enzyme 17	1.56e-181	0.371183	0.309	0.079	4.89e-177	15
AT1G12080	Vacuolar calcium-binding protein-like protein	1.7e-181	0.677563	0.721	0.326	5.33e-177	14
AT1G69620	ribosomal protein L34	2.8e-181	1.35569	0.307	0.149	8.77e-177	2
AT2G05380	glycine-rich protein 3 short isoform	3.69e-181	0.610852	0.846	0.649	1.16e-176	5
AT3G61430	ATPIP1,ARABIDOPSIS THALIANA PLASMA MEMBRANE INTRINSIC PROTEIN 1,PIP1	6.89e-181	0.92212	0.571	0.229	2.16e-176	14
AT5G37790	Protein kinase superfamily protein	9.03e-181	1.31889	0.334	0.123	2.83e-176	10
AT1G71697	ATCK1,choline kinase 1,CK,CHOLINE KINASE	1.12e-180	1.56789	0.338	0.105	3.5e-176	13
AT3G26450	Polyketide cyclase/dehydrase and lipid transport superfamily protein	1.58e-180	0.678976	0.519	0.33	4.96e-176	0
AT5G14410	hypothetical protein	1.62e-180	1.26502	0.259	0.08	5.08e-176	10
AT2G07725	Ribosomal L5P family protein	2.78e-180	0.327396	0.286	0.07	8.72e-176	15
AT5G47930	Zinc-binding ribosomal protein family protein	2.89e-180	1.43093	0.263	0.117	9.05e-176	2
AT3G08510	ATPLC2,phospholipase C 2	3.31e-180	0.402645	0.394	0.116	1.04e-175	15
AT2G40060	Clathrin light chain protein	4.18e-180	0.432339	0.373	0.107	1.31e-175	15
AT2G05520	ATGRP-3,GLYCINE-RICH PROTEIN 3,ATGRP3,ARABIDOPSIS GLYCINE RICH PROTEIN 3,GRP3,GLYCINE-RICH PROTEIN 3	5.03e-180	0.76514	0.6	0.358	1.58e-175	5
AT5G18380	Ribosomal protein S5 domain 2-like superfamily protein	5.18e-180	1.25131	0.357	0.19	1.62e-175	2
AT2G16586	transmembrane protein	7.46e-180	1.53868	0.506	0.253	2.34e-175	11
AT2G16940	Splicing factor, CC1-like protein	9.16e-180	1.35209	0.529	0.355	2.87e-175	7
AT1G29930	AB140,CAB140,CHLOROPHYLL A/B PROTEIN 140,LHCB1.3,LIGHT-HARVESTING CHLOROPHYLL A/B-PROTEIN 1.3	1.31e-179	0.731052	0.904	0.507	4.11e-175	14
AT3G63400	Cyclophilin-like peptidyl-prolyl cis-trans isomerase family protein	2.05e-179	0.334302	0.354	0.098	6.43e-175	15
AT3G15540	MSG2,MASSUGU 2	2.11e-179	1.11784	0.275	0.099	6.62e-175	8
AT5G56030	AtHsp90.2,HEAT SHOCK PROTEIN 90.2,ERD8,EARLY-RESPONSIVE TO DEHYDRATION 8,HSP81.2,heat shock protein 81.2,HSP90.2,HEAT SHOCK PROTEIN 90.2	2.58e-179	0.552621	0.652	0.248	8.09e-175	15
AT5G11740	ATAGP15	2.6e-179	1.27791	0.386	0.219	8.15e-175	2
[truncated: 2,677 more rows]
