# Supplementary material for: Transient cell states encode positional information to direct asymmetric growth
Source: bioRxiv. 2026 May 22:2026.05.21.726925. Preprint. [Version 1] doi: 10.64898/2026.05.21.726925 (PMC13228422; doi:10.64898/2026.05.21.726925)
Supplement: Supplement 6 — Supplementary Table 5. Cluster markers identified from the multi-modal spatial integrated dataset. [file media-6.xlsx]

## Sheet: Table_5
Supplementary Table 5. Cluster markers identified from the multi-modal spatial integrated dataset
gene	Desc	p_val	avg_log2FC	pct.1	pct.2	p_val_adj	cluster
AT3G49220	Plant invertase/pectin methylesterase inhibitor superfamily	0	2.71277	0.178	0.028	0	0
AT4G20260	ATPCAP1,ARABIDOPSIS THALIANA PLASMA-MEMBRANE ASSOCIATED CATION-BINDING PROTEIN 1,MDP25,microtubule-destabilizing protein 25	0	2.56463	0.244	0.044	0	0
AT1G22530	PATELLIN 2	0	2.29385	0.112	0.024	0	0
AT3G23050	AXR2,AUXIN RESISTANT 2	0	2.26868	0.198	0.042	0	0
AT2G06850	EXGT-A1,endoxyloglucan transferase A1,EXT,ENDOXYLOGLUCAN TRANSFERASE	0	2.20503	0.167	0.037	0	0
AT5G49360	ATBXL1,BETA-XYLOSIDASE 1	0	2.13864	0.166	0.037	0	0
AT1G04220	3-ketoacyl-CoA synthase 2	0	2.0768	0.114	0.028	0	0
AT3G16240	AQP1,ATTIP2	0	2.06257	0.106	0.025	0	0
AT5G44020	HAD superfamily, subfamily IIIB acid phosphatase	0	1.85132	0.131	0.036	0	0
AT5G40450	A-kinase anchor-like protein	0	1.79511	0.318	0.107	0	0
AT1G20620	ATCAT3,SEN2,SENESCENCE 2	0	1.51962	0.175	0.062	0	0
AT3G09260	Glycosyl hydrolase superfamily protein	0	1.06921	0.263	0.145	0	0
AT3G16420	JAL30,JACALIN-RELATED LECTIN 30,PBPI	5.37e-232	1.22992	0.104	0.045	1.29e-227	0
AT4G23670	Polyketide cyclase/dehydrase and lipid transport superfamily protein	1.71e-136	0.93912	0.116	0.064	4.11e-132	0
AT2G26250	FDH,FIDDLEHEAD	6.73e-93	0.733895	0.101	0.059	1.62e-88	0
AT1G24880	AtLpxC2	6.95e-28	0.341781	0.118	0.092	1.67e-23	0
AT3G18010	WUSCHEL related homeobox 1	0	3.90776	0.155	0.013	0	1
AT4G03210	xyloglucan endotransglucosylase/hydrolase 9	0	3.54735	0.11	0.011	0	1
AT3G12915	Ribosomal protein S5/Elongation factor G/III/V family protein	0	3.5048	0.131	0.013	0	1
AT4G23060	IQ-domain 22	0	2.99444	0.168	0.023	0	1
AT4G37580	COP3,CONSTITUTIVE PHOTOMORPHOGENIC 3,UNS2,UNUSUAL SUGAR RESPONSE 2	0	2.98113	0.181	0.026	0	1
AT5G22090	FAF-like protein (DUF3049)	0	2.47642	0.187	0.034	0	1
AT2G36400	AtGRF3,growth-regulating factor 3	0	2.41337	0.149	0.029	0	1
AT3G04870	PDE181,PIGMENT DEFECTIVE EMBRYO 181,SPC1,SPONTANEOUS CELL DEATH 1	0	2.39405	0.164	0.034	0	1
AT1G14440	AtHB31,homeobox protein 31,FTM2,FLORAL TRANSITION AT THE MERISTEM2,ZHD4,ZINC FINGER HOMEODOMAIN 4	0	2.38538	0.105	0.019	0	1
AT3G07770	AtHsp90-6,HEAT SHOCK PROTEIN 90-6,AtHsp90.6,HEAT SHOCK PROTEIN 90.6	0	2.3763	0.177	0.037	0	1
AT4G23750	TMO3,TARGET OF MONOPTEROS 3	0	2.22173	0.108	0.024	0	1
AT5G56860	GATA21,GATA TRANSCRIPTION FACTOR 21	0	2.19334	0.254	0.058	0	1
AT1G48630	RACK1B,receptor for activated C kinase 1B	0	2.06554	0.136	0.033	0	1
AT5G65490	suppressor-like protein	0	2.0214	0.132	0.034	0	1
AT4G23890	CRR31,CHLORORESPIRATORY REDUCTION 31	0	2.01657	0.187	0.048	0	1
AT4G24830	arginosuccinate synthase family	0	2.00013	0.287	0.087	0	1
AT1G06570	HPD,4-hydroxyphenylpyruvate dioxygenase,HPPD,4-hydroxyphenylpyruvate dioxygenase	0	1.9653	0.115	0.03	0	1
AT2G37080	ROP interactive partner 3	0	1.95995	0.128	0.034	0	1
AT3G52150	RNA-binding (RRM/RBD/RNP motifs) family protein	0	1.90323	0.386	0.122	0	1
AT1G25440	B-box type zinc finger protein with CCT domain-containing protein	0	1.82572	0.185	0.053	0	1
AT2G07696	Ribosomal protein S7p/S5e family protein	0	1.78825	0.222	0.068	0	1
AT3G06350	EMB3004,EMBRYO DEFECTIVE 3004	0	1.74845	0.178	0.054	0	1
AT3G04600	Nucleotidylyl transferase superfamily protein	0	1.74205	0.116	0.034	0	1
AT1G50420	SCL-3,SCARECROW-LIKE 3	0	1.72639	0.136	0.039	0	1
AT1G48420	ACD1,1-AMINOCYCLOPROPANE-1-CARBOXYLIC ACID DEAMINASE 1,ATACD1,A. THALIANA 1-AMINOCYCLOPROPANE-1-CARBOXYLIC ACID DEAMINASE 1,AtDCD,DCD,D-cysteine desulfhydrase	0	1.66301	0.153	0.051	0	1
AT4G20980	Eukaryotic translation initiation factor 3 subunit 7 (eIF-3)	0	1.60509	0.192	0.064	0	1
AT2G38670	phosphorylethanolamine cytidylyltransferase 1	0	1.42693	0.132	0.049	0	1
AT4G00150	ATHAM3,ARABIDOPSIS THALIANA HAIRY MERISTEM 3,LOM3,LOST MERISTEMS 3,SCL6-IV	0	1.4021	0.146	0.055	0	1
AT1G06550	ATP-dependent caseinolytic (Clp) protease/crotonase family protein	0	1.35984	0.192	0.073	0	1
AT5G26710	Glutamyl/glutaminyl-tRNA synthetase, class Ic	0	1.31006	0.14	0.056	0	1
AT3G27690	LHCB2.4,LHCB2,LIGHT-HARVESTING CHLOROPHYLL B-BINDING 2	0	1.22423	0.19	0.067	0	1
AT5G16070	TCP-1/cpn60 chaperonin family protein	2.38e-294	1.38475	0.117	0.045	5.73e-290	1
AT4G39690	MICOS complex subunit	3.42e-285	1.16293	0.145	0.062	8.23e-281	1
AT1G77510	ATPDI6,PROTEIN DISULFIDE ISOMERASE 6,ATPDIL1-2,PDI-like 1-2,PDI6,PROTEIN DISULFIDE ISOMERASE 6	2.59e-198	0.858681	0.131	0.062	6.24e-194	1
AT1G64500	Glutaredoxin family protein	3.28e-179	0.604167	0.142	0.072	7.91e-175	1
AT4G17230	SCARECROW-like 13	2.07e-167	0.886397	0.13	0.066	4.98e-163	1
AT4G02930	GTP binding Elongation factor Tu family protein	2.31e-167	1.16746	0.105	0.049	5.57e-163	1
AT2G21660	ATGRP7,GLYCINE RICH PROTEIN 7,CCR2,cold,circadian rhythm,and rna binding 2,GR-RBP7,GLYCINE-RICH RNA-BINDING PROTEIN 7	3.64e-110	0.890309	0.115	0.065	8.78e-106	1
AT2G32990	AtGH9B8,glycosyl hydrolase 9B8	0	5.09208	0.243	0.015	0	2
AT4G02330	Plant invertase/pectin methylesterase inhibitor superfamily	0	3.81588	0.103	0.009	0	2
AT1G79840	HD-ZIP IV family of homeobox-leucine zipper protein with lipid-binding START domain-containing protein	0	3.76212	0.11	0.013	0	2
AT1G29660	GDSL-like Lipase/Acylhydrolase superfamily protein	0	3.57919	0.103	0.012	0	2
AT1G02205	CER22,ECERIFERUM 22	0	3.0684	0.118	0.014	0	2
AT4G18970	GDSL-like Lipase/Acylhydrolase superfamily protein	0	2.60799	0.11	0.018	0	2
AT4G32460	choice-of-anchor C domain protein, putative (Protein of unknown function, DUF642)	0	2.55088	0.159	0.027	0	2
AT2G26250	FDH,FIDDLEHEAD	0	2.52447	0.264	0.048	0	2
AT5G57240	OSBP(oxysterol binding protein)-related protein 4C	0	2.0317	0.112	0.027	0	2
AT1G04220	3-ketoacyl-CoA synthase 2	0	1.95622	0.12	0.032	0	2
AT5G06390	FASCICLIN-like arabinogalactan protein 17 precursor	2.43e-202	1.26618	0.137	0.062	5.85e-198	2
AT2G06850	EXGT-A1,endoxyloglucan transferase A1,EXT,ENDOXYLOGLUCAN TRANSFERASE	3.98e-194	1.28019	0.112	0.047	9.59e-190	2
AT3G09260	Glycosyl hydrolase superfamily protein	3.01e-139	0.636106	0.243	0.151	7.25e-135	2
AT5G15230	GAST1 protein homolog 4	1.91e-114	0.862662	0.124	0.066	4.6e-110	2
AT3G23050	AXR2,AUXIN RESISTANT 2	1.5e-113	0.964404	0.109	0.056	3.61e-109	2
AT2G38530	LP2,cdf3,cell growth defect factor-3	3.86e-63	0.856378	0.114	0.07	9.31e-59	2
AT1G24880	AtLpxC2	3.93e-21	0.350263	0.121	0.093	9.46e-17	2
AT2G34430	LHCB1.4,LIGHT-HARVESTING CHLOROPHYLL-PROTEIN COMPLEX II SUBUNIT B1	0	5.66853	0.722	0.05	0	3
AT5G65010	asparagine synthetase 2	0	4.5027	0.553	0.041	0	3
AT5G16030	mental retardation GTPase activating protein	0	4.50123	0.412	0.024	0	3
AT3G27690	LHCB2.4,LHCB2,LIGHT-HARVESTING CHLOROPHYLL B-BINDING 2	0	4.26818	0.552	0.045	0	3
AT5G39610	ANAC092,Arabidopsis NAC domain containing protein 92,ATNAC2,NAC domain containing protein 2,ATNAC6,NAC domain containing protein 6,NAC2,NAC domain containing protein 2,ORE1,ORESARA 1	0	4.20813	0.127	0.007	0	3
AT4G02920	hypothetical protein	0	3.60012	0.212	0.018	0	3
AT1G25440	B-box type zinc finger protein with CCT domain-containing protein	0	3.1654	0.363	0.045	0	3
AT1G64500	Glutaredoxin family protein	0	3.08554	0.435	0.053	0	3
AT1G10910	Pentatricopeptide repeat (PPR) superfamily protein	0	2.83342	0.166	0.023	0	3
AT4G23890	CRR31,CHLORORESPIRATORY REDUCTION 31	0	2.74975	0.299	0.044	0	3
AT3G17609	HY5-homolog	0	2.7412	0.113	0.016	0	3
AT4G36870	SAW1,SAWTOOTH 1	0	2.59414	0.15	0.024	0	3
AT1G53230	TEOSINTE BRANCHED 1, cycloidea and PCF transcription factor 3	0	2.35174	0.121	0.023	0	3
AT3G52150	RNA-binding (RRM/RBD/RNP motifs) family protein	0	2.22643	0.568	0.118	0	3
AT3G04870	PDE181,PIGMENT DEFECTIVE EMBRYO 181,SPC1,SPONTANEOUS CELL DEATH 1	0	2.00496	0.166	0.038	0	3
AT1G06570	HPD,4-hydroxyphenylpyruvate dioxygenase,HPPD,4-hydroxyphenylpyruvate dioxygenase	0	1.90219	0.13	0.032	0	3
AT5G39660	cycling DOF factor 2	0	1.85196	0.121	0.031	0	3
AT5G56860	GATA21,GATA TRANSCRIPTION FACTOR 21	0	1.67269	0.235	0.065	0	3
AT3G24480	Leucine-rich repeat (LRR) family protein	0	1.45994	0.126	0.039	0	3
AT1G48420	ACD1,1-AMINOCYCLOPROPANE-1-CARBOXYLIC ACID DEAMINASE 1,ATACD1,A. THALIANA 1-AMINOCYCLOPROPANE-1-CARBOXYLIC ACID DEAMINASE 1,AtDCD,DCD,D-cysteine desulfhydrase	0	1.37444	0.152	0.054	0	3
AT4G24830	arginosuccinate synthase family	0	0.985754	0.234	0.097	0	3
AT4G20980	Eukaryotic translation initiation factor 3 subunit 7 (eIF-3)	2.14e-275	1.16395	0.17	0.07	5.15e-271	3
AT5G26710	Glutamyl/glutaminyl-tRNA synthetase, class Ic	4.11e-274	1.26634	0.149	0.057	9.9e-270	3
AT1G68130	AtIDD14,indeterminate(ID)-domain 14,IDD14alpha,IDD14beta	2.22e-239	1.26378	0.12	0.044	5.34e-235	3
AT3G06350	EMB3004,EMBRYO DEFECTIVE 3004	6.82e-146	0.905058	0.129	0.061	1.64e-141	3
AT5G60850	OBF binding protein 4	5.99e-131	0.919027	0.106	0.049	1.44e-126	3
AT1G78700	BES1/BZR1 homolog 4	1.62e-109	0.749661	0.104	0.05	3.9e-105	3
AT4G39690	MICOS complex subunit	1.16e-77	0.666213	0.117	0.067	2.79e-73	3
AT5G04190	phytochrome kinase substrate 4	0	3.43356	0.187	0.023	0	4
AT3G45780	JK224,NPH1,NONPHOTOTROPIC HYPOCOTYL 1,RPT1,ROOT PHOTOTROPISM 1	0	3.22789	0.151	0.019	0	4
AT2G26440	PME12,pectin methylesterase 12	0	2.73469	0.144	0.029	0	4
AT2G46810	basic helix-loop-helix (bHLH) DNA-binding superfamily protein	0	2.3591	0.112	0.025	0	4
AT5G14230	ankyrin	0	2.35549	0.112	0.026	0	4
AT1G68130	AtIDD14,indeterminate(ID)-domain 14,IDD14alpha,IDD14beta	0	2.22961	0.161	0.043	0	4
AT1G21910	Integrase-type DNA-binding superfamily protein	0	2.19336	0.134	0.036	0	4
AT3G50440	ATMES10,ARABIDOPSIS THALIANA METHYL ESTERASE 10	0	2.08704	0.112	0.03	0	4
AT1G07150	mitogen-activated protein kinase kinase kinase 13	4e-296	2.06211	0.102	0.028	9.62e-292	4
AT5G16070	TCP-1/cpn60 chaperonin family protein	5.93e-279	1.74113	0.136	0.047	1.43e-274	4
AT5G06390	FASCICLIN-like arabinogalactan protein 17 precursor	2.71e-254	1.37536	0.16	0.063	6.52e-250	4
AT1G64500	Glutaredoxin family protein	2.53e-194	1.80458	0.16	0.073	6.09e-190	4
AT3G02530	TCP-1/cpn60 chaperonin family protein	4.32e-192	1.62757	0.101	0.036	1.04e-187	4
AT5G56860	GATA21,GATA TRANSCRIPTION FACTOR 21	1.09e-179	1.50317	0.156	0.072	2.64e-175	4
AT5G15230	GAST1 protein homolog 4	3.87e-174	1.36261	0.147	0.066	9.31e-170	4
AT5G60850	OBF binding protein 4	7.61e-149	1.22323	0.114	0.049	1.83e-144	4
AT4G02930	GTP binding Elongation factor Tu family protein	7.68e-134	1.23066	0.114	0.051	1.85e-129	4
AT2G38670	phosphorylethanolamine cytidylyltransferase 1	2.4e-128	1.20695	0.117	0.053	5.78e-124	4
AT1G77510	ATPDI6,PROTEIN DISULFIDE ISOMERASE 6,ATPDIL1-2,PDI-like 1-2,PDI6,PROTEIN DISULFIDE ISOMERASE 6	4.95e-112	1.05278	0.129	0.065	1.19e-107	4
AT1G78700	BES1/BZR1 homolog 4	4.84e-98	1.05528	0.104	0.051	1.16e-93	4
AT5G26710	Glutamyl/glutaminyl-tRNA synthetase, class Ic	1.73e-70	0.903306	0.11	0.061	4.16e-66	4
AT4G20980	Eukaryotic translation initiation factor 3 subunit 7 (eIF-3)	1.71e-65	0.7874	0.125	0.073	4.13e-61	4
AT4G39690	MICOS complex subunit	2.5e-63	0.808983	0.116	0.067	6.03e-59	4
AT2G01008	maternal effect embryo arrest protein	3.07e-53	0.753987	0.105	0.062	7.39e-49	4
AT5G65010	asparagine synthetase 2	6.54e-52	0.490548	0.119	0.073	1.58e-47	4
AT2G07696	Ribosomal protein S7p/S5e family protein	3.68e-37	0.645019	0.12	0.081	8.87e-33	4
AT1G24880	AtLpxC2	5.79e-34	0.531808	0.133	0.093	1.39e-29	4
AT2G32300	uclacyanin 1	0	7.13226	0.154	0.001	0	5
AT5G15290	Uncharacterized protein family (UPF0497)	0	6.39612	0.257	0.01	0	5
AT4G11290	Peroxidase superfamily protein	0	6.30688	0.18	0.004	0	5
AT5G57620	AtMYB36,myb domain protein 36	0	5.9334	0.12	0.003	0	5
AT5G45210	Disease resistance protein (TIR-NBS-LRR class) family	0	5.71534	0.102	0.003	0	5
AT1G16390	ATOCT3,organic cation/carnitine transporter 3	0	5.62496	0.128	0.004	0	5
AT4G11190	Disease resistance-responsive (dirigent-like protein) family protein	0	5.30869	0.234	0.013	0	5
AT2G36810	SGR6,SHOOT GRAVITROPISM 6	0	3.71511	0.101	0.009	0	5
AT3G16340	ATPDR1,PLEIOTROPIC DRUG RESISTANCE 1,AtABCG29,PDR1,pleiotropic drug resistance 1	0	3.6169	0.12	0.014	0	5
AT2G41050	PQ-loop repeat family protein / transmembrane family protein	0	3.58929	0.137	0.015	0	5
AT2G44790	uclacyanin 2	0	3.47064	0.124	0.012	0	5
AT5G05180	myosin heavy chain, striated protein	0	3.22506	0.158	0.022	0	5
AT5G45800	Leucine-rich repeat protein kinase family protein	0	2.3965	0.143	0.036	0	5
AT1G80380	P-loop containing nucleoside triphosphate hydrolases superfamily protein	0	3.43412	0.108	0.011	0	6
AT3G01420	Peroxidase superfamily protein	0	3.11159	0.14	0.019	0	6
AT1G66200	ATGSR2,glutamine synthase clone F11,GLN1	0	3.08299	0.132	0.017	0	6
AT1G07610	metallothionein 1C	0	3.0267	0.118	0.015	0	6
AT5G53460	NADH-dependent glutamate synthase 1	0	2.37615	0.252	0.062	0	6
AT1G56660	MAEBL domain protein	2.93e-281	2.29477	0.122	0.037	7.04e-277	6
AT1G07590	Tetratricopeptide repeat (TPR)-like superfamily protein	3.13e-274	1.5839	0.135	0.043	7.53e-270	6
AT4G30190	AHA2,H(+)-ATPase 2,PMA2,PLASMA MEMBRANE PROTON ATPASE 2	8.26e-241	1.76282	0.105	0.031	1.99e-236	6
AT5G40450	A-kinase anchor-like protein	3.69e-106	0.769476	0.216	0.126	8.89e-102	6
AT3G09260	Glycosyl hydrolase superfamily protein	7.18e-50	0.465316	0.222	0.155	1.73e-45	6
AT4G23670	Polyketide cyclase/dehydrase and lipid transport superfamily protein	2.1e-30	0.751271	0.103	0.069	5.05e-26	6
AT4G13840	CER26,ECERIFERUM 26	0	5.92165	0.209	0.008	0	7
AT4G37800	xyloglucan endotransglucosylase/hydrolase 7	0	5.48323	0.467	0.034	0	7
AT1G29660	GDSL-like Lipase/Acylhydrolase superfamily protein	0	2.98438	0.107	0.014	0	7
AT5G01240	like AUXIN RESISTANT 1	0	2.61641	0.161	0.032	0	7
AT4G23670	Polyketide cyclase/dehydrase and lipid transport superfamily protein	0	1.76134	0.198	0.065	0	7
AT3G09260	Glycosyl hydrolase superfamily protein	6.54e-301	1.45256	0.314	0.151	1.58e-296	7
AT2G12462	sterile alpha motif (SAM) domain protein	6.2e-286	2.11894	0.101	0.024	1.49e-281	7
AT1G20620	ATCAT3,SEN2,SENESCENCE 2	4.04e-182	1.32398	0.168	0.071	9.72e-178	7
AT1G04220	3-ketoacyl-CoA synthase 2	1.21e-171	1.57081	0.104	0.035	2.9e-167	7
AT3G16420	JAL30,JACALIN-RELATED LECTIN 30,PBPI	7.85e-142	1.34376	0.121	0.049	1.89e-137	7
AT4G25820	ATXTH14,XTR9,xyloglucan endotransglycosylase 9	0	6.59362	0.162	0.002	0	8
AT1G12560	ATEXP7,ATEXPA7,expansin A7,ATHEXP ALPHA 1.26,EXP7	0	5.93614	0.139	0.002	0	8
AT1G48930	AtGH9C1,glycosyl hydrolase 9C1	0	5.90831	0.106	0.002	0	8
AT3G28550	Proline-rich extensin-like family protein	0	5.02713	0.127	0.004	0	8
AT3G54580	Proline-rich extensin-like family protein	0	4.9435	0.153	0.006	0	8
AT3G05490	ralf-like 22	0	4.72274	0.104	0.004	0	8
AT5G57530	AtXTH12	0	4.67199	0.112	0.006	0	8
AT5G67400	root hair specific 19	0	3.69571	0.204	0.02	0	8
AT1G76930	ATEXT1,EXTENSIN 1,ATEXT4,extensin 4,EXT1,extensin 1,ORG5,OBP3-RESPONSIVE GENE 5	0	3.30739	0.112	0.014	0	8
AT3G21720	isocitrate lyase	0	2.14333	0.134	0.03	0	8
AT5G53460	NADH-dependent glutamate synthase 1	0	1.6512	0.207	0.066	0	8
AT1G07590	Tetratricopeptide repeat (TPR)-like superfamily protein	1.35e-204	1.59895	0.135	0.044	3.25e-200	8
AT2G38530	LP2,cdf3,cell growth defect factor-3	4.55e-134	1.13483	0.16	0.07	1.1e-129	8
AT5G44020	HAD superfamily, subfamily IIIB acid phosphatase	3.28e-108	1.35209	0.11	0.045	7.89e-104	8
AT2G01008	maternal effect embryo arrest protein	1.87e-29	0.567579	0.102	0.063	4.5e-25	8
AT5G19530	S-adenosyl-L-methionine-dependent methyltransferases superfamily protein	0	4.53445	0.136	0.014	0	9
AT2G31900	ATMYO5,MYOSIN 5,ATXIF,MYOSIN XI F	0	4.36128	0.136	0.009	0	9
AT3G16340	ATPDR1,PLEIOTROPIC DRUG RESISTANCE 1,AtABCG29,PDR1,pleiotropic drug resistance 1	0	2.86052	0.117	0.016	0	9
AT2G47500	P-loop nucleoside triphosphate hydrolases superfamily protein with CH (Calponin Homology) domain-containing protein	0	2.83408	0.136	0.028	0	9
AT4G37650	SGR7,SHOOT GRAVITROPISM 7	1.5e-254	2.08174	0.126	0.035	3.61e-250	9
AT5G46730	glycine-rich protein	1.48e-174	0.775969	0.124	0.042	3.55e-170	9
AT2G21660	ATGRP7,GLYCINE RICH PROTEIN 7,CCR2,cold,circadian rhythm,and rna binding 2,GR-RBP7,GLYCINE-RICH RNA-BINDING PROTEIN 7	4.15e-24	0.612653	0.105	0.068	9.98e-20	9
AT1G24880	AtLpxC2	2.94e-07	0.307098	0.115	0.094	0.00706927	9
AT1G04020	ATBARD1,ROW1,REPRESSOR OF WUSCHEL1	0	5.71778	0.144	0.004	0	10
AT3G27060	ATTSO2	0	5.1204	0.132	0.005	0	10
AT4G00020	BRCA2(IV),BREAST CANCER 2 like 2A,BRCA2A,EDA20,EMBRYO SAC DEVELOPMENT ARREST 20,MEE43,MATERNAL EFFECT EMBRYO ARREST 43	0	5.11602	0.198	0.008	0	10
AT5G49160	DDM2,DECREASED DNA METHYLATION 2,DMT01,DNA METHYLTRANSFERASE 01,DMT1,DNA METHYLTRANSFERASE 1,MET2,METHYLTRANSFERASE 2,METI,METHYLTRANSFERASE I	0	5.06241	0.359	0.022	0	10
AT1G47210	cyclin-dependent protein kinase 3	0	4.89367	0.235	0.013	0	10
AT5G23420	high-mobility group box 6	0	4.86617	0.287	0.016	0	10
AT5G61000	Replication factor-A protein 1-like protein	0	4.75977	0.169	0.008	0	10
AT5G38690	Zinc-finger domain of monoamine-oxidase A repressor R1 protein	0	4.33931	0.255	0.017	0	10
AT1G57820	ORTH2,ORTHRUS 2	0	3.95347	0.178	0.014	0	10
AT2G37470	Histone superfamily protein	0	3.7099	0.127	0.012	0	10
AT5G67100	DNA-directed DNA polymerase	0	3.62509	0.261	0.035	0	10
AT1G65470	FUGU2,FUGU 2,NFB2,NUCLEOSOME/CHROMATIN ASSEMBLY FACTOR GROUP B	0	3.5198	0.171	0.018	0	10
AT4G26630	DEK3,DEK-domain containing protein 3	0	3.51127	0.108	0.012	0	10
AT5G15230	GAST1 protein homolog 4	3.09e-20	0.723511	0.105	0.07	7.44e-16	10
AT4G24830	arginosuccinate synthase family	3.32e-18	0.407105	0.146	0.105	8.01e-14	10
AT1G08630	threonine aldolase 1	0	5.60852	0.264	0.009	0	11
AT4G15530	pyruvate orthophosphate dikinase	0	5.21366	0.435	0.025	0	11
AT4G29310	DUF1005 family protein (DUF1005)	7.04e-204	2.32337	0.1	0.024	1.69e-199	11
AT1G78700	BES1/BZR1 homolog 4	9.21e-137	1.6427	0.138	0.051	2.22e-132	11
AT5G60850	OBF binding protein 4	7.76e-119	1.59779	0.13	0.05	1.87e-114	11
AT1G06570	HPD,4-hydroxyphenylpyruvate dioxygenase,HPPD,4-hydroxyphenylpyruvate dioxygenase	1.34e-108	1.74663	0.102	0.036	3.22e-104	11
AT5G49360	ATBXL1,BETA-XYLOSIDASE 1	2.24e-99	1.58705	0.122	0.05	5.4e-95	11
AT5G06390	FASCICLIN-like arabinogalactan protein 17 precursor	1.15e-86	1.33648	0.142	0.066	2.77e-82	11
AT1G64500	Glutaredoxin family protein	3.14e-30	0.896097	0.124	0.077	7.56e-26	11
AT5G56860	GATA21,GATA TRANSCRIPTION FACTOR 21	7.32e-29	0.702828	0.122	0.075	1.76e-24	11
AT4G17230	SCARECROW-like 13	6.65e-19	0.660162	0.106	0.071	1.6e-14	11
AT5G40450	A-kinase anchor-like protein	1.86e-06	0.392628	0.154	0.13	0.044861	11
AT4G31610	ATREM1,REPRODUCTIVE MERISTEM 1,REM34,reproductive meristem 34	0	5.95828	0.33	0.012	0	12
AT5G02890	HXXXD-type acyl-transferase family protein	0	3.31613	0.114	0.015	0	12
AT2G22200	Integrase-type DNA-binding superfamily protein	0	3.11473	0.104	0.016	0	12
AT1G49430	LRD2,LATERAL ROOT DEVELOPMENT 2	0	3.06397	0.158	0.024	0	12
AT5G57240	OSBP(oxysterol binding protein)-related protein 4C	0	2.74462	0.189	0.029	0	12
AT3G21560	BRT1,Bright Trichomes 1	0	2.73041	0.209	0.045	0	12
AT5G22500	fatty acid reductase 1	0	2.55733	0.106	0.019	0	12
AT2G12462	sterile alpha motif (SAM) domain protein	0	2.23188	0.122	0.025	0	12
AT3G16400	ATMLP-470,MYROSINASE-BINDING PROTEIN-LIKE PROTEIN-470,ATNSP1,NITRILE SPECIFIER PROTEIN 1	2.21e-253	1.86776	0.158	0.044	5.32e-249	12
AT5G01240	like AUXIN RESISTANT 1	2.63e-250	2.22717	0.135	0.035	6.34e-246	12
AT1G14440	AtHB31,homeobox protein 31,FTM2,FLORAL TRANSITION AT THE MERISTEM2,ZHD4,ZINC FINGER HOMEODOMAIN 4	1.37e-209	2.17459	0.104	0.025	3.29e-205	12
AT3G26510	Octicosapeptide/Phox/Bem1p family protein	8.07e-187	1.6931	0.134	0.041	1.94e-182	12
AT2G26250	FDH,FIDDLEHEAD	2.93e-121	1.35195	0.151	0.062	7.06e-117	12
AT4G23670	Polyketide cyclase/dehydrase and lipid transport superfamily protein	2.56e-98	1.10222	0.153	0.068	6.15e-94	12
AT1G24880	AtLpxC2	1.41e-95	1.05863	0.187	0.092	3.4e-91	12
AT3G09260	Glycosyl hydrolase superfamily protein	4.07e-68	0.684752	0.256	0.155	9.79e-64	12
AT1G06550	ATP-dependent caseinolytic (Clp) protease/crotonase family protein	1.27e-31	0.766069	0.134	0.083	3.05e-27	12
AT2G21660	ATGRP7,GLYCINE RICH PROTEIN 7,CCR2,cold,circadian rhythm,and rna binding 2,GR-RBP7,GLYCINE-RICH RNA-BINDING PROTEIN 7	1.51e-24	0.840488	0.109	0.069	3.64e-20	12
AT1G77510	ATPDI6,PROTEIN DISULFIDE ISOMERASE 6,ATPDIL1-2,PDI-like 1-2,PDI6,PROTEIN DISULFIDE ISOMERASE 6	2.75e-22	0.612274	0.107	0.068	6.62e-18	12
AT2G38530	LP2,cdf3,cell growth defect factor-3	3.58e-22	0.766042	0.112	0.072	8.61e-18	12
AT4G17230	SCARECROW-like 13	3.96e-15	0.720571	0.103	0.071	9.54e-11	12
AT4G24830	arginosuccinate synthase family	6e-08	0.268882	0.132	0.105	0.00144548	12
AT3G51895	AST12	0	5.94954	0.49	0.02	0	13
AT1G77380	ATAAP3	0	4.92945	0.283	0.016	0	13
AT4G37650	SGR7,SHOOT GRAVITROPISM 7	0	3.95949	0.295	0.031	0	13
AT4G29100	basic helix-loop-helix (bHLH) DNA-binding superfamily protein	0	3.345	0.135	0.015	0	13
AT1G23090	SULTR3	0	3.22156	0.179	0.029	0	13
AT1G70250	receptor serine/threonine kinase	0	3.1874	0.132	0.015	0	13
AT1G50420	SCL-3,SCARECROW-LIKE 3	0	2.69717	0.236	0.044	0	13
AT3G54220	SGR1,SHOOT GRAVITROPISM 1	0	2.47725	0.146	0.031	0	13
AT1G29950	basic helix-loop-helix (bHLH) DNA-binding superfamily protein	4.18e-224	2.15267	0.14	0.036	1.01e-219	13
AT5G22090	FAF-like protein (DUF3049)	4.97e-186	1.91772	0.151	0.046	1.2e-181	13
AT4G00150	ATHAM3,ARABIDOPSIS THALIANA HAIRY MERISTEM 3,LOM3,LOST MERISTEMS 3,SCL6-IV	7.85e-168	1.60161	0.175	0.061	1.89e-163	13
AT2G07696	Ribosomal protein S7p/S5e family protein	6.42e-165	1.46456	0.207	0.08	1.55e-160	13
AT4G37580	COP3,CONSTITUTIVE PHOTOMORPHOGENIC 3,UNS2,UNUSUAL SUGAR RESPONSE 2	1.53e-163	1.99094	0.13	0.039	3.67e-159	13
AT5G45800	Leucine-rich repeat protein kinase family protein	1.27e-162	1.92102	0.13	0.039	3.05e-158	13
AT2G37080	ROP interactive partner 3	4.46e-157	1.78418	0.132	0.041	1.07e-152	13
AT4G02930	GTP binding Elongation factor Tu family protein	4.32e-101	1.28168	0.135	0.052	1.04e-96	13
AT5G67100	DNA-directed DNA polymerase	1.87e-95	1.43445	0.111	0.041	4.5e-91	13
AT3G07770	AtHsp90-6,HEAT SHOCK PROTEIN 90-6,AtHsp90.6,HEAT SHOCK PROTEIN 90.6	5.44e-58	1.11536	0.109	0.049	1.31e-53	13
AT1G77510	ATPDI6,PROTEIN DISULFIDE ISOMERASE 6,ATPDIL1-2,PDI-like 1-2,PDI6,PROTEIN DISULFIDE ISOMERASE 6	1.05e-56	0.982668	0.135	0.067	2.53e-52	13
AT4G24830	arginosuccinate synthase family	5.78e-53	0.765727	0.184	0.104	1.39e-48	13
AT1G48420	ACD1,1-AMINOCYCLOPROPANE-1-CARBOXYLIC ACID DEAMINASE 1,ATACD1,A. THALIANA 1-AMINOCYCLOPROPANE-1-CARBOXYLIC ACID DEAMINASE 1,AtDCD,DCD,D-cysteine desulfhydrase	3.48e-44	0.935003	0.116	0.059	8.39e-40	13
AT1G06550	ATP-dependent caseinolytic (Clp) protease/crotonase family protein	5.53e-40	0.736432	0.146	0.083	1.33e-35	13
AT3G06350	EMB3004,EMBRYO DEFECTIVE 3004	2.32e-21	0.633218	0.105	0.065	5.6e-17	13
AT5G26710	Glutamyl/glutaminyl-tRNA synthetase, class Ic	5.01e-19	0.629468	0.1	0.063	1.21e-14	13
AT4G39690	MICOS complex subunit	2.01e-17	0.563173	0.106	0.069	4.85e-13	13
AT4G20980	Eukaryotic translation initiation factor 3 subunit 7 (eIF-3)	3.07e-10	0.376229	0.104	0.076	7.4e-06	13
AT1G49570	Peroxidase superfamily protein	0	8.65164	0.167	0.001	0	14
AT1G32450	AtNPF7.3,NPF7.3,NRT1/ PTR family 7.3	0	6.02332	0.176	0.003	0	14
AT2G19110	ATHMA4,ARABIDOPSIS HEAVY METAL ATPASE 4	0	5.1585	0.175	0.005	0	14
AT5G59780	ATMYB59-1,ATMYB59-2,ATMYB59-3,ATMYB59,MYB DOMAIN PROTEIN 59	0	4.64559	0.141	0.006	0	14
AT3G23430	ATPHO1,ARABIDOPSIS PHOSPHATE 1	0	4.60027	0.238	0.011	0	14
AT3G26510	Octicosapeptide/Phox/Bem1p family protein	0	2.31012	0.18	0.04	0	14
AT5G40450	A-kinase anchor-like protein	1.04e-149	1.08046	0.278	0.127	2.5e-145	14
AT5G53460	NADH-dependent glutamate synthase 1	9.21e-35	0.717503	0.124	0.07	2.22e-30	14
AT5G13930	ATCHS,CHS,CHALCONE SYNTHASE	0	7.26926	0.652	0.02	0	15
AT5G08640	ATFLS1,FLS,FLAVONOL SYNTHASE	0	6.04865	0.338	0.011	0	15
AT5G48880	PKT1,PEROXISOMAL-3-KETO-ACYL-COA THIOLASE 1,PKT2,peroxisomal 3-keto-acyl-CoA thiolase 2	0	5.77334	0.212	0.007	0	15
AT5G49330	ATMYB111,ARABIDOPSIS MYB DOMAIN PROTEIN 111,PFG3,PRODUCTION OF FLAVONOL GLYCOSIDES 3	0	4.72258	0.194	0.009	0	15
AT3G48720	HXXXD-type acyl-transferase family protein	0	4.41036	0.176	0.01	0	15
AT3G21560	BRT1,Bright Trichomes 1	0	4.35868	0.43	0.04	0	15
AT3G05600	alpha/beta-Hydrolases superfamily protein	0	3.75149	0.107	0.008	0	15
AT5G01240	like AUXIN RESISTANT 1	0	3.34176	0.294	0.032	0	15
AT5G02890	HXXXD-type acyl-transferase family protein	0	2.99677	0.13	0.015	0	15
AT1G49430	LRD2,LATERAL ROOT DEVELOPMENT 2	0	2.50769	0.162	0.025	0	15
AT1G14440	AtHB31,homeobox protein 31,FTM2,FLORAL TRANSITION AT THE MERISTEM2,ZHD4,ZINC FINGER HOMEODOMAIN 4	0	2.48217	0.135	0.025	0	15
AT2G12462	sterile alpha motif (SAM) domain protein	0	2.42976	0.149	0.025	0	15
AT1G06550	ATP-dependent caseinolytic (Clp) protease/crotonase family protein	0	2.22627	0.302	0.079	0	15
AT4G37800	xyloglucan endotransglucosylase/hydrolase 7	0	2.16319	0.238	0.048	0	15
AT1G53230	TEOSINTE BRANCHED 1, cycloidea and PCF transcription factor 3	1.66e-288	2.36781	0.133	0.027	4e-284	15
AT2G18010	SAUR10,SMALL AUXIN UPREGULATED RNA 10	7.6e-129	1.6846	0.108	0.032	1.83e-124	15
AT4G24830	arginosuccinate synthase family	3.98e-39	0.618322	0.176	0.104	9.58e-35	15
AT4G00150	ATHAM3,ARABIDOPSIS THALIANA HAIRY MERISTEM 3,LOM3,LOST MERISTEMS 3,SCL6-IV	4.52e-25	0.681524	0.107	0.063	1.09e-20	15
AT4G17230	SCARECROW-like 13	1.07e-18	0.503111	0.111	0.071	2.58e-14	15
AT5G46730	glycine-rich protein	0	7.01477	0.64	0.032	0	16
AT2G40900	nodulin MtN21 /EamA-like transporter family protein	0	4.1964	0.147	0.009	0	16
AT3G25710	ATAIG1,TMO5,TARGET OF MONOPTEROS 5	0	3.44325	0.142	0.012	0	16
AT2G31900	ATMYO5,MYOSIN 5,ATXIF,MYOSIN XI F	0	3.22011	0.111	0.011	0	16
AT1G32100	ATPRR1	0	3.17919	0.104	0.011	0	16
AT5G16600	AtMYB43,myb domain protein 43	0	3.117	0.17	0.024	0	16
AT2G47500	P-loop nucleoside triphosphate hydrolases superfamily protein with CH (Calponin Homology) domain-containing protein	0	3.00962	0.215	0.028	0	16
AT3G16340	ATPDR1,PLEIOTROPIC DRUG RESISTANCE 1,AtABCG29,PDR1,pleiotropic drug resistance 1	0	3.00322	0.154	0.016	0	16
AT5G19530	S-adenosyl-L-methionine-dependent methyltransferases superfamily protein	0	2.87879	0.112	0.016	0	16
AT4G37650	SGR7,SHOOT GRAVITROPISM 7	0	2.87393	0.239	0.033	0	16
AT4G24060	Dof-type zinc finger DNA-binding family protein	0	2.67776	0.124	0.019	0	16
AT2G07696	Ribosomal protein S7p/S5e family protein	5.98e-127	1.42285	0.199	0.08	1.44e-122	16
AT1G30280	Chaperone DnaJ-domain superfamily protein	7.91e-122	1.41001	0.122	0.039	1.9e-117	16
AT1G29950	basic helix-loop-helix (bHLH) DNA-binding superfamily protein	4.9e-117	1.74743	0.117	0.037	1.18e-112	16
AT1G68130	AtIDD14,indeterminate(ID)-domain 14,IDD14alpha,IDD14beta	2.98e-66	1.2281	0.115	0.048	7.18e-62	16
AT4G00150	ATHAM3,ARABIDOPSIS THALIANA HAIRY MERISTEM 3,LOM3,LOST MERISTEMS 3,SCL6-IV	9.94e-26	0.812964	0.109	0.063	2.39e-21	16
AT1G06550	ATP-dependent caseinolytic (Clp) protease/crotonase family protein	4.47e-23	0.627429	0.133	0.083	1.08e-18	16
AT1G19300	ATGATL1,GATL1,GALACTURONOSYLTRANSFERASE-LIKE 1,GLZ1,GAOLAOZHUANGREN 1	0	5.60796	0.376	0.022	0	17
AT2G26250	FDH,FIDDLEHEAD	3.21e-30	0.90619	0.115	0.063	7.73e-26	17
AT5G15230	GAST1 protein homolog 4	2.53e-23	0.655343	0.117	0.07	6.09e-19	17
AT4G20260	ATPCAP1,ARABIDOPSIS THALIANA PLASMA-MEMBRANE ASSOCIATED CATION-BINDING PROTEIN 1,MDP25,microtubule-destabilizing protein 25	3.36e-13	0.630852	0.1	0.066	8.09e-09	17
AT5G40450	A-kinase anchor-like protein	3.35e-10	0.380206	0.168	0.13	8.07e-06	17
AT1G24880	AtLpxC2	1.43e-08	0.386899	0.125	0.094	0.000344618	17
AT1G02730	ATCSLD5,cellulose synthase-like D5,SOS6,SALT OVERLY SENSITIVE 6	0	6.56971	0.195	0.005	0	18
AT1G63100	GRAS family transcription factor	0	6.52929	0.101	0.002	0	18
AT3G23890	ATTOPII	0	6.03641	0.295	0.01	0	18
AT5G17160	aspartic/glutamic acid-rich protein	0	5.82706	0.201	0.007	0	18
AT1G18370	ATNACK1,ARABIDOPSIS NPK1-ACTIVATING KINESIN 1,NACK1,NPK1-ACTIVATING KINESIN 1	0	5.67991	0.113	0.003	0	18
AT5G60930	P-loop containing nucleoside triphosphate hydrolases superfamily protein	0	5.53551	0.198	0.006	0	18
AT1G50490	ubiquitin-conjugating enzyme 20	0	4.84869	0.139	0.006	0	18
AT4G11080	HMG (high mobility group) box protein	0	3.575	0.103	0.011	0	18
AT2G47500	P-loop nucleoside triphosphate hydrolases superfamily protein with CH (Calponin Homology) domain-containing protein	0	2.90381	0.188	0.029	0	18
AT4G31840	AtENODL15	1.82e-281	3.43563	0.101	0.015	4.37e-277	18
AT4G02930	GTP binding Elongation factor Tu family protein	8.66e-251	2.16806	0.195	0.052	2.09e-246	18
AT1G57820	ORTH2,ORTHRUS 2	1.47e-243	2.54216	0.103	0.017	3.55e-239	18
AT5G27120	NOP56-like pre RNA processing ribonucleoprotein	2.34e-227	2.42211	0.139	0.031	5.64e-223	18
AT2G37080	ROP interactive partner 3	1.21e-110	1.73695	0.126	0.041	2.91e-106	18
AT5G49160	DDM2,DECREASED DNA METHYLATION 2,DMT01,DNA METHYLTRANSFERASE 01,DMT1,DNA METHYLTRANSFERASE 1,MET2,METHYLTRANSFERASE 2,METI,METHYLTRANSFERASE I	1.45e-103	1.30987	0.102	0.03	3.5e-99	18
AT3G07770	AtHsp90-6,HEAT SHOCK PROTEIN 90-6,AtHsp90.6,HEAT SHOCK PROTEIN 90.6	3.69e-57	1.12317	0.116	0.049	8.89e-53	18
AT2G07696	Ribosomal protein S7p/S5e family protein	6.77e-37	0.788868	0.148	0.082	1.63e-32	18
AT2G21660	ATGRP7,GLYCINE RICH PROTEIN 7,CCR2,cold,circadian rhythm,and rna binding 2,GR-RBP7,GLYCINE-RICH RNA-BINDING PROTEIN 7	4.59e-22	0.699802	0.115	0.069	1.11e-17	18
AT4G24830	arginosuccinate synthase family	2.5e-17	0.390865	0.156	0.105	6.03e-13	18
AT2G28760	UDP-XYL synthase 6	0	7.52576	0.168	0.001	0	19
AT1G58370	glycosyl hydrolase family 10 protein / carbohydrate-binding domain-containing protein	0	6.93333	0.124	0.001	0	19
AT5G17420	ATCESA7,CESA7,CELLULOSE SYNTHASE CATALYTIC SUBUNIT 7,MUR10,MURUS 10	0	6.14624	0.101	0.003	0	19
AT5G44030	IRX5,IRREGULAR XYLEM 5,NWS2	0	6.06012	0.15	0.003	0	19
AT1G20850	xylem cysteine peptidase 2	0	6.02225	0.298	0.008	0	19
AT2G47500	P-loop nucleoside triphosphate hydrolases superfamily protein with CH (Calponin Homology) domain-containing protein	2.37e-91	1.63466	0.1	0.031	5.71e-87	19
AT1G66270	Glycosyl hydrolase superfamily protein	0	7.23555	0.197	0.001	0	20
AT2G01008	maternal effect embryo arrest protein	1.13e-293	2.09385	0.241	0.061	2.72e-289	20
AT2G16586	transmembrane protein	2.88e-188	1.84915	0.16	0.041	6.93e-184	20
ATCG01130	Ycf1 protein	2.03e-186	2.19886	0.141	0.034	4.9e-182	20
ATCG00790	ribosomal protein L16	2.52e-143	2.09443	0.121	0.031	6.08e-139	20
AT3G16460	Mannose-binding lectin superfamily protein	1.32e-79	1.45019	0.129	0.047	3.18e-75	20
AT5G53460	NADH-dependent glutamate synthase 1	7.17e-77	1.25431	0.165	0.069	1.73e-72	20
AT2G21660	ATGRP7,GLYCINE RICH PROTEIN 7,CCR2,cold,circadian rhythm,and rna binding 2,GR-RBP7,GLYCINE-RICH RNA-BINDING PROTEIN 7	1.82e-51	1.06015	0.146	0.068	4.37e-47	20
AT3G09260	Glycosyl hydrolase superfamily protein	1e-15	0.358468	0.219	0.157	2.41e-11	20
AT1G24880	AtLpxC2	2.51e-05	0.321459	0.12	0.095	0.605565	20
AT5G59090	ATSBT4.12,subtilase 4.12	0	6.89028	0.446	0.009	0	21
AT2G19110	ATHMA4,ARABIDOPSIS HEAVY METAL ATPASE 4	0	3.96292	0.116	0.008	0	21
AT3G16340	ATPDR1,PLEIOTROPIC DRUG RESISTANCE 1,AtABCG29,PDR1,pleiotropic drug resistance 1	6.76e-165	2.36177	0.1	0.018	1.63e-160	21
AT5G40450	A-kinase anchor-like protein	1.4e-59	0.893843	0.249	0.129	3.36e-55	21
AT3G26510	Octicosapeptide/Phox/Bem1p family protein	5.5e-54	1.36231	0.111	0.043	1.32e-49	21
AT3G09260	Glycosyl hydrolase superfamily protein	5.13e-09	0.291695	0.206	0.157	0.000123624	21
AT2G23170	Auxin-responsive GH3 family protein	0	6.62189	0.413	0.013	0	22
AT3G14840	LIK1,LysM RLK1-interacting kinase 1	1.32e-157	2.42031	0.105	0.02	3.18e-153	22
AT5G56870	beta-galactosidase 4	6.15e-134	2.21626	0.117	0.027	1.48e-129	22
AT1G20620	ATCAT3,SEN2,SENESCENCE 2	1.59e-105	1.48268	0.199	0.073	3.83e-101	22
AT5G35660	Glycine-rich protein family	0	5.75459	0.111	0.002	0	23
AT4G28520	CRC,CRUCIFERIN C	0	5.68574	0.105	0.002	0	23
AT5G44120	ATCRA1,CRUCIFERINA,CRU1	0	5.38254	0.211	0.006	0	23
AT1G07590	Tetratricopeptide repeat (TPR)-like superfamily protein	0	2.57089	0.262	0.045	0	23
AT2G43150	Proline-rich extensin-like family protein	1.39e-260	2.66092	0.143	0.022	3.34e-256	23
AT3G21720	isocitrate lyase	1.03e-93	1.94906	0.118	0.033	2.49e-89	23
AT4G23670	Polyketide cyclase/dehydrase and lipid transport superfamily protein	2.68e-39	0.986582	0.147	0.069	6.46e-35	23
AT5G53460	NADH-dependent glutamate synthase 1	1.34e-12	0.775696	0.112	0.07	3.22e-08	23
AT1G67870	glycine-rich protein	0	6.5821	0.2	0.004	0	24
AT5G57350	AHA3,H(+)-ATPase 3,ATAHA3,ARABIDOPSIS THALIANA ARABIDOPSIS H(+)-ATPASE	0	6.52068	0.26	0.006	0	24
AT1G22710	ATSUC2,ARABIDOPSIS THALIANA SUCROSE-PROTON SYMPORTER 2,SUT1,SUCROSE TRANSPORTER 1	0	6.14724	0.296	0.012	0	24
AT5G49660	CEPR1,C-terminally encoded peptide receptor 1	0	5.18473	0.118	0.004	0	24
AT1G77380	ATAAP3	0	3.96547	0.205	0.02	0	24
AT5G22090	FAF-like protein (DUF3049)	0	3.63113	0.261	0.046	0	24
AT4G00150	ATHAM3,ARABIDOPSIS THALIANA HAIRY MERISTEM 3,LOM3,LOST MERISTEMS 3,SCL6-IV	4.16e-32	1.04261	0.13	0.063	1e-27	24
AT1G07590	Tetratricopeptide repeat (TPR)-like superfamily protein	5.09e-227	2.38736	0.216	0.046	1.23e-222	25
AT3G01420	Peroxidase superfamily protein	1.73e-115	2.61572	0.112	0.024	4.17e-111	25
AT5G56870	beta-galactosidase 4	1.91e-85	2.11997	0.108	0.027	4.6e-81	25
AT5G53460	NADH-dependent glutamate synthase 1	2.28e-50	1.2339	0.165	0.07	5.5e-46	25
AT1G62380	ATACO2	6.12e-47	1.50612	0.104	0.036	1.48e-42	25
AT1G20620	ATCAT3,SEN2,SENESCENCE 2	7.35e-46	1.20981	0.167	0.074	1.77e-41	25
AT2G38530	LP2,cdf3,cell growth defect factor-3	1.7e-39	1.07808	0.158	0.073	4.09e-35	25
AT3G09260	Glycosyl hydrolase superfamily protein	1.71e-27	0.656082	0.257	0.157	4.11e-23	25
AT5G40450	A-kinase anchor-like protein	7.87e-22	0.610182	0.211	0.13	1.9e-17	25
AT2G05380	glycine-rich protein 3 short isoform	1.09e-18	1.04098	0.1	0.051	2.62e-14	25
AT4G23670	Polyketide cyclase/dehydrase and lipid transport superfamily protein	5.42e-16	0.83343	0.121	0.07	1.31e-11	25
AT5G15230	GAST1 protein homolog 4	1.85e-07	0.525255	0.104	0.07	0.00445431	25
AT5G23940	DCR,DEFECTIVE IN CUTICULAR RIDGES,EMB3009,EMBRYO DEFECTIVE 3009	0	7.69741	0.378	0.003	0	26
AT3G08770	lipid transfer protein 6	0	6.12118	0.104	0.003	0	26
AT2G21660	ATGRP7,GLYCINE RICH PROTEIN 7,CCR2,cold,circadian rhythm,and rna binding 2,GR-RBP7,GLYCINE-RICH RNA-BINDING PROTEIN 7	2.55e-92	1.57795	0.198	0.068	6.14e-88	26
ATCG01130	Ycf1 protein	1.82e-65	2.00113	0.113	0.035	4.37e-61	26
AT2G01008	maternal effect embryo arrest protein	9.48e-61	1.30963	0.164	0.063	2.28e-56	26
ATCG00790	ribosomal protein L16	1.45e-60	1.95663	0.104	0.032	3.49e-56	26
AT3G21720	isocitrate lyase	2.51e-60	1.65711	0.107	0.033	6.05e-56	26
AT2G36400	AtGRF3,growth-regulating factor 3	1.14e-55	1.62701	0.117	0.039	2.74e-51	26
AT3G16400	ATMLP-470,MYROSINASE-BINDING PROTEIN-LIKE PROTEIN-470,ATNSP1,NITRILE SPECIFIER PROTEIN 1	1.14e-54	1.52818	0.13	0.047	2.75e-50	26
AT2G38530	LP2,cdf3,cell growth defect factor-3	1.47e-51	1.28012	0.171	0.073	3.54e-47	26
AT2G16586	transmembrane protein	5.05e-43	1.22804	0.112	0.042	1.22e-38	26
AT4G02930	GTP binding Elongation factor Tu family protein	7.45e-35	1.30244	0.123	0.054	1.79e-30	26
AT3G09260	Glycosyl hydrolase superfamily protein	5.81e-23	0.597584	0.249	0.157	1.4e-18	26
AT2G26250	FDH,FIDDLEHEAD	2.49e-19	0.943972	0.118	0.064	5.99e-15	26
AT1G24880	AtLpxC2	1.32e-06	0.448992	0.13	0.095	0.0318376	26
AT2G07696	Ribosomal protein S7p/S5e family protein	1.06e-05	0.424743	0.113	0.082	0.254953	26
AT1G23720	Proline-rich extensin-like family protein	0	7.87537	0.155	0.002	0	27
AT3G28550	Proline-rich extensin-like family protein	0	4.33512	0.141	0.008	0	27
AT3G54580	Proline-rich extensin-like family protein	1.25e-292	3.58531	0.112	0.01	3.01e-288	27
AT1G21310	ATEXT3,extensin 3,RSH,ROOT-SHOOT-HYPOCOTYL DEFECTIVE	8.87e-233	3.31526	0.111	0.013	2.14e-228	27
AT5G53460	NADH-dependent glutamate synthase 1	1.1e-205	2.2893	0.27	0.069	2.66e-201	27
AT1G76930	ATEXT1,EXTENSIN 1,ATEXT4,extensin 4,EXT1,extensin 1,ORG5,OBP3-RESPONSIVE GENE 5	6.1e-202	3.25768	0.119	0.016	1.47e-197	27
AT3G21720	isocitrate lyase	4.52e-127	2.10206	0.146	0.033	1.09e-122	27
ATCG00790	ribosomal protein L16	1.2e-123	2.26321	0.141	0.031	2.89e-119	27
AT1G07590	Tetratricopeptide repeat (TPR)-like superfamily protein	6.96e-120	1.9016	0.176	0.046	1.68e-115	27
AT2G43150	Proline-rich extensin-like family protein	1.46e-114	2.42632	0.112	0.023	3.51e-110	27
AT1G66200	ATGSR2,glutamine synthase clone F11,GLN1	7.2e-100	2.31377	0.103	0.021	1.73e-95	27
ATCG01130	Ycf1 protein	1.9e-86	2.02759	0.129	0.035	4.59e-82	27
AT2G01008	maternal effect embryo arrest protein	1.8e-77	1.78006	0.182	0.063	4.33e-73	27
AT4G30190	AHA2,H(+)-ATPase 2,PMA2,PLASMA MEMBRANE PROTON ATPASE 2	2.57e-70	1.82732	0.119	0.034	6.2e-66	27
AT2G16586	transmembrane protein	4.8e-58	1.70171	0.126	0.042	1.16e-53	27
AT2G38530	LP2,cdf3,cell growth defect factor-3	4.51e-56	1.21376	0.18	0.073	1.09e-51	27
AT5G15230	GAST1 protein homolog 4	6.86e-06	0.303722	0.101	0.07	0.16519	27
AT1G04800	glycine-rich protein	0	9.08063	0.486	0.003	0	28
AT5G26000	AtTGG1,BGLU38,BETA GLUCOSIDASE 38	0	6.68799	0.125	0.002	0	28
AT1G33811	GDSL-like Lipase/Acylhydrolase superfamily protein	8.7e-279	4.48108	0.151	0.018	2.1e-274	28
AT1G29930	AB140,CAB140,CHLOROPHYLL A/B PROTEIN 140,LHCB1.3,LIGHT-HARVESTING CHLOROPHYLL A/B-PROTEIN 1.3	8.58e-48	1.62393	0.114	0.037	2.07e-43	28
AT1G67090	ribulose bisphosphate carboxylase small chain 1A	3.28e-41	1.6503	0.107	0.037	7.9e-37	28
AT5G15230	GAST1 protein homolog 4	9.96e-08	0.494216	0.109	0.07	0.002399	28
AT2G38530	LP2,cdf3,cell growth defect factor-3	4.22e-06	0.489504	0.107	0.073	0.101751	28
AT5G20970	HSP20-like chaperones superfamily protein	0	8.33652	0.116	0.001	0	29
AT3G20570	AtENODL9	0	7.87693	0.293	0.003	0	29
AT1G29520	AWPM-19-like family protein	0	6.80107	0.258	0.003	0	29
AT5G04890	HSP20-like chaperones superfamily protein	0	6.74674	0.152	0.002	0	29
AT1G02950	ATGSTF4,glutathione S-transferase F4,GST31,GLUTATHIONE S-TRANSFERASE 31	0	5.56051	0.128	0.003	0	29
AT5G18970	AWPM-19-like family protein	0	5.49092	0.176	0.005	0	29
AT5G59090	ATSBT4.12,subtilase 4.12	1.55e-291	3.19838	0.144	0.015	3.72e-287	29
AT2G31900	ATMYO5,MYOSIN 5,ATXIF,MYOSIN XI F	1.41e-191	3.10173	0.108	0.012	3.4e-187	29
AT2G47500	P-loop nucleoside triphosphate hydrolases superfamily protein with CH (Calponin Homology) domain-containing protein	3.99e-172	2.67536	0.17	0.031	9.61e-168	29
AT3G04030	Homeodomain-like superfamily protein	5.61e-77	2.28854	0.121	0.03	1.35e-72	29
AT4G37650	SGR7,SHOOT GRAVITROPISM 7	6e-41	1.18187	0.111	0.037	1.44e-36	29
AT4G00150	ATHAM3,ARABIDOPSIS THALIANA HAIRY MERISTEM 3,LOM3,LOST MERISTEMS 3,SCL6-IV	4.49e-21	1.06706	0.128	0.063	1.08e-16	29
AT2G07696	Ribosomal protein S7p/S5e family protein	0.00839145	0.326691	0.104	0.083	1	29
AT3G12730	Homeodomain-like superfamily protein	0	8.29515	0.46	0.006	0	30
AT3G04720	AtPR4,HEL,HEVEIN-LIKE,PR-4	0	5.33698	0.404	0.006	0	30
AT1G02330	integrator complex subunit-like protein	3.11e-96	3.233	0.129	0.022	7.48e-92	30
AT3G52150	RNA-binding (RRM/RBD/RNP motifs) family protein	5.6e-70	1.55891	0.356	0.146	1.35e-65	30
AT2G33210	heat shock protein 60-2	2.38e-49	2.81871	0.113	0.029	5.74e-45	30
AT1G77510	ATPDI6,PROTEIN DISULFIDE ISOMERASE 6,ATPDIL1-2,PDI-like 1-2,PDI6,PROTEIN DISULFIDE ISOMERASE 6	5.06e-44	1.44928	0.19	0.068	1.22e-39	30
AT4G24830	arginosuccinate synthase family	1.18e-42	1.41088	0.248	0.105	2.85e-38	30
AT4G37580	COP3,CONSTITUTIVE PHOTOMORPHOGENIC 3,UNS2,UNUSUAL SUGAR RESPONSE 2	2.88e-37	1.75554	0.127	0.041	6.94e-33	30
AT2G18010	SAUR10,SMALL AUXIN UPREGULATED RNA 10	4.15e-33	1.80415	0.107	0.033	1e-28	30
AT3G06350	EMB3004,EMBRYO DEFECTIVE 3004	9.76e-32	1.53685	0.164	0.065	2.35e-27	30
AT3G07770	AtHsp90-6,HEAT SHOCK PROTEIN 90-6,AtHsp90.6,HEAT SHOCK PROTEIN 90.6	7.52e-27	1.47133	0.131	0.05	1.81e-22	30
AT4G00150	ATHAM3,ARABIDOPSIS THALIANA HAIRY MERISTEM 3,LOM3,LOST MERISTEMS 3,SCL6-IV	4.12e-26	1.26841	0.152	0.063	9.93e-22	30
AT5G67100	DNA-directed DNA polymerase	1.5e-25	1.30931	0.114	0.042	3.61e-21	30
AT4G23060	IQ-domain 22	1.9e-23	1.87616	0.101	0.037	4.58e-19	30
AT4G20980	Eukaryotic translation initiation factor 3 subunit 7 (eIF-3)	3.02e-23	1.18223	0.166	0.076	7.26e-19	30
AT1G06550	ATP-dependent caseinolytic (Clp) protease/crotonase family protein	1.03e-22	1.22494	0.177	0.084	2.48e-18	30
AT2G38670	phosphorylethanolamine cytidylyltransferase 1	2.03e-22	1.22884	0.134	0.056	4.88e-18	30
AT2G36400	AtGRF3,growth-regulating factor 3	5.9e-22	1.50054	0.105	0.04	1.42e-17	30
AT1G48420	ACD1,1-AMINOCYCLOPROPANE-1-CARBOXYLIC ACID DEAMINASE 1,ATACD1,A. THALIANA 1-AMINOCYCLOPROPANE-1-CARBOXYLIC ACID DEAMINASE 1,AtDCD,DCD,D-cysteine desulfhydrase	7.34e-22	1.26186	0.139	0.06	1.77e-17	30
AT4G39690	MICOS complex subunit	2.99e-21	1.20828	0.152	0.069	7.19e-17	30
AT4G02930	GTP binding Elongation factor Tu family protein	8.73e-20	1.27681	0.125	0.054	2.1e-15	30
AT5G65490	suppressor-like protein	1.48e-19	1.35395	0.106	0.043	3.57e-15	30
AT1G25440	B-box type zinc finger protein with CCT domain-containing protein	7.96e-19	1.08292	0.142	0.066	1.92e-14	30
AT4G17230	SCARECROW-like 13	2.05e-18	1.12689	0.149	0.071	4.95e-14	30
AT2G30700	GPI-anchored protein	4.47e-18	1.21075	0.112	0.048	1.08e-13	30
AT5G56860	GATA21,GATA TRANSCRIPTION FACTOR 21	1.98e-16	0.914745	0.152	0.076	4.77e-12	30
AT5G26710	Glutamyl/glutaminyl-tRNA synthetase, class Ic	2.64e-13	1.12782	0.124	0.063	6.36e-09	30
AT4G23890	CRR31,CHLORORESPIRATORY REDUCTION 31	7.32e-11	0.934547	0.114	0.061	1.76e-06	30
AT3G49530	ANAC062,NAC domain containing protein 62,NTL6,NTM1 (NAC WITH TRANSMEMBRANE MOTIF 1)-LIKE 6	1.24e-10	0.934819	0.112	0.059	3e-06	30
AT2G07696	Ribosomal protein S7p/S5e family protein	4.07e-09	0.769795	0.138	0.082	9.81e-05	30
AT5G06390	FASCICLIN-like arabinogalactan protein 17 precursor	2.29e-07	0.771193	0.112	0.068	0.00552002	30
AT1G64500	Glutaredoxin family protein	2.05e-06	0.57425	0.123	0.078	0.0494105	30
AT3G27690	LHCB2.4,LHCB2,LIGHT-HARVESTING CHLOROPHYLL B-BINDING 2	3.32e-06	0.400003	0.123	0.078	0.0800721	30
AT5G65010	asparagine synthetase 2	0.00286789	0.296998	0.103	0.075	1	30
AT5G60530	late embryogenesis abundant protein-related / LEA protein-like protein	0	7.03083	0.249	0.003	0	31
AT1G52070	Mannose-binding lectin superfamily protein	0	6.76049	0.225	0.003	0	31
AT5G54370	Late embryogenesis abundant (LEA) protein-like protein	0	5.87509	0.249	0.006	0	31
AT3G52150	RNA-binding (RRM/RBD/RNP motifs) family protein	5.01e-29	1.40479	0.292	0.147	1.21e-24	31
AT4G24830	arginosuccinate synthase family	1.4e-22	1.43485	0.216	0.105	3.37e-18	31
AT1G77510	ATPDI6,PROTEIN DISULFIDE ISOMERASE 6,ATPDIL1-2,PDI-like 1-2,PDI6,PROTEIN DISULFIDE ISOMERASE 6	1.51e-11	1.06197	0.133	0.068	3.63e-07	31
AT3G07770	AtHsp90-6,HEAT SHOCK PROTEIN 90-6,AtHsp90.6,HEAT SHOCK PROTEIN 90.6	3.07e-10	1.03298	0.104	0.05	7.39e-06	31
AT1G06550	ATP-dependent caseinolytic (Clp) protease/crotonase family protein	1.03e-07	0.788366	0.141	0.084	0.00247974	31
AT4G00150	ATHAM3,ARABIDOPSIS THALIANA HAIRY MERISTEM 3,LOM3,LOST MERISTEMS 3,SCL6-IV	1.92e-07	0.896449	0.113	0.064	0.00462841	31
AT4G20980	Eukaryotic translation initiation factor 3 subunit 7 (eIF-3)	6.85e-06	0.845116	0.121	0.076	0.165094	31
AT3G06350	EMB3004,EMBRYO DEFECTIVE 3004	3.37e-05	0.700776	0.105	0.066	0.810957	31
AT4G39690	MICOS complex subunit	0.000369837	0.503805	0.105	0.07	1	31
AT3G27690	LHCB2.4,LHCB2,LIGHT-HARVESTING CHLOROPHYLL B-BINDING 2	0.00052606	0.264452	0.116	0.078	1	31
AT5G35770	Transducin/WD40 repeat-like superfamily protein	0	5.90148	0.161	0.003	0	32
AT3G63350	winged-helix DNA-binding transcription factor family protein	0	5.80226	0.361	0.007	0	32
AT2G21660	ATGRP7,GLYCINE RICH PROTEIN 7,CCR2,cold,circadian rhythm,and rna binding 2,GR-RBP7,GLYCINE-RICH RNA-BINDING PROTEIN 7	5.26e-12	1.19797	0.156	0.069	1.27e-07	32
AT1G68130	AtIDD14,indeterminate(ID)-domain 14,IDD14alpha,IDD14beta	1.28e-08	1.29737	0.11	0.049	0.000308563	32
AT1G64500	Glutaredoxin family protein	1.68e-05	0.954472	0.134	0.078	0.404565	32
AT2G07696	Ribosomal protein S7p/S5e family protein	2.02e-05	0.985289	0.139	0.083	0.485929	32
AT4G24830	arginosuccinate synthase family	5.59e-05	0.748871	0.166	0.106	1	32
AT5G26710	Glutamyl/glutaminyl-tRNA synthetase, class Ic	0.00188706	0.888261	0.1	0.063	1	32
AT5G13930	ATCHS,CHS,CHALCONE SYNTHASE	0	3.18992	0.946	0.033	0	33
AT3G52150	RNA-binding (RRM/RBD/RNP motifs) family protein	7.25e-91	2.27782	0.639	0.147	1.75e-86	33
AT3G27690	LHCB2.4,LHCB2,LIGHT-HARVESTING CHLOROPHYLL B-BINDING 2	9.64e-62	2.23082	0.39	0.078	2.32e-57	33
AT4G23890	CRR31,CHLORORESPIRATORY REDUCTION 31	5.73e-51	2.36402	0.312	0.061	1.38e-46	33
AT4G23060	IQ-domain 22	9.03e-46	2.62005	0.224	0.037	2.18e-41	33
AT3G04870	PDE181,PIGMENT DEFECTIVE EMBRYO 181,SPC1,SPONTANEOUS CELL DEATH 1	1.53e-44	2.40359	0.254	0.047	3.67e-40	33
AT1G64500	Glutaredoxin family protein	3.92e-43	2.09847	0.337	0.078	9.44e-39	33
AT3G21560	BRT1,Bright Trichomes 1	6.46e-43	2.04072	0.259	0.049	1.56e-38	33
AT5G56860	GATA21,GATA TRANSCRIPTION FACTOR 21	5.76e-42	1.91247	0.332	0.076	1.39e-37	33
AT2G44640	TRIGALACTOSYLDIACYLGLYCEROL-like protein	8.18e-42	2.9192	0.176	0.026	1.97e-37	33
AT5G08640	ATFLS1,FLS,FLAVONOL SYNTHASE	1.08e-40	2.65743	0.146	0.019	2.61e-36	33
AT1G25440	B-box type zinc finger protein with CCT domain-containing protein	1.24e-40	2.16184	0.298	0.066	2.99e-36	33
AT4G03210	xyloglucan endotransglucosylase/hydrolase 9	5.02e-35	3.26538	0.141	0.02	1.21e-30	33
AT5G22090	FAF-like protein (DUF3049)	1.42e-33	2.2067	0.229	0.048	3.41e-29	33
AT2G23760	SAW2,SAWTOOTH 2	1.49e-33	2.99962	0.122	0.016	3.58e-29	33
AT1G53230	TEOSINTE BRANCHED 1, cycloidea and PCF transcription factor 3	3.54e-31	2.65957	0.166	0.029	8.51e-27	33
AT2G02450	ANAC034,Arabidopsis NAC domain containing protein 34,ANAC035,NAC domain containing protein 35,AtLOV1,NAC035,NAC domain containing protein 35	3.94e-30	2.8075	0.112	0.015	9.5e-26	33
AT4G24830	arginosuccinate synthase family	5.12e-30	1.96105	0.346	0.106	1.23e-25	33
AT2G34430	LHCB1.4,LIGHT-HARVESTING CHLOROPHYLL-PROTEIN COMPLEX II SUBUNIT B1	6.63e-26	1.36581	0.312	0.094	1.6e-21	33
AT2G07696	Ribosomal protein S7p/S5e family protein	1.93e-25	1.80884	0.283	0.083	4.66e-21	33
AT3G18010	WUSCHEL related homeobox 1	8.1e-25	2.43862	0.141	0.026	1.95e-20	33
AT4G20980	Eukaryotic translation initiation factor 3 subunit 7 (eIF-3)	7.53e-24	1.78111	0.263	0.076	1.81e-19	33
AT5G45800	Leucine-rich repeat protein kinase family protein	1.01e-23	2.16454	0.18	0.041	2.44e-19	33
AT1G14440	AtHB31,homeobox protein 31,FTM2,FLORAL TRANSITION AT THE MERISTEM2,ZHD4,ZINC FINGER HOMEODOMAIN 4	1.04e-23	2.4131	0.141	0.027	2.51e-19	33
AT5G47910	ATRBOHD	1.52e-23	2.32162	0.151	0.031	3.67e-19	33
AT5G65010	asparagine synthetase 2	9.51e-23	1.44717	0.259	0.075	2.29e-18	33
AT1G06550	ATP-dependent caseinolytic (Clp) protease/crotonase family protein	6.43e-21	1.85453	0.263	0.084	1.55e-16	33
AT2G38670	phosphorylethanolamine cytidylyltransferase 1	4.11e-20	1.98137	0.205	0.057	9.9e-16	33
AT1G06570	HPD,4-hydroxyphenylpyruvate dioxygenase,HPPD,4-hydroxyphenylpyruvate dioxygenase	5.97e-20	2.06604	0.161	0.038	1.44e-15	33
AT1G48420	ACD1,1-AMINOCYCLOPROPANE-1-CARBOXYLIC ACID DEAMINASE 1,ATACD1,A. THALIANA 1-AMINOCYCLOPROPANE-1-CARBOXYLIC ACID DEAMINASE 1,AtDCD,DCD,D-cysteine desulfhydrase	3.14e-19	1.82779	0.21	0.06	7.56e-15	33
AT3G06350	EMB3004,EMBRYO DEFECTIVE 3004	4.49e-18	1.87627	0.215	0.066	1.08e-13	33
AT2G36400	AtGRF3,growth-regulating factor 3	4.31e-17	1.91791	0.156	0.04	1.04e-12	33
AT5G15850	ATCOL1,BBX2,B-box domain protein 2	8.56e-17	2.47057	0.102	0.02	2.06e-12	33
AT3G07770	AtHsp90-6,HEAT SHOCK PROTEIN 90-6,AtHsp90.6,HEAT SHOCK PROTEIN 90.6	3.61e-16	1.75008	0.176	0.05	8.71e-12	33
AT3G04600	Nucleotidylyl transferase superfamily protein	4.6e-15	1.98539	0.151	0.042	1.11e-10	33
AT2G12462	sterile alpha motif (SAM) domain protein	7.36e-15	1.76031	0.117	0.028	1.77e-10	33
AT3G13560	O-Glycosyl hydrolases family 17 protein	9.94e-15	1.96582	0.122	0.03	2.39e-10	33
AT4G00150	ATHAM3,ARABIDOPSIS THALIANA HAIRY MERISTEM 3,LOM3,LOST MERISTEMS 3,SCL6-IV	8.77e-14	1.73333	0.19	0.064	2.11e-09	33
AT5G16030	mental retardation GTPase activating protein	1.8e-13	1.73019	0.161	0.049	4.35e-09	33
AT1G10910	Pentatricopeptide repeat (PPR) superfamily protein	3.05e-13	2.02396	0.122	0.032	7.33e-09	33
AT2G37080	ROP interactive partner 3	2.82e-12	1.83689	0.141	0.043	6.8e-08	33
AT2G25480	TPX2 (targeting protein for Xklp2) protein family	2.62e-11	1.83642	0.102	0.027	6.31e-07	33
AT1G50420	SCL-3,SCARECROW-LIKE 3	7.91e-11	1.71843	0.146	0.048	1.91e-06	33
AT4G39690	MICOS complex subunit	8.45e-11	1.55982	0.185	0.07	2.03e-06	33
AT5G39660	cycling DOF factor 2	9.81e-11	2.05312	0.122	0.037	2.36e-06	33
AT5G01240	like AUXIN RESISTANT 1	1.67e-10	1.81747	0.122	0.037	4.02e-06	33
AT1G77510	ATPDI6,PROTEIN DISULFIDE ISOMERASE 6,ATPDIL1-2,PDI-like 1-2,PDI6,PROTEIN DISULFIDE ISOMERASE 6	4.49e-10	1.13785	0.18	0.069	1.08e-05	33
AT4G17230	SCARECROW-like 13	4.7e-10	1.24542	0.185	0.072	1.13e-05	33
AT1G48630	RACK1B,receptor for activated C kinase 1B	1.15e-06	1.33627	0.112	0.043	0.0277385	33
AT3G16780	Ribosomal protein L19e family protein	3.29e-06	1.44159	0.102	0.039	0.0791813	33
AT1G12430	AtKINUa,Arabidopsis thaliana KINESIN Ungrouped clade,gene A,PAK,phosphatidic acid kinase	4.23e-06	1.36142	0.107	0.042	0.101891	33
AT5G65490	suppressor-like protein	4.38e-06	1.75535	0.107	0.043	0.105437	33
AT5G26710	Glutamyl/glutaminyl-tRNA synthetase, class Ic	1.51e-05	1.23905	0.137	0.063	0.363675	33
AT2G30700	GPI-anchored protein	1.6e-05	1.40358	0.112	0.048	0.386066	33
AT1G68130	AtIDD14,indeterminate(ID)-domain 14,IDD14alpha,IDD14beta	0.000132633	1.03488	0.107	0.049	1	33
AT3G49530	ANAC062,NAC domain containing protein 62,NTL6,NTM1 (NAC WITH TRANSMEMBRANE MOTIF 1)-LIKE 6	0.00142381	1.04709	0.112	0.06	1	33
AT3G12730	Homeodomain-like superfamily protein	0	5.89017	1	0.008	0	34
AT3G52150	RNA-binding (RRM/RBD/RNP motifs) family protein	7.82e-50	2.29552	0.531	0.147	1.88e-45	34
AT4G10250	HSP20-like chaperones superfamily protein	1.01e-34	3.41985	0.119	0.013	2.44e-30	34
AT1G06550	ATP-dependent caseinolytic (Clp) protease/crotonase family protein	1.16e-26	2.00001	0.305	0.084	2.8e-22	34
AT1G02330	integrator complex subunit-like protein	3.36e-26	2.77683	0.141	0.023	8.1e-22	34
AT4G24830	arginosuccinate synthase family	2.83e-24	2.0024	0.333	0.106	6.81e-20	34
AT4G37580	COP3,CONSTITUTIVE PHOTOMORPHOGENIC 3,UNS2,UNUSUAL SUGAR RESPONSE 2	2.85e-24	2.23708	0.192	0.041	6.87e-20	34
AT2G31200	ATADF6	3.03e-23	2.54169	0.158	0.03	7.3e-19	34
AT1G77510	ATPDI6,PROTEIN DISULFIDE ISOMERASE 6,ATPDIL1-2,PDI-like 1-2,PDI6,PROTEIN DISULFIDE ISOMERASE 6	6.08e-23	2.10305	0.254	0.069	1.46e-18	34
AT3G07770	AtHsp90-6,HEAT SHOCK PROTEIN 90-6,AtHsp90.6,HEAT SHOCK PROTEIN 90.6	1.69e-22	2.41216	0.209	0.05	4.07e-18	34
AT1G12430	AtKINUa,Arabidopsis thaliana KINESIN Ungrouped clade,gene A,PAK,phosphatidic acid kinase	1.36e-21	2.31399	0.186	0.042	3.29e-17	34
AT1G48420	ACD1,1-AMINOCYCLOPROPANE-1-CARBOXYLIC ACID DEAMINASE 1,ATACD1,A. THALIANA 1-AMINOCYCLOPROPANE-1-CARBOXYLIC ACID DEAMINASE 1,AtDCD,DCD,D-cysteine desulfhydrase	2.65e-21	2.49001	0.226	0.06	6.39e-17	34
AT4G35850	Pentatricopeptide repeat (PPR) superfamily protein	8.65e-21	2.50559	0.147	0.029	2.08e-16	34
AT1G62700	VND5,VASCULAR RELATED NAC-DOMAIN PROTEIN 5	9.67e-21	2.9982	0.102	0.015	2.33e-16	34
AT2G36400	AtGRF3,growth-regulating factor 3	4.12e-20	2.30507	0.175	0.04	9.92e-16	34
AT5G10100	Haloacid dehalogenase-like hydrolase (HAD) superfamily protein	6.74e-20	2.89141	0.102	0.016	1.62e-15	34
AT1G66140	zinc finger protein 4	1.81e-19	2.37741	0.124	0.023	4.35e-15	34
AT3G04870	PDE181,PIGMENT DEFECTIVE EMBRYO 181,SPC1,SPONTANEOUS CELL DEATH 1	1.44e-17	2.23714	0.181	0.047	3.47e-13	34
AT4G02930	GTP binding Elongation factor Tu family protein	1.57e-17	2.23365	0.198	0.054	3.78e-13	34
AT3G49530	ANAC062,NAC domain containing protein 62,NTL6,NTM1 (NAC WITH TRANSMEMBRANE MOTIF 1)-LIKE 6	3.77e-17	1.87616	0.209	0.06	9.09e-13	34
AT3G62020	germin-like protein 10	2.06e-16	2.63405	0.107	0.02	4.96e-12	34
AT4G00150	ATHAM3,ARABIDOPSIS THALIANA HAIRY MERISTEM 3,LOM3,LOST MERISTEMS 3,SCL6-IV	5.82e-16	2.06737	0.209	0.064	1.4e-11	34
AT2G38670	phosphorylethanolamine cytidylyltransferase 1	6.37e-15	1.87646	0.192	0.057	1.53e-10	34
AT4G24670	tryptophan aminotransferase related 2	1.33e-14	2.39388	0.113	0.024	3.21e-10	34
AT2G37080	ROP interactive partner 3	2.21e-14	2.0867	0.158	0.043	5.31e-10	34
AT5G65490	suppressor-like protein	2.74e-14	2.2319	0.158	0.043	6.59e-10	34
AT2G18010	SAUR10,SMALL AUXIN UPREGULATED RNA 10	3.59e-14	2.29428	0.136	0.034	8.65e-10	34
AT3G13560	O-Glycosyl hydrolases family 17 protein	1.34e-13	2.12323	0.124	0.03	3.23e-09	34
AT5G22090	FAF-like protein (DUF3049)	9.81e-13	1.66505	0.164	0.049	2.36e-08	34
AT4G23890	CRR31,CHLORORESPIRATORY REDUCTION 31	1.64e-12	1.82915	0.186	0.061	3.96e-08	34
AT3G04600	Nucleotidylyl transferase superfamily protein	2.72e-12	1.9107	0.147	0.042	6.55e-08	34
AT4G18880	AT-HSFA4A,ARABIDOPSIS THALIANA HEAT SHOCK TRANSCRIPTION FACTOR A4A	8.96e-12	2.50906	0.102	0.024	2.16e-07	34
AT1G61870	pentatricopeptide repeat 336	1.09e-11	2.07874	0.102	0.024	2.61e-07	34
AT2G07696	Ribosomal protein S7p/S5e family protein	2.24e-11	1.60419	0.22	0.083	5.39e-07	34
AT3G51270	protein serine/threonine kinase	2.83e-11	2.20955	0.119	0.032	6.81e-07	34
AT2G30700	GPI-anchored protein	6.7e-11	1.83902	0.153	0.048	1.61e-06	34
AT3G06350	EMB3004,EMBRYO DEFECTIVE 3004	7.55e-11	1.61505	0.186	0.066	1.82e-06	34
AT3G54220	SGR1,SHOOT GRAVITROPISM 1	2.42e-10	2.07936	0.119	0.033	5.84e-06	34
AT1G50420	SCL-3,SCARECROW-LIKE 3	1.64e-09	1.44326	0.147	0.049	3.96e-05	34
AT5G56860	GATA21,GATA TRANSCRIPTION FACTOR 21	1.92e-09	1.29308	0.198	0.077	4.63e-05	34
AT1G06570	HPD,4-hydroxyphenylpyruvate dioxygenase,HPPD,4-hydroxyphenylpyruvate dioxygenase	2.11e-09	1.90855	0.124	0.038	5.08e-05	34
AT3G16310	mitotic phosphoprotein N' end (MPPN) family protein	2.19e-08	1.9407	0.102	0.03	0.000526454	34
AT4G37180	Homeodomain-like superfamily protein	2.82e-08	2.03573	0.102	0.03	0.000678365	34
AT5G26710	Glutamyl/glutaminyl-tRNA synthetase, class Ic	4.96e-08	1.4512	0.164	0.063	0.00119495	34
AT5G39660	cycling DOF factor 2	1.01e-07	1.59923	0.113	0.037	0.00243978	34
AT5G40580	20S proteasome beta subunit PBB2	1.39e-07	1.67298	0.119	0.041	0.00335257	34
AT4G23750	TMO3,TARGET OF MONOPTEROS 3	1.43e-07	1.615	0.102	0.032	0.00344589	34
AT4G20980	Eukaryotic translation initiation factor 3 subunit 7 (eIF-3)	1.47e-07	1.32951	0.181	0.076	0.00355039	34
AT4G36920	AtAP2,FL1,FLOWER 1,FLO2,FLORAL MUTANT 2	3.13e-07	1.56607	0.113	0.039	0.00753742	34
AT5G60960	Pentatricopeptide repeat (PPR) superfamily protein	4.59e-07	1.63419	0.102	0.033	0.0110645	34
AT3G21560	BRT1,Bright Trichomes 1	4.11e-06	1.17637	0.124	0.049	0.0989857	34
AT5G16030	mental retardation GTPase activating protein	0.000101055	1.1029	0.113	0.049	1	34
AT1G48630	RACK1B,receptor for activated C kinase 1B	0.000123641	1.23932	0.102	0.043	1	34
AT4G17230	SCARECROW-like 13	0.000370837	1.00059	0.141	0.072	1	34
AT1G68130	AtIDD14,indeterminate(ID)-domain 14,IDD14alpha,IDD14beta	0.00168695	0.686277	0.102	0.049	1	34
AT1G64500	Glutaredoxin family protein	0.00209061	0.670059	0.141	0.078	1	34
AT5G16070	TCP-1/cpn60 chaperonin family protein	0.00276337	0.957604	0.102	0.052	1	34
AT4G39690	MICOS complex subunit	0.00445222	0.948362	0.124	0.07	1	34
AT5G46730	glycine-rich protein	0	3.09386	0.976	0.044	0	35
AT1G68130	AtIDD14,indeterminate(ID)-domain 14,IDD14alpha,IDD14beta	1.48e-24	2.41228	0.22	0.049	3.55e-20	35
AT2G34430	LHCB1.4,LIGHT-HARVESTING CHLOROPHYLL-PROTEIN COMPLEX II SUBUNIT B1	3.36e-17	1.32442	0.287	0.094	8.1e-13	35
AT4G37650	SGR7,SHOOT GRAVITROPISM 7	4.77e-13	1.74118	0.146	0.038	1.15e-08	35
AT1G12270	stress-inducible protein	6.57e-12	2.3175	0.122	0.03	1.58e-07	35
AT3G16780	Ribosomal protein L19e family protein	1.96e-11	2.06475	0.14	0.039	4.72e-07	35
AT1G64500	Glutaredoxin family protein	2.58e-09	1.46473	0.201	0.078	6.22e-05	35
AT4G17230	SCARECROW-like 13	8.56e-09	2.00685	0.183	0.072	0.000206168	35
AT5G04190	phytochrome kinase substrate 4	1.24e-08	1.9882	0.11	0.032	0.000298134	35
AT5G06390	FASCICLIN-like arabinogalactan protein 17 precursor	1.56e-08	1.61659	0.177	0.068	0.000374656	35
AT3G50440	ATMES10,ARABIDOPSIS THALIANA METHYL ESTERASE 10	9.86e-08	1.98727	0.11	0.034	0.00237504	35
AT5G60850	OBF binding protein 4	3.45e-07	1.56486	0.14	0.052	0.00830796	35
AT2G07696	Ribosomal protein S7p/S5e family protein	6e-07	1.25922	0.189	0.083	0.0144605	35
AT1G29950	basic helix-loop-helix (bHLH) DNA-binding superfamily protein	1.72e-06	1.80431	0.11	0.039	0.0413968	35
AT1G21910	Integrase-type DNA-binding superfamily protein	9.88e-06	1.31019	0.11	0.041	0.237923	35
AT4G00150	ATHAM3,ARABIDOPSIS THALIANA HAIRY MERISTEM 3,LOM3,LOST MERISTEMS 3,SCL6-IV	1.04e-05	1.42987	0.146	0.064	0.249855	35
AT1G50420	SCL-3,SCARECROW-LIKE 3	1.44e-05	1.23056	0.122	0.049	0.346132	35
AT1G78700	BES1/BZR1 homolog 4	9.17e-05	1.38242	0.122	0.054	1	35
AT3G52150	RNA-binding (RRM/RBD/RNP motifs) family protein	0.000129084	0.580701	0.256	0.147	1	35
AT3G04870	PDE181,PIGMENT DEFECTIVE EMBRYO 181,SPC1,SPONTANEOUS CELL DEATH 1	0.000138471	1.2478	0.11	0.047	1	35
AT5G65010	asparagine synthetase 2	0.000164465	1.0823	0.152	0.075	1	35
AT5G56860	GATA21,GATA TRANSCRIPTION FACTOR 21	0.000169749	1.28005	0.152	0.077	1	35
AT3G27690	LHCB2.4,LHCB2,LIGHT-HARVESTING CHLOROPHYLL B-BINDING 2	0.000180891	0.815729	0.159	0.079	1	35
AT1G25440	B-box type zinc finger protein with CCT domain-containing protein	0.00043692	1.00267	0.134	0.066	1	35
AT4G02930	GTP binding Elongation factor Tu family protein	0.000473719	1.21602	0.116	0.054	1	35
AT1G48420	ACD1,1-AMINOCYCLOPROPANE-1-CARBOXYLIC ACID DEAMINASE 1,ATACD1,A. THALIANA 1-AMINOCYCLOPROPANE-1-CARBOXYLIC ACID DEAMINASE 1,AtDCD,DCD,D-cysteine desulfhydrase	0.000674001	1.57588	0.122	0.061	1	35
AT3G49530	ANAC062,NAC domain containing protein 62,NTL6,NTM1 (NAC WITH TRANSMEMBRANE MOTIF 1)-LIKE 6	0.000693602	1.12365	0.122	0.06	1	35
AT5G22090	FAF-like protein (DUF3049)	0.000925606	1.06856	0.104	0.049	1	35
AT5G16070	TCP-1/cpn60 chaperonin family protein	0.00272566	1.00052	0.104	0.052	1	35
AT4G20980	Eukaryotic translation initiation factor 3 subunit 7 (eIF-3)	0.00336717	1.37077	0.134	0.076	1	35
AT1G06550	ATP-dependent caseinolytic (Clp) protease/crotonase family protein	0.00399017	0.784083	0.146	0.084	1	35
AT4G39690	MICOS complex subunit	0.00722318	1.00952	0.122	0.07	1	35
AT1G04800	glycine-rich protein	0	6.82123	0.961	0.007	0	36
AT1G33811	GDSL-like Lipase/Acylhydrolase superfamily protein	5.79e-69	5.4203	0.289	0.019	1.39e-64	36
AT3G24140	basic helix-loop-helix (bHLH) DNA-binding superfamily protein	2.49e-60	5.71694	0.145	0.005	6e-56	36
AT3G17070	Peroxidase family protein	1.54e-59	5.47587	0.145	0.006	3.71e-55	36
AT5G13930	ATCHS,CHS,CHALCONE SYNTHASE	1.52e-37	3.1245	0.303	0.035	3.65e-33	36
AT5G08640	ATFLS1,FLS,FLAVONOL SYNTHASE	3.71e-30	3.20474	0.197	0.019	8.94e-26	36
AT1G22400	UDP-Glycosyltransferase superfamily protein	1.8e-19	3.58983	0.105	0.009	4.33e-15	36
AT2G23760	SAW2,SAWTOOTH 2	3.48e-19	3.47358	0.145	0.016	8.37e-15	36
AT5G66700	ATHB53,ARABIDOPSIS THALIANA HOMEOBOX 53,HB-8,HOMEOBOX-8	1.81e-16	3.32811	0.118	0.013	4.37e-12	36
AT3G48720	HXXXD-type acyl-transferase family protein	2.05e-15	3.03866	0.118	0.013	4.95e-11	36
AT1G43800	SAD6,STEAROYL-ACYL CARRIER PROTEIN &#916	2.79e-15	3.21795	0.105	0.011	6.73e-11	36
AT5G02890	HXXXD-type acyl-transferase family protein	3.93e-14	2.82762	0.132	0.017	9.46e-10	36
AT2G02450	ANAC034,Arabidopsis NAC domain containing protein 34,ANAC035,NAC domain containing protein 35,AtLOV1,NAC035,NAC domain containing protein 35	1.6e-13	2.88384	0.118	0.015	3.85e-09	36
AT1G12430	AtKINUa,Arabidopsis thaliana KINESIN Ungrouped clade,gene A,PAK,phosphatidic acid kinase	2.7e-13	2.49782	0.211	0.042	6.51e-09	36
AT5G10100	Haloacid dehalogenase-like hydrolase (HAD) superfamily protein	8.53e-13	3.04648	0.118	0.016	2.05e-08	36
AT3G17609	HY5-homolog	1e-12	2.71069	0.145	0.023	2.42e-08	36
AT3G18010	WUSCHEL related homeobox 1	1.13e-12	2.379	0.158	0.026	2.72e-08	36
AT1G50420	SCL-3,SCARECROW-LIKE 3	1.54e-12	2.14794	0.224	0.049	3.72e-08	36
AT5G49330	ATMYB111,ARABIDOPSIS MYB DOMAIN PROTEIN 111,PFG3,PRODUCTION OF FLAVONOL GLYCOSIDES 3	1.81e-12	3.40031	0.105	0.013	4.35e-08	36
AT2G34430	LHCB1.4,LIGHT-HARVESTING CHLOROPHYLL-PROTEIN COMPLEX II SUBUNIT B1	2.21e-12	0.731672	0.342	0.094	5.33e-08	36
AT3G21560	BRT1,Bright Trichomes 1	2.5e-12	2.01762	0.224	0.049	6.02e-08	36
AT3G52150	RNA-binding (RRM/RBD/RNP motifs) family protein	9.66e-11	1.12156	0.421	0.147	2.33e-06	36
AT5G16030	mental retardation GTPase activating protein	1.79e-10	1.76294	0.211	0.049	4.32e-06	36
AT4G23890	CRR31,CHLORORESPIRATORY REDUCTION 31	2.44e-10	1.8239	0.237	0.061	5.88e-06	36
AT1G14440	AtHB31,homeobox protein 31,FTM2,FLORAL TRANSITION AT THE MERISTEM2,ZHD4,ZINC FINGER HOMEODOMAIN 4	3.24e-10	2.53698	0.145	0.027	7.81e-06	36
AT5G39660	cycling DOF factor 2	7.72e-10	2.13985	0.171	0.037	1.86e-05	36
AT3G62020	germin-like protein 10	1.42e-09	2.60749	0.118	0.02	3.43e-05	36
AT5G51550	EXORDIUM like 3	2.24e-09	2.31785	0.145	0.029	5.4e-05	36
AT1G64500	Glutaredoxin family protein	2.39e-09	1.59649	0.263	0.078	5.75e-05	36
AT1G31230	AK-HSDH,ASPARTATE KINASE-HOMOSERINE DEHYDROGENASE	5.63e-09	2.65536	0.132	0.026	0.000135592	36
AT5G56860	GATA21,GATA TRANSCRIPTION FACTOR 21	2.89e-08	1.48182	0.25	0.077	0.000695015	36
AT1G06550	ATP-dependent caseinolytic (Clp) protease/crotonase family protein	1.29e-07	1.85142	0.25	0.084	0.00310941	36
AT5G26710	Glutamyl/glutaminyl-tRNA synthetase, class Ic	1.95e-07	1.78216	0.211	0.063	0.00470458	36
AT4G37180	Homeodomain-like superfamily protein	3.18e-07	2.06798	0.132	0.03	0.00766287	36
AT1G25440	B-box type zinc finger protein with CCT domain-containing protein	3.28e-07	1.92011	0.211	0.066	0.00788874	36
AT5G66770	GRAS family transcription factor	2.85e-06	2.0437	0.118	0.029	0.0687241	36
AT5G24590	ANAC091,Arabidopsis NAC domain containing protein 91	5.05e-06	1.78824	0.145	0.041	0.121625	36
AT4G37800	xyloglucan endotransglucosylase/hydrolase 7	5.22e-06	0.982841	0.171	0.053	0.12582	36
AT5G43010	regulatory particle triple-A ATPase 4A	5.44e-06	1.9584	0.118	0.03	0.131023	36
AT2G07696	Ribosomal protein S7p/S5e family protein	7.03e-06	1.652	0.224	0.083	0.169255	36
AT2G44640	TRIGALACTOSYLDIACYLGLYCEROL-like protein	1.37e-05	2.01793	0.105	0.026	0.330995	36
AT4G36870	SAW1,SAWTOOTH 1	1.84e-05	1.94587	0.118	0.032	0.442063	36
AT4G23750	TMO3,TARGET OF MONOPTEROS 3	2.1e-05	1.76249	0.118	0.032	0.506687	36
AT2G25480	TPX2 (targeting protein for Xklp2) protein family	2.56e-05	1.97548	0.105	0.027	0.61742	36
AT3G06350	EMB3004,EMBRYO DEFECTIVE 3004	3.49e-05	1.46048	0.184	0.066	0.839764	36
AT2G24050	MIF4G domain-containing protein / MA3 domain-containing protein	5.12e-05	1.88278	0.105	0.028	1	36
AT1G53230	TEOSINTE BRANCHED 1, cycloidea and PCF transcription factor 3	8.22e-05	2.11609	0.105	0.029	1	36
AT5G45800	Leucine-rich repeat protein kinase family protein	8.5e-05	1.56079	0.132	0.041	1	36
AT5G22090	FAF-like protein (DUF3049)	0.000101243	1.42278	0.145	0.049	1	36
AT3G04600	Nucleotidylyl transferase superfamily protein	0.000110346	1.58651	0.132	0.042	1	36
AT3G27690	LHCB2.4,LHCB2,LIGHT-HARVESTING CHLOROPHYLL B-BINDING 2	0.000115292	1.45831	0.197	0.079	1	36
AT5G67510	Translation protein SH3-like family protein	0.000164764	1.77193	0.105	0.03	1	36
AT3G04030	Homeodomain-like superfamily protein	0.000167027	1.99987	0.105	0.031	1	36
AT5G47910	ATRBOHD	0.000181184	1.7469	0.105	0.031	1	36
AT1G06570	HPD,4-hydroxyphenylpyruvate dioxygenase,HPPD,4-hydroxyphenylpyruvate dioxygenase	0.000239691	2.17187	0.118	0.038	1	36
AT1G48420	ACD1,1-AMINOCYCLOPROPANE-1-CARBOXYLIC ACID DEAMINASE 1,ATACD1,A. THALIANA 1-AMINOCYCLOPROPANE-1-CARBOXYLIC ACID DEAMINASE 1,AtDCD,DCD,D-cysteine desulfhydrase	0.000453522	1.28128	0.158	0.061	1	36
AT5G60960	Pentatricopeptide repeat (PPR) superfamily protein	0.000545826	1.62938	0.105	0.033	1	36
AT3G54220	SGR1,SHOOT GRAVITROPISM 1	0.000582509	1.55792	0.105	0.034	1	36
AT4G37580	COP3,CONSTITUTIVE PHOTOMORPHOGENIC 3,UNS2,UNUSUAL SUGAR RESPONSE 2	0.00068152	1.47764	0.118	0.041	1	36
AT4G00150	ATHAM3,ARABIDOPSIS THALIANA HAIRY MERISTEM 3,LOM3,LOST MERISTEMS 3,SCL6-IV	0.000773355	1.57672	0.158	0.064	1	36
AT2G30700	GPI-anchored protein	0.000802126	1.38557	0.132	0.048	1	36
AT4G24830	arginosuccinate synthase family	0.00151723	0.73192	0.224	0.106	1	36
AT4G32010	HSI2-L1,VAL2,VP1/ABI3-LIKE 2	0.00156674	1.46966	0.105	0.037	1	36
AT5G01240	like AUXIN RESISTANT 1	0.00185432	1.58247	0.105	0.038	1	36
AT1G29950	basic helix-loop-helix (bHLH) DNA-binding superfamily protein	0.00249124	1.61601	0.105	0.039	1	36
AT3G04870	PDE181,PIGMENT DEFECTIVE EMBRYO 181,SPC1,SPONTANEOUS CELL DEATH 1	0.00304484	1.48208	0.118	0.047	1	36
AT5G65010	asparagine synthetase 2	0.00658411	1.27364	0.158	0.075	1	36
AT2G37080	ROP interactive partner 3	0.00736884	1.33841	0.105	0.043	1	36

## Sheet: annotations
Supplementary Table 5. Cluster markers identified from the multi-modal spatial integrated dataset
cluster	cell type
0	Epidermal
1	Mesophyll
2	Epidermal
3	Cortex
4	Cortex
5	Endodermis
6	Columella
7	Epidermal
8	Trichoblast
9	Xylem
10	Dividing
11	Cortex
12	Myrosin idioblast
13	Pericycle
14	Vascular	Based on GO terms
15	Adaxial epidermis
16	Xylem
17	Epidermal	Based on GO terms
18	Dividing
19	Xylem
20	unannotated	Potential cell state
21	Phloem Pole Pericycle
22	Cortex
23	Bundle Sheath
24	Phloem companion
25	Cell state- ET response related	Ethylene responsive cell state
26	Stomatal lineage	Based on GO terms
27	Epidermal	Based on GO terms
28	Guard cells
29	Vascular
30	Root vascular
32	unannotated
33	Abaxial epidermal
34	Vascular
36	Epidermal

## Sheet: marker_literature
Supplementary Table 5. Cluster markers identified from the multi-modal spatial integrated dataset
gene	Desc	p_val	avg_log2FC	pct.1	pct.2	p_val_adj	cluster	Cell type	Reference
AT4G20260	ATPCAP1,ARABIDOPSIS THALIANA PLASMA-MEMBRANE ASSOCIATED CATION-BINDING PROTEIN 1,MDP25,microtubule-destabilizing protein 25	0	2.56463	0.244	0.044	0	0	Atrichoblast	Shahan et al., 2022
AT3G09260	Glycosyl hydrolase superfamily protein	0	1.06921	0.263	0.145	0	0	Atrichoblast	Shahan et al., 2022
AT2G06850	EXGT-A1,endoxyloglucan transferase A1,EXT,ENDOXYLOGLUCAN TRANSFERASE	0	2.20503	0.167	0.037	0	0	Cortex	Shahan et al., 2022
AT5G49360	ATBXL1,BETA-XYLOSIDASE 1	0	2.13864	0.166	0.037	0	0	Cortex	Shahan et al., 2022
AT2G26250	FDH,FIDDLEHEAD	6.73e-93	0.733895	0.101	0.059	1.62e-88	0	Epidermis	Yephremov et al., 1999
AT3G49220	Plant invertase/pectin methylesterase inhibitor superfamily	0	2.71277	0.178	0.028	0	0
AT1G22530	PATELLIN 2	0	2.29385	0.112	0.024	0	0
AT3G23050	AXR2,AUXIN RESISTANT 2	0	2.26868	0.198	0.042	0	0
AT1G04220	3-ketoacyl-CoA synthase 2	0	2.0768	0.114	0.028	0	0
AT3G16240	AQP1,ATTIP2	0	2.06257	0.106	0.025	0	0
AT5G44020	HAD superfamily, subfamily IIIB acid phosphatase	0	1.85132	0.131	0.036	0	0
AT5G40450	A-kinase anchor-like protein	0	1.79511	0.318	0.107	0	0
AT1G20620	ATCAT3,SEN2,SENESCENCE 2	0	1.51962	0.175	0.062	0	0
AT3G16420	JAL30,JACALIN-RELATED LECTIN 30,PBPI	5.37e-232	1.22992	0.104	0.045	1.29e-227	0
AT4G23670	Polyketide cyclase/dehydrase and lipid transport superfamily protein	1.71e-136	0.93912	0.116	0.064	4.11e-132	0
AT1G24880	AtLpxC2	6.95e-28	0.341781	0.118	0.092	1.67e-23	0
AT4G23890	CRR31,CHLORORESPIRATORY REDUCTION 31	0	2.01657	0.187	0.048	0	1	Cortex	Lee et al., 2025
AT1G25440	B-box type zinc finger protein with CCT domain-containing protein	0	1.82572	0.185	0.053	0	1	Cortex	Lee et al., 2025
AT3G27690	LHCB2.4,LHCB2,LIGHT-HARVESTING CHLOROPHYLL B-BINDING 2	0	1.22423	0.19	0.067	0	1	Cortex	Lee et al., 2025
AT1G64500	Glutaredoxin family protein	3.28e-179	0.604167	0.142	0.072	7.91e-175	1	Cortex	Lee et al., 2025
AT3G27690	LHCB2.4,LHCB2,LIGHT-HARVESTING CHLOROPHYLL B-BINDING 2	0	1.22423	0.19	0.067	0	1	Mature mesophyll	Sawchuk et al., 2008, Delannoy et al., 2023
AT5G22090	FAF-like protein (DUF3049)	0	2.47642	0.187	0.034	0	1	Mesophyll	Lee et al., 2025
AT4G23060	IQ-domain 22	0	2.99444	0.168	0.023	0	1	Palisade mesophyll	Procko et al., 2022
AT1G14440	AtHB31,homeobox protein 31,FTM2,FLORAL TRANSITION AT THE MERISTEM2,ZHD4,ZINC FINGER HOMEODOMAIN 4	0	2.38538	0.105	0.019	0	1	Protoxylem	Shahan et al., 2022
AT3G18010	WUSCHEL related homeobox 1	0	3.90776	0.155	0.013	0	1
AT4G03210	xyloglucan endotransglucosylase/hydrolase 9	0	3.54735	0.11	0.011	0	1
AT3G12915	Ribosomal protein S5/Elongation factor G/III/V family protein	0	3.5048	0.131	0.013	0	1
AT4G37580	COP3,CONSTITUTIVE PHOTOMORPHOGENIC 3,UNS2,UNUSUAL SUGAR RESPONSE 2	0	2.98113	0.181	0.026	0	1
AT2G36400	AtGRF3,growth-regulating factor 3	0	2.41337	0.149	0.029	0	1
AT3G04870	PDE181,PIGMENT DEFECTIVE EMBRYO 181,SPC1,SPONTANEOUS CELL DEATH 1	0	2.39405	0.164	0.034	0	1
AT3G07770	AtHsp90-6,HEAT SHOCK PROTEIN 90-6,AtHsp90.6,HEAT SHOCK PROTEIN 90.6	0	2.3763	0.177	0.037	0	1
AT4G23750	TMO3,TARGET OF MONOPTEROS 3	0	2.22173	0.108	0.024	0	1
AT5G56860	GATA21,GATA TRANSCRIPTION FACTOR 21	0	2.19334	0.254	0.058	0	1
AT1G48630	RACK1B,receptor for activated C kinase 1B	0	2.06554	0.136	0.033	0	1
AT5G65490	suppressor-like protein	0	2.0214	0.132	0.034	0	1
AT4G24830	arginosuccinate synthase family	0	2.00013	0.287	0.087	0	1
AT1G06570	HPD,4-hydroxyphenylpyruvate dioxygenase,HPPD,4-hydroxyphenylpyruvate dioxygenase	0	1.9653	0.115	0.03	0	1
AT2G37080	ROP interactive partner 3	0	1.95995	0.128	0.034	0	1
AT3G52150	RNA-binding (RRM/RBD/RNP motifs) family protein	0	1.90323	0.386	0.122	0	1
AT2G07696	Ribosomal protein S7p/S5e family protein	0	1.78825	0.222	0.068	0	1
AT3G06350	EMB3004,EMBRYO DEFECTIVE 3004	0	1.74845	0.178	0.054	0	1
AT3G04600	Nucleotidylyl transferase superfamily protein	0	1.74205	0.116	0.034	0	1
AT1G50420	SCL-3,SCARECROW-LIKE 3	0	1.72639	0.136	0.039	0	1
AT1G48420	ACD1,1-AMINOCYCLOPROPANE-1-CARBOXYLIC ACID DEAMINASE 1,ATACD1,A. THALIANA 1-AMINOCYCLOPROPANE-1-CARBOXYLIC ACID DEAMINASE 1,AtDCD,DCD,D-cysteine desulfhydrase	0	1.66301	0.153	0.051	0	1
AT4G20980	Eukaryotic translation initiation factor 3 subunit 7 (eIF-3)	0	1.60509	0.192	0.064	0	1
AT2G38670	phosphorylethanolamine cytidylyltransferase 1	0	1.42693	0.132	0.049	0	1
AT4G00150	ATHAM3,ARABIDOPSIS THALIANA HAIRY MERISTEM 3,LOM3,LOST MERISTEMS 3,SCL6-IV	0	1.4021	0.146	0.055	0	1
AT1G06550	ATP-dependent caseinolytic (Clp) protease/crotonase family protein	0	1.35984	0.192	0.073	0	1
AT5G26710	Glutamyl/glutaminyl-tRNA synthetase, class Ic	0	1.31006	0.14	0.056	0	1
AT5G16070	TCP-1/cpn60 chaperonin family protein	2.38e-294	1.38475	0.117	0.045	5.73e-290	1
AT4G39690	MICOS complex subunit	3.42e-285	1.16293	0.145	0.062	8.23e-281	1
AT1G77510	ATPDI6,PROTEIN DISULFIDE ISOMERASE 6,ATPDIL1-2,PDI-like 1-2,PDI6,PROTEIN DISULFIDE ISOMERASE 6	2.59e-198	0.858681	0.131	0.062	6.24e-194	1
AT4G17230	SCARECROW-like 13	2.07e-167	0.886397	0.13	0.066	4.98e-163	1
AT4G02930	GTP binding Elongation factor Tu family protein	2.31e-167	1.16746	0.105	0.049	5.57e-163	1
AT2G21660	ATGRP7,GLYCINE RICH PROTEIN 7,CCR2,cold,circadian rhythm,and rna binding 2,GR-RBP7,GLYCINE-RICH RNA-BINDING PROTEIN 7	3.64e-110	0.890309	0.115	0.065	8.78e-106	1
AT1G79840	HD-ZIP IV family of homeobox-leucine zipper protein with lipid-binding START domain-containing protein	0	3.76212	0.11	0.013	0	2	Atrichoblast	Lee and Schiefelbein 2002; Lee et al. 2006
AT4G32460	choice-of-anchor C domain protein, putative (Protein of unknown function, DUF642)	0	2.55088	0.159	0.027	0	2	Cortex	Shahan et al., 2022
AT1G02205	CER22,ECERIFERUM 22	0	3.0684	0.118	0.014	0	2	Elongation_Endodermis	Shahan et al., 2022
AT1G29660	GDSL-like Lipase/Acylhydrolase superfamily protein	0	3.57919	0.103	0.012	0	2	epidermis	Lee et al., 2025
AT2G38530	LP2,cdf3,cell growth defect factor-3	3.86e-63	0.856378	0.114	0.07	9.31e-59	2	Maturation_Xylem Pole Pericycle	Shahan et al., 2022
AT2G32990	AtGH9B8,glycosyl hydrolase 9B8	0	5.09208	0.243	0.015	0	2	Meristem_Metaphloem & Companion Cell	Shahan et al., 2022
AT1G79840	HD-ZIP IV family of homeobox-leucine zipper protein with lipid-binding START domain-containing protein	0	3.76212	0.11	0.013	0	2	Trichome development	Szymanski et al., 1998; Ohashi et al., 2002
AT4G02330	Plant invertase/pectin methylesterase inhibitor superfamily	0	3.81588	0.103	0.009	0	2
AT4G18970	GDSL-like Lipase/Acylhydrolase superfamily protein	0	2.60799	0.11	0.018	0	2
AT2G26250	FDH,FIDDLEHEAD	0	2.52447	0.264	0.048	0	2
AT5G57240	OSBP(oxysterol binding protein)-related protein 4C	0	2.0317	0.112	0.027	0	2
AT1G04220	3-ketoacyl-CoA synthase 2	0	1.95622	0.12	0.032	0	2
AT5G06390	FASCICLIN-like arabinogalactan protein 17 precursor	2.43e-202	1.26618	0.137	0.062	5.85e-198	2
AT2G06850	EXGT-A1,endoxyloglucan transferase A1,EXT,ENDOXYLOGLUCAN TRANSFERASE	3.98e-194	1.28019	0.112	0.047	9.59e-190	2
AT3G09260	Glycosyl hydrolase superfamily protein	3.01e-139	0.636106	0.243	0.151	7.25e-135	2
AT5G15230	GAST1 protein homolog 4	1.91e-114	0.862662	0.124	0.066	4.6e-110	2
AT3G23050	AXR2,AUXIN RESISTANT 2	1.5e-113	0.964404	0.109	0.056	3.61e-109	2
AT1G24880	AtLpxC2	3.93e-21	0.350263	0.121	0.093	9.46e-17	2
AT2G34430	LHCB1.4,LIGHT-HARVESTING CHLOROPHYLL-PROTEIN COMPLEX II SUBUNIT B1	0	5.66853	0.722	0.05	0	3	Cortex	Lee et al., 2025
AT4G02920	hypothetical protein	0	3.60012	0.212	0.018	0	3	Cortex	Lee et al., 2025
AT1G68130	AtIDD14,indeterminate(ID)-domain 14,IDD14alpha,IDD14beta	2.22e-239	1.26378	0.12	0.044	5.34e-235	3	Meristem_Phloem Pole Pericycle	Shahan et al., 2022
AT2G34430	LHCB1.4,LIGHT-HARVESTING CHLOROPHYLL-PROTEIN COMPLEX II SUBUNIT B1	0	5.66853	0.722	0.05	0	3	Mesophyll	Tenerio Berrío et al., 2025
AT5G65010	asparagine synthetase 2	0	4.5027	0.553	0.041	0	3
AT5G16030	mental retardation GTPase activating protein	0	4.50123	0.412	0.024	0	3
AT3G27690	LHCB2.4,LHCB2,LIGHT-HARVESTING CHLOROPHYLL B-BINDING 2	0	4.26818	0.552	0.045	0	3
AT5G39610	ANAC092,Arabidopsis NAC domain containing protein 92,ATNAC2,NAC domain containing protein 2,ATNAC6,NAC domain containing protein 6,NAC2,NAC domain containing protein 2,ORE1,ORESARA 1	0	4.20813	0.127	0.007	0	3
AT1G25440	B-box type zinc finger protein with CCT domain-containing protein	0	3.1654	0.363	0.045	0	3
AT1G64500	Glutaredoxin family protein	0	3.08554	0.435	0.053	0	3
AT1G10910	Pentatricopeptide repeat (PPR) superfamily protein	0	2.83342	0.166	0.023	0	3
AT4G23890	CRR31,CHLORORESPIRATORY REDUCTION 31	0	2.74975	0.299	0.044	0	3
AT3G17609	HY5-homolog	0	2.7412	0.113	0.016	0	3
AT4G36870	SAW1,SAWTOOTH 1	0	2.59414	0.15	0.024	0	3
AT1G53230	TEOSINTE BRANCHED 1, cycloidea and PCF transcription factor 3	0	2.35174	0.121	0.023	0	3
AT3G52150	RNA-binding (RRM/RBD/RNP motifs) family protein	0	2.22643	0.568	0.118	0	3
AT3G04870	PDE181,PIGMENT DEFECTIVE EMBRYO 181,SPC1,SPONTANEOUS CELL DEATH 1	0	2.00496	0.166	0.038	0	3
AT1G06570	HPD,4-hydroxyphenylpyruvate dioxygenase,HPPD,4-hydroxyphenylpyruvate dioxygenase	0	1.90219	0.13	0.032	0	3
AT5G39660	cycling DOF factor 2	0	1.85196	0.121	0.031	0	3
AT5G56860	GATA21,GATA TRANSCRIPTION FACTOR 21	0	1.67269	0.235	0.065	0	3
AT3G24480	Leucine-rich repeat (LRR) family protein	0	1.45994	0.126	0.039	0	3
AT1G48420	ACD1,1-AMINOCYCLOPROPANE-1-CARBOXYLIC ACID DEAMINASE 1,ATACD1,A. THALIANA 1-AMINOCYCLOPROPANE-1-CARBOXYLIC ACID DEAMINASE 1,AtDCD,DCD,D-cysteine desulfhydrase	0	1.37444	0.152	0.054	0	3
AT4G24830	arginosuccinate synthase family	0	0.985754	0.234	0.097	0	3
AT4G20980	Eukaryotic translation initiation factor 3 subunit 7 (eIF-3)	2.14e-275	1.16395	0.17	0.07	5.15e-271	3
AT5G26710	Glutamyl/glutaminyl-tRNA synthetase, class Ic	4.11e-274	1.26634	0.149	0.057	9.9e-270	3
AT3G06350	EMB3004,EMBRYO DEFECTIVE 3004	6.82e-146	0.905058	0.129	0.061	1.64e-141	3
AT5G60850	OBF binding protein 4	5.99e-131	0.919027	0.106	0.049	1.44e-126	3
AT1G78700	BES1/BZR1 homolog 4	1.62e-109	0.749661	0.104	0.05	3.9e-105	3
AT4G39690	MICOS complex subunit	1.16e-77	0.666213	0.117	0.067	2.79e-73	3
AT5G14230	ankyrin	0	2.35549	0.112	0.026	0	4	Cortex	Lee et al., 2025
AT3G45780	JK224,NPH1,NONPHOTOTROPIC HYPOCOTYL 1,RPT1,ROOT PHOTOTROPISM 1	0	3.22789	0.151	0.019	0	4	Meristem_Procambium	Shahan et al., 2022
AT5G04190	phytochrome kinase substrate 4	0	3.43356	0.187	0.023	0	4
AT2G26440	PME12,pectin methylesterase 12	0	2.73469	0.144	0.029	0	4
AT2G46810	basic helix-loop-helix (bHLH) DNA-binding superfamily protein	0	2.3591	0.112	0.025	0	4
AT1G68130	AtIDD14,indeterminate(ID)-domain 14,IDD14alpha,IDD14beta	0	2.22961	0.161	0.043	0	4
AT1G21910	Integrase-type DNA-binding superfamily protein	0	2.19336	0.134	0.036	0	4
AT3G50440	ATMES10,ARABIDOPSIS THALIANA METHYL ESTERASE 10	0	2.08704	0.112	0.03	0	4
AT1G07150	mitogen-activated protein kinase kinase kinase 13	4e-296	2.06211	0.102	0.028	9.62e-292	4
AT5G16070	TCP-1/cpn60 chaperonin family protein	5.93e-279	1.74113	0.136	0.047	1.43e-274	4
AT5G06390	FASCICLIN-like arabinogalactan protein 17 precursor	2.71e-254	1.37536	0.16	0.063	6.52e-250	4
AT1G64500	Glutaredoxin family protein	2.53e-194	1.80458	0.16	0.073	6.09e-190	4
AT3G02530	TCP-1/cpn60 chaperonin family protein	4.32e-192	1.62757	0.101	0.036	1.04e-187	4
AT5G56860	GATA21,GATA TRANSCRIPTION FACTOR 21	1.09e-179	1.50317	0.156	0.072	2.64e-175	4
AT5G15230	GAST1 protein homolog 4	3.87e-174	1.36261	0.147	0.066	9.31e-170	4
AT5G60850	OBF binding protein 4	7.61e-149	1.22323	0.114	0.049	1.83e-144	4
AT4G02930	GTP binding Elongation factor Tu family protein	7.68e-134	1.23066	0.114	0.051	1.85e-129	4
AT2G38670	phosphorylethanolamine cytidylyltransferase 1	2.4e-128	1.20695	0.117	0.053	5.78e-124	4
AT1G77510	ATPDI6,PROTEIN DISULFIDE ISOMERASE 6,ATPDIL1-2,PDI-like 1-2,PDI6,PROTEIN DISULFIDE ISOMERASE 6	4.95e-112	1.05278	0.129	0.065	1.19e-107	4
AT1G78700	BES1/BZR1 homolog 4	4.84e-98	1.05528	0.104	0.051	1.16e-93	4
AT5G26710	Glutamyl/glutaminyl-tRNA synthetase, class Ic	1.73e-70	0.903306	0.11	0.061	4.16e-66	4
AT4G20980	Eukaryotic translation initiation factor 3 subunit 7 (eIF-3)	1.71e-65	0.7874	0.125	0.073	4.13e-61	4
AT4G39690	MICOS complex subunit	2.5e-63	0.808983	0.116	0.067	6.03e-59	4
AT2G01008	maternal effect embryo arrest protein	3.07e-53	0.753987	0.105	0.062	7.39e-49	4
AT5G65010	asparagine synthetase 2	6.54e-52	0.490548	0.119	0.073	1.58e-47	4
AT2G07696	Ribosomal protein S7p/S5e family protein	3.68e-37	0.645019	0.12	0.081	8.87e-33	4
AT1G24880	AtLpxC2	5.79e-34	0.531808	0.133	0.093	1.39e-29	4
AT5G15290	Uncharacterized protein family (UPF0497)	0	6.39612	0.257	0.01	0	5	Casparian strip, Endodermis	Shulse et al., 2019?
AT5G05180	myosin heavy chain, striated protein	0	3.22506	0.158	0.022	0	5	Elongation_Endodermis	Shahan et al., 2022
AT2G32300	uclacyanin 1	0	7.13226	0.154	0.001	0	5	Endodermis	Shahan et al., 2022
AT5G15290	Uncharacterized protein family (UPF0497)	0	6.39612	0.257	0.01	0	5	Endodermis	Shahan et al., 2022
AT4G11290	Peroxidase superfamily protein	0	6.30688	0.18	0.004	0	5	Endodermis	Shahan et al., 2022
AT5G57620	AtMYB36,myb domain protein 36	0	5.9334	0.12	0.003	0	5	Endodermis	Kamiya et al. 2015; Liberman et al 2015
AT5G57620	AtMYB36,myb domain protein 36	0	5.9334	0.12	0.003	0	5	Endodermis	Shahan et al., 2022
AT5G45210	Disease resistance protein (TIR-NBS-LRR class) family	0	5.71534	0.102	0.003	0	5	Endodermis	Shahan et al., 2022
AT1G16390	ATOCT3,organic cation/carnitine transporter 3	0	5.62496	0.128	0.004	0	5	Endodermis	Wendrich et al. 2020
AT2G32300	uclacyanin 1	0	7.13226	0.154	0.001	0	5	endodermis and vascular	Lee et al., 2025
AT5G15290	Uncharacterized protein family (UPF0497)	0	6.39612	0.257	0.01	0	5	endodermis and vascular	Lee et al., 2025
AT5G57620	AtMYB36,myb domain protein 36	0	5.9334	0.12	0.003	0	5	endodermis and vascular	Lee et al., 2025
AT3G16340	ATPDR1,PLEIOTROPIC DRUG RESISTANCE 1,AtABCG29,PDR1,pleiotropic drug resistance 1	0	3.6169	0.12	0.014	0	5	endodermis and vascular	Lee et al., 2025
AT3G16340	ATPDR1,PLEIOTROPIC DRUG RESISTANCE 1,AtABCG29,PDR1,pleiotropic drug resistance 1	0	3.6169	0.12	0.014	0	5	Maturation_Phloem Pole Pericycle	Shahan et al., 2022
AT4G11190	Disease resistance-responsive (dirigent-like protein) family protein	0	5.30869	0.234	0.013	0	5
AT2G36810	SGR6,SHOOT GRAVITROPISM 6	0	3.71511	0.101	0.009	0	5
AT2G41050	PQ-loop repeat family protein / transmembrane family protein	0	3.58929	0.137	0.015	0	5
AT2G44790	uclacyanin 2	0	3.47064	0.124	0.012	0	5
AT5G45800	Leucine-rich repeat protein kinase family protein	0	2.3965	0.143	0.036	0	5
AT5G53460	NADH-dependent glutamate synthase 1	0	2.37615	0.252	0.062	0	6	Columella	Shahan et al., 2022
AT5G53460	NADH-dependent glutamate synthase 1	0	2.37615	0.252	0.062	0	6	Distal Columella	Shahan et al., 2022
AT1G80380	P-loop containing nucleoside triphosphate hydrolases superfamily protein	0	3.43412	0.108	0.011	0	6
AT3G01420	Peroxidase superfamily protein	0	3.11159	0.14	0.019	0	6
AT1G66200	ATGSR2,glutamine synthase clone F11,GLN1	0	3.08299	0.132	0.017	0	6
AT1G07610	metallothionein 1C	0	3.0267	0.118	0.015	0	6
AT1G56660	MAEBL domain protein	2.93e-281	2.29477	0.122	0.037	7.04e-277	6
AT1G07590	Tetratricopeptide repeat (TPR)-like superfamily protein	3.13e-274	1.5839	0.135	0.043	7.53e-270	6
AT4G30190	AHA2,H(+)-ATPase 2,PMA2,PLASMA MEMBRANE PROTON ATPASE 2	8.26e-241	1.76282	0.105	0.031	1.99e-236	6
AT5G40450	A-kinase anchor-like protein	3.69e-106	0.769476	0.216	0.126	8.89e-102	6
AT3G09260	Glycosyl hydrolase superfamily protein	7.18e-50	0.465316	0.222	0.155	1.73e-45	6
AT4G23670	Polyketide cyclase/dehydrase and lipid transport superfamily protein	2.1e-30	0.751271	0.103	0.069	5.05e-26	6
AT2G12462	sterile alpha motif (SAM) domain protein	6.2e-286	2.11894	0.101	0.024	1.49e-281	7	Epidermis	Lee et al., 2025
AT4G13840	CER26,ECERIFERUM 26	0	5.92165	0.209	0.008	0	7
AT4G37800	xyloglucan endotransglucosylase/hydrolase 7	0	5.48323	0.467	0.034	0	7
AT1G29660	GDSL-like Lipase/Acylhydrolase superfamily protein	0	2.98438	0.107	0.014	0	7
AT5G01240	like AUXIN RESISTANT 1	0	2.61641	0.161	0.032	0	7
AT4G23670	Polyketide cyclase/dehydrase and lipid transport superfamily protein	0	1.76134	0.198	0.065	0	7
AT3G09260	Glycosyl hydrolase superfamily protein	6.54e-301	1.45256	0.314	0.151	1.58e-296	7
AT1G20620	ATCAT3,SEN2,SENESCENCE 2	4.04e-182	1.32398	0.168	0.071	9.72e-178	7
AT1G04220	3-ketoacyl-CoA synthase 2	1.21e-171	1.57081	0.104	0.035	2.9e-167	7
AT3G16420	JAL30,JACALIN-RELATED LECTIN 30,PBPI	7.85e-142	1.34376	0.121	0.049	1.89e-137	7
AT3G05490	ralf-like 22	0	4.72274	0.104	0.004	0	8	Maturation_Trichoblast	Shahan et al., 2022
AT4G25820	ATXTH14,XTR9,xyloglucan endotransglycosylase 9	0	6.59362	0.162	0.002	0	8	Trichoblast	Shahan et al., 2022
AT1G12560	ATEXP7,ATEXPA7,expansin A7,ATHEXP ALPHA 1.26,EXP7	0	5.93614	0.139	0.002	0	8	Trichoblast	Shahan et al., 2022
AT1G48930	AtGH9C1,glycosyl hydrolase 9C1	0	5.90831	0.106	0.002	0	8	Trichoblast	Shahan et al., 2022
AT3G54580	Proline-rich extensin-like family protein	0	4.9435	0.153	0.006	0	8	Trichoblast	Shahan et al., 2022
AT5G67400	root hair specific 19	0	3.69571	0.204	0.02	0	8	Trichoblast	Shahan et al., 2022
AT4G25820	ATXTH14,XTR9,xyloglucan endotransglycosylase 9	0	6.59362	0.162	0.002	0	8	Vasculature	Berkowitz et al., 2021
AT3G28550	Proline-rich extensin-like family protein	0	5.02713	0.127	0.004	0	8
AT5G57530	AtXTH12	0	4.67199	0.112	0.006	0	8
AT1G76930	ATEXT1,EXTENSIN 1,ATEXT4,extensin 4,EXT1,extensin 1,ORG5,OBP3-RESPONSIVE GENE 5	0	3.30739	0.112	0.014	0	8
AT3G21720	isocitrate lyase	0	2.14333	0.134	0.03	0	8
AT5G53460	NADH-dependent glutamate synthase 1	0	1.6512	0.207	0.066	0	8
AT1G07590	Tetratricopeptide repeat (TPR)-like superfamily protein	1.35e-204	1.59895	0.135	0.044	3.25e-200	8
AT2G38530	LP2,cdf3,cell growth defect factor-3	4.55e-134	1.13483	0.16	0.07	1.1e-129	8
AT5G44020	HAD superfamily, subfamily IIIB acid phosphatase	3.28e-108	1.35209	0.11	0.045	7.89e-104	8
AT2G01008	maternal effect embryo arrest protein	1.87e-29	0.567579	0.102	0.063	4.5e-25	8
AT2G47500	P-loop nucleoside triphosphate hydrolases superfamily protein with CH (Calponin Homology) domain-containing protein	0	2.83408	0.136	0.028	0	9	Cell division	Lee et al., 2025
AT5G19530	S-adenosyl-L-methionine-dependent methyltransferases superfamily protein	0	4.53445	0.136	0.014	0	9	Metaxylem	Clay and Nelson 2005; Muniz et al 2008; Wendrich et al. 2020
AT2G31900	ATMYO5,MYOSIN 5,ATXIF,MYOSIN XI F	0	4.36128	0.136	0.009	0	9	Procambium	Shahan et al., 2022
AT4G37650	SGR7,SHOOT GRAVITROPISM 7	1.5e-254	2.08174	0.126	0.035	3.61e-250	9	Stele	Kajala et al., 2021
AT5G19530	S-adenosyl-L-methionine-dependent methyltransferases superfamily protein	0	4.53445	0.136	0.014	0	9	Xylem	Kim et al., 2021
AT5G19530	S-adenosyl-L-methionine-dependent methyltransferases superfamily protein	0	4.53445	0.136	0.014	0	9	Xylem	Lee et al., 2025
AT5G46730	glycine-rich protein	1.48e-174	0.775969	0.124	0.042	3.55e-170	9	Xylem	Zhang et al., 2021
AT5G46730	glycine-rich protein	1.48e-174	0.775969	0.124	0.042	3.55e-170	9	Xylem Pole Pericycle	Shahan et al., 2022
AT3G16340	ATPDR1,PLEIOTROPIC DRUG RESISTANCE 1,AtABCG29,PDR1,pleiotropic drug resistance 1	0	2.86052	0.117	0.016	0	9
AT2G21660	ATGRP7,GLYCINE RICH PROTEIN 7,CCR2,cold,circadian rhythm,and rna binding 2,GR-RBP7,GLYCINE-RICH RNA-BINDING PROTEIN 7	4.15e-24	0.612653	0.105	0.068	9.98e-20	9
AT1G24880	AtLpxC2	2.94e-07	0.307098	0.115	0.094	0.00706927	9
AT3G27060	ATTSO2	0	5.1204	0.132	0.005	0	10	S phase	Menges et al., 2002
AT1G04020	ATBARD1,ROW1,REPRESSOR OF WUSCHEL1	0	5.71778	0.144	0.004	0	10
AT4G00020	BRCA2(IV),BREAST CANCER 2 like 2A,BRCA2A,EDA20,EMBRYO SAC DEVELOPMENT ARREST 20,MEE43,MATERNAL EFFECT EMBRYO ARREST 43	0	5.11602	0.198	0.008	0	10
AT5G49160	DDM2,DECREASED DNA METHYLATION 2,DMT01,DNA METHYLTRANSFERASE 01,DMT1,DNA METHYLTRANSFERASE 1,MET2,METHYLTRANSFERASE 2,METI,METHYLTRANSFERASE I	0	5.06241	0.359	0.022	0	10
AT1G47210	cyclin-dependent protein kinase 3	0	4.89367	0.235	0.013	0	10
AT5G23420	high-mobility group box 6	0	4.86617	0.287	0.016	0	10
AT5G61000	Replication factor-A protein 1-like protein	0	4.75977	0.169	0.008	0	10
AT5G38690	Zinc-finger domain of monoamine-oxidase A repressor R1 protein	0	4.33931	0.255	0.017	0	10
AT1G57820	ORTH2,ORTHRUS 2	0	3.95347	0.178	0.014	0	10
AT2G37470	Histone superfamily protein	0	3.7099	0.127	0.012	0	10
AT5G67100	DNA-directed DNA polymerase	0	3.62509	0.261	0.035	0	10
AT1G65470	FUGU2,FUGU 2,NFB2,NUCLEOSOME/CHROMATIN ASSEMBLY FACTOR GROUP B	0	3.5198	0.171	0.018	0	10
AT4G26630	DEK3,DEK-domain containing protein 3	0	3.51127	0.108	0.012	0	10
AT5G15230	GAST1 protein homolog 4	3.09e-20	0.723511	0.105	0.07	7.44e-16	10
AT4G24830	arginosuccinate synthase family	3.32e-18	0.407105	0.146	0.105	8.01e-14	10
AT4G15530	pyruvate orthophosphate dikinase	0	5.21366	0.435	0.025	0	11	Columella	Shahan et al., 2022
AT4G15530	pyruvate orthophosphate dikinase	0	5.21366	0.435	0.025	0	11	Cortex	Lee et al., 2025
AT4G15530	pyruvate orthophosphate dikinase	0	5.21366	0.435	0.025	0	11	Distal Columella	Shahan et al., 2022
AT1G08630	threonine aldolase 1	0	5.60852	0.264	0.009	0	11
AT4G29310	DUF1005 family protein (DUF1005)	7.04e-204	2.32337	0.1	0.024	1.69e-199	11
AT1G78700	BES1/BZR1 homolog 4	9.21e-137	1.6427	0.138	0.051	2.22e-132	11
AT5G60850	OBF binding protein 4	7.76e-119	1.59779	0.13	0.05	1.87e-114	11
AT1G06570	HPD,4-hydroxyphenylpyruvate dioxygenase,HPPD,4-hydroxyphenylpyruvate dioxygenase	1.34e-108	1.74663	0.102	0.036	3.22e-104	11
AT5G49360	ATBXL1,BETA-XYLOSIDASE 1	2.24e-99	1.58705	0.122	0.05	5.4e-95	11
AT5G06390	FASCICLIN-like arabinogalactan protein 17 precursor	1.15e-86	1.33648	0.142	0.066	2.77e-82	11
AT1G64500	Glutaredoxin family protein	3.14e-30	0.896097	0.124	0.077	7.56e-26	11
AT5G56860	GATA21,GATA TRANSCRIPTION FACTOR 21	7.32e-29	0.702828	0.122	0.075	1.76e-24	11
AT4G17230	SCARECROW-like 13	6.65e-19	0.660162	0.106	0.071	1.6e-14	11
AT5G40450	A-kinase anchor-like protein	1.86e-06	0.392628	0.154	0.13	0.044861	11
AT3G16400	ATMLP-470,MYROSINASE-BINDING PROTEIN-LIKE PROTEIN-470,ATNSP1,NITRILE SPECIFIER PROTEIN 1	2.21e-253	1.86776	0.158	0.044	5.32e-249	12	Myrosin idioblast	Tenerio Berrío et al., 2025
AT3G21560	BRT1,Bright Trichomes 1	0	2.73041	0.209	0.045	0	12	Trichome	Sinlapadech et al., 2007
AT4G31610	ATREM1,REPRODUCTIVE MERISTEM 1,REM34,reproductive meristem 34	0	5.95828	0.33	0.012	0	12
AT5G02890	HXXXD-type acyl-transferase family protein	0	3.31613	0.114	0.015	0	12
AT2G22200	Integrase-type DNA-binding superfamily protein	0	3.11473	0.104	0.016	0	12
AT1G49430	LRD2,LATERAL ROOT DEVELOPMENT 2	0	3.06397	0.158	0.024	0	12
AT5G57240	OSBP(oxysterol binding protein)-related protein 4C	0	2.74462	0.189	0.029	0	12
AT5G22500	fatty acid reductase 1	0	2.55733	0.106	0.019	0	12
AT2G12462	sterile alpha motif (SAM) domain protein	0	2.23188	0.122	0.025	0	12
AT5G01240	like AUXIN RESISTANT 1	2.63e-250	2.22717	0.135	0.035	6.34e-246	12
AT1G14440	AtHB31,homeobox protein 31,FTM2,FLORAL TRANSITION AT THE MERISTEM2,ZHD4,ZINC FINGER HOMEODOMAIN 4	1.37e-209	2.17459	0.104	0.025	3.29e-205	12
AT3G26510	Octicosapeptide/Phox/Bem1p family protein	8.07e-187	1.6931	0.134	0.041	1.94e-182	12
AT2G26250	FDH,FIDDLEHEAD	2.93e-121	1.35195	0.151	0.062	7.06e-117	12
AT4G23670	Polyketide cyclase/dehydrase and lipid transport superfamily protein	2.56e-98	1.10222	0.153	0.068	6.15e-94	12
AT1G24880	AtLpxC2	1.41e-95	1.05863	0.187	0.092	3.4e-91	12
AT3G09260	Glycosyl hydrolase superfamily protein	4.07e-68	0.684752	0.256	0.155	9.79e-64	12
AT1G06550	ATP-dependent caseinolytic (Clp) protease/crotonase family protein	1.27e-31	0.766069	0.134	0.083	3.05e-27	12
AT2G21660	ATGRP7,GLYCINE RICH PROTEIN 7,CCR2,cold,circadian rhythm,and rna binding 2,GR-RBP7,GLYCINE-RICH RNA-BINDING PROTEIN 7	1.51e-24	0.840488	0.109	0.069	3.64e-20	12
AT1G77510	ATPDI6,PROTEIN DISULFIDE ISOMERASE 6,ATPDIL1-2,PDI-like 1-2,PDI6,PROTEIN DISULFIDE ISOMERASE 6	2.75e-22	0.612274	0.107	0.068	6.62e-18	12
AT2G38530	LP2,cdf3,cell growth defect factor-3	3.58e-22	0.766042	0.112	0.072	8.61e-18	12
AT4G17230	SCARECROW-like 13	3.96e-15	0.720571	0.103	0.071	9.54e-11	12
AT4G24830	arginosuccinate synthase family	6e-08	0.268882	0.132	0.105	0.00144548	12
AT3G54220	SGR1,SHOOT GRAVITROPISM 1	0	2.47725	0.146	0.031	0	13	Endodermis	Birnbaum et al. 2003
AT1G29950	basic helix-loop-helix (bHLH) DNA-binding superfamily protein	4.18e-224	2.15267	0.14	0.036	1.01e-219	13	Meristem_Metaxylem	Shahan et al., 2022
AT4G29100	basic helix-loop-helix (bHLH) DNA-binding superfamily protein	0	3.345	0.135	0.015	0	13	Pericycle	Wendrich et al. 2020
AT4G29100	basic helix-loop-helix (bHLH) DNA-binding superfamily protein	0	3.345	0.135	0.015	0	13	Phloem Pole Pericycle	Shahan et al., 2022
AT3G51895	AST12	0	5.94954	0.49	0.02	0	13
AT1G77380	ATAAP3	0	4.92945	0.283	0.016	0	13
AT4G37650	SGR7,SHOOT GRAVITROPISM 7	0	3.95949	0.295	0.031	0	13
AT1G23090	SULTR3	0	3.22156	0.179	0.029	0	13
AT1G70250	receptor serine/threonine kinase	0	3.1874	0.132	0.015	0	13
AT1G50420	SCL-3,SCARECROW-LIKE 3	0	2.69717	0.236	0.044	0	13
AT5G22090	FAF-like protein (DUF3049)	4.97e-186	1.91772	0.151	0.046	1.2e-181	13
AT4G00150	ATHAM3,ARABIDOPSIS THALIANA HAIRY MERISTEM 3,LOM3,LOST MERISTEMS 3,SCL6-IV	7.85e-168	1.60161	0.175	0.061	1.89e-163	13
AT2G07696	Ribosomal protein S7p/S5e family protein	6.42e-165	1.46456	0.207	0.08	1.55e-160	13
AT4G37580	COP3,CONSTITUTIVE PHOTOMORPHOGENIC 3,UNS2,UNUSUAL SUGAR RESPONSE 2	1.53e-163	1.99094	0.13	0.039	3.67e-159	13
AT5G45800	Leucine-rich repeat protein kinase family protein	1.27e-162	1.92102	0.13	0.039	3.05e-158	13
AT2G37080	ROP interactive partner 3	4.46e-157	1.78418	0.132	0.041	1.07e-152	13
AT4G02930	GTP binding Elongation factor Tu family protein	4.32e-101	1.28168	0.135	0.052	1.04e-96	13
AT5G67100	DNA-directed DNA polymerase	1.87e-95	1.43445	0.111	0.041	4.5e-91	13
AT3G07770	AtHsp90-6,HEAT SHOCK PROTEIN 90-6,AtHsp90.6,HEAT SHOCK PROTEIN 90.6	5.44e-58	1.11536	0.109	0.049	1.31e-53	13
AT1G77510	ATPDI6,PROTEIN DISULFIDE ISOMERASE 6,ATPDIL1-2,PDI-like 1-2,PDI6,PROTEIN DISULFIDE ISOMERASE 6	1.05e-56	0.982668	0.135	0.067	2.53e-52	13
AT4G24830	arginosuccinate synthase family	5.78e-53	0.765727	0.184	0.104	1.39e-48	13
AT1G48420	ACD1,1-AMINOCYCLOPROPANE-1-CARBOXYLIC ACID DEAMINASE 1,ATACD1,A. THALIANA 1-AMINOCYCLOPROPANE-1-CARBOXYLIC ACID DEAMINASE 1,AtDCD,DCD,D-cysteine desulfhydrase	3.48e-44	0.935003	0.116	0.059	8.39e-40	13
AT1G06550	ATP-dependent caseinolytic (Clp) protease/crotonase family protein	5.53e-40	0.736432	0.146	0.083	1.33e-35	13
AT3G06350	EMB3004,EMBRYO DEFECTIVE 3004	2.32e-21	0.633218	0.105	0.065	5.6e-17	13
AT5G26710	Glutamyl/glutaminyl-tRNA synthetase, class Ic	5.01e-19	0.629468	0.1	0.063	1.21e-14	13
AT4G39690	MICOS complex subunit	2.01e-17	0.563173	0.106	0.069	4.85e-13	13
AT4G20980	Eukaryotic translation initiation factor 3 subunit 7 (eIF-3)	3.07e-10	0.376229	0.104	0.076	7.4e-06	13
AT1G49570	Peroxidase superfamily protein	0	8.65164	0.167	0.001	0	14
AT1G32450	AtNPF7.3,NPF7.3,NRT1/ PTR family 7.3	0	6.02332	0.176	0.003	0	14
AT2G19110	ATHMA4,ARABIDOPSIS HEAVY METAL ATPASE 4	0	5.1585	0.175	0.005	0	14
AT5G59780	ATMYB59-1,ATMYB59-2,ATMYB59-3,ATMYB59,MYB DOMAIN PROTEIN 59	0	4.64559	0.141	0.006	0	14
AT3G23430	ATPHO1,ARABIDOPSIS PHOSPHATE 1	0	4.60027	0.238	0.011	0	14
AT3G26510	Octicosapeptide/Phox/Bem1p family protein	0	2.31012	0.18	0.04	0	14
AT5G40450	A-kinase anchor-like protein	1.04e-149	1.08046	0.278	0.127	2.5e-145	14
AT5G53460	NADH-dependent glutamate synthase 1	9.21e-35	0.717503	0.124	0.07	2.22e-30	14
AT5G13930	ATCHS,CHS,CHALCONE SYNTHASE	0	7.26926	0.652	0.02	0	15	Adaxial epidermis	Lee et al., 2025
AT5G08640	ATFLS1,FLS,FLAVONOL SYNTHASE	0	6.04865	0.338	0.011	0	15
AT5G48880	PKT1,PEROXISOMAL-3-KETO-ACYL-COA THIOLASE 1,PKT2,peroxisomal 3-keto-acyl-CoA thiolase 2	0	5.77334	0.212	0.007	0	15
AT5G49330	ATMYB111,ARABIDOPSIS MYB DOMAIN PROTEIN 111,PFG3,PRODUCTION OF FLAVONOL GLYCOSIDES 3	0	4.72258	0.194	0.009	0	15
AT3G48720	HXXXD-type acyl-transferase family protein	0	4.41036	0.176	0.01	0	15
AT3G21560	BRT1,Bright Trichomes 1	0	4.35868	0.43	0.04	0	15
AT3G05600	alpha/beta-Hydrolases superfamily protein	0	3.75149	0.107	0.008	0	15
AT5G01240	like AUXIN RESISTANT 1	0	3.34176	0.294	0.032	0	15
AT5G02890	HXXXD-type acyl-transferase family protein	0	2.99677	0.13	0.015	0	15
AT1G49430	LRD2,LATERAL ROOT DEVELOPMENT 2	0	2.50769	0.162	0.025	0	15
AT1G14440	AtHB31,homeobox protein 31,FTM2,FLORAL TRANSITION AT THE MERISTEM2,ZHD4,ZINC FINGER HOMEODOMAIN 4	0	2.48217	0.135	0.025	0	15
AT2G12462	sterile alpha motif (SAM) domain protein	0	2.42976	0.149	0.025	0	15
AT1G06550	ATP-dependent caseinolytic (Clp) protease/crotonase family protein	0	2.22627	0.302	0.079	0	15
AT4G37800	xyloglucan endotransglucosylase/hydrolase 7	0	2.16319	0.238	0.048	0	15
AT1G53230	TEOSINTE BRANCHED 1, cycloidea and PCF transcription factor 3	1.66e-288	2.36781	0.133	0.027	4e-284	15
AT2G18010	SAUR10,SMALL AUXIN UPREGULATED RNA 10	7.6e-129	1.6846	0.108	0.032	1.83e-124	15
AT4G24830	arginosuccinate synthase family	3.98e-39	0.618322	0.176	0.104	9.58e-35	15
AT4G00150	ATHAM3,ARABIDOPSIS THALIANA HAIRY MERISTEM 3,LOM3,LOST MERISTEMS 3,SCL6-IV	4.52e-25	0.681524	0.107	0.063	1.09e-20	15
AT4G17230	SCARECROW-like 13	1.07e-18	0.503111	0.111	0.071	2.58e-14	15
AT3G25710	ATAIG1,TMO5,TARGET OF MONOPTEROS 5	0	3.44325	0.142	0.012	0	16	Procambium; also in xylem (with PXY) (Lopez-Anido 2021)	De Rybel et al., 2013
AT3G25710	ATAIG1,TMO5,TARGET OF MONOPTEROS 5	0	3.44325	0.142	0.012	0	16	Protoxylem	Lee et al. 2006; De Rybel et al 2013
AT1G30280	Chaperone DnaJ-domain superfamily protein	7.91e-122	1.41001	0.122	0.039	1.9e-117	16	Xylem	Lee et al., 2025
AT5G46730	glycine-rich protein	0	7.01477	0.64	0.032	0	16
AT2G40900	nodulin MtN21 /EamA-like transporter family protein	0	4.1964	0.147	0.009	0	16
AT2G31900	ATMYO5,MYOSIN 5,ATXIF,MYOSIN XI F	0	3.22011	0.111	0.011	0	16
AT1G32100	ATPRR1	0	3.17919	0.104	0.011	0	16
AT5G16600	AtMYB43,myb domain protein 43	0	3.117	0.17	0.024	0	16
AT2G47500	P-loop nucleoside triphosphate hydrolases superfamily protein with CH (Calponin Homology) domain-containing protein	0	3.00962	0.215	0.028	0	16
AT3G16340	ATPDR1,PLEIOTROPIC DRUG RESISTANCE 1,AtABCG29,PDR1,pleiotropic drug resistance 1	0	3.00322	0.154	0.016	0	16
AT5G19530	S-adenosyl-L-methionine-dependent methyltransferases superfamily protein	0	2.87879	0.112	0.016	0	16
AT4G37650	SGR7,SHOOT GRAVITROPISM 7	0	2.87393	0.239	0.033	0	16
AT4G24060	Dof-type zinc finger DNA-binding family protein	0	2.67776	0.124	0.019	0	16
AT2G07696	Ribosomal protein S7p/S5e family protein	5.98e-127	1.42285	0.199	0.08	1.44e-122	16
AT1G29950	basic helix-loop-helix (bHLH) DNA-binding superfamily protein	4.9e-117	1.74743	0.117	0.037	1.18e-112	16
AT1G68130	AtIDD14,indeterminate(ID)-domain 14,IDD14alpha,IDD14beta	2.98e-66	1.2281	0.115	0.048	7.18e-62	16
AT4G00150	ATHAM3,ARABIDOPSIS THALIANA HAIRY MERISTEM 3,LOM3,LOST MERISTEMS 3,SCL6-IV	9.94e-26	0.812964	0.109	0.063	2.39e-21	16
AT1G06550	ATP-dependent caseinolytic (Clp) protease/crotonase family protein	4.47e-23	0.627429	0.133	0.083	1.08e-18	16
AT1G19300	ATGATL1,GATL1,GALACTURONOSYLTRANSFERASE-LIKE 1,GLZ1,GAOLAOZHUANGREN 1	0	5.60796	0.376	0.022	0	17	Maturation_Protoxylem	Shahan et al., 2022
AT2G26250	FDH,FIDDLEHEAD	3.21e-30	0.90619	0.115	0.063	7.73e-26	17
AT5G15230	GAST1 protein homolog 4	2.53e-23	0.655343	0.117	0.07	6.09e-19	17
AT4G20260	ATPCAP1,ARABIDOPSIS THALIANA PLASMA-MEMBRANE ASSOCIATED CATION-BINDING PROTEIN 1,MDP25,microtubule-destabilizing protein 25	3.36e-13	0.630852	0.1	0.066	8.09e-09	17
AT5G40450	A-kinase anchor-like protein	3.35e-10	0.380206	0.168	0.13	8.07e-06	17
AT1G24880	AtLpxC2	1.43e-08	0.386899	0.125	0.094	0.000344618	17
AT1G63100	GRAS family transcription factor	0	6.52929	0.101	0.002	0	18	Cell division	Lee et al., 2025
AT5G17160	aspartic/glutamic acid-rich protein	0	5.82706	0.201	0.007	0	18	Cell division	Lee et al., 2025
AT3G23890	ATTOPII	0	6.03641	0.295	0.01	0	18	Proximal Lateral Root Cap	Shahan et al., 2022
AT1G02730	ATCSLD5,cellulose synthase-like D5,SOS6,SALT OVERLY SENSITIVE 6	0	6.56971	0.195	0.005	0	18
AT1G18370	ATNACK1,ARABIDOPSIS NPK1-ACTIVATING KINESIN 1,NACK1,NPK1-ACTIVATING KINESIN 1	0	5.67991	0.113	0.003	0	18
AT5G60930	P-loop containing nucleoside triphosphate hydrolases superfamily protein	0	5.53551	0.198	0.006	0	18
AT1G50490	ubiquitin-conjugating enzyme 20	0	4.84869	0.139	0.006	0	18
AT4G11080	HMG (high mobility group) box protein	0	3.575	0.103	0.011	0	18
AT2G47500	P-loop nucleoside triphosphate hydrolases superfamily protein with CH (Calponin Homology) domain-containing protein	0	2.90381	0.188	0.029	0	18
AT4G31840	AtENODL15	1.82e-281	3.43563	0.101	0.015	4.37e-277	18
AT4G02930	GTP binding Elongation factor Tu family protein	8.66e-251	2.16806	0.195	0.052	2.09e-246	18
AT1G57820	ORTH2,ORTHRUS 2	1.47e-243	2.54216	0.103	0.017	3.55e-239	18
AT5G27120	NOP56-like pre RNA processing ribonucleoprotein	2.34e-227	2.42211	0.139	0.031	5.64e-223	18
AT2G37080	ROP interactive partner 3	1.21e-110	1.73695	0.126	0.041	2.91e-106	18
AT5G49160	DDM2,DECREASED DNA METHYLATION 2,DMT01,DNA METHYLTRANSFERASE 01,DMT1,DNA METHYLTRANSFERASE 1,MET2,METHYLTRANSFERASE 2,METI,METHYLTRANSFERASE I	1.45e-103	1.30987	0.102	0.03	3.5e-99	18
AT3G07770	AtHsp90-6,HEAT SHOCK PROTEIN 90-6,AtHsp90.6,HEAT SHOCK PROTEIN 90.6	3.69e-57	1.12317	0.116	0.049	8.89e-53	18
AT2G07696	Ribosomal protein S7p/S5e family protein	6.77e-37	0.788868	0.148	0.082	1.63e-32	18
AT2G21660	ATGRP7,GLYCINE RICH PROTEIN 7,CCR2,cold,circadian rhythm,and rna binding 2,GR-RBP7,GLYCINE-RICH RNA-BINDING PROTEIN 7	4.59e-22	0.699802	0.115	0.069	1.11e-17	18
AT4G24830	arginosuccinate synthase family	2.5e-17	0.390865	0.156	0.105	6.03e-13	18
AT1G58370	glycosyl hydrolase family 10 protein / carbohydrate-binding domain-containing protein	0	6.93333	0.124	0.001	0	19	Protoxylem	Shahan et al., 2022
AT5G17420	ATCESA7,CESA7,CELLULOSE SYNTHASE CATALYTIC SUBUNIT 7,MUR10,MURUS 10	0	6.14624	0.101	0.003	0	19	Protoxylem	Shahan et al., 2022
AT5G44030	IRX5,IRREGULAR XYLEM 5,NWS2	0	6.06012	0.15	0.003	0	19	Protoxylem	Shahan et al., 2022
AT5G17420	ATCESA7,CESA7,CELLULOSE SYNTHASE CATALYTIC SUBUNIT 7,MUR10,MURUS 10	0	6.14624	0.101	0.003	0	19	Vascular	Lee et al., 2025
AT2G28760	UDP-XYL synthase 6	0	7.52576	0.168	0.001	0	19	Xylem	Lee et al., 2025
AT5G17420	ATCESA7,CESA7,CELLULOSE SYNTHASE CATALYTIC SUBUNIT 7,MUR10,MURUS 10	0	6.14624	0.101	0.003	0	19	Xylem	Lee et al., 2025
AT1G20850	xylem cysteine peptidase 2	0	6.02225	0.298	0.008	0	19	Xylem	Lee et al., 2025
AT2G47500	P-loop nucleoside triphosphate hydrolases superfamily protein with CH (Calponin Homology) domain-containing protein	2.37e-91	1.63466	0.1	0.031	5.71e-87	19
AT1G66270	Glycosyl hydrolase superfamily protein	0	7.23555	0.197	0.001	0	20
AT2G01008	maternal effect embryo arrest protein	1.13e-293	2.09385	0.241	0.061	2.72e-289	20
AT2G16586	transmembrane protein	2.88e-188	1.84915	0.16	0.041	6.93e-184	20
ATCG01130	Ycf1 protein	2.03e-186	2.19886	0.141	0.034	4.9e-182	20
ATCG00790	ribosomal protein L16	2.52e-143	2.09443	0.121	0.031	6.08e-139	20
AT3G16460	Mannose-binding lectin superfamily protein	1.32e-79	1.45019	0.129	0.047	3.18e-75	20
AT5G53460	NADH-dependent glutamate synthase 1	7.17e-77	1.25431	0.165	0.069	1.73e-72	20
AT2G21660	ATGRP7,GLYCINE RICH PROTEIN 7,CCR2,cold,circadian rhythm,and rna binding 2,GR-RBP7,GLYCINE-RICH RNA-BINDING PROTEIN 7	1.82e-51	1.06015	0.146	0.068	4.37e-47	20
AT3G09260	Glycosyl hydrolase superfamily protein	1e-15	0.358468	0.219	0.157	2.41e-11	20
AT1G24880	AtLpxC2	2.51e-05	0.321459	0.12	0.095	0.605565	20
AT5G59090	ATSBT4.12,subtilase 4.12	0	6.89028	0.446	0.009	0	21	Phloem Pole Pericycle	Shahan et al., 2022
AT2G19110	ATHMA4,ARABIDOPSIS HEAVY METAL ATPASE 4	0	3.96292	0.116	0.008	0	21
AT3G16340	ATPDR1,PLEIOTROPIC DRUG RESISTANCE 1,AtABCG29,PDR1,pleiotropic drug resistance 1	6.76e-165	2.36177	0.1	0.018	1.63e-160	21
AT5G40450	A-kinase anchor-like protein	1.4e-59	0.893843	0.249	0.129	3.36e-55	21
AT3G26510	Octicosapeptide/Phox/Bem1p family protein	5.5e-54	1.36231	0.111	0.043	1.32e-49	21
AT3G09260	Glycosyl hydrolase superfamily protein	5.13e-09	0.291695	0.206	0.157	0.000123624	21
AT3G14840	LIK1,LysM RLK1-interacting kinase 1	1.32e-157	2.42031	0.105	0.02	3.18e-153	22	Elongation_Cortex	Shahan et al., 2022
AT5G56870	beta-galactosidase 4	6.15e-134	2.21626	0.117	0.027	1.48e-129	22	Maturation_Cortex	Shahan et al., 2022
AT2G23170	Auxin-responsive GH3 family protein	0	6.62189	0.413	0.013	0	22
AT1G20620	ATCAT3,SEN2,SENESCENCE 2	1.59e-105	1.48268	0.199	0.073	3.83e-101	22
AT2G43150	Proline-rich extensin-like family protein	1.39e-260	2.66092	0.143	0.022	3.34e-256	23	Bundle Sheath	Procko et al., 2022
AT5G35660	Glycine-rich protein family	0	5.75459	0.111	0.002	0	23
AT4G28520	CRC,CRUCIFERIN C	0	5.68574	0.105	0.002	0	23
AT5G44120	ATCRA1,CRUCIFERINA,CRU1	0	5.38254	0.211	0.006	0	23
AT1G07590	Tetratricopeptide repeat (TPR)-like superfamily protein	0	2.57089	0.262	0.045	0	23
AT3G21720	isocitrate lyase	1.03e-93	1.94906	0.118	0.033	2.49e-89	23
AT4G23670	Polyketide cyclase/dehydrase and lipid transport superfamily protein	2.68e-39	0.986582	0.147	0.069	6.46e-35	23
AT5G53460	NADH-dependent glutamate synthase 1	1.34e-12	0.775696	0.112	0.07	3.22e-08	23
AT5G57350	AHA3,H(+)-ATPase 3,ATAHA3,ARABIDOPSIS THALIANA ARABIDOPSIS H(+)-ATPASE	0	6.52068	0.26	0.006	0	24	Companion cell	Kim et al., 2021 (known before Kim, used by Kim)
AT1G22710	ATSUC2,ARABIDOPSIS THALIANA SUCROSE-PROTON SYMPORTER 2,SUT1,SUCROSE TRANSPORTER 1	0	6.14724	0.296	0.012	0	24	Companion cell	Ranjan et al., 2011; Stadler et al., 1996; Truernit & Sauer, 1995
AT5G57350	AHA3,H(+)-ATPase 3,ATAHA3,ARABIDOPSIS THALIANA ARABIDOPSIS H(+)-ATPASE	0	6.52068	0.26	0.006	0	24	Metaphloem & Companion Cell	Shahan et al., 2022
AT5G57350	AHA3,H(+)-ATPase 3,ATAHA3,ARABIDOPSIS THALIANA ARABIDOPSIS H(+)-ATPASE	0	6.52068	0.26	0.006	0	24	Phloem	Lee et al., 2025
AT1G67870	glycine-rich protein	0	6.5821	0.2	0.004	0	24	Vascular	Illouz-Eliaz et al., 2025
AT5G49660	CEPR1,C-terminally encoded peptide receptor 1	0	5.18473	0.118	0.004	0	24
AT1G77380	ATAAP3	0	3.96547	0.205	0.02	0	24
AT5G22090	FAF-like protein (DUF3049)	0	3.63113	0.261	0.046	0	24
AT4G00150	ATHAM3,ARABIDOPSIS THALIANA HAIRY MERISTEM 3,LOM3,LOST MERISTEMS 3,SCL6-IV	4.16e-32	1.04261	0.13	0.063	1e-27	24
AT1G07590	Tetratricopeptide repeat (TPR)-like superfamily protein	5.09e-227	2.38736	0.216	0.046	1.23e-222	25
AT3G01420	Peroxidase superfamily protein	1.73e-115	2.61572	0.112	0.024	4.17e-111	25
AT5G56870	beta-galactosidase 4	1.91e-85	2.11997	0.108	0.027	4.6e-81	25
AT5G53460	NADH-dependent glutamate synthase 1	2.28e-50	1.2339	0.165	0.07	5.5e-46	25
AT1G62380	ATACO2	6.12e-47	1.50612	0.104	0.036	1.48e-42	25
AT1G20620	ATCAT3,SEN2,SENESCENCE 2	7.35e-46	1.20981	0.167	0.074	1.77e-41	25
AT2G38530	LP2,cdf3,cell growth defect factor-3	1.7e-39	1.07808	0.158	0.073	4.09e-35	25
AT3G09260	Glycosyl hydrolase superfamily protein	1.71e-27	0.656082	0.257	0.157	4.11e-23	25
AT5G40450	A-kinase anchor-like protein	7.87e-22	0.610182	0.211	0.13	1.9e-17	25
AT2G05380	glycine-rich protein 3 short isoform	1.09e-18	1.04098	0.1	0.051	2.62e-14	25
AT4G23670	Polyketide cyclase/dehydrase and lipid transport superfamily protein	5.42e-16	0.83343	0.121	0.07	1.31e-11	25
AT5G15230	GAST1 protein homolog 4	1.85e-07	0.525255	0.104	0.07	0.00445431	25
AT5G23940	DCR,DEFECTIVE IN CUTICULAR RIDGES,EMB3009,EMBRYO DEFECTIVE 3009	0	7.69741	0.378	0.003	0	26
AT3G08770	lipid transfer protein 6	0	6.12118	0.104	0.003	0	26
AT2G21660	ATGRP7,GLYCINE RICH PROTEIN 7,CCR2,cold,circadian rhythm,and rna binding 2,GR-RBP7,GLYCINE-RICH RNA-BINDING PROTEIN 7	2.55e-92	1.57795	0.198	0.068	6.14e-88	26
ATCG011301	Ycf1 protein	1.82e-65	2.00113	0.113	0.035	4.37e-61	26
AT2G01008	maternal effect embryo arrest protein	9.48e-61	1.30963	0.164	0.063	2.28e-56	26
ATCG007901	ribosomal protein L16	1.45e-60	1.95663	0.104	0.032	3.49e-56	26
AT3G21720	isocitrate lyase	2.51e-60	1.65711	0.107	0.033	6.05e-56	26
AT2G36400	AtGRF3,growth-regulating factor 3	1.14e-55	1.62701	0.117	0.039	2.74e-51	26
AT3G16400	ATMLP-470,MYROSINASE-BINDING PROTEIN-LIKE PROTEIN-470,ATNSP1,NITRILE SPECIFIER PROTEIN 1	1.14e-54	1.52818	0.13	0.047	2.75e-50	26
AT2G38530	LP2,cdf3,cell growth defect factor-3	1.47e-51	1.28012	0.171	0.073	3.54e-47	26
AT2G16586	transmembrane protein	5.05e-43	1.22804	0.112	0.042	1.22e-38	26
AT4G02930	GTP binding Elongation factor Tu family protein	7.45e-35	1.30244	0.123	0.054	1.79e-30	26
AT3G09260	Glycosyl hydrolase superfamily protein	5.81e-23	0.597584	0.249	0.157	1.4e-18	26
AT2G26250	FDH,FIDDLEHEAD	2.49e-19	0.943972	0.118	0.064	5.99e-15	26
AT1G24880	AtLpxC2	1.32e-06	0.448992	0.13	0.095	0.0318376	26
AT2G07696	Ribosomal protein S7p/S5e family protein	1.06e-05	0.424743	0.113	0.082	0.254953	26
AT1G23720	Proline-rich extensin-like family protein	0	7.87537	0.155	0.002	0	27
AT3G28550	Proline-rich extensin-like family protein	0	4.33512	0.141	0.008	0	27
AT3G54580	Proline-rich extensin-like family protein	1.25e-292	3.58531	0.112	0.01	3.01e-288	27
AT1G21310	ATEXT3,extensin 3,RSH,ROOT-SHOOT-HYPOCOTYL DEFECTIVE	8.87e-233	3.31526	0.111	0.013	2.14e-228	27
AT5G53460	NADH-dependent glutamate synthase 1	1.1e-205	2.2893	0.27	0.069	2.66e-201	27
AT1G76930	ATEXT1,EXTENSIN 1,ATEXT4,extensin 4,EXT1,extensin 1,ORG5,OBP3-RESPONSIVE GENE 5	6.1e-202	3.25768	0.119	0.016	1.47e-197	27
AT3G21720	isocitrate lyase	4.52e-127	2.10206	0.146	0.033	1.09e-122	27
ATCG007902	ribosomal protein L16	1.2e-123	2.26321	0.141	0.031	2.89e-119	27
AT1G07590	Tetratricopeptide repeat (TPR)-like superfamily protein	6.96e-120	1.9016	0.176	0.046	1.68e-115	27
AT2G43150	Proline-rich extensin-like family protein	1.46e-114	2.42632	0.112	0.023	3.51e-110	27
AT1G66200	ATGSR2,glutamine synthase clone F11,GLN1	7.2e-100	2.31377	0.103	0.021	1.73e-95	27
ATCG011302	Ycf1 protein	1.9e-86	2.02759	0.129	0.035	4.59e-82	27
AT2G01008	maternal effect embryo arrest protein	1.8e-77	1.78006	0.182	0.063	4.33e-73	27
AT4G30190	AHA2,H(+)-ATPase 2,PMA2,PLASMA MEMBRANE PROTON ATPASE 2	2.57e-70	1.82732	0.119	0.034	6.2e-66	27
AT2G16586	transmembrane protein	4.8e-58	1.70171	0.126	0.042	1.16e-53	27
AT2G38530	LP2,cdf3,cell growth defect factor-3	4.51e-56	1.21376	0.18	0.073	1.09e-51	27
AT5G15230	GAST1 protein homolog 4	6.86e-06	0.303722	0.101	0.07	0.16519	27
AT1G67090	ribulose bisphosphate carboxylase small chain 1A	3.28e-41	1.6503	0.107	0.037	7.9e-37	28	differentiating mesophyll-mature mesophyll	Sawchuk et al., 2008
AT5G26000	AtTGG1,BGLU38,BETA GLUCOSIDASE 38	0	6.68799	0.125	0.002	0	28	Guard cell	Barth and Jander, 2006
AT1G04800	glycine-rich protein	0	9.08063	0.486	0.003	0	28	Guard cells	Tenerio Berrío et al., 2025
AT1G04800	glycine-rich protein	0	9.08063	0.486	0.003	0	28	Guard cells	Lee et al., 2025
AT1G33811	GDSL-like Lipase/Acylhydrolase superfamily protein	8.7e-279	4.48108	0.151	0.018	2.1e-274	28
AT1G29930	AB140,CAB140,CHLOROPHYLL A/B PROTEIN 140,LHCB1.3,LIGHT-HARVESTING CHLOROPHYLL A/B-PROTEIN 1.3	8.58e-48	1.62393	0.114	0.037	2.07e-43	28
AT5G15230	GAST1 protein homolog 4	9.96e-08	0.494216	0.109	0.07	0.002399	28
AT2G38530	LP2,cdf3,cell growth defect factor-3	4.22e-06	0.489504	0.107	0.073	0.101751	28
AT5G20970	HSP20-like chaperones superfamily protein	0	8.33652	0.116	0.001	0	29	Vascular	Lee et al., 2025
AT5G04890	HSP20-like chaperones superfamily protein	0	6.74674	0.152	0.002	0	29	Vascular	Lee et al., 2025
AT3G20570	AtENODL9	0	7.87693	0.293	0.003	0	29
AT1G29520	AWPM-19-like family protein	0	6.80107	0.258	0.003	0	29
AT1G02950	ATGSTF4,glutathione S-transferase F4,GST31,GLUTATHIONE S-TRANSFERASE 31	0	5.56051	0.128	0.003	0	29
AT5G18970	AWPM-19-like family protein	0	5.49092	0.176	0.005	0	29
AT5G59090	ATSBT4.12,subtilase 4.12	1.55e-291	3.19838	0.144	0.015	3.72e-287	29
AT2G31900	ATMYO5,MYOSIN 5,ATXIF,MYOSIN XI F	1.41e-191	3.10173	0.108	0.012	3.4e-187	29
AT2G47500	P-loop nucleoside triphosphate hydrolases superfamily protein with CH (Calponin Homology) domain-containing protein	3.99e-172	2.67536	0.17	0.031	9.61e-168	29
AT3G04030	Homeodomain-like superfamily protein	5.61e-77	2.28854	0.121	0.03	1.35e-72	29
AT4G37650	SGR7,SHOOT GRAVITROPISM 7	6e-41	1.18187	0.111	0.037	1.44e-36	29
AT4G00150	ATHAM3,ARABIDOPSIS THALIANA HAIRY MERISTEM 3,LOM3,LOST MERISTEMS 3,SCL6-IV	4.49e-21	1.06706	0.128	0.063	1.08e-16	29
AT2G07696	Ribosomal protein S7p/S5e family protein	0.00839145	0.326691	0.104	0.083	1	29
AT3G49530	ANAC062,NAC domain containing protein 62,NTL6,NTM1 (NAC WITH TRANSMEMBRANE MOTIF 1)-LIKE 6	1.24e-10	0.934819	0.112	0.059	3e-06	30	Cortex	Lee et al., 2025
AT2G33210	heat shock protein 60-2	2.38e-49	2.81871	0.113	0.029	5.74e-45	30	Meristem_Xylem Pole Pericycle	Shahan et al., 2022
AT3G12730	Homeodomain-like superfamily protein	0	8.29515	0.46	0.006	0	30	Metaphloem & Companion Cell	Shahan et al., 2022
AT3G04720	AtPR4,HEL,HEVEIN-LIKE,PR-4	0	5.33698	0.404	0.006	0	30
AT1G02330	integrator complex subunit-like protein	3.11e-96	3.233	0.129	0.022	7.48e-92	30
AT3G52150	RNA-binding (RRM/RBD/RNP motifs) family protein	5.6e-70	1.55891	0.356	0.146	1.35e-65	30
AT1G77510	ATPDI6,PROTEIN DISULFIDE ISOMERASE 6,ATPDIL1-2,PDI-like 1-2,PDI6,PROTEIN DISULFIDE ISOMERASE 6	5.06e-44	1.44928	0.19	0.068	1.22e-39	30
AT4G24830	arginosuccinate synthase family	1.18e-42	1.41088	0.248	0.105	2.85e-38	30
AT4G37580	COP3,CONSTITUTIVE PHOTOMORPHOGENIC 3,UNS2,UNUSUAL SUGAR RESPONSE 2	2.88e-37	1.75554	0.127	0.041	6.94e-33	30
AT2G18010	SAUR10,SMALL AUXIN UPREGULATED RNA 10	4.15e-33	1.80415	0.107	0.033	1e-28	30
AT3G06350	EMB3004,EMBRYO DEFECTIVE 3004	9.76e-32	1.53685	0.164	0.065	2.35e-27	30
AT3G07770	AtHsp90-6,HEAT SHOCK PROTEIN 90-6,AtHsp90.6,HEAT SHOCK PROTEIN 90.6	7.52e-27	1.47133	0.131	0.05	1.81e-22	30
AT4G00150	ATHAM3,ARABIDOPSIS THALIANA HAIRY MERISTEM 3,LOM3,LOST MERISTEMS 3,SCL6-IV	4.12e-26	1.26841	0.152	0.063	9.93e-22	30
AT5G67100	DNA-directed DNA polymerase	1.5e-25	1.30931	0.114	0.042	3.61e-21	30
AT4G23060	IQ-domain 22	1.9e-23	1.87616	0.101	0.037	4.58e-19	30
AT4G20980	Eukaryotic translation initiation factor 3 subunit 7 (eIF-3)	3.02e-23	1.18223	0.166	0.076	7.26e-19	30
AT1G06550	ATP-dependent caseinolytic (Clp) protease/crotonase family protein	1.03e-22	1.22494	0.177	0.084	2.48e-18	30
AT2G38670	phosphorylethanolamine cytidylyltransferase 1	2.03e-22	1.22884	0.134	0.056	4.88e-18	30
AT2G36400	AtGRF3,growth-regulating factor 3	5.9e-22	1.50054	0.105	0.04	1.42e-17	30
AT1G48420	ACD1,1-AMINOCYCLOPROPANE-1-CARBOXYLIC ACID DEAMINASE 1,ATACD1,A. THALIANA 1-AMINOCYCLOPROPANE-1-CARBOXYLIC ACID DEAMINASE 1,AtDCD,DCD,D-cysteine desulfhydrase	7.34e-22	1.26186	0.139	0.06	1.77e-17	30
AT4G39690	MICOS complex subunit	2.99e-21	1.20828	0.152	0.069	7.19e-17	30
AT4G02930	GTP binding Elongation factor Tu family protein	8.73e-20	1.27681	0.125	0.054	2.1e-15	30
AT5G65490	suppressor-like protein	1.48e-19	1.35395	0.106	0.043	3.57e-15	30
AT1G25440	B-box type zinc finger protein with CCT domain-containing protein	7.96e-19	1.08292	0.142	0.066	1.92e-14	30
AT4G17230	SCARECROW-like 13	2.05e-18	1.12689	0.149	0.071	4.95e-14	30
AT2G30700	GPI-anchored protein	4.47e-18	1.21075	0.112	0.048	1.08e-13	30
AT5G56860	GATA21,GATA TRANSCRIPTION FACTOR 21	1.98e-16	0.914745	0.152	0.076	4.77e-12	30
AT5G26710	Glutamyl/glutaminyl-tRNA synthetase, class Ic	2.64e-13	1.12782	0.124	0.063	6.36e-09	30
AT4G23890	CRR31,CHLORORESPIRATORY REDUCTION 31	7.32e-11	0.934547	0.114	0.061	1.76e-06	30
AT2G07696	Ribosomal protein S7p/S5e family protein	4.07e-09	0.769795	0.138	0.082	9.81e-05	30
AT5G06390	FASCICLIN-like arabinogalactan protein 17 precursor	2.29e-07	0.771193	0.112	0.068	0.00552002	30
AT1G64500	Glutaredoxin family protein	2.05e-06	0.57425	0.123	0.078	0.0494105	30
AT3G27690	LHCB2.4,LHCB2,LIGHT-HARVESTING CHLOROPHYLL B-BINDING 2	3.32e-06	0.400003	0.123	0.078	0.0800721	30
AT5G65010	asparagine synthetase 2	0.00286789	0.296998	0.103	0.075	1	30
AT5G60530	late embryogenesis abundant protein-related / LEA protein-like protein	0	7.03083	0.249	0.003	0	31
AT1G52070	Mannose-binding lectin superfamily protein	0	6.76049	0.225	0.003	0	31
AT5G54370	Late embryogenesis abundant (LEA) protein-like protein	0	5.87509	0.249	0.006	0	31
AT3G52150	RNA-binding (RRM/RBD/RNP motifs) family protein	5.01e-29	1.40479	0.292	0.147	1.21e-24	31
AT4G24830	arginosuccinate synthase family	1.4e-22	1.43485	0.216	0.105	3.37e-18	31
AT1G77510	ATPDI6,PROTEIN DISULFIDE ISOMERASE 6,ATPDIL1-2,PDI-like 1-2,PDI6,PROTEIN DISULFIDE ISOMERASE 6	1.51e-11	1.06197	0.133	0.068	3.63e-07	31
AT3G07770	AtHsp90-6,HEAT SHOCK PROTEIN 90-6,AtHsp90.6,HEAT SHOCK PROTEIN 90.6	3.07e-10	1.03298	0.104	0.05	7.39e-06	31
AT1G06550	ATP-dependent caseinolytic (Clp) protease/crotonase family protein	1.03e-07	0.788366	0.141	0.084	0.00247974	31
AT4G00150	ATHAM3,ARABIDOPSIS THALIANA HAIRY MERISTEM 3,LOM3,LOST MERISTEMS 3,SCL6-IV	1.92e-07	0.896449	0.113	0.064	0.00462841	31
AT4G20980	Eukaryotic translation initiation factor 3 subunit 7 (eIF-3)	6.85e-06	0.845116	0.121	0.076	0.165094	31
AT3G06350	EMB3004,EMBRYO DEFECTIVE 3004	3.37e-05	0.700776	0.105	0.066	0.810957	31
AT4G39690	MICOS complex subunit	0.000369837	0.503805	0.105	0.07	1	31
AT3G27690	LHCB2.4,LHCB2,LIGHT-HARVESTING CHLOROPHYLL B-BINDING 2	0.00052606	0.264452	0.116	0.078	1	31
AT5G35770	Transducin/WD40 repeat-like superfamily protein	0	5.90148	0.161	0.003	0	32	Meristem_Xylem Pole Pericycle	Shahan et al., 2022
AT3G63350	winged-helix DNA-binding transcription factor family protein	0	5.80226	0.361	0.007	0	32
AT2G21660	ATGRP7,GLYCINE RICH PROTEIN 7,CCR2,cold,circadian rhythm,and rna binding 2,GR-RBP7,GLYCINE-RICH RNA-BINDING PROTEIN 7	5.26e-12	1.19797	0.156	0.069	1.27e-07	32
AT1G68130	AtIDD14,indeterminate(ID)-domain 14,IDD14alpha,IDD14beta	1.28e-08	1.29737	0.11	0.049	0.000308563	32
AT1G64500	Glutaredoxin family protein	1.68e-05	0.954472	0.134	0.078	0.404565	32
AT2G07696	Ribosomal protein S7p/S5e family protein	2.02e-05	0.985289	0.139	0.083	0.485929	32
AT4G24830	arginosuccinate synthase family	5.59e-05	0.748871	0.166	0.106	1	32
AT5G26710	Glutamyl/glutaminyl-tRNA synthetase, class Ic	0.00188706	0.888261	0.1	0.063	1	32
AT2G02450	ANAC034,Arabidopsis NAC domain containing protein 34,ANAC035,NAC domain containing protein 35,AtLOV1,NAC035,NAC domain containing protein 35	3.94e-30	2.8075	0.112	0.015	9.5e-26	33	Abaxial epidermal	Lopez-Anido et al., 2021
AT5G47910	ATRBOHD	1.52e-23	2.32162	0.151	0.031	3.67e-19	33	Cortex	Lee et al., 2025
AT1G12430	AtKINUa,Arabidopsis thaliana KINESIN Ungrouped clade,gene A,PAK,phosphatidic acid kinase	4.23e-06	1.36142	0.107	0.042	0.101891	33	Cortex	Lee et al., 2025
AT3G16780	Ribosomal protein L19e family protein	3.29e-06	1.44159	0.102	0.039	0.0791813	33	Meristem_Atrichoblast	Shahan et al., 2022
AT3G13560	O-Glycosyl hydrolases family 17 protein	9.94e-15	1.96582	0.122	0.03	2.39e-10	33	Meristem_Phloem Pole Pericycle	Shahan et al., 2022
AT5G13930	ATCHS,CHS,CHALCONE SYNTHASE	0	3.18992	0.946	0.033	0	33
AT3G52150	RNA-binding (RRM/RBD/RNP motifs) family protein	7.25e-91	2.27782	0.639	0.147	1.75e-86	33
AT3G27690	LHCB2.4,LHCB2,LIGHT-HARVESTING CHLOROPHYLL B-BINDING 2	9.64e-62	2.23082	0.39	0.078	2.32e-57	33
AT4G23890	CRR31,CHLORORESPIRATORY REDUCTION 31	5.73e-51	2.36402	0.312	0.061	1.38e-46	33
AT4G23060	IQ-domain 22	9.03e-46	2.62005	0.224	0.037	2.18e-41	33
AT3G04870	PDE181,PIGMENT DEFECTIVE EMBRYO 181,SPC1,SPONTANEOUS CELL DEATH 1	1.53e-44	2.40359	0.254	0.047	3.67e-40	33
AT1G64500	Glutaredoxin family protein	3.92e-43	2.09847	0.337	0.078	9.44e-39	33
AT3G21560	BRT1,Bright Trichomes 1	6.46e-43	2.04072	0.259	0.049	1.56e-38	33
AT5G56860	GATA21,GATA TRANSCRIPTION FACTOR 21	5.76e-42	1.91247	0.332	0.076	1.39e-37	33
AT2G44640	TRIGALACTOSYLDIACYLGLYCEROL-like protein	8.18e-42	2.9192	0.176	0.026	1.97e-37	33
AT5G08640	ATFLS1,FLS,FLAVONOL SYNTHASE	1.08e-40	2.65743	0.146	0.019	2.61e-36	33
AT1G25440	B-box type zinc finger protein with CCT domain-containing protein	1.24e-40	2.16184	0.298	0.066	2.99e-36	33
AT4G03210	xyloglucan endotransglucosylase/hydrolase 9	5.02e-35	3.26538	0.141	0.02	1.21e-30	33
AT5G22090	FAF-like protein (DUF3049)	1.42e-33	2.2067	0.229	0.048	3.41e-29	33
AT2G23760	SAW2,SAWTOOTH 2	1.49e-33	2.99962	0.122	0.016	3.58e-29	33
AT1G53230	TEOSINTE BRANCHED 1, cycloidea and PCF transcription factor 3	3.54e-31	2.65957	0.166	0.029	8.51e-27	33
AT4G24830	arginosuccinate synthase family	5.12e-30	1.96105	0.346	0.106	1.23e-25	33
AT2G34430	LHCB1.4,LIGHT-HARVESTING CHLOROPHYLL-PROTEIN COMPLEX II SUBUNIT B1	6.63e-26	1.36581	0.312	0.094	1.6e-21	33
AT2G07696	Ribosomal protein S7p/S5e family protein	1.93e-25	1.80884	0.283	0.083	4.66e-21	33
AT3G18010	WUSCHEL related homeobox 1	8.1e-25	2.43862	0.141	0.026	1.95e-20	33
AT4G20980	Eukaryotic translation initiation factor 3 subunit 7 (eIF-3)	7.53e-24	1.78111	0.263	0.076	1.81e-19	33
AT5G45800	Leucine-rich repeat protein kinase family protein	1.01e-23	2.16454	0.18	0.041	2.44e-19	33
AT1G14440	AtHB31,homeobox protein 31,FTM2,FLORAL TRANSITION AT THE MERISTEM2,ZHD4,ZINC FINGER HOMEODOMAIN 4	1.04e-23	2.4131	0.141	0.027	2.51e-19	33
AT5G65010	asparagine synthetase 2	9.51e-23	1.44717	0.259	0.075	2.29e-18	33
AT1G06550	ATP-dependent caseinolytic (Clp) protease/crotonase family protein	6.43e-21	1.85453	0.263	0.084	1.55e-16	33
AT2G38670	phosphorylethanolamine cytidylyltransferase 1	4.11e-20	1.98137	0.205	0.057	9.9e-16	33
AT1G06570	HPD,4-hydroxyphenylpyruvate dioxygenase,HPPD,4-hydroxyphenylpyruvate dioxygenase	5.97e-20	2.06604	0.161	0.038	1.44e-15	33
AT1G48420	ACD1,1-AMINOCYCLOPROPANE-1-CARBOXYLIC ACID DEAMINASE 1,ATACD1,A. THALIANA 1-AMINOCYCLOPROPANE-1-CARBOXYLIC ACID DEAMINASE 1,AtDCD,DCD,D-cysteine desulfhydrase	3.14e-19	1.82779	0.21	0.06	7.56e-15	33
AT3G06350	EMB3004,EMBRYO DEFECTIVE 3004	4.49e-18	1.87627	0.215	0.066	1.08e-13	33
AT2G36400	AtGRF3,growth-regulating factor 3	4.31e-17	1.91791	0.156	0.04	1.04e-12	33
AT5G15850	ATCOL1,BBX2,B-box domain protein 2	8.56e-17	2.47057	0.102	0.02	2.06e-12	33
AT3G07770	AtHsp90-6,HEAT SHOCK PROTEIN 90-6,AtHsp90.6,HEAT SHOCK PROTEIN 90.6	3.61e-16	1.75008	0.176	0.05	8.71e-12	33
AT3G04600	Nucleotidylyl transferase superfamily protein	4.6e-15	1.98539	0.151	0.042	1.11e-10	33
AT2G12462	sterile alpha motif (SAM) domain protein	7.36e-15	1.76031	0.117	0.028	1.77e-10	33
AT4G00150	ATHAM3,ARABIDOPSIS THALIANA HAIRY MERISTEM 3,LOM3,LOST MERISTEMS 3,SCL6-IV	8.77e-14	1.73333	0.19	0.064	2.11e-09	33
AT5G16030	mental retardation GTPase activating protein	1.8e-13	1.73019	0.161	0.049	4.35e-09	33
AT1G10910	Pentatricopeptide repeat (PPR) superfamily protein	3.05e-13	2.02396	0.122	0.032	7.33e-09	33
AT2G37080	ROP interactive partner 3	2.82e-12	1.83689	0.141	0.043	6.8e-08	33
AT2G25480	TPX2 (targeting protein for Xklp2) protein family	2.62e-11	1.83642	0.102	0.027	6.31e-07	33
AT1G50420	SCL-3,SCARECROW-LIKE 3	7.91e-11	1.71843	0.146	0.048	1.91e-06	33
AT4G39690	MICOS complex subunit	8.45e-11	1.55982	0.185	0.07	2.03e-06	33
AT5G39660	cycling DOF factor 2	9.81e-11	2.05312	0.122	0.037	2.36e-06	33
AT5G01240	like AUXIN RESISTANT 1	1.67e-10	1.81747	0.122	0.037	4.02e-06	33
AT1G77510	ATPDI6,PROTEIN DISULFIDE ISOMERASE 6,ATPDIL1-2,PDI-like 1-2,PDI6,PROTEIN DISULFIDE ISOMERASE 6	4.49e-10	1.13785	0.18	0.069	1.08e-05	33
AT4G17230	SCARECROW-like 13	4.7e-10	1.24542	0.185	0.072	1.13e-05	33
AT1G48630	RACK1B,receptor for activated C kinase 1B	1.15e-06	1.33627	0.112	0.043	0.0277385	33
AT5G65490	suppressor-like protein	4.38e-06	1.75535	0.107	0.043	0.105437	33
AT5G26710	Glutamyl/glutaminyl-tRNA synthetase, class Ic	1.51e-05	1.23905	0.137	0.063	0.363675	33
AT2G30700	GPI-anchored protein	1.6e-05	1.40358	0.112	0.048	0.386066	33
AT1G68130	AtIDD14,indeterminate(ID)-domain 14,IDD14alpha,IDD14beta	0.000132633	1.03488	0.107	0.049	1	33
AT3G49530	ANAC062,NAC domain containing protein 62,NTL6,NTM1 (NAC WITH TRANSMEMBRANE MOTIF 1)-LIKE 6	0.00142381	1.04709	0.112	0.06	1	33
AT4G37180	Homeodomain-like superfamily protein	2.82e-08	2.03573	0.102	0.03	0.000678365	34	Metaphloem & Companion Cell	Shahan et al., 2022
AT4G24670	tryptophan aminotransferase related 2	1.33e-14	2.39388	0.113	0.024	3.21e-10	34	Vasculature	Berkowitz et al., 2021
AT3G62020	germin-like protein 10	2.06e-16	2.63405	0.107	0.02	4.96e-12	34	Xylem	Lee et al., 2025
AT3G12730	Homeodomain-like superfamily protein	0	5.89017	1	0.008	0	34
AT3G52150	RNA-binding (RRM/RBD/RNP motifs) family protein	7.82e-50	2.29552	0.531	0.147	1.88e-45	34
AT4G10250	HSP20-like chaperones superfamily protein	1.01e-34	3.41985	0.119	0.013	2.44e-30	34
AT1G06550	ATP-dependent caseinolytic (Clp) protease/crotonase family protein	1.16e-26	2.00001	0.305	0.084	2.8e-22	34
AT1G02330	integrator complex subunit-like protein	3.36e-26	2.77683	0.141	0.023	8.1e-22	34
AT4G24830	arginosuccinate synthase family	2.83e-24	2.0024	0.333	0.106	6.81e-20	34
AT4G37580	COP3,CONSTITUTIVE PHOTOMORPHOGENIC 3,UNS2,UNUSUAL SUGAR RESPONSE 2	2.85e-24	2.23708	0.192	0.041	6.87e-20	34
AT2G31200	ATADF6	3.03e-23	2.54169	0.158	0.03	7.3e-19	34
AT1G77510	ATPDI6,PROTEIN DISULFIDE ISOMERASE 6,ATPDIL1-2,PDI-like 1-2,PDI6,PROTEIN DISULFIDE ISOMERASE 6	6.08e-23	2.10305	0.254	0.069	1.46e-18	34
AT3G07770	AtHsp90-6,HEAT SHOCK PROTEIN 90-6,AtHsp90.6,HEAT SHOCK PROTEIN 90.6	1.69e-22	2.41216	0.209	0.05	4.07e-18	34
AT1G12430	AtKINUa,Arabidopsis thaliana KINESIN Ungrouped clade,gene A,PAK,phosphatidic acid kinase	1.36e-21	2.31399	0.186	0.042	3.29e-17	34
AT1G48420	ACD1,1-AMINOCYCLOPROPANE-1-CARBOXYLIC ACID DEAMINASE 1,ATACD1,A. THALIANA 1-AMINOCYCLOPROPANE-1-CARBOXYLIC ACID DEAMINASE 1,AtDCD,DCD,D-cysteine desulfhydrase	2.65e-21	2.49001	0.226	0.06	6.39e-17	34
AT4G35850	Pentatricopeptide repeat (PPR) superfamily protein	8.65e-21	2.50559	0.147	0.029	2.08e-16	34
AT1G62700	VND5,VASCULAR RELATED NAC-DOMAIN PROTEIN 5	9.67e-21	2.9982	0.102	0.015	2.33e-16	34
AT2G36400	AtGRF3,growth-regulating factor 3	4.12e-20	2.30507	0.175	0.04	9.92e-16	34
AT5G10100	Haloacid dehalogenase-like hydrolase (HAD) superfamily protein	6.74e-20	2.89141	0.102	0.016	1.62e-15	34
AT1G66140	zinc finger protein 4	1.81e-19	2.37741	0.124	0.023	4.35e-15	34
AT3G04870	PDE181,PIGMENT DEFECTIVE EMBRYO 181,SPC1,SPONTANEOUS CELL DEATH 1	1.44e-17	2.23714	0.181	0.047	3.47e-13	34
AT4G02930	GTP binding Elongation factor Tu family protein	1.57e-17	2.23365	0.198	0.054	3.78e-13	34
AT3G49530	ANAC062,NAC domain containing protein 62,NTL6,NTM1 (NAC WITH TRANSMEMBRANE MOTIF 1)-LIKE 6	3.77e-17	1.87616	0.209	0.06	9.09e-13	34
AT4G00150	ATHAM3,ARABIDOPSIS THALIANA HAIRY MERISTEM 3,LOM3,LOST MERISTEMS 3,SCL6-IV	5.82e-16	2.06737	0.209	0.064	1.4e-11	34
AT2G38670	phosphorylethanolamine cytidylyltransferase 1	6.37e-15	1.87646	0.192	0.057	1.53e-10	34
AT2G37080	ROP interactive partner 3	2.21e-14	2.0867	0.158	0.043	5.31e-10	34
AT5G65490	suppressor-like protein	2.74e-14	2.2319	0.158	0.043	6.59e-10	34
AT2G18010	SAUR10,SMALL AUXIN UPREGULATED RNA 10	3.59e-14	2.29428	0.136	0.034	8.65e-10	34
AT3G13560	O-Glycosyl hydrolases family 17 protein	1.34e-13	2.12323	0.124	0.03	3.23e-09	34
AT5G22090	FAF-like protein (DUF3049)	9.81e-13	1.66505	0.164	0.049	2.36e-08	34
AT4G23890	CRR31,CHLORORESPIRATORY REDUCTION 31	1.64e-12	1.82915	0.186	0.061	3.96e-08	34
AT3G04600	Nucleotidylyl transferase superfamily protein	2.72e-12	1.9107	0.147	0.042	6.55e-08	34
AT4G18880	AT-HSFA4A,ARABIDOPSIS THALIANA HEAT SHOCK TRANSCRIPTION FACTOR A4A	8.96e-12	2.50906	0.102	0.024	2.16e-07	34
AT1G61870	pentatricopeptide repeat 336	1.09e-11	2.07874	0.102	0.024	2.61e-07	34
AT2G07696	Ribosomal protein S7p/S5e family protein	2.24e-11	1.60419	0.22	0.083	5.39e-07	34
AT3G51270	protein serine/threonine kinase	2.83e-11	2.20955	0.119	0.032	6.81e-07	34
AT2G30700	GPI-anchored protein	6.7e-11	1.83902	0.153	0.048	1.61e-06	34
AT3G06350	EMB3004,EMBRYO DEFECTIVE 3004	7.55e-11	1.61505	0.186	0.066	1.82e-06	34
AT3G54220	SGR1,SHOOT GRAVITROPISM 1	2.42e-10	2.07936	0.119	0.033	5.84e-06	34
AT1G50420	SCL-3,SCARECROW-LIKE 3	1.64e-09	1.44326	0.147	0.049	3.96e-05	34
AT5G56860	GATA21,GATA TRANSCRIPTION FACTOR 21	1.92e-09	1.29308	0.198	0.077	4.63e-05	34
AT1G06570	HPD,4-hydroxyphenylpyruvate dioxygenase,HPPD,4-hydroxyphenylpyruvate dioxygenase	2.11e-09	1.90855	0.124	0.038	5.08e-05	34
AT3G16310	mitotic phosphoprotein N' end (MPPN) family protein	2.19e-08	1.9407	0.102	0.03	0.000526454	34
AT5G26710	Glutamyl/glutaminyl-tRNA synthetase, class Ic	4.96e-08	1.4512	0.164	0.063	0.00119495	34
AT5G39660	cycling DOF factor 2	1.01e-07	1.59923	0.113	0.037	0.00243978	34
AT5G40580	20S proteasome beta subunit PBB2	1.39e-07	1.67298	0.119	0.041	0.00335257	34
AT4G23750	TMO3,TARGET OF MONOPTEROS 3	1.43e-07	1.615	0.102	0.032	0.00344589	34
AT4G20980	Eukaryotic translation initiation factor 3 subunit 7 (eIF-3)	1.47e-07	1.32951	0.181	0.076	0.00355039	34
AT4G36920	AtAP2,FL1,FLOWER 1,FLO2,FLORAL MUTANT 2	3.13e-07	1.56607	0.113	0.039	0.00753742	34
AT5G60960	Pentatricopeptide repeat (PPR) superfamily protein	4.59e-07	1.63419	0.102	0.033	0.0110645	34
AT3G21560	BRT1,Bright Trichomes 1	4.11e-06	1.17637	0.124	0.049	0.0989857	34
AT5G16030	mental retardation GTPase activating protein	0.000101055	1.1029	0.113	0.049	1	34
AT1G48630	RACK1B,receptor for activated C kinase 1B	0.000123641	1.23932	0.102	0.043	1	34
AT4G17230	SCARECROW-like 13	0.000370837	1.00059	0.141	0.072	1	34
AT1G68130	AtIDD14,indeterminate(ID)-domain 14,IDD14alpha,IDD14beta	0.00168695	0.686277	0.102	0.049	1	34
AT1G64500	Glutaredoxin family protein	0.00209061	0.670059	0.141	0.078	1	34
AT5G16070	TCP-1/cpn60 chaperonin family protein	0.00276337	0.957604	0.102	0.052	1	34
AT4G39690	MICOS complex subunit	0.00445222	0.948362	0.124	0.07	1	34
AT5G46730	glycine-rich protein	0	3.09386	0.976	0.044	0	35
AT1G68130	AtIDD14,indeterminate(ID)-domain 14,IDD14alpha,IDD14beta	1.48e-24	2.41228	0.22	0.049	3.55e-20	35
AT2G34430	LHCB1.4,LIGHT-HARVESTING CHLOROPHYLL-PROTEIN COMPLEX II SUBUNIT B1	3.36e-17	1.32442	0.287	0.094	8.1e-13	35
AT4G37650	SGR7,SHOOT GRAVITROPISM 7	4.77e-13	1.74118	0.146	0.038	1.15e-08	35
AT1G12270	stress-inducible protein	6.57e-12	2.3175	0.122	0.03	1.58e-07	35
AT3G16780	Ribosomal protein L19e family protein	1.96e-11	2.06475	0.14	0.039	4.72e-07	35
AT1G64500	Glutaredoxin family protein	2.58e-09	1.46473	0.201	0.078	6.22e-05	35
AT4G17230	SCARECROW-like 13	8.56e-09	2.00685	0.183	0.072	0.000206168	35
AT5G04190	phytochrome kinase substrate 4	1.24e-08	1.9882	0.11	0.032	0.000298134	35
AT5G06390	FASCICLIN-like arabinogalactan protein 17 precursor	1.56e-08	1.61659	0.177	0.068	0.000374656	35
AT3G50440	ATMES10,ARABIDOPSIS THALIANA METHYL ESTERASE 10	9.86e-08	1.98727	0.11	0.034	0.00237504	35
AT5G60850	OBF binding protein 4	3.45e-07	1.56486	0.14	0.052	0.00830796	35
AT2G07696	Ribosomal protein S7p/S5e family protein	6e-07	1.25922	0.189	0.083	0.0144605	35
AT1G29950	basic helix-loop-helix (bHLH) DNA-binding superfamily protein	1.72e-06	1.80431	0.11	0.039	0.0413968	35
AT1G21910	Integrase-type DNA-binding superfamily protein	9.88e-06	1.31019	0.11	0.041	0.237923	35
AT4G00150	ATHAM3,ARABIDOPSIS THALIANA HAIRY MERISTEM 3,LOM3,LOST MERISTEMS 3,SCL6-IV	1.04e-05	1.42987	0.146	0.064	0.249855	35
AT1G50420	SCL-3,SCARECROW-LIKE 3	1.44e-05	1.23056	0.122	0.049	0.346132	35
AT1G78700	BES1/BZR1 homolog 4	9.17e-05	1.38242	0.122	0.054	1	35
AT3G52150	RNA-binding (RRM/RBD/RNP motifs) family protein	0.000129084	0.580701	0.256	0.147	1	35
AT3G04870	PDE181,PIGMENT DEFECTIVE EMBRYO 181,SPC1,SPONTANEOUS CELL DEATH 1	0.000138471	1.2478	0.11	0.047	1	35
AT5G65010	asparagine synthetase 2	0.000164465	1.0823	0.152	0.075	1	35
AT5G56860	GATA21,GATA TRANSCRIPTION FACTOR 21	0.000169749	1.28005	0.152	0.077	1	35
AT3G27690	LHCB2.4,LHCB2,LIGHT-HARVESTING CHLOROPHYLL B-BINDING 2	0.000180891	0.815729	0.159	0.079	1	35
AT1G25440	B-box type zinc finger protein with CCT domain-containing protein	0.00043692	1.00267	0.134	0.066	1	35
AT4G02930	GTP binding Elongation factor Tu family protein	0.000473719	1.21602	0.116	0.054	1	35
AT1G48420	ACD1,1-AMINOCYCLOPROPANE-1-CARBOXYLIC ACID DEAMINASE 1,ATACD1,A. THALIANA 1-AMINOCYCLOPROPANE-1-CARBOXYLIC ACID DEAMINASE 1,AtDCD,DCD,D-cysteine desulfhydrase	0.000674001	1.57588	0.122	0.061	1	35
AT3G49530	ANAC062,NAC domain containing protein 62,NTL6,NTM1 (NAC WITH TRANSMEMBRANE MOTIF 1)-LIKE 6	0.000693602	1.12365	0.122	0.06	1	35
AT5G22090	FAF-like protein (DUF3049)	0.000925606	1.06856	0.104	0.049	1	35
AT5G16070	TCP-1/cpn60 chaperonin family protein	0.00272566	1.00052	0.104	0.052	1	35
AT4G20980	Eukaryotic translation initiation factor 3 subunit 7 (eIF-3)	0.00336717	1.37077	0.134	0.076	1	35
AT1G06550	ATP-dependent caseinolytic (Clp) protease/crotonase family protein	0.00399017	0.784083	0.146	0.084	1	35
AT4G39690	MICOS complex subunit	0.00722318	1.00952	0.122	0.07	1	35
AT5G67510	Translation protein SH3-like family protein	0.000164764	1.77193	0.105	0.03	1	36	Meristem_Atrichoblast	Shahan et al., 2022
AT5G51550	EXORDIUM like 3	2.24e-09	2.31785	0.145	0.029	5.4e-05	36	Quiescent Center	Shahan et al., 2022
AT3G24140	basic helix-loop-helix (bHLH) DNA-binding superfamily protein	2.49e-60	5.71694	0.145	0.005	6e-56	36	Stomatal lineage	Ohashi-Ito and Bergmann, 2006
AT1G04800	glycine-rich protein	0	6.82123	0.961	0.007	0	36
AT1G33811	GDSL-like Lipase/Acylhydrolase superfamily protein	5.79e-69	5.4203	0.289	0.019	1.39e-64	36
AT3G17070	Peroxidase family protein	1.54e-59	5.47587	0.145	0.006	3.71e-55	36
AT5G13930	ATCHS,CHS,CHALCONE SYNTHASE	1.52e-37	3.1245	0.303	0.035	3.65e-33	36
AT5G08640	ATFLS1,FLS,FLAVONOL SYNTHASE	3.71e-30	3.20474	0.197	0.019	8.94e-26	36
AT1G22400	UDP-Glycosyltransferase superfamily protein	1.8e-19	3.58983	0.105	0.009	4.33e-15	36
AT2G23760	SAW2,SAWTOOTH 2	3.48e-19	3.47358	0.145	0.016	8.37e-15	36
AT5G66700	ATHB53,ARABIDOPSIS THALIANA HOMEOBOX 53,HB-8,HOMEOBOX-8	1.81e-16	3.32811	0.118	0.013	4.37e-12	36
AT3G48720	HXXXD-type acyl-transferase family protein	2.05e-15	3.03866	0.118	0.013	4.95e-11	36
AT1G43800	SAD6,STEAROYL-ACYL CARRIER PROTEIN &#916	2.79e-15	3.21795	0.105	0.011	6.73e-11	36
AT5G02890	HXXXD-type acyl-transferase family protein	3.93e-14	2.82762	0.132	0.017	9.46e-10	36
AT2G02450	ANAC034,Arabidopsis NAC domain containing protein 34,ANAC035,NAC domain containing protein 35,AtLOV1,NAC035,NAC domain containing protein 35	1.6e-13	2.88384	0.118	0.015	3.85e-09	36
AT1G12430	AtKINUa,Arabidopsis thaliana KINESIN Ungrouped clade,gene A,PAK,phosphatidic acid kinase	2.7e-13	2.49782	0.211	0.042	6.51e-09	36
AT5G10100	Haloacid dehalogenase-like hydrolase (HAD) superfamily protein	8.53e-13	3.04648	0.118	0.016	2.05e-08	36
AT3G17609	HY5-homolog	1e-12	2.71069	0.145	0.023	2.42e-08	36
AT3G18010	WUSCHEL related homeobox 1	1.13e-12	2.379	0.158	0.026	2.72e-08	36
AT1G50420	SCL-3,SCARECROW-LIKE 3	1.54e-12	2.14794	0.224	0.049	3.72e-08	36
AT5G49330	ATMYB111,ARABIDOPSIS MYB DOMAIN PROTEIN 111,PFG3,PRODUCTION OF FLAVONOL GLYCOSIDES 3	1.81e-12	3.40031	0.105	0.013	4.35e-08	36
AT2G34430	LHCB1.4,LIGHT-HARVESTING CHLOROPHYLL-PROTEIN COMPLEX II SUBUNIT B1	2.21e-12	0.731672	0.342	0.094	5.33e-08	36
AT3G21560	BRT1,Bright Trichomes 1	2.5e-12	2.01762	0.224	0.049	6.02e-08	36
AT3G52150	RNA-binding (RRM/RBD/RNP motifs) family protein	9.66e-11	1.12156	0.421	0.147	2.33e-06	36
AT5G16030	mental retardation GTPase activating protein	1.79e-10	1.76294	0.211	0.049	4.32e-06	36
AT4G23890	CRR31,CHLORORESPIRATORY REDUCTION 31	2.44e-10	1.8239	0.237	0.061	5.88e-06	36
AT1G14440	AtHB31,homeobox protein 31,FTM2,FLORAL TRANSITION AT THE MERISTEM2,ZHD4,ZINC FINGER HOMEODOMAIN 4	3.24e-10	2.53698	0.145	0.027	7.81e-06	36
AT5G39660	cycling DOF factor 2	7.72e-10	2.13985	0.171	0.037	1.86e-05	36
AT3G62020	germin-like protein 10	1.42e-09	2.60749	0.118	0.02	3.43e-05	36
AT1G64500	Glutaredoxin family protein	2.39e-09	1.59649	0.263	0.078	5.75e-05	36
AT1G31230	AK-HSDH,ASPARTATE KINASE-HOMOSERINE DEHYDROGENASE	5.63e-09	2.65536	0.132	0.026	0.000135592	36
AT5G56860	GATA21,GATA TRANSCRIPTION FACTOR 21	2.89e-08	1.48182	0.25	0.077	0.000695015	36
AT1G06550	ATP-dependent caseinolytic (Clp) protease/crotonase family protein	1.29e-07	1.85142	0.25	0.084	0.00310941	36
AT5G26710	Glutamyl/glutaminyl-tRNA synthetase, class Ic	1.95e-07	1.78216	0.211	0.063	0.00470458	36
AT4G37180	Homeodomain-like superfamily protein	3.18e-07	2.06798	0.132	0.03	0.00766287	36
AT1G25440	B-box type zinc finger protein with CCT domain-containing protein	3.28e-07	1.92011	0.211	0.066	0.00788874	36
AT5G66770	GRAS family transcription factor	2.85e-06	2.0437	0.118	0.029	0.0687241	36
AT5G24590	ANAC091,Arabidopsis NAC domain containing protein 91	5.05e-06	1.78824	0.145	0.041	0.121625	36
AT4G37800	xyloglucan endotransglucosylase/hydrolase 7	5.22e-06	0.982841	0.171	0.053	0.12582	36
AT5G43010	regulatory particle triple-A ATPase 4A	5.44e-06	1.9584	0.118	0.03	0.131023	36
AT2G07696	Ribosomal protein S7p/S5e family protein	7.03e-06	1.652	0.224	0.083	0.169255	36
AT2G44640	TRIGALACTOSYLDIACYLGLYCEROL-like protein	1.37e-05	2.01793	0.105	0.026	0.330995	36
AT4G36870	SAW1,SAWTOOTH 1	1.84e-05	1.94587	0.118	0.032	0.442063	36
AT4G23750	TMO3,TARGET OF MONOPTEROS 3	2.1e-05	1.76249	0.118	0.032	0.506687	36
AT2G25480	TPX2 (targeting protein for Xklp2) protein family	2.56e-05	1.97548	0.105	0.027	0.61742	36
AT3G06350	EMB3004,EMBRYO DEFECTIVE 3004	3.49e-05	1.46048	0.184	0.066	0.839764	36
AT2G24050	MIF4G domain-containing protein / MA3 domain-containing protein	5.12e-05	1.88278	0.105	0.028	1	36
AT1G53230	TEOSINTE BRANCHED 1, cycloidea and PCF transcription factor 3	8.22e-05	2.11609	0.105	0.029	1	36
AT5G45800	Leucine-rich repeat protein kinase family protein	8.5e-05	1.56079	0.132	0.041	1	36
AT5G22090	FAF-like protein (DUF3049)	0.000101243	1.42278	0.145	0.049	1	36
AT3G04600	Nucleotidylyl transferase superfamily protein	0.000110346	1.58651	0.132	0.042	1	36
AT3G27690	LHCB2.4,LHCB2,LIGHT-HARVESTING CHLOROPHYLL B-BINDING 2	0.000115292	1.45831	0.197	0.079	1	36
AT3G04030	Homeodomain-like superfamily protein	0.000167027	1.99987	0.105	0.031	1	36
AT5G47910	ATRBOHD	0.000181184	1.7469	0.105	0.031	1	36
AT1G06570	HPD,4-hydroxyphenylpyruvate dioxygenase,HPPD,4-hydroxyphenylpyruvate dioxygenase	0.000239691	2.17187	0.118	0.038	1	36
AT1G48420	ACD1,1-AMINOCYCLOPROPANE-1-CARBOXYLIC ACID DEAMINASE 1,ATACD1,A. THALIANA 1-AMINOCYCLOPROPANE-1-CARBOXYLIC ACID DEAMINASE 1,AtDCD,DCD,D-cysteine desulfhydrase	0.000453522	1.28128	0.158	0.061	1	36
AT5G60960	Pentatricopeptide repeat (PPR) superfamily protein	0.000545826	1.62938	0.105	0.033	1	36
AT3G54220	SGR1,SHOOT GRAVITROPISM 1	0.000582509	1.55792	0.105	0.034	1	36
AT4G37580	COP3,CONSTITUTIVE PHOTOMORPHOGENIC 3,UNS2,UNUSUAL SUGAR RESPONSE 2	0.00068152	1.47764	0.118	0.041	1	36
AT4G00150	ATHAM3,ARABIDOPSIS THALIANA HAIRY MERISTEM 3,LOM3,LOST MERISTEMS 3,SCL6-IV	0.000773355	1.57672	0.158	0.064	1	36
AT2G30700	GPI-anchored protein	0.000802126	1.38557	0.132	0.048	1	36
AT4G24830	arginosuccinate synthase family	0.00151723	0.73192	0.224	0.106	1	36
AT4G32010	HSI2-L1,VAL2,VP1/ABI3-LIKE 2	0.00156674	1.46966	0.105	0.037	1	36
AT5G01240	like AUXIN RESISTANT 1	0.00185432	1.58247	0.105	0.038	1	36
AT1G29950	basic helix-loop-helix (bHLH) DNA-binding superfamily protein	0.00249124	1.61601	0.105	0.039	1	36
AT3G04870	PDE181,PIGMENT DEFECTIVE EMBRYO 181,SPC1,SPONTANEOUS CELL DEATH 1	0.00304484	1.48208	0.118	0.047	1	36
AT5G65010	asparagine synthetase 2	0.00658411	1.27364	0.158	0.075	1	36
AT2G37080	ROP interactive partner 3	0.00736884	1.33841	0.105	0.043	1	36
