# Supplementary material for: Transient cell states encode positional information to direct asymmetric growth
Source: bioRxiv. 2026 May 22:2026.05.21.726925. Preprint. [Version 1] doi: 10.64898/2026.05.21.726925 (PMC13228422; doi:10.64898/2026.05.21.726925)
Supplement: Supplement 7 — Supplementary Table 6. Cluster specific peaks and enriched motifs identified from the multi-modal spatial integrated dataset. [file media-7.xlsx]

## Sheet: Table_6
Supplementary Table 6. Cluster specific peaks and enriched motifs identified from the multi-modal spatial integrated dataset
peak_id	nearest_promoter	Desc	p_val	avg_log2FC	pct.1	pct.2	p_val_adj	cluster
Chr5-5963148-5964157	AT5G18000	VERDANDI	1.49e-178	0.718916	0.433	0.263	5.33e-174	0
Chr5-5974702-5976052	AT5G18060	SAUR-like auxin-responsive protein family	4.83e-174	0.757574	0.391	0.231	1.73e-169	0
Chr5-22226357-22227790	AT5G54700	Ankyrin repeat family protein	2.97e-173	0.603122	0.452	0.309	1.06e-168	0
Chr1-11134455-11136570	AT1G31173	p_MI0000975	2.71e-169	0.640769	0.421	0.28	9.69e-165	0
Chr2-2758987-2760369	AT2G06850	EXGT-A1,endoxyloglucan transferase A1,EXT,ENDOXYLOGLUCAN TRANSFERASE	5.02e-169	0.669389	0.39	0.252	1.79e-164	0
Chr5-15016213-15017860	AT5G37793	hypothetical protein	2.33e-157	0.488279	0.501	0.35	8.35e-153	0
Chr3-4616151-4617290	AT3G13970	APG12,AUTOPHAGY 12,ATG12B,AUTOPHAGY 12B	1.24e-152	0.573491	0.461	0.315	4.44e-148	0
Chr1-10303210-10303883	AT1G29435	hypothetical protein	3.35e-151	0.806412	0.32	0.181	1.2e-146	0
Chr1-19126731-19128562	AT1G51570	Calcium-dependent lipid-binding (CaLB domain) plant phosphoribosyltransferase family protein	5.79e-144	0.703441	0.339	0.218	2.07e-139	0
Chr5-1394117-1396528	AT5G04820	ATOFP13,ARABIDOPSIS THALIANA OVATE FAMILY PROTEIN 13	1.35e-143	0.483015	0.498	0.358	4.84e-139	0
Chr4-8744237-8745753	AT4G06325	novel_transcribed_region	8.71e-143	0.841028	0.285	0.165	3.11e-138	0
Chr2-12807454-12809607	AT2G30000	PHF5-like protein	4.05e-141	0.428616	0.525	0.383	1.45e-136	0
Chr3-4992838-4994725	AT3G14850	TRICHOME BIREFRINGENCE-LIKE 41	1.1e-139	0.531376	0.42	0.301	3.95e-135	0
Chr4-18120429-18121537	AT4G38810	Calcium-binding EF-hand family protein	1.36e-139	0.396265	0.566	0.432	4.87e-135	0
Chr4-9381448-9382879	AT4G16670	auxin canalization protein (DUF828)	8.19e-137	0.575367	0.402	0.269	2.93e-132	0
Chr3-980308-981183	AT3G03840	SAUR-like auxin-responsive protein family	1.7e-136	0.62964	0.406	0.257	6.07e-132	0
Chr1-10320402-10321447	AT1G29500	SAUR66,SMALL AUXIN UPREGULATED RNA 66	9.89e-136	0.667977	0.356	0.225	3.54e-131	0
Chr1-19673343-19675034	AT1G52827	ATCDT1	2.39e-126	0.555646	0.392	0.262	8.54e-122	0
Chr4-17187114-17188802	AT4G36370	hypothetical protein	2.47e-123	0.332921	0.571	0.461	8.82e-119	0
Chr1-10306248-10307263	AT1G29440	SAUR-like auxin-responsive protein family	1.81e-121	0.674004	0.322	0.204	6.47e-117	0
Chr5-5966485-5967209	AT5G18015	pre_trna	5.71e-121	0.691538	0.314	0.192	2.04e-116	0
Chr5-8654371-8655754	AT5G25100	Endomembrane protein 70 protein family	2.15e-119	0.43517	0.474	0.359	7.69e-115	0
Chr1-10305060-10305655	AT1G29430	SAUR62,SMALL AUXIN UPREGULATED RNA 62	1.15e-118	0.722991	0.29	0.179	4.11e-114	0
Chr3-1352145-1353416	AT3G04910	ATWNK1,ZIK4	1.74e-118	0.432351	0.447	0.338	6.22e-114	0
Chr4-8506054-8507303	AT4G14811	p_MI0005110	2e-118	0.639527	0.31	0.206	7.15e-114	0
Chr3-16787311-16788971	AT3G00800	novel_transcribed_region	2.88e-117	0.494689	0.397	0.296	1.03e-112	0
Chr2-9085776-9086409	AT2G21200	SAUR7,SMALL AUXIN UPREGULATED RNA 7	9.37e-117	0.713206	0.302	0.187	3.35e-112	0
Chr5-21158752-21159635	AT5G07865	long_noncoding_rna	3.97e-115	0.572062	0.337	0.239	1.42e-110	0
Chr1-9628215-9629200	AT1G27670	transmembrane protein	4.03e-115	0.544915	0.368	0.254	1.44e-110	0
Chr5-26471744-26473004	AT5G66260	SAUR11,SMALL AUXIN UPREGULATED RNA 11	7.19e-115	0.647961	0.297	0.201	2.57e-110	0
Chr4-18125439-18126113	AT4G38850	ATSAUR15,ARABIDOPSIS THALIANA SMALL AUXIN UPREGULATED 15,SAUR-AC1,ARABIDOPSIS COLUMBIA SAUR GENE 1,SAUR_AC1,SMALL AUXIN UP RNA 1 FROM ARABIDOPSIS THALIANA ECOTYPE COLUMBIA	6.43e-114	0.565654	0.375	0.25	2.3e-109	0
Chr3-11951122-11951745	AT3G30340	nodulin MtN21 /EamA-like transporter family protein	9.41e-114	0.617723	0.334	0.221	3.36e-109	0
Chr2-9084295-9085020	AT2G21200	SAUR7,SMALL AUXIN UPREGULATED RNA 7	1e-113	0.643149	0.324	0.211	3.58e-109	0
Chr5-3507533-3508837	AT5G11060	homeobox protein knotted-1-like 4	3.88e-113	0.481399	0.411	0.304	1.39e-108	0
Chr4-12994216-12995130	AT4G25420	2-oxoglutarate (2OG) and Fe(II)-dependent oxygenase superfamily protein	2.56e-112	0.560053	0.354	0.244	9.16e-108	0
Chr3-981809-983111	AT3G03845	pre_trna	1.42e-110	0.476081	0.426	0.304	5.08e-106	0
Chr5-5967780-5968525	AT5G18015	pre_trna	1.34e-108	0.590633	0.339	0.226	4.78e-104	0
Chr1-22078902-22079672	AT1G08283	long_noncoding_rna	1.92e-108	0.841736	0.212	0.124	6.86e-104	0
Chr2-7832406-7833193	AT2G07025	long_noncoding_rna	1.33e-105	0.636249	0.305	0.198	4.77e-101	0
Chr3-16189201-16189861	AT3G44620	protein-tyrosine phosphatase	2.24e-105	0.686251	0.257	0.165	8.02e-101	0
Chr4-6217004-6218482	AT4G09890	mediator of RNA polymerase II transcription subunit, putative (DUF3511)	7.31e-103	0.364243	0.495	0.385	2.62e-98	0
Chr1-1129277-1131111	AT1G04240	IAA3,indole-3-acetic acid inducible 3	4.52e-101	0.304388	0.53	0.414	1.62e-96	0
Chr3-6422250-6423535	AT3G18660	GUX1,glucuronic acid substitution of xylan 1	1.44e-100	0.721413	0.248	0.15	5.14e-96	0
Chr2-14391192-14392155	AT2G34070	TRICHOME BIREFRINGENCE-LIKE 37	1.69e-100	0.588377	0.296	0.198	6.05e-96	0
Chr2-6443541-6444427	AT2G14945	hypothetical protein	9.16e-100	0.600521	0.276	0.184	3.28e-95	0
Chr5-5982957-5984727	AT5G18080	SAUR-like auxin-responsive protein family	8.53e-99	0.360095	0.468	0.363	3.05e-94	0
Chr3-18252266-18254513	AT3G49230	transmembrane protein	2.45e-97	0.244694	0.587	0.48	8.76e-93	0
Chr3-14906579-14908039	AT3G42800	AF-like protein	5.07e-96	0.639158	0.263	0.167	1.81e-91	0
Chr5-15111658-15113757	AT5G05585	long_noncoding_rna	7.55e-95	0.418764	0.401	0.298	2.7e-90	0
Chr5-19916834-19917946	AT5G49138	Natural antisense transcript overlaps with AT5G49130	1.39e-94	0.442295	0.396	0.297	4.99e-90	0
Chr2-18003708-18004507	AT2G09450	long_noncoding_rna	1.62e-94	0.563372	0.299	0.205	5.8e-90	0
Chr5-20710488-20711627	AT5G50910	hypothetical protein	1.67e-94	0.657807	0.254	0.162	5.98e-90	0
Chr2-11893198-11894616	AT2G27930	PLATZ transcription factor family protein	5.79e-94	0.488131	0.343	0.249	2.07e-89	0
Chr1-8598254-8598997	AT1G05863	long_noncoding_rna	2.67e-92	0.45179	0.384	0.288	9.55e-88	0
Chr1-1138295-1140170	AT1G04260	MPIP7,CAMV MOVEMENT PROTEIN INTERACTING PROTEIN 7,PRA1.D,PRENYLATED RAB ACCEPTOR 1.D	5.85e-92	0.241941	0.55	0.447	2.09e-87	0
Chr4-13672314-13673050	AT4G27300	S-locus lectin protein kinase family protein	1.5e-91	0.368366	0.43	0.344	5.36e-87	0
Chr3-18638489-18639721	AT3G50290	HXXXD-type acyl-transferase family protein	1.93e-91	0.389296	0.402	0.313	6.9e-87	0
Chr1-3082213-3082576	AT1G04703	long_noncoding_rna	2.23e-90	0.919433	0.159	0.084	7.97e-86	0
Chr3-14905309-14905894	AT3G42800	AF-like protein	1.07e-89	0.768675	0.208	0.12	3.83e-85	0
Chr4-10573437-10574315	AT4G19380	Long-chain fatty alcohol dehydrogenase family protein	1.38e-89	0.62473	0.261	0.169	4.95e-85	0
Chr1-10321833-10322575	AT1G29510	SAUR67,SMALL AUXIN UPREGULATED RNA 67	2.09e-89	0.588771	0.28	0.185	7.47e-85	0
Chr3-21409140-21410391	AT3G57790	Pectin lyase-like superfamily protein	1.11e-88	0.402732	0.402	0.312	3.97e-84	0
Chr3-18153191-18153922	AT3G48960	Ribosomal protein L13e family protein	1.16e-88	0.586464	0.284	0.19	4.16e-84	0
Chr5-17760081-17761189	AT5G44120	ATCRA1,CRUCIFERINA,CRU1	2.77e-88	0.581709	0.271	0.179	9.9e-84	0
Chr1-18007236-18008102	AT1G48698	Natural antisense transcript overlaps with AT1G48700	4.68e-88	0.562925	0.288	0.198	1.67e-83	0
Chr2-6685368-6685979	AT2G15345	Plant invertase/pectin methylesterase inhibitor superfamily protein	2.42e-87	0.74457	0.206	0.124	8.66e-83	0
Chr4-6328827-6329894	AT4G05765	long_noncoding_rna	6.09e-87	0.546471	0.291	0.203	2.18e-82	0
Chr3-19078811-19079703	AT3G08200	long_noncoding_rna	1.41e-86	0.590538	0.259	0.176	5.05e-82	0
Chr3-19260299-19261422	AT3G51910	AT-HSFA7A,ARABIDOPSIS THALIANA HEAT SHOCK TRANSCRIPTION FACTOR A7A	3.63e-86	0.603428	0.258	0.173	1.3e-81	0
Chr1-25869817-25871705	AT1G68825	DVL5,DEVIL 5	2.4e-85	0.323737	0.458	0.356	8.58e-81	0
Chr2-14363001-14363729	AT2G33990	IQ-domain 9	2.7e-85	0.523287	0.313	0.226	9.67e-81	0
Chr2-14592548-14592987	AT2G34650	ABR,ABRUPTUS	4.61e-85	0.885232	0.16	0.087	1.65e-80	0
Chr5-17878124-17879526	AT5G44370	phosphate transporter 4	1.55e-84	0.517756	0.292	0.208	5.55e-80	0
Chr2-17622204-17623142	AT2G42310	ESSS subunit of NADH:ubiquinone oxidoreductase (complex I) protein	4.98e-84	0.526388	0.298	0.21	1.78e-79	0
Chr1-6941487-6942359	AT1G20020	ATLFNR2,LEAF FNR 2,LFNR2,leaf-type chloroplast-targeted FNR 2	4.09e-82	0.46033	0.32	0.233	1.46e-77	0
Chr5-8180885-8181877	AT5G24155	FAD/NAD(P)-binding oxidoreductase family protein	7.8e-82	0.750984	0.187	0.115	2.79e-77	0
Chr5-21150205-21151019	AT5G07855	long_noncoding_rna	1.13e-81	0.453218	0.338	0.243	4.04e-77	0
Chr4-9305620-9306884	AT4G16515	CLEL 6,CLE-like 6,GLV1,GOLVEN 1	2.39e-81	0.353609	0.447	0.339	8.55e-77	0
Chr1-5282214-5282637	AT1G15360	AtSHN1,WIN1,WAX INDUCER 1	6.84e-81	0.707744	0.204	0.128	2.45e-76	0
Chr5-2290282-2291583	AT5G07290	AML4,MEI2-like 4	1.26e-80	0.32222	0.422	0.344	4.51e-76	0
Chr1-4108399-4109784	AT1G12110	ATNRT1,ARABIDOPSIS THALIANA NITRATE TRANSPORTER 1,AtNPF6.3,B-1,CHL1-1,CHL1,CHLORINA 1,NPF6.3,NRT1/ PTR family 6.3,NRT1,NITRATE TRANSPORTER 1	1.38e-79	0.500897	0.299	0.215	4.94e-75	0
Chr3-8499748-8501826	AT3G23635	ROTUNDIFOLIA like 13	3.24e-79	0.295158	0.453	0.373	1.16e-74	0
Chr2-9064092-9065412	AT2G21140	ATPRP2,proline-rich protein 2	7.34e-79	0.382542	0.366	0.286	2.63e-74	0
Chr4-7343922-7344820	AT4G12410	SAUR35,SMALL AUXIN UPREGULATED RNA 35	9.73e-79	0.515556	0.26	0.185	3.48e-74	0
Chr4-17088672-17090027	AT4G36110	SAUR-like auxin-responsive protein family	1.2e-78	0.438155	0.34	0.258	4.29e-74	0
Chr1-10319307-10319825	AT1G29490	SAUR68,SMALL AUXIN UPREGULATED 68	1.53e-78	0.961131	0.137	0.071	5.47e-74	0
Chr2-10706770-10707575	AT2G25150	HXXXD-type acyl-transferase family protein	1.99e-78	0.501032	0.298	0.207	7.1e-74	0
Chr3-5262330-5262898	AT3G15540	MSG2,MASSUGU 2	3.27e-78	0.42228	0.358	0.261	1.17e-73	0
Chr1-25973041-25974441	AT1G69070	nucleolar-like protein	6.41e-78	0.54391	0.268	0.187	2.29e-73	0
Chr1-6512210-6512884	AT1G18870	ATICS2,ARABIDOPSIS ISOCHORISMATE SYNTHASE 2	8.97e-78	0.529977	0.261	0.186	3.21e-73	0
Chr5-8581809-8582656	AT5G24920	AtGDU5,glutamine dumper 5	1.91e-77	0.515304	0.281	0.199	6.82e-73	0
Chr1-2689770-2691947	AT1G08490	ATCPNIFS,ATNFS2,ATSUFS,SUFS	4.63e-77	0.217495	0.537	0.447	1.66e-72	0
Chr4-9347423-9348055	AT4G16600	Nucleotide-diphospho-sugar transferases superfamily protein	5.1e-77	0.669539	0.215	0.138	1.83e-72	0
Chr5-21448657-21449228	AT5G52890	AT hook motif-containing protein	6.27e-77	0.838191	0.158	0.092	2.24e-72	0
Chr5-2124167-2125793	AT5G06830	hypothetical protein	8.32e-77	0.365244	0.38	0.292	2.97e-72	0
Chr5-22172590-22174605	AT5G54585	hypothetical protein	9.32e-77	0.290751	0.437	0.353	3.34e-72	0
Chr1-29707301-29708884	AT1G78980	STRUBBELIG-receptor family 5	9.66e-77	0.776265	0.171	0.108	3.45e-72	0
Chr2-17899245-17901171	AT2G43040	tetratricopeptide repeat (TPR)-containing protein	1.86e-76	0.22595	0.534	0.468	6.64e-72	0
Chr2-7954492-7956422	AT2G18320	F-box associated ubiquitination effector family protein	2.88e-76	0.253572	0.531	0.432	1.03e-71	0
Chr3-23312384-23313166	AT3G63088	DVL14,DEVIL 14	3.48e-76	0.572958	0.248	0.165	1.24e-71	0
Chr1-7320601-7322236	AT1G20980	ATSPL14,SQUAMOSA PROMOTER BINDING PROTEIN-LIKE 14,FBR6,SPL1R2	6.69e-75	0.370703	0.377	0.297	2.39e-70	0
Chr1-28601440-28602312	AT1G76230	hypothetical protein	2.21e-74	0.453373	0.308	0.225	7.89e-70	0
Chr2-9061825-9063175	AT2G21140	ATPRP2,proline-rich protein 2	6.87e-74	0.563258	0.257	0.169	2.46e-69	0
Chr3-6236032-6237146	AT3G18200	nodulin MtN21 /EamA-like transporter family protein	3.89e-73	0.579779	0.233	0.155	1.39e-68	0
Chr5-24005004-24006052	AT5G08925	mirna	5.96e-73	0.536296	0.256	0.177	2.13e-68	0
Chr2-19157776-19158573	AT2G46660	EOD3,enhancer of da1-1	1.26e-72	0.327407	0.417	0.33	4.49e-68	0
Chr2-11357537-11358064	AT2G08160	long_noncoding_rna	1.59e-72	0.611817	0.221	0.146	5.68e-68	0
Chr3-8184721-8185181	AT3G04375	long_noncoding_rna	2.34e-72	0.529103	0.269	0.187	8.39e-68	0
Chr3-18248664-18249183	AT3G49220	Plant invertase/pectin methylesterase inhibitor superfamily	3.8e-72	0.552431	0.235	0.163	1.36e-67	0
Chr3-20502246-20502701	AT3G55290	SDRd,SHORT-CHAIN DEHYDROGENASE/REDUCTASE ISOFORM d	9.03e-72	0.523229	0.249	0.176	3.23e-67	0
Chr1-25452726-25454290	AT1G67870	glycine-rich protein	1.51e-71	0.412788	0.303	0.228	5.42e-67	0
Chr5-19784713-19785520	AT5G48800	Phototropic-responsive NPH3 family protein	1.77e-71	0.406533	0.335	0.253	6.35e-67	0
Chr1-24974525-24976355	AT1G66940	kinase-like protein	3.92e-71	0.265809	0.468	0.383	1.4e-66	0
Chr1-24532831-24533220	AT1G65920	Regulator of chromosome condensation (RCC1) family with FYVE zinc finger domain-containing protein	7.02e-71	0.657521	0.184	0.119	2.51e-66	0
Chr4-846700-848166	AT4G01950	ATGPAT3,GLYCEROL-3-PHOSPHATE sn-2-ACYLTRANSFERASE 3	1.09e-70	0.3203	0.414	0.314	3.89e-66	0
Chr5-6291495-6292108	AT5G18860	inosine-uridine preferring nucleoside hydrolase family protein	2.5e-70	0.543985	0.228	0.158	8.96e-66	0
Chr5-5837842-5839281	AT5G17700	MATE efflux family protein	2.66e-70	0.447544	0.289	0.221	9.53e-66	0
Chr1-28314718-28316707	AT1G09553	Natural antisense transcript overlaps with AT1G75440	2.96e-70	0.272637	0.455	0.375	1.06e-65	0
Chr1-20240452-20241305	AT1G54210	APG12,AUTOPHAGY 12,ATATG12	5.23e-70	0.39111	0.326	0.252	1.87e-65	0
Chr4-9557641-9558654	AT4G16970	Protein kinase superfamily protein	6.04e-70	0.548775	0.24	0.162	2.16e-65	0
Chr3-8498757-8499455	AT3G23633	F-box associated ubiquitination effector family protein	9.31e-70	0.39852	0.357	0.268	3.33e-65	0
Chr1-13999174-14000389	AT1G36940	myotubularin-like protein	4.38e-69	0.299774	0.437	0.352	1.57e-64	0
Chr3-17391351-17392554	AT3G47220	ATPLC9	3.76e-68	0.654631	0.185	0.121	1.34e-63	0
Chr4-17236892-17237630	AT4G36520	Chaperone DnaJ-domain superfamily protein	1.25e-67	0.453508	0.29	0.208	4.48e-63	0
Chr4-8284587-8285771	AT4G14370	Disease resistance protein (TIR-NBS-LRR class) family	1.4e-67	0.405177	0.319	0.247	4.99e-63	0
Chr1-21186883-21187407	AT1G56553	defensin-like protein	1.4e-67	0.759461	0.153	0.092	5.01e-63	0
Chr3-19448750-19449537	AT3G52470	Late embryogenesis abundant (LEA) hydroxyproline-rich glycoprotein family	1.45e-67	0.257016	0.456	0.373	5.19e-63	0
Chr3-10309378-10310253	AT3G27809	hypothetical protein	1.93e-67	0.540951	0.242	0.167	6.92e-63	0
Chr3-20346110-20348652	AT3G54910	RNI-like superfamily protein	2.19e-67	0.175681	0.532	0.462	7.84e-63	0
Chr1-24488483-24488931	AT1G65830	pre_trna	2.4e-67	0.531145	0.232	0.162	8.57e-63	0
Chr2-6683703-6685190	AT2G15345	Plant invertase/pectin methylesterase inhibitor superfamily protein	2.73e-67	0.793418	0.143	0.085	9.76e-63	0
Chr1-16930527-16931834	AT1G44830	Integrase-type DNA-binding superfamily protein	4.68e-67	0.5343	0.241	0.169	1.67e-62	0
Chr2-978232-978892	AT2G03240	EXS (ERD1/XPR1/SYG1) family protein	4.93e-67	0.459632	0.276	0.204	1.76e-62	0
Chr4-12413554-12414263	AT4G23870	hypothetical protein	1.29e-66	0.561029	0.219	0.15	4.61e-62	0
Chr5-1202335-1203591	AT5G04320	AtSGO2,SGO2,SHUGOSHIN 2	1.48e-66	0.483963	0.252	0.183	5.29e-62	0
Chr2-9777718-9779014	AT2G22980	serine carboxypeptidase-like 13	1.95e-66	0.481139	0.267	0.194	6.97e-62	0
Chr4-17818148-17818664	AT4G09675	long_noncoding_rna	4.77e-66	0.529006	0.25	0.176	1.71e-61	0
Chr4-6695980-6696850	AT4G10895	Plant self-incompatibility protein S1 family	5.8e-66	0.509692	0.234	0.166	2.07e-61	0
Chr1-12934213-12937271	AT1G35250	ALT2,acyl-lipid thioesterase 2	6.75e-66	0.234236	0.5	0.423	2.41e-61	0
Chr2-7830959-7831754	AT2G07025	long_noncoding_rna	1.45e-65	0.408319	0.319	0.25	5.17e-61	0
Chr2-7639619-7641642	AT2G17550	RB1-inducible coiled-coil protein	1.78e-65	0.183732	0.543	0.479	6.36e-61	0
Chr2-15599620-15600680	AT2G37130	Peroxidase superfamily protein	2.94e-65	0.429005	0.303	0.224	1.05e-60	0
Chr4-11735827-11736648	AT4G22170	F-box protein (DUF295)	6.49e-65	0.456547	0.292	0.212	2.32e-60	0
Chr2-14983893-14984745	AT2G35650	ATCSLA07,cellulose synthase like,ATCSLA7,CSLA7,CELLULOSE SYNTHASE LIKE A7	8.79e-65	0.504178	0.248	0.179	3.14e-60	0
Chr3-18587131-18588116	AT3G50123	hypothetical protein	1.57e-64	0.511543	0.236	0.166	5.63e-60	0
Chr1-22519130-22520169	AT1G61120	GES,GERANYLLINALOOL SYNTHASE,TPS4,TERPENE SYNTHASE 4	2.01e-64	0.381213	0.326	0.249	7.21e-60	0
Chr5-22128617-22129146	AT5G54500	flavodoxin-like quinone reductase 1	3.34e-64	0.459466	0.277	0.2	1.19e-59	0
Chr5-19672737-19673938	AT5G48543	low-molecular-weight cysteine-rich 1	3.76e-64	0.363233	0.331	0.257	1.34e-59	0
Chr4-12259256-12260316	AT4G23496	SPIRAL1-like5	5.54e-64	0.380455	0.317	0.251	1.98e-59	0
Chr3-20688049-20688500	AT3G55734	p_MI0001004	1.15e-63	0.537058	0.239	0.162	4.11e-59	0
Chr1-2171748-2173268	AT1G07060	ATDFO	2.16e-63	0.253134	0.438	0.361	7.71e-59	0
Chr5-1998161-1998810	AT5G06530	AtABCG22,Arabidopsis thaliana ATP-binding cassette G22	3.09e-63	0.388762	0.31	0.235	1.1e-58	0
Chr1-29213087-29213415	AT1G77730	Pleckstrin homology (PH) domain superfamily protein	4.15e-63	0.796307	0.137	0.078	1.49e-58	0
Chr3-8196103-8198234	AT3G23060	RING/U-box superfamily protein	4.77e-63	0.227641	0.451	0.352	1.71e-58	0
Chr1-10567236-10568029	AT1G30100	ATNCED5,NINE-CIS-EPOXYCAROTENOID DIOXYGENASE 5	9.06e-63	0.75553	0.146	0.089	3.24e-58	0
Chr3-8167118-8168619	AT3G22980	Ribosomal protein S5/Elongation factor G/III/V family protein	1.07e-62	0.254844	0.453	0.383	3.81e-58	0
Chr5-20017392-20018645	AT5G49360	ATBXL1,BETA-XYLOSIDASE 1	1.38e-62	0.249566	0.41	0.33	4.93e-58	0
Chr4-9555685-9557394	AT4G16980	arabinogalactan-protein family	1.86e-62	0.277795	0.41	0.337	6.64e-58	0
Chr5-6230785-6233509	AT5G18680	AtTLP11,tubby like protein 11	2.16e-62	0.184048	0.537	0.474	7.74e-58	0
Chr3-9376715-9377987	AT3G25717	DVL6,DEVIL 6	2.49e-62	0.283323	0.407	0.336	8.89e-58	0
Chr1-25030721-25032209	AT1G67050	membrane-associated kinase regulator	2.54e-62	0.343646	0.378	0.304	9.1e-58	0
Chr1-29700932-29702569	AT1G78970	ATLUP1,ARABIDOPSIS THALIANA LUPEOL SYNTHASE 1	3.82e-62	0.428441	0.283	0.213	1.37e-57	0
Chr5-19783315-19784461	AT5G48790	LOW PSII ACCUMULATION protein (DUF1995)	6.27e-62	0.377549	0.311	0.245	2.24e-57	0
Chr3-2169069-2170219	AT3G06870	proline-rich family protein	7.04e-62	0.268291	0.388	0.309	2.52e-57	0
Chr3-2212100-2213480	AT3G07005	low-molecular-weight cysteine-rich 43	8.4e-62	0.327402	0.36	0.277	3e-57	0
Chr1-10123935-10124744	AT1G29020	Calcium-binding EF-hand family protein	1.21e-61	0.733038	0.144	0.089	4.34e-57	0
Chr1-1434038-1434951	AT1G05010	ACO4,ethylene forming enzyme,EAT1	1.85e-61	0.358345	0.338	0.266	6.6e-57	0
Chr1-7821346-7822491	AT1G22160	senescence-associated family protein (DUF581)	5.34e-61	0.3355	0.319	0.254	1.91e-56	0
Chr2-6878693-6879349	AT2G06475	long_noncoding_rna	8.84e-61	0.745707	0.141	0.085	3.16e-56	0
Chr5-23995440-23996253	AT5G59530	2-oxoglutarate (2OG) and Fe(II)-dependent oxygenase superfamily protein	1.17e-60	0.499685	0.241	0.18	4.17e-56	0
Chr5-26328509-26329955	AT5G65800	ATACS5,CIN5,CYTOKININ-INSENSITIVE 5,ETO2,ETHYLENE OVERPRODUCER 2	1.19e-60	0.303301	0.372	0.293	4.26e-56	0
Chr5-19827370-19830017	AT5G48905	low-molecular-weight cysteine-rich 12	1.33e-60	0.20635	0.52	0.427	4.74e-56	0
Chr1-27140460-27141132	AT1G72140	Major facilitator superfamily protein	1.41e-60	0.381344	0.299	0.226	5.04e-56	0
Chr5-24378641-24379684	AT5G60660	PIP2F	1.51e-60	0.310191	0.362	0.293	5.4e-56	0
Chr1-10050061-10050868	AT1G28590	GDSL-like Lipase/Acylhydrolase superfamily protein	2.39e-60	0.534193	0.222	0.154	8.55e-56	0
Chr5-23228603-23230874	AT5G57345	transmembrane protein	4.26e-60	0.210556	0.461	0.408	1.53e-55	0
Chr4-9389038-9390396	AT4G06410	Natural antisense transcript overlaps with AT4G16670	7.14e-60	0.557127	0.212	0.141	2.56e-55	0
Chr1-4697232-4699044	AT1G13700	6-phosphogluconolactonase 1	9.29e-60	0.300512	0.372	0.302	3.32e-55	0
Chr5-24376838-24377275	AT5G60660	PIP2F	1.31e-59	0.625108	0.169	0.113	4.67e-55	0
Chr2-14586442-14587074	AT2G34640	HMR,HEMERA,TAC12	1.76e-59	0.340012	0.329	0.253	6.3e-55	0
Chr4-8000082-8001668	AT4G13780	methionine-tRNA ligase, putative / methionyl-tRNA synthetase, putative / MetRS	1.83e-59	0.325525	0.355	0.27	6.54e-55	0
Chr4-12411681-12413377	AT4G03075	novel_transcribed_region	1.93e-59	0.190505	0.494	0.417	6.9e-55	0
Chr5-16465713-16468465	AT5G41140	Myosin heavy chain-related protein	1.94e-59	0.159445	0.534	0.467	6.96e-55	0
Chr3-23422195-23423393	AT3G63440	ATCKX6,CYTOKININ OXIDASE 6,ATCKX7	2.1e-59	0.175833	0.543	0.47	7.51e-55	0
Chr1-22077258-22077831	AT1G08277	long_noncoding_rna	2.32e-59	0.792511	0.127	0.076	8.31e-55	0
Chr3-10923213-10923912	AT3G28917	mini zinc finger 2	3.27e-59	0.614389	0.181	0.119	1.17e-54	0
Chr5-24481836-24482886	AT5G60860	AtRABA1f,RAB GTPase homolog A1F	5.95e-59	0.176078	0.545	0.475	2.13e-54	0
Chr1-25628599-25629347	AT1G68360	GIS3,GLABROUS INFLORESCENCE STEMS 3	6.32e-59	0.457602	0.263	0.193	2.26e-54	0
Chr1-23335206-23336186	AT1G62990	IRX11,IRREGULAR XYLEM 11	6.38e-59	0.321937	0.362	0.294	2.28e-54	0
Chr4-15890819-15891398	AT4G32920	glycine-rich protein	6.79e-59	0.748618	0.143	0.084	2.43e-54	0
Chr4-7418950-7420286	AT4G12510	Bifunctional inhibitor/lipid-transfer protein/seed storage 2S albumin superfamily protein	6.93e-59	0.438942	0.262	0.195	2.48e-54	0
Chr2-12830615-12831304	AT2G30070	ATKT1P,ATKT1,potassium transporter 1,ATKUP1,KUP1,POTASSIUM UPTAKE TRANSPORTER 1	5.24e-58	0.499547	0.216	0.154	1.87e-53	0
Chr1-9336191-9336556	AT1G26930	Galactose oxidase/kelch repeat superfamily protein	5.5e-58	0.604182	0.171	0.118	1.97e-53	0
Chr3-9209979-9211379	AT3G25400	dCTP pyrophosphatase-like protein	8.46e-58	0.428721	0.254	0.189	3.03e-53	0
Chr3-1353698-1354252	AT3G04910	ATWNK1,ZIK4	1.81e-57	0.537186	0.201	0.139	6.49e-53	0
Chr5-20020458-20022337	AT5G49390	serine/threonine-protein phosphatase 4 regulatory subunit-like protein	1.9e-57	0.24043	0.413	0.33	6.79e-53	0
Chr4-12219603-12220810	AT4G23400	PIP1D	4.22e-57	0.345929	0.325	0.259	1.51e-52	0
Chr1-11577369-11579029	AT1G32172	other_RNA	5.25e-57	0.239435	0.436	0.369	1.88e-52	0
Chr5-15020211-15021010	AT5G37793	hypothetical protein	5.47e-57	0.348939	0.295	0.231	1.96e-52	0
Chr1-10301934-10302331	AT1G29410	phosphoribosylanthranilate isomerase 3	9.72e-57	0.593428	0.181	0.119	3.48e-52	0
Chr2-14336432-14337332	AT2G08645	long_noncoding_rna	1.25e-56	0.222635	0.454	0.384	4.45e-52	0
Chr3-21035920-21038177	AT3G56790	RNA splicing factor-like protein	1.38e-56	0.118536	0.618	0.563	4.94e-52	0
Chr5-24377499-24378200	AT5G60660	PIP2F	1.6e-56	0.444449	0.26	0.192	5.73e-52	0
Chr2-14637818-14639631	AT2G34700	Pollen Ole e 1 allergen and extensin family protein	1.9e-56	0.395261	0.261	0.194	6.79e-52	0
Chr4-60628-61800	AT4G00150	ATHAM3,ARABIDOPSIS THALIANA HAIRY MERISTEM 3,LOM3,LOST MERISTEMS 3,SCL6-IV	5.12e-56	0.315282	0.345	0.282	1.83e-51	0
Chr4-1499726-1500920	AT4G03410	Peroxisomal membrane 22 kDa (Mpv17/PMP22) family protein	6.08e-56	0.358735	0.323	0.252	2.18e-51	0
Chr5-8570209-8570873	AT5G24910	ELA1,EUI-like p450 A1	6.2e-56	0.436177	0.251	0.186	2.22e-51	0
Chr1-22110055-22111953	AT1G60025	p_MI0001441	6.68e-56	0.288675	0.356	0.294	2.39e-51	0
Chr5-765244-765833	AT5G03210	AtDIP2	6.71e-56	0.4137	0.265	0.205	2.4e-51	0
Chr5-951189-951492	AT5G03668	Natural antisense transcript overlaps with AT5G03670	7.94e-56	0.589122	0.175	0.117	2.84e-51	0
Chr2-18625675-18626390	AT2G45180	Bifunctional inhibitor/lipid-transfer protein/seed storage 2S albumin superfamily protein	9.21e-56	0.448178	0.233	0.167	3.29e-51	0
Chr5-8567535-8568079	AT5G24900	ELA2,EUI-like p450 A2	9.51e-56	0.748267	0.128	0.078	3.4e-51	0
Chr1-26257696-26258017	AT1G69780	Homeobox-leucine zipper protein family	1.03e-55	0.442645	0.237	0.177	3.67e-51	0
Chr5-19521933-19523028	AT5G48140	Pectin lyase-like superfamily protein	1.1e-55	0.360964	0.286	0.224	3.95e-51	0
Chr5-5167367-5168619	AT5G15830	AtbZIP3,basic leucine-zipper 3	1.27e-55	0.438017	0.279	0.211	4.54e-51	0
Chr5-14290495-14290919	AT5G36260	Eukaryotic aspartyl protease family protein	1.37e-55	0.578378	0.181	0.124	4.92e-51	0
Chr4-15314635-15315495	AT4G31590	ATCSLC05,CELLULOSE-SYNTHASE LIKE C5,ATCSLC5,Cellulose-synthase-like C5,CSLC05,CELLULOSE-SYNTHASE LIKE C5	1.7e-55	0.333873	0.312	0.255	6.08e-51	0
Chr5-20712879-20713783	AT5G50915	basic helix-loop-helix (bHLH) DNA-binding superfamily protein	2.11e-55	0.485349	0.21	0.15	7.57e-51	0
Chr3-22121446-22122451	AT3G59884	p_MI0005383	3.59e-55	0.289252	0.365	0.306	1.29e-50	0
Chr5-3470316-3470900	AT5G10970	C2H2 and C2HC zinc fingers superfamily protein	4.13e-55	0.499784	0.218	0.157	1.48e-50	0
Chr1-9626785-9627735	AT1G27670	transmembrane protein	4.2e-55	0.408747	0.277	0.212	1.5e-50	0
Chr2-11012963-11014164	AT2G25820	Integrase-type DNA-binding superfamily protein	4.5e-55	0.395703	0.284	0.214	1.61e-50	0
Chr3-10236615-10237629	AT3G05275	long_noncoding_rna	4.72e-55	0.40641	0.275	0.218	1.69e-50	0
Chr5-7381890-7383658	AT5G22310	trichohyalin-like protein	5.15e-55	0.211908	0.435	0.364	1.84e-50	0
Chr1-9999261-10002091	AT1G28450	AGAMOUS-like 58	5.76e-55	0.144764	0.554	0.48	2.06e-50	0
Chr2-298537-299770	AT2G01670	atnudt17,nudix hydrolase homolog 17	7.7e-55	0.274162	0.385	0.325	2.76e-50	0
Chr1-24707668-24707994	AT1G66280	Glycosyl hydrolase superfamily protein	9.62e-55	0.671633	0.147	0.096	3.44e-50	0
Chr2-979049-979581	AT2G03240	EXS (ERD1/XPR1/SYG1) family protein	1.28e-54	0.469569	0.227	0.166	4.58e-50	0
Chr5-23423398-23424159	AT5G57815	Cytochrome c oxidase, subunit Vib family protein	1.95e-54	0.655378	0.156	0.1	6.97e-50	0
Chr1-26256153-26256704	AT1G69780	Homeobox-leucine zipper protein family	2.11e-54	0.471658	0.229	0.166	7.54e-50	0
Chr5-3889251-3889710	AT5G12050	rho GTPase-activating protein	2.36e-54	0.61398	0.158	0.104	8.45e-50	0
Chr5-25899184-25900525	AT5G64770	CLEL 9,CLE-like 9,GLV2,GOLVEN 2	2.47e-54	0.472252	0.231	0.166	8.85e-50	0
Chr2-414365-415880	AT2G01910	Microtubule associated protein (MAP65/ASE1) family protein	2.61e-54	0.314625	0.332	0.267	9.34e-50	0
Chr1-22600250-22600698	AT1G61275	U12	3.79e-54	0.861057	0.104	0.059	1.36e-49	0
Chr1-21440481-21441459	AT1G57943	ATPUP17,purine permease 17	4.65e-54	0.42105	0.254	0.185	1.66e-49	0
Chr1-23619735-23620296	AT1G63690	ATSPPL2,SIGNAL PEPTIDE PEPTIDASE-LIKE 2	5.39e-54	0.561507	0.181	0.123	1.93e-49	0
Chr3-5963767-5965060	AT3G17420	glyoxysomal protein kinase 1	6.71e-54	0.266253	0.372	0.313	2.4e-49	0
Chr3-20720414-20721845	AT3G55840	Hs1pro-1 protein	7.46e-54	0.326636	0.343	0.269	2.67e-49	0
Chr5-23409989-23410517	AT5G57785	hypothetical protein	8.59e-54	0.489561	0.218	0.149	3.07e-49	0
Chr2-16882796-16883427	AT2G40430	Nop53 protein	1.2e-53	0.42807	0.241	0.182	4.29e-49	0
Chr2-12493749-12494520	AT2G29080	FTSH protease 3	2.1e-53	0.364243	0.274	0.209	7.53e-49	0
Chr4-8324685-8325937	AT4G14465	AT-hook motif nuclear-localized protein 20	3.85e-53	0.551325	0.183	0.127	1.38e-48	0
Chr1-8154494-8155228	AT1G08965	novel_transcribed_region	4.01e-53	0.331944	0.303	0.235	1.43e-48	0
Chr2-17746997-17747885	AT2G42610	LIGHT-DEPENDENT SHORT HYPOCOTYLS-like protein (DUF640)	5.64e-53	0.519272	0.197	0.141	2.02e-48	0
Chr3-758604-759236	AT3G03260	homeodomain GLABROUS 8	6.51e-53	0.614217	0.162	0.105	2.33e-48	0
Chr2-14539313-14540181	AT2G34490	cytochrome P450, family 710, subfamily A, polypeptide 2	7e-53	0.344347	0.306	0.248	2.51e-48	0
Chr1-12985477-12987384	AT1G35350	EXS (ERD1/XPR1/SYG1) family protein	8.44e-53	0.239216	0.432	0.366	3.02e-48	0
Chr5-15526641-15527152	AT5G05835	long_noncoding_rna	9.75e-53	0.490583	0.223	0.159	3.49e-48	0
Chr5-15119919-15122016	AT5G37960	GroES-like family protein	1.06e-52	0.377011	0.274	0.207	3.79e-48	0
Chr5-8050084-8051369	AT5G23870	PAE9,pectin acetylesterase 9	1.1e-52	0.341017	0.292	0.231	3.93e-48	0
Chr1-2623816-2624166	AT1G08315	ARM repeat superfamily protein	1.26e-52	0.660218	0.145	0.094	4.5e-48	0
Chr1-2333221-2334531	AT1G04597	long_noncoding_rna	1.29e-52	0.215957	0.424	0.359	4.63e-48	0
Chr5-26684564-26685174	AT5G66817	pre_trna	1.79e-52	0.600711	0.177	0.115	6.41e-48	0
Chr1-1135399-1136344	AT1G04250	AtIAA17,IAA17,indole-3-acetic acid inducible 17	2.09e-52	0.252461	0.362	0.291	7.48e-48	0
Chr5-3405274-3407419	AT5G10770	Eukaryotic aspartyl protease family protein	2.2e-52	0.280524	0.373	0.315	7.88e-48	0
Chr5-21999502-22000305	AT5G54200	Transducin/WD40 repeat-like superfamily protein	2.35e-52	0.510451	0.193	0.132	8.4e-48	0
Chr1-24403205-24403892	AT1G65620	Lateral organ boundaries (LOB) domain family protein	2.75e-52	0.753927	0.118	0.071	9.85e-48	0
Chr5-14766129-14766757	AT5G37300	O-acyltransferase (WSD1-like) family protein	3.57e-52	0.425945	0.269	0.202	1.28e-47	0
Chr1-6173208-6174957	AT1G17940	Endosomal targeting BRO1-like domain-containing protein	4.09e-52	0.164171	0.481	0.421	1.46e-47	0
Chr4-16586566-16587093	AT4G09045	long_noncoding_rna	4.54e-52	0.404499	0.253	0.192	1.62e-47	0
Chr1-18668987-18670272	AT1G50390	pfkB-like carbohydrate kinase family protein	6.77e-52	0.687149	0.137	0.086	2.42e-47	0
Chr3-8186692-8187984	AT3G04375	long_noncoding_rna	8.27e-52	0.202751	0.457	0.393	2.96e-47	0
Chr3-1664875-1665397	AT3G05675	BTB/POZ domain-containing protein	1.05e-51	0.922077	0.092	0.05	3.75e-47	0
Chr2-16348785-16350107	AT2G39190	Protein kinase superfamily protein	1.49e-51	0.186725	0.461	0.394	5.35e-47	0
Chr5-25408517-25409556	AT5G63450	cytochrome P450, family 94, subfamily B, polypeptide 1	2.24e-51	0.199322	0.44	0.378	8.01e-47	0
Chr5-15954022-15955604	AT5G39860	BHLH136,BASIC HELIX-LOOP-HELIX PROTEIN 136,BNQ1,BANQUO 1	2.32e-51	0.286077	0.342	0.27	8.28e-47	0
Chr1-25024592-25025408	AT1G67040	DnaA initiator-associating protein	2.39e-51	0.328003	0.289	0.236	8.55e-47	0
Chr2-9873293-9874939	AT2G23180	cytochrome P450, family 96, subfamily A, polypeptide 1	2.93e-51	0.216004	0.41	0.352	1.05e-46	0
Chr1-5056235-5057537	AT1G14690	microtubule-associated protein 65-7	3.02e-51	0.30575	0.352	0.284	1.08e-46	0
Chr3-9375584-9375880	AT3G25717	DVL6,DEVIL 6	3.34e-51	0.460058	0.222	0.161	1.19e-46	0
Chr1-18000809-18002136	AT1G48670	auxin-responsive GH3 family protein	3.39e-51	0.405517	0.241	0.178	1.21e-46	0
Chr1-8038996-8040031	AT1G22710	ATSUC2,ARABIDOPSIS THALIANA SUCROSE-PROTON SYMPORTER 2,SUT1,SUCROSE TRANSPORTER 1	4.07e-51	0.333372	0.299	0.232	1.46e-46	0
Chr3-1359611-1360234	AT3G04920	Ribosomal protein S24e family protein	5.15e-51	0.298983	0.329	0.258	1.84e-46	0
Chr2-2757648-2758480	AT2G05015	long_noncoding_rna	7.31e-51	0.590962	0.169	0.109	2.62e-46	0
Chr1-9452607-9453139	AT1G06047	long_noncoding_rna	7.89e-51	0.510801	0.187	0.134	2.82e-46	0
Chr4-6567470-6569200	AT4G10630	Glutaredoxin family protein	9.59e-51	0.278811	0.347	0.282	3.43e-46	0
Chr3-5958714-5959529	AT3G17420	glyoxysomal protein kinase 1	1.32e-50	0.57181	0.175	0.117	4.72e-46	0
Chr1-27292562-27293798	AT1G72490	hypothetical protein	1.81e-50	0.305047	0.309	0.248	6.46e-46	0
Chr4-14237852-14238770	AT4G28840	TIE1,TCP Interactor containing EAR motif protein 1	2.12e-50	0.345624	0.295	0.236	7.58e-46	0
Chr5-22014407-22016100	AT5G08165	long_noncoding_rna	2.26e-50	0.315096	0.333	0.27	8.08e-46	0
Chr5-3471134-3471499	AT5G10965	hypothetical protein	2.5e-50	0.655748	0.144	0.092	8.95e-46	0
Chr3-8580662-8581961	AT3G23800	selenium-binding protein 3	2.98e-50	0.267091	0.341	0.272	1.07e-45	0
Chr3-4609980-4611419	AT3G13960	AtGRF5,growth-regulating factor 5	3.18e-50	0.270898	0.332	0.267	1.14e-45	0
Chr2-10711626-10713072	AT2G25160	cytochrome P450, family 82, subfamily F, polypeptide 1	3.64e-50	0.178882	0.457	0.401	1.3e-45	0
Chr3-18529327-18530572	AT3G49970	Phototropic-responsive NPH3 family protein	4.31e-50	0.286962	0.326	0.264	1.54e-45	0
Chr3-9901796-9902558	AT3G26860	Plant self-incompatibility protein S1 family	4.79e-50	0.51526	0.191	0.134	1.72e-45	0
Chr1-4604382-4604851	AT1G13420	ATST4B,ARABIDOPSIS THALIANA SULFOTRANSFERASE 4B	5.84e-50	0.734282	0.118	0.074	2.09e-45	0
Chr1-22590433-22592091	AT1G61255	hypothetical protein	7.21e-50	0.292601	0.321	0.26	2.58e-45	0
Chr3-8905515-8906040	AT3G24480	Leucine-rich repeat (LRR) family protein	7.88e-50	0.399796	0.251	0.19	2.82e-45	0
Chr1-26312874-26313548	AT1G69870	AtNPF2.13,NPF2.13,NRT1/ PTR family 2.13	9.18e-50	0.440441	0.214	0.162	3.29e-45	0
Chr1-18009883-18011326	AT1G48698	Natural antisense transcript overlaps with AT1G48700	9.24e-50	0.404846	0.27	0.208	3.31e-45	0
Chr1-20236912-20238114	AT1G54210	APG12,AUTOPHAGY 12,ATATG12	1.1e-49	0.413415	0.229	0.178	3.93e-45	0
Chr1-18958530-18959135	AT1G07717	long_noncoding_rna	1.12e-49	0.539013	0.178	0.122	4e-45	0
Chr5-21035934-21037135	AT5G51790	basic helix-loop-helix (bHLH) DNA-binding superfamily protein	1.2e-49	0.433599	0.218	0.165	4.3e-45	0
Chr3-7542971-7544833	AT3G21420	2-oxoglutarate (2OG) and Fe(II)-dependent oxygenase superfamily protein	1.55e-49	0.245004	0.36	0.308	5.56e-45	0
Chr4-9559803-9560052	AT4G16983	hypothetical protein	2e-49	0.88664	0.091	0.05	7.17e-45	0
Chr1-27762584-27763523	AT1G09417	long_noncoding_rna	2.02e-49	0.341962	0.297	0.238	7.21e-45	0
Chr5-8689231-8689807	AT5G25170	PPPDE putative thiol peptidase family protein	2.41e-49	0.278954	0.357	0.285	8.63e-45	0
Chr2-18251750-18252822	AT2G44120	Ribosomal protein L30/L7 family protein	3.2e-49	0.249612	0.368	0.308	1.14e-44	0
Chr2-12111126-12111586	AT2G28350	auxin response factor 10	3.4e-49	0.481987	0.193	0.139	1.22e-44	0
Chr3-4924031-4925019	AT3G14660	cytochrome P450, family 72, subfamily A, polypeptide 13	3.84e-49	0.386539	0.251	0.196	1.37e-44	0
Chr5-7859159-7860951	AT5G23350	GRAM domain protein/ABA-responsive-like protein	4.04e-49	0.214955	0.423	0.351	1.45e-44	0
Chr5-15595524-15596489	AT5G38970	ATBR6OX,BR6OX,BRASSINOSTEROID-6-OXIDASE,CYP85A1	5.04e-49	0.40365	0.234	0.175	1.8e-44	0
Chr3-11304813-11305400	AT3G29410	Terpenoid cyclases/Protein prenyltransferases superfamily protein	5.23e-49	0.658547	0.131	0.085	1.87e-44	0
Chr2-7676364-7677100	AT2G17680	DUF241 domain protein, putative (DUF241)	6.16e-49	0.508765	0.176	0.12	2.21e-44	0
Chr1-26747244-26747597	AT1G70944	transmembrane protein	7.3e-49	0.528006	0.176	0.124	2.61e-44	0
Chr4-18128753-18130162	AT4G38860	SAUR16,SMALL AUXIN UPREGULATED RNA 16	7.57e-49	0.291889	0.337	0.271	2.71e-44	0
Chr5-15007439-15008738	AT5G37780	ACAM-1,TCH1,TOUCH 1	7.59e-49	0.354368	0.258	0.205	2.71e-44	0
Chr2-6512633-6513047	AT2G15042	Leucine-rich repeat (LRR) family protein	8.03e-49	0.709099	0.124	0.075	2.87e-44	0
Chr5-21037915-21038352	AT5G51790	basic helix-loop-helix (bHLH) DNA-binding superfamily protein	8.57e-49	0.457037	0.212	0.152	3.07e-44	0
Chr5-25815112-25817153	AT5G64570	ATBXL4,ARABIDOPSIS THALIANA BETA-D-XYLOSIDASE 4	1.05e-48	0.144734	0.525	0.457	3.75e-44	0
Chr5-24877722-24879356	AT5G61950	Ubiquitin carboxyl-terminal hydrolase-related protein	1.71e-48	0.384588	0.239	0.181	6.1e-44	0
Chr3-18588426-18588904	AT3G50120	transmembrane protein, putative (DUF247)	1.73e-48	0.714598	0.122	0.073	6.2e-44	0
Chr4-9383050-9383747	AT4G16670	auxin canalization protein (DUF828)	1.76e-48	0.470365	0.2	0.146	6.29e-44	0
Chr5-2557160-2558066	AT5G07980	dentin sialophosphoprotein-like protein	1.81e-48	0.266466	0.338	0.275	6.47e-44	0
Chr4-10930660-10931525	AT4G20235	cytochrome P450, family 71, subfamily A, polypeptide 28	1.84e-48	0.448645	0.207	0.157	6.59e-44	0
Chr1-3716636-3717052	AT1G11125	hypothetical protein	3.31e-48	0.64295	0.145	0.093	1.18e-43	0
Chr1-8167777-8169472	AT1G23050	hydroxyproline-rich glycoprotein family protein	4.5e-48	0.14817	0.483	0.426	1.61e-43	0
Chr5-22120312-22121347	AT5G54490	pinoid-binding protein 1	4.92e-48	0.272095	0.349	0.288	1.76e-43	0
Chr2-7847767-7848207	AT2G18050	histone H1-3	5.64e-48	0.572804	0.167	0.112	2.02e-43	0
Chr4-16585290-16585501	AT4G34760	SAUR50,SMALL AUXIN UPREGULATED RNA 50	6.48e-48	0.566881	0.165	0.113	2.32e-43	0
Chr1-26684531-26685854	AT1G70750	MyoB2,myosin binding protein 2	7.17e-48	0.203332	0.43	0.375	2.57e-43	0
Chr1-1388794-1389341	AT1G04303	Natural antisense transcript overlaps with AT1G04910	7.44e-48	0.854215	0.091	0.052	2.66e-43	0
Chr2-14635423-14636293	AT2G34700	Pollen Ole e 1 allergen and extensin family protein	1.15e-47	0.591438	0.146	0.097	4.11e-43	0
Chr3-18765371-18766142	AT3G50560	NAD(P)-binding Rossmann-fold superfamily protein	1.21e-47	0.514683	0.186	0.129	4.31e-43	0
Chr1-10307972-10308615	AT1G29450	SAUR64,SMALL AUXIN UPREGULATED RNA 64	1.23e-47	0.324398	0.286	0.232	4.39e-43	0
Chr1-22107076-22107431	AT1G60025	p_MI0001441	1.6e-47	0.81485	0.097	0.056	5.72e-43	0
Chr1-13038061-13038785	AT1G35460	basic helix-loop-helix (bHLH) DNA-binding superfamily protein	2.36e-47	0.54036	0.167	0.117	8.43e-43	0
Chr1-26964823-26966946	AT1G71696	carboxypeptidase D	2.57e-47	0.176966	0.437	0.376	9.21e-43	0
Chr4-10938446-10939380	AT4G20260	ATPCAP1,ARABIDOPSIS THALIANA PLASMA-MEMBRANE ASSOCIATED CATION-BINDING PROTEIN 1,MDP25,microtubule-destabilizing protein 25	2.65e-47	0.303538	0.316	0.255	9.47e-43	0
Chr5-2935078-2935987	AT5G09440	EXORDIUM like 4	3.19e-47	0.269967	0.369	0.298	1.14e-42	0
Chr1-371544-372407	AT1G02070	zinc ion-binding protein	3.76e-47	0.481695	0.194	0.138	1.34e-42	0
Chr1-571811-572335	AT1G02670	P-loop containing nucleoside triphosphate hydrolases superfamily protein	4.35e-47	0.351564	0.261	0.205	1.56e-42	0
Chr4-10134779-10136399	AT4G18340	Glycosyl hydrolase superfamily protein	4.64e-47	0.339518	0.295	0.238	1.66e-42	0
Chr1-28045080-28046009	AT1G09493	long_noncoding_rna	5.37e-47	0.28285	0.326	0.268	1.92e-42	0
Chr2-15879016-15880057	AT2G08895	long_noncoding_rna	6.47e-47	0.380351	0.236	0.179	2.32e-42	0
Chr1-21660633-21661507	AT1G58350	Putative serine esterase family protein	9.27e-47	0.364062	0.249	0.194	3.32e-42	0
Chr2-4742850-4744654	AT2G11810	ATMGD3,MGD3,MONOGALACTOSYL DIACYLGLYCEROL SYNTHASE 3	1.02e-46	0.340592	0.259	0.197	3.67e-42	0
Chr5-3704963-3706130	AT5G11540	AtGulLO3	1.09e-46	0.250027	0.375	0.312	3.91e-42	0
Chr4-6219456-6219878	AT4G09890	mediator of RNA polymerase II transcription subunit, putative (DUF3511)	1.19e-46	0.740311	0.11	0.068	4.27e-42	0
Chr3-18296621-18297859	AT3G49340	Cysteine proteinases superfamily protein	1.89e-46	0.275027	0.322	0.264	6.78e-42	0
Chr2-9721614-9723154	AT2G22820	hypothetical protein	2.25e-46	0.262123	0.334	0.277	8.06e-42	0
Chr1-27275854-27278539	AT1G72440	SWA2,SLOW WALKER2	2.37e-46	0.120203	0.529	0.48	8.49e-42	0
Chr4-9763795-9764772	AT4G02985	novel_transcribed_region	2.8e-46	0.354945	0.272	0.216	1e-41	0
Chr1-24765651-24766089	AT1G66390	ATMYB90,PAP2,PRODUCTION OF ANTHOCYANIN PIGMENT 2	3.66e-46	0.608887	0.14	0.091	1.31e-41	0
Chr5-15012397-15012794	AT5G37790	Protein kinase superfamily protein	3.76e-46	0.364028	0.245	0.189	1.35e-41	0
Chr1-25605393-25606309	AT1G68320	AtMYB62,myb domain protein 62,BW62B,BW62C	5.26e-46	0.442699	0.206	0.154	1.88e-41	0
Chr3-22417903-22418379	AT3G60650	transmembrane protein	6.41e-46	0.431635	0.207	0.152	2.29e-41	0
Chr1-28604324-28604668	AT1G76240	DUF241 domain protein (DUF241)	7.39e-46	0.422523	0.213	0.157	2.65e-41	0
Chr4-16364264-16364785	AT4G34170	Galactose oxidase/kelch repeat superfamily protein	7.69e-46	0.366906	0.249	0.19	2.75e-41	0
Chr1-22109384-22109747	AT1G60025	p_MI0001441	7.71e-46	0.549378	0.164	0.115	2.76e-41	0
Chr3-22045922-22046594	AT3G59690	IQ-domain 13	7.77e-46	0.680037	0.128	0.08	2.78e-41	0
Chr1-28175872-28177195	AT1G75040	PR-5	9.05e-46	0.467561	0.182	0.132	3.24e-41	0
Chr4-7399600-7399901	AT4G12470	azelaic acid induced 1	9.77e-46	0.743202	0.111	0.067	3.49e-41	0
Chr1-710160-710632	AT1G03055	AtD27,A. thaliana homolog of rice D27	1.29e-45	0.735834	0.112	0.068	4.62e-41	0
Chr5-26571852-26572690	AT5G66580	hypothetical protein	1.47e-45	0.139864	0.485	0.411	5.28e-41	0
Chr2-17750678-17750923	AT2G09380	long_noncoding_rna	1.71e-45	0.842595	0.09	0.051	6.13e-41	0
Chr1-6494407-6495478	AT1G18835	mini zinc finger	1.98e-45	0.33997	0.27	0.214	7.09e-41	0
Chr1-3481979-3482906	AT1G10550	XET,XYLOGLUCAN:XYLOGLUCOSYL TRANSFERASE 33	2.24e-45	0.281358	0.305	0.251	8.02e-41	0
Chr1-17628849-17629383	AT1G47845	hexokinase	2.54e-45	0.565798	0.144	0.099	9.09e-41	0
Chr1-24743716-24744379	AT1G08843	long_noncoding_rna	2.61e-45	0.279251	0.331	0.265	9.32e-41	0
Chr4-16590575-16591209	AT4G09055	long_noncoding_rna	2.77e-45	0.358272	0.27	0.207	9.93e-41	0
Chr3-5598475-5599922	AT3G16480	mitochondrial processing peptidase alpha subunit	2.84e-45	0.186206	0.433	0.378	1.02e-40	0
Chr2-186190-187153	AT2G01420	ATPIN4,ARABIDOPSIS PIN-FORMED 4	3.11e-45	0.266435	0.337	0.289	1.11e-40	0
Chr1-8190525-8191130	AT1G23090	SULTR3	3.14e-45	0.627027	0.122	0.083	1.12e-40	0
Chr5-25343837-25344381	AT5G63180	Pectin lyase-like superfamily protein	3.18e-45	0.352464	0.262	0.203	1.14e-40	0
Chr1-12099177-12099625	AT1G06673	AtsnoR43.9	3.38e-45	0.555655	0.154	0.107	1.21e-40	0
Chr4-11301712-11302227	AT4G21200	ATGA2OX8,ARABIDOPSIS THALIANA GIBBERELLIN 2-OXIDASE 8	4.37e-45	0.47842	0.177	0.127	1.56e-40	0
Chr5-3645711-3646940	AT5G11430	SPOC domain / Transcription elongation factor S-II protein	4.77e-45	0.292946	0.29	0.232	1.71e-40	0
Chr2-11888490-11888763	AT2G27920	serine carboxypeptidase-like 51	5.39e-45	0.832789	0.091	0.052	1.93e-40	0
Chr1-7107594-7108262	AT1G20510	OPC-8:0 CoA ligase1	6.3e-45	0.564592	0.152	0.105	2.25e-40	0
Chr5-8687083-8687451	AT5G25160	zinc finger protein 3	6.78e-45	0.630584	0.141	0.094	2.43e-40	0
Chr2-2023639-2024371	AT2G05520	ATGRP-3,GLYCINE-RICH PROTEIN 3,ATGRP3,ARABIDOPSIS GLYCINE RICH PROTEIN 3,GRP3,GLYCINE-RICH PROTEIN 3	8.88e-45	0.256049	0.331	0.27	3.18e-40	0
Chr5-735078-735720	AT5G03130	hypothetical protein	1.01e-44	0.3305	0.251	0.195	3.61e-40	0
Chr1-8158439-8159680	AT1G23037	F-box associated ubiquitination effector family protein	1.07e-44	0.327408	0.257	0.198	3.84e-40	0
Chr2-16289791-16290219	AT2G39000	Acyl-CoA N-acyltransferases (NAT) superfamily protein	1.1e-44	0.376876	0.249	0.189	3.93e-40	0
Chr3-10856503-10857762	AT3G28857	basic helix-loop-helix (bHLH) DNA-binding family protein	1.36e-44	0.38266	0.246	0.184	4.88e-40	0
Chr1-25462868-25464700	AT1G67900	Phototropic-responsive NPH3 family protein	2.27e-44	0.168583	0.462	0.396	8.11e-40	0
Chr1-9069070-9069674	AT1G05987	long_noncoding_rna	2.51e-44	0.782553	0.101	0.06	8.99e-40	0
Chr1-3942402-3943523	AT1G04867	other_rna	2.88e-44	0.259961	0.312	0.251	1.03e-39	0
Chr5-7024185-7024549	AT5G03205	long_noncoding_rna	2.89e-44	0.465825	0.191	0.141	1.04e-39	0
Chr5-17157493-17158163	AT5G42785	transmembrane protein	3.34e-44	0.295638	0.321	0.258	1.19e-39	0
Chr1-24781007-24782161	AT1G66440	Cysteine/Histidine-rich C1 domain family protein	3.37e-44	0.262691	0.331	0.269	1.21e-39	0
Chr4-15817146-15818191	AT4G32800	Integrase-type DNA-binding superfamily protein	3.61e-44	0.31324	0.262	0.21	1.29e-39	0
Chr5-15006765-15007246	AT5G37780	ACAM-1,TCH1,TOUCH 1	4.58e-44	0.607426	0.133	0.089	1.64e-39	0
Chr3-6464776-6466251	AT3G18770	Autophagy-related protein 13	5.61e-44	0.223192	0.376	0.307	2.01e-39	0
Chr5-7646005-7648021	AT5G22870	Late embryogenesis abundant (LEA) hydroxyproline-rich glycoprotein family	5.85e-44	0.197898	0.392	0.339	2.09e-39	0
Chr4-9030666-9032726	AT4G15920	Nodulin MtN3 family protein	6.79e-44	0.123688	0.512	0.47	2.43e-39	0
Chr3-16878048-16879087	AT3G45900	Ribonuclease P protein subunit P38-like protein	7.01e-44	0.344176	0.255	0.195	2.51e-39	0
Chr5-5914782-5915889	AT5G17880	disease resistance protein (TIR-NBS-LRR class)	7.53e-44	0.244295	0.358	0.29	2.69e-39	0
Chr3-15331431-15332009	AT3G43400	ELMO/CED-12 family protein	1.15e-43	0.602336	0.139	0.091	4.13e-39	0
Chr5-18748846-18749544	AT5G46240	AtKAT1	1.47e-43	0.383307	0.227	0.171	5.25e-39	0
Chr4-18405790-18406876	AT4G39660	alanine:glyoxylate aminotransferase 2	1.47e-43	0.254015	0.335	0.285	5.27e-39	0
Chr3-20939328-20941595	AT3G56490	HINT1,HISTIDINE TRIAD NUCLEOTIDE-BINDING 1	1.62e-43	0.153571	0.466	0.408	5.8e-39	0
Chr3-16430302-16431498	AT3G44970	Cytochrome P450 superfamily protein	1.62e-43	0.472955	0.175	0.126	5.81e-39	0
Chr3-18763685-18764404	AT3G50560	NAD(P)-binding Rossmann-fold superfamily protein	1.63e-43	0.425095	0.21	0.157	5.83e-39	0
Chr2-10846645-10848475	AT2G25482	prolamin-like protein (DUF784)	1.79e-43	0.115413	0.538	0.478	6.41e-39	0
Chr1-7739232-7740274	AT1G05697	other_rna	1.85e-43	0.229494	0.364	0.303	6.63e-39	0
Chr2-9888094-9888491	AT2G23230	Terpenoid cyclases/Protein prenyltransferases superfamily protein	1.92e-43	0.587327	0.139	0.094	6.86e-39	0
Chr5-8673884-8674860	AT5G25150	TBP-associated factor 5	2.4e-43	0.311274	0.28	0.231	8.6e-39	0
Chr5-8501231-8502661	AT5G24770	ATVSP2	3.17e-43	0.401085	0.227	0.17	1.13e-38	0
Chr2-11377358-11378277	AT2G26710	CYP72B1,CYP734A1	3.35e-43	0.254545	0.313	0.256	1.2e-38	0
Chr4-7585604-7586125	AT4G12970	AtEPFL9,EPFL9	3.38e-43	0.680092	0.118	0.075	1.21e-38	0
Chr1-26444057-26444684	AT1G09147	long_noncoding_rna	3.54e-43	0.279561	0.29	0.24	1.27e-38	0
Chr1-10073282-10074873	AT1G28660	GDSL-like Lipase/Acylhydrolase superfamily protein	5.26e-43	0.162868	0.408	0.352	1.88e-38	0
Chr2-8186547-8188138	AT2G18890	Protein kinase superfamily protein	6.27e-43	0.234026	0.336	0.287	2.24e-38	0
Chr1-28496641-28497427	AT1G09597	long_noncoding_rna	7.61e-43	0.477513	0.183	0.126	2.72e-38	0
Chr5-25752556-25754161	AT5G64401	hypothetical protein	9.24e-43	0.181372	0.424	0.367	3.3e-38	0
Chr5-23894521-23896040	AT5G59210	myosin heavy chain-like protein	1.24e-42	0.243456	0.324	0.282	4.42e-38	0
Chr1-10071058-10072156	AT1G28640	GDSL-like Lipase/Acylhydrolase superfamily protein	1.25e-42	0.390915	0.207	0.153	4.49e-38	0
Chr2-6686393-6686837	AT2G15345	Plant invertase/pectin methylesterase inhibitor superfamily protein	1.33e-42	0.560394	0.145	0.101	4.77e-38	0
Chr1-18008489-18009165	AT1G48698	Natural antisense transcript overlaps with AT1G48700	1.56e-42	0.542428	0.15	0.104	5.59e-38	0
Chr3-18764572-18765176	AT3G50560	NAD(P)-binding Rossmann-fold superfamily protein	1.9e-42	0.414626	0.195	0.148	6.79e-38	0
Chr1-10126692-10127646	AT1G06203	long_noncoding_rna	2.01e-42	0.293055	0.285	0.22	7.18e-38	0
Chr5-8571094-8571529	AT5G24910	ELA1,EUI-like p450 A1	2.12e-42	0.4439	0.195	0.141	7.6e-38	0
Chr2-18448971-18449412	AT2G44745	AtWRKY12	2.69e-42	0.521546	0.151	0.108	9.62e-38	0
Chr4-5832730-5834355	AT4G09153	low-molecular-weight cysteine-rich 36	3.13e-42	0.250187	0.323	0.268	1.12e-37	0
Chr1-4832473-4833971	AT1G05053	long_noncoding_rna	3.24e-42	0.281926	0.319	0.247	1.16e-37	0
Chr4-1203220-1204625	AT4G02725	spindle pole body-associated protein	3.65e-42	0.192125	0.387	0.334	1.31e-37	0
Chr3-16507884-16508585	AT3G45110	hypothetical protein	3.93e-42	0.577841	0.132	0.087	1.41e-37	0
Chr4-8636849-8637686	AT4G15130	ATCCT2	4.27e-42	0.260197	0.324	0.269	1.53e-37	0
Chr2-7519522-7520844	AT2G06855	AtU49-1	4.69e-42	0.303418	0.255	0.198	1.68e-37	0
Chr1-29514907-29515393	AT1G78440	GA2OX1,gibberellin 2-oxidase 1	7.19e-42	0.483996	0.164	0.119	2.57e-37	0
Chr5-3893182-3894400	AT5G12060	Plant self-incompatibility protein S1 family	7.43e-42	0.20618	0.415	0.361	2.66e-37	0
Chr2-1668841-1669769	AT2G04750	Actin binding Calponin homology (CH) domain-containing protein	7.46e-42	0.304529	0.312	0.245	2.67e-37	0
Chr2-9487851-9488598	AT2G22330	cytochrome P450, family 79, subfamily B, polypeptide 3	7.61e-42	0.334877	0.252	0.198	2.72e-37	0
Chr5-23825600-23826163	AT5G59010	kinase with tetratricopeptide repeat domain-containing protein	9.04e-42	0.546012	0.142	0.099	3.24e-37	0
Chr3-18819313-18819759	AT3G50660	AtDWF4,CLM,CLOMAZONE-RESISTANT,CYP90B1,CYTOCHROME P450 90B1,PSC1,PARTIALLY SUPPRESSING COI1 INSENSITIVITY TO JA 1,SAV1,SHADE AVOIDANCE 1,SNP2,SUPPRESSOR OF NPH4 2	1.05e-41	0.452284	0.192	0.137	3.75e-37	0
Chr1-19578160-19579665	AT1G52560	HSP20-like chaperones superfamily protein	1.08e-41	0.171645	0.418	0.36	3.85e-37	0
Chr1-28323050-28323609	AT1G75460	ATP-dependent protease La (LON) domain protein	1.21e-41	0.509514	0.166	0.118	4.31e-37	0
Chr1-22039073-22040745	AT1G59885	hypothetical protein	1.25e-41	0.158381	0.453	0.4	4.48e-37	0
Chr5-21736340-21737902	AT5G53510	ATOPT9,oligopeptide transporter 9	1.32e-41	0.155716	0.424	0.378	4.73e-37	0
Chr1-7002098-7002484	AT1G20210	pre_trna	1.75e-41	0.689391	0.11	0.071	6.27e-37	0
Chr4-6889349-6889993	AT4G11330	ATMPK5,MAP kinase 5	1.85e-41	0.601351	0.13	0.084	6.6e-37	0
Chr1-10562192-10562999	AT1G30090	Galactose oxidase/kelch repeat superfamily protein	2e-41	0.401678	0.199	0.15	7.17e-37	0
Chr1-23336534-23337318	AT1G62990	IRX11,IRREGULAR XYLEM 11	2.02e-41	0.377191	0.228	0.179	7.22e-37	0
Chr5-8334916-8335433	AT5G24410	6-phosphogluconolactonase 4	2.76e-41	0.444719	0.184	0.133	9.87e-37	0
Chr5-8412100-8412563	AT5G24580	Heavy metal transport/detoxification superfamily protein	2.78e-41	0.51892	0.161	0.117	9.93e-37	0
Chr5-17952393-17952995	AT5G44567	hypothetical protein	2.85e-41	0.452257	0.176	0.13	1.02e-36	0
Chr5-17216356-17216871	AT5G42930	alpha/beta-Hydrolases superfamily protein	3.96e-41	0.510548	0.155	0.11	1.42e-36	0
Chr4-14641637-14642589	AT4G29930	basic helix-loop-helix (bHLH) DNA-binding superfamily protein	4.96e-41	0.235631	0.338	0.291	1.78e-36	0
Chr5-6793192-6794490	AT5G20110	Dynein light chain type 1 family protein	5.98e-41	0.207973	0.344	0.285	2.14e-36	0
Chr2-19188199-19189759	AT2G46700	ATCRK3	6.02e-41	0.142294	0.46	0.407	2.15e-36	0
Chr3-10235228-10236421	AT3G05275	long_noncoding_rna	6.78e-41	0.42246	0.193	0.148	2.42e-36	0
Chr5-2933214-2934352	AT5G09430	alpha/beta-Hydrolases superfamily protein	7.44e-41	0.148067	0.458	0.404	2.66e-36	0
Chr3-4509425-4510501	AT3G13750	beta galactosidase 1	9.01e-41	0.319199	0.243	0.191	3.22e-36	0
Chr5-6471001-6471921	AT5G19250	Glycoprotein membrane precursor GPI-anchored	9.44e-41	0.298717	0.26	0.215	3.38e-36	0
Chr5-24781574-24782462	AT5G61660	glycine-rich protein	1.02e-40	0.261824	0.309	0.26	3.64e-36	0
Chr3-16741028-16741768	AT3G45610	Dof-type zinc finger DNA-binding family protein	1.11e-40	0.421615	0.205	0.152	3.96e-36	0
Chr1-59602-60865	AT1G01120	3-ketoacyl-CoA synthase 1	1.11e-40	0.251925	0.34	0.268	3.96e-36	0
Chr3-19001273-19001798	AT3G51150	ATP binding microtubule motor family protein	1.29e-40	0.52717	0.149	0.1	4.6e-36	0
Chr3-255215-256710	AT3G01690	alpha/beta-Hydrolases superfamily protein	1.55e-40	0.173497	0.439	0.38	5.56e-36	0
Chr1-11444629-11445553	AT1G31880	NLM9	1.62e-40	0.178567	0.399	0.35	5.81e-36	0
Chr5-26752223-26753312	AT5G67010	Integrase-type DNA-binding superfamily protein	1.68e-40	0.20593	0.353	0.3	6.02e-36	0
Chr5-9657685-9658384	AT5G27360	Major facilitator superfamily protein	3.86e-40	0.431237	0.182	0.134	1.38e-35	0
Chr2-15190726-15191342	AT2G36220	hypothetical protein	4.96e-40	0.263273	0.306	0.258	1.77e-35	0
Chr2-180791-181799	AT2G03985	long_noncoding_rna	5.46e-40	0.222244	0.343	0.283	1.95e-35	0
Chr4-14442813-14443715	AT4G29330	DERLIN-1	6.16e-40	0.391348	0.212	0.16	2.2e-35	0
Chr4-8467546-8468910	AT4G06280	long_noncoding_rna	6.43e-40	0.192545	0.36	0.29	2.3e-35	0
Chr4-8346297-8346848	AT4G06195	long_noncoding_rna	6.6e-40	0.453856	0.168	0.123	2.36e-35	0
Chr3-21939996-21940717	AT3G59360	ATUTR6,UDP-GALACTOSE TRANSPORTER 6	7.28e-40	0.344282	0.226	0.18	2.6e-35	0
Chr3-6594398-6596092	AT3G19080	SWIB complex BAF60b domain-containing protein	7.55e-40	0.271953	0.289	0.235	2.7e-35	0
Chr2-7056001-7056540	AT2G06605	long_noncoding_rna	9.1e-40	0.423637	0.18	0.136	3.26e-35	0
Chr3-16120946-16122734	AT3G44540	fatty acid reductase 4	1.04e-39	0.196916	0.372	0.32	3.72e-35	0
Chr1-2280028-2281077	AT1G07430	AIP1,AKT1 interacting protein phosphatase 1,AtAIP1,HON,HONSU (Korean for abnormal drowsiness)	1.09e-39	0.193421	0.373	0.316	3.92e-35	0
Chr2-11374153-11374728	AT2G26710	CYP72B1,CYP734A1	1.13e-39	0.291083	0.269	0.216	4.03e-35	0
Chr4-17847890-17848535	AT4G37970	ATCAD6	1.41e-39	0.207501	0.4	0.341	5.05e-35	0
Chr1-11196190-11197987	AT1G06433	long_noncoding_rna	1.57e-39	0.159739	0.427	0.364	5.61e-35	0
Chr4-12467114-12469195	AT4G07195	Natural antisense transcript overlaps with AT4G24015	1.59e-39	0.115261	0.521	0.464	5.69e-35	0
Chr2-10702939-10703649	AT2G25140	CLPB-M,CASEIN LYTIC PROTEINASE B-M,HSP98.7,HEAT SHOCK PROTEIN 98.7	1.62e-39	0.602197	0.123	0.082	5.8e-35	0
Chr3-11787355-11788103	AT3G30160	transmembrane protein	1.69e-39	0.406737	0.201	0.151	6.03e-35	0
Chr5-15117549-15118150	AT5G37960	GroES-like family protein	2.1e-39	0.590177	0.13	0.085	7.52e-35	0
Chr5-25458356-25459338	AT5G63590	ATFLS3	2.33e-39	0.254603	0.315	0.26	8.33e-35	0
Chr1-28326270-28327953	AT1G75460	ATP-dependent protease La (LON) domain protein	2.73e-39	0.162833	0.395	0.352	9.77e-35	0
Chr3-16819735-16820410	AT3G45780	JK224,NPH1,NONPHOTOTROPIC HYPOCOTYL 1,RPT1,ROOT PHOTOTROPISM 1	2.85e-39	0.216008	0.332	0.282	1.02e-34	0
Chr2-10066885-10067738	AT2G23680	Cold acclimation protein WCOR413 family	3.38e-39	0.452854	0.161	0.121	1.21e-34	0
Chr2-10705448-10705688	AT2G25150	HXXXD-type acyl-transferase family protein	3.68e-39	0.543383	0.132	0.092	1.32e-34	0
Chr2-10073360-10074165	AT2G23690	HTH-type transcriptional regulator	4.17e-39	0.236872	0.327	0.278	1.49e-34	0
Chr2-9640825-9641705	AT2G22680	Zinc finger (C3HC4-type RING finger) family protein	5.29e-39	0.35354	0.228	0.177	1.89e-34	0
Chr4-17087176-17087536	AT4G36110	SAUR-like auxin-responsive protein family	5.72e-39	0.599739	0.126	0.083	2.05e-34	0
Chr1-20238803-20239156	AT1G54210	APG12,AUTOPHAGY 12,ATATG12	5.94e-39	0.59356	0.131	0.087	2.12e-34	0
Chr1-25176066-25176857	AT1G67265	DVL3,DEVIL 3	6.09e-39	0.270806	0.279	0.23	2.18e-34	0
Chr4-17085686-17086753	AT4G36110	SAUR-like auxin-responsive protein family	6.64e-39	0.331349	0.247	0.193	2.38e-34	0
Chr4-7404980-7405722	AT4G12485	hypothetical protein	6.89e-39	0.463804	0.162	0.122	2.47e-34	0
Chr2-10735108-10736096	AT2G25190	PPPDE putative thiol peptidase family protein	7.21e-39	0.355805	0.21	0.166	2.58e-34	0
Chr3-9373136-9373449	AT3G25715	pre_trna	7.27e-39	0.424373	0.184	0.139	2.6e-34	0
Chr1-21916139-21916758	AT1G59650	CW14 protein (DUF1336)	9.34e-39	0.385926	0.21	0.16	3.34e-34	0
Chr1-4605744-4606451	AT1G13430	ATST4C,ARABIDOPSIS THALIANA SULFOTRANSFERASE 4C	1e-38	0.302454	0.234	0.185	3.59e-34	0
Chr3-18247932-18248237	AT3G49220	Plant invertase/pectin methylesterase inhibitor superfamily	1.05e-38	0.473969	0.166	0.115	3.76e-34	0
Chr3-10858969-10859945	AT3G28857	basic helix-loop-helix (bHLH) DNA-binding family protein	1.3e-38	0.368479	0.213	0.165	4.66e-34	0
Chr1-4681058-4681916	AT1G13640	Phosphatidylinositol 3- and 4-kinase family protein	1.36e-38	0.356013	0.204	0.156	4.86e-34	0
Chr5-4739618-4741051	AT5G14690	transmembrane protein	1.54e-38	0.25695	0.297	0.244	5.52e-34	0
Chr4-7400326-7400602	AT4G12470	azelaic acid induced 1	1.58e-38	0.66579	0.111	0.069	5.66e-34	0
Chr4-17303274-17304334	AT4G36710	GRAS family transcription factor	1.59e-38	0.407556	0.192	0.146	5.7e-34	0
Chr5-26334590-26335185	AT5G65800	ATACS5,CIN5,CYTOKININ-INSENSITIVE 5,ETO2,ETHYLENE OVERPRODUCER 2	1.88e-38	0.503889	0.146	0.103	6.74e-34	0
Chr4-12098342-12098853	AT4G23090	transmembrane protein	2.28e-38	0.683833	0.097	0.059	8.17e-34	0
Chr4-17389711-17390257	AT4G09395	long_noncoding_rna	2.41e-38	0.395903	0.192	0.145	8.62e-34	0
Chr5-10028416-10028938	AT5G28020	ATCYSD2,CYSTEINE SYNTHASE D2	2.59e-38	0.395314	0.194	0.143	9.26e-34	0
Chr5-1270562-1271338	AT5G00335	novel_transcribed_region	3.01e-38	0.224915	0.339	0.281	1.08e-33	0
Chr5-1151568-1153026	AT5G04200	AtMC9,metacaspase 9,AtMCP2f,metacaspase 2f,MCP2f,metacaspase 2f	3.32e-38	0.348003	0.226	0.182	1.19e-33	0
Chr3-18432236-18433530	AT3G49710	Pentatricopeptide repeat (PPR) superfamily protein	3.7e-38	0.169786	0.381	0.318	1.32e-33	0
Chr5-9837957-9838522	AT5G27780	SAUR-like auxin-responsive protein family	4.25e-38	0.610833	0.118	0.078	1.52e-33	0
Chr1-5374339-5374888	AT1G15625	E3 ubiquitin-protein ligase	4.47e-38	0.470969	0.161	0.113	1.6e-33	0
Chr3-21550281-21551133	AT3G58190	ASL16,ASYMMETRIC LEAVES 2-LIKE 16	5.35e-38	0.39131	0.21	0.159	1.91e-33	0
Chr3-10714512-10715627	AT3G28580	P-loop containing nucleoside triphosphate hydrolases superfamily protein	5.45e-38	0.161101	0.427	0.376	1.95e-33	0
Chr2-15056849-15058113	AT2G35850	transmembrane protein	5.52e-38	0.138992	0.423	0.369	1.97e-33	0
Chr2-9086932-9087205	AT2G21210	SAUR6,SMALL AUXIN UPREGULATED RNA 6	5.65e-38	0.513642	0.141	0.101	2.02e-33	0
Chr5-3513987-3514892	AT5G11070	hypothetical protein	5.92e-38	0.458877	0.164	0.118	2.12e-33	0
Chr5-17051624-17052131	AT5G06325	long_noncoding_rna	6.05e-38	0.610212	0.114	0.076	2.17e-33	0
Chr5-4711435-4712754	AT5G14610	DEAD box RNA helicase family protein	6.51e-38	0.295165	0.251	0.195	2.33e-33	0
Chr4-18175019-18175695	AT4G39000	AtGH9B17,glycosyl hydrolase 9B17	6.62e-38	0.517391	0.141	0.1	2.37e-33	0
Chr1-9793266-9793685	AT1G06113	long_noncoding_rna	7.08e-38	0.649876	0.108	0.07	2.53e-33	0
Chr1-25177817-25178667	AT1G67265	DVL3,DEVIL 3	7.88e-38	0.174828	0.385	0.322	2.82e-33	0
Chr3-5503224-5504017	AT3G16240	AQP1,ATTIP2	7.98e-38	0.288295	0.264	0.217	2.85e-33	0
Chr4-13132746-13133642	AT4G25830	CASPL2C1,CASP-like protein 2C1	8.83e-38	0.343986	0.221	0.171	3.16e-33	0
Chr4-6267661-6268310	AT4G10020	AtHSD5,hydroxysteroid dehydrogenase 5	9.11e-38	0.328616	0.225	0.176	3.26e-33	0
Chr3-8903811-8904930	AT3G24480	Leucine-rich repeat (LRR) family protein	1.06e-37	0.276946	0.272	0.231	3.78e-33	0
Chr5-15126111-15126792	AT5G37970	S-adenosyl-L-methionine-dependent methyltransferase superfamily protein	1.2e-37	0.43673	0.177	0.131	4.28e-33	0
Chr1-26750192-26750653	AT1G70944	transmembrane protein	1.23e-37	0.30335	0.268	0.21	4.39e-33	0
Chr4-17519917-17520415	AT4G37225	Natural antisense transcript overlaps with AT4G37230	1.24e-37	0.512797	0.148	0.103	4.45e-33	0
Chr1-11770021-11770426	AT1G32560	LEA4-1,Late Embryogenesis Abundant 4-1	1.28e-37	0.596656	0.118	0.078	4.57e-33	0
Chr5-24845150-24846188	AT5G61865	hypothetical protein	1.43e-37	0.254141	0.299	0.25	5.12e-33	0
Chr3-19082812-19083131	AT3G51420	ATSSL4,STRICTOSIDINE SYNTHASE-LIKE 4	1.62e-37	0.540853	0.125	0.086	5.81e-33	0
Chr5-2657624-2658536	AT5G08250	Cytochrome P450 superfamily protein	1.88e-37	0.292042	0.253	0.201	6.74e-33	0
Chr4-12222123-12223057	AT4G23410	tetraspanin5	2.02e-37	0.286301	0.26	0.213	7.22e-33	0
Chr5-23677750-23678339	AT5G08845	long_noncoding_rna	2.02e-37	0.324804	0.229	0.183	7.24e-33	0
Chr2-6778314-6778847	AT2G15535	low-molecular-weight cysteine-rich 10	2.3e-37	0.503881	0.147	0.104	8.21e-33	0
Chr3-17344612-17345139	AT3G47100	hypothetical protein	2.36e-37	0.382132	0.2	0.151	8.44e-33	0
Chr1-22324012-22324760	AT1G60600	UbiA prenyltransferase family protein	2.6e-37	0.159972	0.437	0.387	9.29e-33	0
Chr4-16384976-16386700	AT4G08955	long_noncoding_rna	2.81e-37	0.151175	0.415	0.351	1.01e-32	0
Chr3-2216329-2217679	AT3G07010	Pectin lyase-like superfamily protein	3.8e-37	0.193913	0.346	0.284	1.36e-32	0
Chr4-8766119-8767084	AT4G15360	cytochrome P450, family 705, subfamily A, polypeptide 3	3.82e-37	0.333182	0.232	0.18	1.37e-32	0
Chr3-18662740-18664111	AT3G50330	basic helix-loop-helix (bHLH) DNA-binding superfamily protein	3.97e-37	0.125454	0.456	0.401	1.42e-32	0
Chr3-8217689-8218882	AT3G23090	WDL3	3.98e-37	0.139608	0.464	0.416	1.42e-32	0
Chr4-67515-68793	AT4G00163	hypothetical protein	4.27e-37	0.326098	0.232	0.192	1.53e-32	0
Chr1-23075376-23075758	AT1G08523	long_noncoding_rna	4.27e-37	0.308691	0.261	0.207	1.53e-32	0
Chr2-17742464-17743220	AT2G42600	ATPPC2,phosphoenolpyruvate carboxylase 2	6.09e-37	0.443263	0.165	0.125	2.18e-32	0
Chr4-552548-553409	AT4G01335	TATA box-binding protein associated factor RNA polymerase I subunit B-like protein	6.53e-37	0.229325	0.345	0.295	2.34e-32	0
Chr1-5765388-5767429	AT1G16840	hypothetical protein	6.88e-37	0.111317	0.48	0.421	2.46e-32	0
Chr2-11353860-11354576	AT2G26690	AtNPF6.2,NPF6.2,NRT1/ PTR family 6.2	7.36e-37	0.229322	0.319	0.269	2.63e-32	0
Chr1-2175934-2177052	AT1G07090	LIGHT-DEPENDENT SHORT HYPOCOTYLS-like protein (DUF640)	7.56e-37	0.160358	0.397	0.34	2.7e-32	0
Chr2-14387053-14387404	AT2G34050	ATP synthase F1 complex assembly factor	9.51e-37	0.799943	0.08	0.045	3.4e-32	0
Chr1-17234794-17235717	AT1G46408	AGAMOUS-like 97	1.12e-36	0.223273	0.323	0.271	4e-32	0
Chr2-13281537-13282143	AT2G31170	FIONA,FIONA	1.34e-36	0.629111	0.106	0.072	4.78e-32	0
Chr3-6467253-6467763	AT3G18775	hypothetical protein	1.43e-36	0.431335	0.171	0.128	5.12e-32	0
Chr1-23076609-23077359	AT1G08523	long_noncoding_rna	1.46e-36	0.328078	0.233	0.188	5.22e-32	0
Chr5-8994516-8994867	AT5G25810	Integrase-type DNA-binding superfamily protein	1.51e-36	0.638576	0.105	0.068	5.41e-32	0
Chr1-6105007-6106395	AT1G05317	Natural antisense transcript overlaps with AT1G17745	1.52e-36	0.255218	0.278	0.231	5.43e-32	0
Chr2-12185677-12186080	AT2G28500	LOB domain-containing protein 11	1.71e-36	0.458812	0.158	0.114	6.13e-32	0
Chr4-10567516-10569100	AT4G19370	chitin synthase, putative (DUF1218)	1.72e-36	0.4047	0.193	0.159	6.16e-32	0
Chr1-11137077-11137366	AT1G31173	p_MI0000975	1.77e-36	0.635311	0.109	0.068	6.32e-32	0
Chr1-22336627-22337465	AT1G60630	Leucine-rich repeat protein kinase family protein	1.78e-36	0.343975	0.205	0.157	6.37e-32	0
Chr1-4691659-4692545	AT1G13690	ATPase E1	2.38e-36	0.457646	0.162	0.118	8.5e-32	0
Chr2-13310795-13311640	AT2G31230	ATERF15,ethylene-responsive element binding factor 15	2.98e-36	0.349431	0.21	0.161	1.07e-31	0
Chr5-23416204-23416627	AT5G57790	AOG1,ABORTED GAMETOPHYTE 1	3.49e-36	0.681133	0.096	0.061	1.25e-31	0
Chr2-14302119-14304511	AT2G33796	FBD-like domain family protein	3.54e-36	0.114428	0.489	0.444	1.27e-31	0
Chr4-10593697-10595100	AT4G03015	novel_transcribed_region	3.72e-36	0.215648	0.325	0.271	1.33e-31	0
Chr4-9303818-9304400	AT4G16500	AtCYS4,CYS4,phytocystatin 4	3.96e-36	0.435792	0.194	0.14	1.42e-31	0
Chr2-16288935-16289503	AT2G08990	long_noncoding_rna	4.37e-36	0.407006	0.181	0.138	1.57e-31	0
Chr3-6233874-6234532	AT3G18200	nodulin MtN21 /EamA-like transporter family protein	4.62e-36	0.475165	0.144	0.105	1.65e-31	0
Chr2-13160814-13161432	AT2G30925	transmembrane protein	5.83e-36	0.373517	0.196	0.155	2.08e-31	0
Chr3-11106747-11107336	AT3G05705	long_noncoding_rna	6.84e-36	0.41568	0.172	0.132	2.45e-31	0
Chr5-4775689-4777052	AT5G14780	AtFDH1	7.32e-36	0.203604	0.344	0.299	2.62e-31	0
Chr4-12659546-12661205	AT4G24490	ATRGTA1,RAB geranylgeranyl transferase alpha subunit 1	7.89e-36	0.21613	0.325	0.265	2.82e-31	0
Chr2-411918-412967	AT2G01910	Microtubule associated protein (MAP65/ASE1) family protein	8.3e-36	0.206297	0.363	0.311	2.97e-31	0
Chr4-11874078-11874707	AT4G22560	sulfated surface-like glycoprotein	8.35e-36	0.418866	0.157	0.119	2.99e-31	0
Chr1-3081083-3081533	AT1G04703	long_noncoding_rna	8.47e-36	0.33712	0.227	0.18	3.03e-31	0
Chr5-5500628-5501620	AT5G16740	Transmembrane amino acid transporter family protein	8.9e-36	0.276915	0.249	0.206	3.18e-31	0
Chr1-27972808-27973367	AT1G74430	ATMYB95,ARABIDOPSIS THALIANA MYB DOMAIN PROTEIN 95,ATMYBCP66,ARABIDOPSIS THALIANA MYB DOMAIN CONTAINING PROTEIN 66	1.02e-35	0.310438	0.236	0.185	3.65e-31	0
Chr3-16895633-16896263	AT3G45970	ATEXLA1,expansin-like A1,ATEXPL1,ATHEXP BETA 2.1,EXPL1,EXPANSIN L1	1.18e-35	0.255717	0.285	0.238	4.21e-31	0
Chr1-11352372-11354192	AT1G31720	chitin synthase, putative (DUF1218)	1.21e-35	0.177731	0.38	0.327	4.34e-31	0
Chr4-12933842-12934652	AT4G25250	Plant invertase/pectin methylesterase inhibitor superfamily protein	1.21e-35	0.45528	0.163	0.113	4.34e-31	0
Chr2-17746069-17746489	AT2G42610	LIGHT-DEPENDENT SHORT HYPOCOTYLS-like protein (DUF640)	1.38e-35	0.51618	0.136	0.094	4.92e-31	0
Chr2-18070501-18071134	AT2G43535	Scorpion toxin-like knottin superfamily protein	1.73e-35	0.368353	0.19	0.143	6.18e-31	0
Chr1-10665596-10666977	AT1G30280	Chaperone DnaJ-domain superfamily protein	1.87e-35	0.283884	0.252	0.202	6.7e-31	0
Chr5-23418804-23420340	AT5G57800	FLP1,FACELESS POLLEN 1,WAX2,YRE	2e-35	0.229882	0.301	0.243	7.14e-31	0
Chr3-21277354-21277957	AT3G57470	Insulinase (Peptidase family M16) family protein	2.1e-35	0.306012	0.228	0.185	7.5e-31	0
Chr3-3430636-3431321	AT3G10960	ATAZG1,AZA-guanine resistant1	2.15e-35	0.451028	0.16	0.119	7.71e-31	0
Chr3-19080670-19081179	AT3G51400	hypothetical protein (DUF241)	2.17e-35	0.288892	0.232	0.184	7.76e-31	0
Chr5-8659106-8660201	AT5G25110	SnRK3.25,SNF1-RELATED PROTEIN KINASE 3.25	2.28e-35	0.294499	0.262	0.217	8.15e-31	0
Chr5-5350817-5351285	AT5G16350	O-acyltransferase (WSD1-like) family protein	2.35e-35	0.435913	0.152	0.112	8.4e-31	0
Chr5-9660800-9661337	AT5G27360	Major facilitator superfamily protein	2.37e-35	0.665273	0.096	0.062	8.47e-31	0
Chr4-14673968-14675842	AT4G30000	Dihydropterin pyrophosphokinase / Dihydropteroate synthase	2.47e-35	0.149746	0.397	0.337	8.84e-31	0
Chr5-9334819-9335650	AT5G26660	ATMYB86,myb domain protein 86	2.75e-35	0.443761	0.161	0.118	9.85e-31	0
Chr5-18749918-18750555	AT5G46240	AtKAT1	2.76e-35	0.517565	0.137	0.096	9.86e-31	0
Chr5-8767822-8769371	AT5G25280	serine-rich protein-like protein	3.11e-35	0.131388	0.434	0.388	1.11e-30	0
Chr3-9591128-9592030	AT3G26200	cytochrome P450, family 71, subfamily B, polypeptide 22	3.17e-35	0.332339	0.216	0.176	1.13e-30	0
Chr1-11139474-11140141	AT1G31175	cytochrome C oxidase biogenesis Cmc1-like protein	3.29e-35	0.505056	0.131	0.093	1.18e-30	0
Chr4-16588940-16589370	AT4G09045	long_noncoding_rna	3.82e-35	0.339857	0.207	0.161	1.37e-30	0
Chr2-9867469-9868162	AT2G23170	Auxin-responsive GH3 family protein	3.88e-35	0.492719	0.147	0.104	1.39e-30	0
Chr5-5837116-5837655	AT5G17700	MATE efflux family protein	4.76e-35	0.478816	0.151	0.109	1.7e-30	0
Chr4-9729483-9730741	AT4G17430	O-fucosyltransferase family protein	4.87e-35	0.182071	0.359	0.301	1.74e-30	0
Chr1-5060196-5061814	AT1G14700	ATPAP3	5e-35	0.16525	0.409	0.361	1.79e-30	0
Chr5-8657279-8657853	AT5G25110	SnRK3.25,SNF1-RELATED PROTEIN KINASE 3.25	5.19e-35	0.483733	0.141	0.1	1.86e-30	0
Chr5-16813001-16813934	AT5G42030	ABL interactor-like protein 4	6.97e-35	0.196376	0.311	0.263	2.49e-30	0
Chr4-163040-163834	AT4G03595	Natural antisense transcript overlaps with AT4G00370	7.51e-35	0.319133	0.246	0.19	2.69e-30	0
Chr5-5437984-5438335	AT5G16600	AtMYB43,myb domain protein 43	1.09e-34	0.544038	0.122	0.087	3.9e-30	0
Chr2-10666393-10667488	AT2G00800	novel_transcribed_region	1.21e-34	0.190798	0.37	0.325	4.32e-30	0
Chr3-18669708-18670084	AT3G50350	membrane insertase, putative (DUF1685)	1.21e-34	0.38735	0.183	0.138	4.33e-30	0
Chr2-12842605-12843268	AT2G30080	ZIP metal ion transporter family	1.4e-34	0.569986	0.117	0.08	5.02e-30	0
Chr1-859491-860683	AT1G03445	Serine/threonine protein phosphatase family protein	1.41e-34	0.283298	0.235	0.197	5.06e-30	0
Chr4-8348587-8349107	AT4G14550	SLR,SOLITARY ROOT	1.42e-34	0.441855	0.145	0.108	5.07e-30	0
Chr4-18131111-18131661	AT4G38880	ATASE3,GLN phosphoribosyl pyrophosphate amidotransferase 3	1.64e-34	0.593157	0.108	0.072	5.87e-30	0
Chr2-10339860-10340880	AT2G24300	Calmodulin-binding protein	1.8e-34	0.174329	0.341	0.28	6.43e-30	0
Chr2-11356654-11357208	AT2G08160	long_noncoding_rna	1.8e-34	0.356396	0.192	0.144	6.44e-30	0
Chr2-10823991-10825541	AT2G25440	AtRLP20,receptor like protein 20	1.84e-34	0.116222	0.437	0.395	6.57e-30	0
Chr1-21720147-21720666	AT1G58460	hypothetical protein	1.88e-34	0.364666	0.198	0.154	6.73e-30	0
Chr4-16276013-16276423	AT4G33960	hypothetical protein	1.92e-34	0.385343	0.188	0.142	6.86e-30	0
Chr5-19450964-19452063	AT5G48000	CYP708 A2,CYTOCHROME P450,FAMILY 708,SUBFAMILY A,POLYPEPTIDE 2,THAH1,THALIANOL HYDROXYLASE 1,THAH,THALIANOL HYDROXYLASE	1.99e-34	0.215264	0.297	0.247	7.11e-30	0
Chr1-11570056-11571421	AT1G32160	beta-casein (DUF760)	2.14e-34	0.192952	0.376	0.318	7.65e-30	0
Chr3-17395266-17395909	AT3G07675	long_noncoding_rna	2.3e-34	0.270257	0.25	0.208	8.24e-30	0
Chr5-24165297-24166065	AT5G60020	ATLAC17	2.38e-34	0.271136	0.248	0.203	8.53e-30	0
Chr2-13313505-13314208	AT2G31230	ATERF15,ethylene-responsive element binding factor 15	2.71e-34	0.360086	0.202	0.158	9.69e-30	0
Chr5-25898019-25898346	AT5G64760	regulatory particle non-ATPase subunit 5B	2.82e-34	0.750537	0.082	0.047	1.01e-29	0
Chr1-11572769-11573915	AT1G32170	XTR4,xyloglucan endotransglycosylase 4	2.84e-34	0.19023	0.388	0.338	1.02e-29	0
Chr1-29702780-29703303	AT1G78970	ATLUP1,ARABIDOPSIS THALIANA LUPEOL SYNTHASE 1	2.84e-34	0.618833	0.106	0.07	1.02e-29	0
Chr2-7058794-7059033	AT2G16290	F-box SKIP23-like protein (DUF295)	3.35e-34	0.776691	0.075	0.044	1.2e-29	0
Chr5-4023829-4025022	AT5G12410	THUMP domain-containing protein	3.36e-34	0.195859	0.356	0.305	1.2e-29	0
Chr1-3085080-3086168	AT1G09540	ATMYB61,ARABIDOPSIS THALIANA MYB DOMAIN PROTEIN 61	3.46e-34	0.29364	0.237	0.194	1.24e-29	0
Chr1-8172915-8173717	AT1G23060	hypothetical protein	3.53e-34	0.197837	0.315	0.261	1.26e-29	0
Chr1-13154249-13154718	AT1G35620	ATPDI8,ARABIDOPSIS THALIANA PROTEIN DISULFIDE ISOMERASE 8,ATPDIL5-2,PDI-like 5-2,PDI8,PROTEIN DISULFIDE ISOMERASE 8	3.7e-34	0.404342	0.17	0.129	1.32e-29	0
Chr5-26490191-26490907	AT5G66310	ATP binding microtubule motor family protein	3.83e-34	0.350657	0.189	0.144	1.37e-29	0
Chr3-23310992-23312208	AT3G63088	DVL14,DEVIL 14	4.19e-34	0.364221	0.191	0.147	1.5e-29	0
Chr4-7723930-7724516	AT4G13260	AtYUC2	4.23e-34	0.475256	0.147	0.107	1.51e-29	0
Chr1-29227912-29228234	AT1G77750	Ribosomal protein S13/S18 family	4.65e-34	0.439736	0.151	0.112	1.66e-29	0
Chr2-13488494-13491047	AT2G31725	FAM136A-like protein (DUF842)	5.56e-34	0.146605	0.406	0.358	1.99e-29	0
Chr2-15486507-15488498	AT2G36890	ATMYB38,MYB DOMAIN PROTEIN 38,BIT1,BLUE INSENSITIVE TRAIT 1,MYB38,MYB DOMAIN PROTEIN 38	5.9e-34	0.144362	0.416	0.365	2.11e-29	0
Chr5-8705911-8706647	AT5G25190	Integrase-type DNA-binding superfamily protein	6.21e-34	0.297043	0.21	0.167	2.22e-29	0
Chr5-16896954-16898399	AT5G42260	beta glucosidase 12	6.52e-34	0.448017	0.15	0.111	2.33e-29	0
Chr1-7965776-7967061	AT1G22550	Major facilitator superfamily protein	7.22e-34	0.203096	0.322	0.274	2.58e-29	0
Chr5-15128412-15129350	AT5G37980	Zinc-binding dehydrogenase family protein	7.44e-34	0.358042	0.182	0.143	2.66e-29	0
Chr1-28920371-28921102	AT1G76954	Defensin-like (DEFL) family protein	7.75e-34	0.296452	0.225	0.181	2.77e-29	0
Chr5-18028860-18029307	AT5G44680	DNA glycosylase superfamily protein	8.91e-34	0.489282	0.132	0.094	3.19e-29	0
Chr1-17916660-17917940	AT1G48480	receptor-like kinase 1	9.34e-34	0.223695	0.299	0.239	3.34e-29	0
Chr2-4942564-4943187	AT2G12290	hypothetical protein	1.04e-33	0.623869	0.1	0.067	3.71e-29	0
Chr3-8076571-8077963	AT3G22830	AT-HSFA6B,ARABIDOPSIS THALIANA HEAT SHOCK TRANSCRIPTION FACTOR A6B	1.08e-33	0.138804	0.424	0.385	3.87e-29	0
Chr2-10628193-10629381	AT2G25000	ATWRKY60	1.23e-33	0.228739	0.299	0.255	4.41e-29	0
Chr5-18134305-18135351	AT5G44900	Toll-Interleukin-Resistance (TIR) domain family protein	1.28e-33	0.395512	0.175	0.133	4.57e-29	0
Chr1-24643800-24644374	AT1G66170	RING/FYVE/PHD zinc finger superfamily protein	1.34e-33	0.310482	0.221	0.179	4.81e-29	0
Chr5-4410942-4411376	AT5G13670	nodulin MtN21 /EamA-like transporter family protein	1.38e-33	0.784268	0.076	0.043	4.93e-29	0
Chr4-14097096-14097991	AT4G28530	anac074,NAC domain containing protein 74	1.5e-33	0.33305	0.2	0.159	5.38e-29	0
Chr4-17816281-17817922	AT4G37890	Zinc finger (C3HC4-type RING finger) family protein	1.59e-33	0.155789	0.373	0.318	5.7e-29	0
Chr2-12179094-12179318	AT2G28480	RNA-binding CRS1 / YhbY (CRM) domain protein	1.71e-33	0.708902	0.081	0.049	6.11e-29	0
Chr5-9658738-9659006	AT5G27360	Major facilitator superfamily protein	1.78e-33	0.778209	0.073	0.043	6.36e-29	0
Chr4-6336758-6337656	AT4G10160	RING/U-box superfamily protein	1.87e-33	0.638825	0.101	0.063	6.69e-29	0
Chr2-7028988-7029560	AT2G16210	REM24,reproductive meristem 24	2.06e-33	0.59238	0.104	0.071	7.35e-29	0
Chr1-24532103-24532492	AT1G65920	Regulator of chromosome condensation (RCC1) family with FYVE zinc finger domain-containing protein	2.19e-33	0.341637	0.211	0.162	7.82e-29	0
Chr1-28490042-28490488	AT1G09587	long_noncoding_rna	2.22e-33	0.64402	0.098	0.062	7.94e-29	0
Chr5-8507818-8509613	AT5G24780	ATVSP1	2.28e-33	0.321333	0.234	0.185	8.15e-29	0
Chr5-4824674-4825058	AT5G14900	helicase associated (HA2) domain-containing protein	2.61e-33	0.461539	0.139	0.099	9.34e-29	0
Chr4-6209359-6209786	AT4G05745	long_noncoding_rna	3.18e-33	0.59005	0.108	0.072	1.14e-28	0
Chr4-15988003-15988569	AT4G33145	hypothetical protein	3.18e-33	0.301655	0.238	0.191	1.14e-28	0
Chr1-1766034-1767472	AT1G05840	Eukaryotic aspartyl protease family protein	3.54e-33	0.195546	0.307	0.252	1.27e-28	0
Chr4-10307259-10308132	AT4G18740	Rho termination factor	3.69e-33	0.264158	0.233	0.186	1.32e-28	0
Chr3-8256996-8258329	AT3G23150	Signal transduction histidine kinase, hybrid-type, ethylene sensor	3.81e-33	0.240193	0.271	0.225	1.36e-28	0
Chr5-7025020-7025982	AT5G03205	long_noncoding_rna	4.08e-33	0.213202	0.307	0.26	1.46e-28	0
Chr1-22099245-22100188	AT1G60010	D-ribose-binding periplasmic protein	4.51e-33	0.142983	0.388	0.338	1.61e-28	0
Chr3-20689372-20690610	AT3G55734	p_MI0001004	4.67e-33	0.207484	0.305	0.249	1.67e-28	0
Chr5-7500874-7501236	AT5G22580	Stress responsive A/B Barrel Domain-containing protein	5.03e-33	0.555457	0.112	0.077	1.8e-28	0
Chr1-25602099-25602862	AT1G68320	AtMYB62,myb domain protein 62,BW62B,BW62C	5.1e-33	0.394108	0.166	0.126	1.82e-28	0
Chr5-8991531-8992130	AT5G25810	Integrase-type DNA-binding superfamily protein	5.22e-33	0.375409	0.179	0.139	1.87e-28	0
Chr4-2449961-2450685	AT4G04995	long_noncoding_rna	5.28e-33	0.429816	0.149	0.109	1.89e-28	0
Chr5-2345106-2346252	AT5G07410	AtPME48,PME48,pectin methylesterase 48	5.45e-33	0.3892	0.171	0.132	1.95e-28	0
Chr4-18745-19242	AT4G00060	Nucleotidyltransferase family protein	5.45e-33	0.484793	0.141	0.101	1.95e-28	0
Chr5-2143856-2145041	AT5G06930	nucleolar-like protein	5.73e-33	0.171404	0.33	0.282	2.05e-28	0
Chr2-7060081-7060346	AT2G16290	F-box SKIP23-like protein (DUF295)	5.99e-33	0.757567	0.074	0.044	2.14e-28	0
Chr4-10090143-10091435	AT4G18250	receptor Serine/Threonine kinase-like protein	6.19e-33	0.340837	0.202	0.163	2.22e-28	0
Chr3-18246963-18247388	AT3G49220	Plant invertase/pectin methylesterase inhibitor superfamily	7.51e-33	0.531215	0.117	0.081	2.69e-28	0
Chr5-23103291-23103986	AT5G57090	AGR1,AGRAVITROPIC ROOT 1,AGR,AGRAVITROPIC ROOT,ATPIN2,ARABIDOPSIS THALIANA PIN-FORMED 2,MM31,PIN2,PIN-FORMED 2,WAV6,WAVY ROOTS 6	7.66e-33	0.337409	0.185	0.144	2.74e-28	0
Chr5-8583014-8583437	AT5G24920	AtGDU5,glutamine dumper 5	8.03e-33	0.43538	0.147	0.11	2.87e-28	0
Chr4-17242539-17243709	AT4G36540	BR enhanced expression 2	8.16e-33	0.126946	0.427	0.381	2.92e-28	0
Chr4-6736166-6737566	AT4G11010	nucleoside diphosphate kinase 3	8.74e-33	0.284479	0.263	0.204	3.13e-28	0
Chr5-17214073-17214527	AT5G42930	alpha/beta-Hydrolases superfamily protein	8.84e-33	0.359146	0.196	0.155	3.16e-28	0
Chr1-10342957-10343830	AT1G29600	Zinc finger C-x8-C-x5-C-x3-H type family protein	9.2e-33	0.232657	0.273	0.231	3.29e-28	0
Chr1-29519808-29520167	AT1G78450	SOUL heme-binding family protein	9.7e-33	0.671636	0.087	0.056	3.47e-28	0
Chr5-24491599-24492517	AT5G60880	breaking of asymmetry in the stomatal lineage	1.01e-32	0.158256	0.337	0.288	3.63e-28	0
Chr3-19079976-19080438	AT3G08200	long_noncoding_rna	1.04e-32	0.287338	0.231	0.181	3.72e-28	0
Chr3-1742605-1744023	AT3G05850	MuDR family transposase	1.04e-32	0.190818	0.324	0.285	3.73e-28	0
Chr2-16901355-16902360	AT2G40470	ASL11,ASYMMETRIC LEAVES2-LIKE 11	1.09e-32	0.413675	0.165	0.122	3.9e-28	0
Chr1-8842147-8843235	AT1G05937	long_noncoding_rna	1.09e-32	0.138306	0.403	0.35	3.91e-28	0
Chr1-7517986-7518873	AT1G21470	hypothetical protein	1.13e-32	0.537388	0.117	0.082	4.03e-28	0
Chr1-17503793-17505109	AT1G47610	Transducin/WD40 repeat-like superfamily protein	1.16e-32	0.255882	0.255	0.211	4.13e-28	0
Chr1-9332157-9332673	AT1G26921	hypothetical protein	1.3e-32	0.300208	0.216	0.173	4.66e-28	0
Chr1-28040702-28041462	AT1G74650	ATMYB31,ARABIDOPSIS THALIANA MYB DOMAIN PROTEIN 31,ATY13	1.4e-32	0.311918	0.22	0.179	4.99e-28	0
Chr2-6707998-6709071	AT2G15400	DNA-directed RNA polymerase family protein	1.64e-32	0.197966	0.314	0.272	5.87e-28	0
Chr5-16150407-16151604	AT5G40370	AtGRXC2	1.68e-32	0.273336	0.263	0.215	6.02e-28	0
Chr3-1085562-1086862	AT3G04140	Ankyrin repeat family protein	1.77e-32	0.128733	0.383	0.326	6.34e-28	0
Chr3-17922885-17923687	AT3G48400	Cysteine/Histidine-rich C1 domain family protein	1.81e-32	0.37498	0.171	0.131	6.47e-28	0
Chr1-11571904-11572302	AT1G32170	XTR4,xyloglucan endotransglycosylase 4	1.84e-32	0.35647	0.199	0.154	6.59e-28	0
Chr4-9384277-9384628	AT4G16670	auxin canalization protein (DUF828)	1.86e-32	0.606131	0.098	0.064	6.67e-28	0
Chr5-25928556-25929875	AT5G64860	disproportionating enzyme	2.27e-32	0.108267	0.453	0.409	8.12e-28	0
Chr5-5855403-5856042	AT5G17730	P-loop containing nucleoside triphosphate hydrolases superfamily protein	2.34e-32	0.483055	0.129	0.092	8.38e-28	0
Chr1-5366284-5367080	AT1G15590	E3 ubiquitin-protein ligase	2.43e-32	0.199086	0.313	0.256	8.7e-28	0
Chr5-25813960-25814558	AT5G64570	ATBXL4,ARABIDOPSIS THALIANA BETA-D-XYLOSIDASE 4	2.73e-32	0.334014	0.188	0.15	9.78e-28	0
Chr1-4737537-4737957	AT1G13825	hypothetical protein	3.73e-32	0.839222	0.065	0.036	1.33e-27	0
Chr2-14595417-14596045	AT2G34655	hypothetical protein	4.02e-32	0.260146	0.243	0.201	1.44e-27	0
Chr3-11305834-11306541	AT3G29410	Terpenoid cyclases/Protein prenyltransferases superfamily protein	4.54e-32	0.693143	0.08	0.051	1.62e-27	0
Chr3-18870109-18871097	AT3G50770	calmodulin-like 41	4.56e-32	0.223689	0.274	0.222	1.63e-27	0
Chr5-17474609-17475468	AT5G43510	AtLURE1.2,CRP810_1.2	4.89e-32	0.200462	0.321	0.273	1.75e-27	0
Chr1-1101486-1102174	AT1G04180	YUCCA 9	5.4e-32	0.278468	0.238	0.192	1.93e-27	0
Chr5-24374925-24375222	AT5G60640	ATPDI2,ARABIDOPSIS THALIANA PROTEIN DISULFIDE ISOMERASE 2,ATPDIL1-4,PDI-like 1-4,PDI2,PROTEIN DISULFIDE ISOMERASE 2	5.61e-32	0.710645	0.079	0.049	2.01e-27	0
Chr5-7983684-7984336	AT5G03635	Natural antisense transcript overlaps with AT5G23680	5.83e-32	0.411676	0.154	0.112	2.08e-27	0
Chr2-7057205-7057426	AT2G06605	long_noncoding_rna	6.36e-32	0.699441	0.079	0.049	2.28e-27	0
Chr2-12277923-12279096	AT2G28630	3-ketoacyl-CoA synthase 12	6.89e-32	0.384943	0.181	0.135	2.47e-27	0
Chr5-15435655-15436284	AT5G38550	Mannose-binding lectin superfamily protein	6.96e-32	0.374502	0.173	0.134	2.49e-27	0
Chr2-1022658-1023510	AT2G03350	DUF538 family protein (Protein of unknown function, DUF538)	7.14e-32	0.122326	0.45	0.399	2.55e-27	0
Chr4-17083101-17083924	AT4G36105	polyamine-modulated factor 1-binding protein	7.45e-32	0.351098	0.192	0.151	2.66e-27	0
Chr2-15049652-15050870	AT2G35820	ureidoglycolate hydrolase	7.97e-32	0.178958	0.308	0.268	2.85e-27	0
Chr2-14387634-14387865	AT2G34050	ATP synthase F1 complex assembly factor	7.98e-32	0.7825	0.069	0.041	2.86e-27	0
Chr3-17383832-17385441	AT3G07665	long_noncoding_rna	8.24e-32	0.1491	0.389	0.349	2.95e-27	0
Chr1-3451318-3451748	AT1G10490	GNAT acetyltransferase (DUF699)	9.23e-32	0.336038	0.187	0.15	3.3e-27	0
Chr5-14764939-14765760	AT5G05475	long_noncoding_rna	9.68e-32	0.540563	0.121	0.084	3.46e-27	0
Chr1-10242838-10243691	AT1G29290	B-cell lymphoma 6 protein	1.13e-31	0.207176	0.289	0.245	4.06e-27	0
Chr1-25249235-25250947	AT1G67400	ELMO/CED-12 family protein	1.15e-31	0.121254	0.396	0.345	4.12e-27	0
Chr1-2140938-2142866	AT1G06980	6,7-dimethyl-8-ribityllumazine synthase	1.23e-31	0.136422	0.362	0.311	4.4e-27	0
Chr4-7401655-7402400	AT4G12470	azelaic acid induced 1	1.48e-31	0.48525	0.137	0.097	5.29e-27	0
Chr2-11891880-11892167	AT2G27930	PLATZ transcription factor family protein	1.51e-31	0.579773	0.1	0.068	5.42e-27	0
Chr3-3355954-3356941	AT3G10720	Plant invertase/pectin methylesterase inhibitor superfamily	1.54e-31	0.238836	0.261	0.206	5.49e-27	0
Chr1-4879009-4879970	AT1G14270	CAAX amino terminal protease family protein	1.86e-31	0.281898	0.245	0.193	6.67e-27	0
Chr3-16107818-16108603	AT3G44510	alpha/beta-Hydrolases superfamily protein	1.92e-31	0.592243	0.101	0.067	6.86e-27	0
Chr1-3715778-3716394	AT1G11112	hypothetical protein	1.95e-31	0.381736	0.173	0.129	6.96e-27	0
Chr3-6244399-6245468	AT3G03645	long_noncoding_rna	2.04e-31	0.345692	0.208	0.157	7.3e-27	0
Chr1-10137675-10138392	AT1G06213	Natural antisense transcript overlaps with AT1G29041	2.07e-31	0.351136	0.183	0.145	7.42e-27	0
Chr4-8323259-8324170	AT4G14465	AT-hook motif nuclear-localized protein 20	2.12e-31	0.189127	0.31	0.265	7.59e-27	0
Chr1-18856618-18857417	AT1G50870	F-box and associated interaction domains-containing protein	2.24e-31	0.393623	0.16	0.12	8e-27	0
Chr3-23238943-23239942	AT3G62850	zinc finger protein-like protein	2.62e-31	0.218673	0.274	0.23	9.36e-27	0
Chr5-16571787-16572300	AT5G41400	RING/U-box superfamily protein	2.78e-31	0.196113	0.317	0.266	9.93e-27	0
Chr4-17520641-17520992	AT4G37240	HTH-type transcriptional regulator	2.98e-31	0.461228	0.134	0.099	1.07e-26	0
Chr2-15597183-15598680	AT2G37125	GRF zinc finger protein	3.1e-31	0.177585	0.351	0.312	1.11e-26	0
Chr5-15957086-15957466	AT5G39860	BHLH136,BASIC HELIX-LOOP-HELIX PROTEIN 136,BNQ1,BANQUO 1	3.18e-31	0.480753	0.129	0.092	1.14e-26	0
Chr3-10379980-10380987	AT3G27950	GDSL-like Lipase/Acylhydrolase superfamily protein	3.46e-31	0.29768	0.214	0.168	1.24e-26	0
Chr3-16445974-16448354	AT3G44990	ATXTR8,AtXTH31,XTR8,xyloglucan endo-transglycosylase-related 8	3.96e-31	0.141331	0.393	0.349	1.42e-26	0
Chr2-15951569-15951926	AT2G38100	NPF5.5	4.38e-31	0.588811	0.101	0.068	1.57e-26	0
Chr3-20084521-20086607	AT3G54250	GHMP kinase family protein	4.51e-31	0.330195	0.191	0.155	1.61e-26	0
Chr1-17505447-17506550	AT1G47610	Transducin/WD40 repeat-like superfamily protein	4.76e-31	0.291051	0.218	0.177	1.7e-26	0
Chr2-16651022-16651985	AT2G39880	AtMYB25,myb domain protein 25	4.79e-31	0.278247	0.221	0.174	1.71e-26	0
Chr1-20065040-20066353	AT1G53750	regulatory particle triple-A 1A	5.26e-31	0.278229	0.221	0.177	1.88e-26	0
Chr5-21447724-21448221	AT5G52890	AT hook motif-containing protein	5.42e-31	0.508123	0.118	0.085	1.94e-26	0
Chr5-17587955-17589116	AT5G43770	proline-rich family protein	5.7e-31	0.216236	0.299	0.247	2.04e-26	0
Chr1-27976344-27976664	AT1G09457	Natural antisense transcript overlaps with AT1G74430	5.93e-31	0.648008	0.087	0.055	2.12e-26	0
Chr2-13161650-13162495	AT2G30925	transmembrane protein	6.39e-31	0.23719	0.288	0.237	2.29e-26	0
Chr3-21805974-21806623	AT3G59010	PME35,pectin methylesterase 35	6.93e-31	0.613601	0.099	0.065	2.48e-26	0
Chr1-7400430-7401637	AT1G05633	long_noncoding_rna	7.59e-31	0.117135	0.455	0.405	2.72e-26	0
Chr1-22797036-22797933	AT1G61730	DNA-binding storekeeper protein-related transcriptional regulator	7.86e-31	0.348548	0.196	0.152	2.81e-26	0
Chr2-1027017-1027507	AT2G03380	Pentatricopeptide repeat (PPR) superfamily protein	7.87e-31	0.438672	0.131	0.094	2.82e-26	0
Chr5-23406195-23406664	AT5G08775	long_noncoding_rna	9.09e-31	0.300848	0.199	0.156	3.25e-26	0
Chr5-7086291-7086786	AT5G20885	RING/U-box superfamily protein	9.19e-31	0.284359	0.221	0.178	3.29e-26	0
Chr2-11194275-11195743	AT2G26290	root-specific kinase 1	1e-30	0.237415	0.302	0.262	3.6e-26	0
Chr5-21498950-21499628	AT5G53020	Ribonuclease P protein subunit P38-like protein	1.02e-30	0.449998	0.139	0.1	3.65e-26	0
Chr2-9869645-9870018	AT2G23170	Auxin-responsive GH3 family protein	1.03e-30	0.493201	0.132	0.093	3.69e-26	0
Chr5-15138468-15139205	AT5G05605	long_noncoding_rna	1.12e-30	0.409409	0.141	0.11	4.01e-26	0
Chr1-4522398-4523435	AT1G13240	pre_trna	1.14e-30	0.121278	0.416	0.371	4.07e-26	0
Chr2-8230150-8230855	AT2G18969	transcription factor/transcription regulator	1.14e-30	0.240377	0.281	0.223	4.08e-26	0
Chr1-20234825-20235035	AT1G54200	DNA mismatch repair Msh6-like protein	1.21e-30	0.681509	0.08	0.05	4.34e-26	0
Chr1-8162971-8163323	AT1G23040	hydroxyproline-rich glycoprotein family protein	1.23e-30	0.437266	0.146	0.107	4.39e-26	0
Chr1-11717035-11718774	AT1G32450	AtNPF7.3,NPF7.3,NRT1/ PTR family 7.3	1.29e-30	0.295914	0.215	0.18	4.63e-26	0
Chr1-21888706-21889436	AT1G59590	ZCF37	1.31e-30	0.36728	0.171	0.134	4.68e-26	0
Chr2-12675954-12676546	AT2G29650	ANTR1,anion transporter 1	1.32e-30	0.157919	0.346	0.304	4.73e-26	0
Chr3-6709003-6710782	AT3G19370	filament-like protein (DUF869)	1.33e-30	0.157791	0.379	0.347	4.75e-26	0
Chr5-3279625-3280399	AT5G10430	ATAGP4	1.37e-30	0.10846	0.441	0.399	4.9e-26	0
Chr4-14821050-14821765	AT4G30260	YIP4b,YPT/RAB GTPase Interacting Protein 4b	1.4e-30	0.330407	0.204	0.163	5e-26	0
Chr1-28498272-28499083	AT1G75900	GDSL-like Lipase/Acylhydrolase superfamily protein	1.4e-30	0.353577	0.178	0.134	5.02e-26	0
Chr1-29321992-29322666	AT1G77992	Natural antisense transcript overlaps with AT1G77990	1.48e-30	0.284848	0.218	0.175	5.29e-26	0
Chr2-11884991-11887459	AT2G27920	serine carboxypeptidase-like 51	1.56e-30	0.178008	0.318	0.275	5.57e-26	0
Chr5-8151555-8151957	AT5G24105	arabinogalactan protein 41	1.56e-30	0.537534	0.102	0.069	5.58e-26	0
Chr5-26883224-26884539	AT5G67385	Phototropic-responsive NPH3 family protein	1.79e-30	0.140952	0.379	0.336	6.42e-26	0
Chr5-447163-447458	AT5G02230	Haloacid dehalogenase-like hydrolase (HAD) superfamily protein	1.99e-30	0.44686	0.134	0.098	7.11e-26	0
Chr3-13526009-13528477	AT3G32980	Peroxidase superfamily protein	2.29e-30	0.140916	0.382	0.324	8.18e-26	0
Chr1-29518987-29519605	AT1G78450	SOUL heme-binding family protein	2.38e-30	0.525205	0.108	0.077	8.53e-26	0
Chr1-9462316-9462881	AT1G27220	paired amphipathic helix repeat-containing protein	2.57e-30	0.244123	0.249	0.209	9.21e-26	0
Chr3-1548279-1550321	AT3G05400	Major facilitator superfamily protein	2.9e-30	0.164328	0.34	0.295	1.04e-25	0
Chr1-7322549-7323566	AT1G20980	ATSPL14,SQUAMOSA PROMOTER BINDING PROTEIN-LIKE 14,FBR6,SPL1R2	2.98e-30	0.123903	0.408	0.361	1.07e-25	0
Chr2-9817949-9818322	AT2G07870	long_noncoding_rna	3.36e-30	0.434078	0.151	0.11	1.2e-25	0
Chr4-10574564-10574853	AT4G19380	Long-chain fatty alcohol dehydrogenase family protein	3.62e-30	0.599078	0.093	0.062	1.3e-25	0
Chr5-6121355-6122308	AT5G18460	carboxyl-terminal peptidase (DUF239)	3.62e-30	0.202176	0.305	0.262	1.3e-25	0
Chr1-4317479-4318505	AT1G12672	thionin-like protein	3.72e-30	0.278677	0.219	0.183	1.33e-25	0
Chr5-4778672-4779969	AT5G14770	PPR repeat protein	3.73e-30	0.139717	0.374	0.326	1.33e-25	0
Chr4-8402815-8403767	AT4G14650	hypothetical protein	3.89e-30	0.354331	0.182	0.14	1.39e-25	0
Chr3-22141592-22142942	AT3G59930	defensin-like protein	3.9e-30	0.144131	0.378	0.341	1.4e-25	0
Chr2-10551858-10552659	AT2G24755	Natural antisense transcript overlaps with AT2G24750 and AT2G24760	3.94e-30	0.341522	0.178	0.139	1.41e-25	0
Chr2-9565472-9566023	AT2G22500	ATPUMP5,PLANT UNCOUPLING MITOCHONDRIAL PROTEIN 5,DIC1,DICARBOXYLATE CARRIER 1	4.26e-30	0.392321	0.154	0.115	1.52e-25	0
Chr5-21449674-21450248	AT5G07935	long_noncoding_rna	4.72e-30	0.499716	0.123	0.087	1.69e-25	0
Chr5-22991300-22992277	AT5G08645	long_noncoding_rna	4.84e-30	0.256991	0.244	0.199	1.73e-25	0
Chr2-7833526-7833884	AT2G18010	SAUR10,SMALL AUXIN UPREGULATED RNA 10	4.97e-30	0.398581	0.16	0.12	1.78e-25	0
Chr4-5288345-5288960	AT4G08350	GTA02,SPT5-2	5.13e-30	0.733951	0.074	0.046	1.83e-25	0
Chr2-2025647-2026210	AT2G05520	ATGRP-3,GLYCINE-RICH PROTEIN 3,ATGRP3,ARABIDOPSIS GLYCINE RICH PROTEIN 3,GRP3,GLYCINE-RICH PROTEIN 3	5.65e-30	0.23958	0.263	0.21	2.02e-25	0
Chr1-21444328-21444697	AT1G57990	ATPUP18,purine permease 18	5.94e-30	0.307965	0.196	0.157	2.13e-25	0
Chr5-18944055-18944905	AT5G46690	beta HLH protein 71	6e-30	0.289382	0.212	0.167	2.15e-25	0
Chr1-22225453-22225892	AT1G60270	beta glucosidase 6	6.18e-30	0.351954	0.18	0.139	2.21e-25	0
Chr1-19836298-19837241	AT1G53190	RING/U-box superfamily protein	6.19e-30	0.291195	0.195	0.163	2.21e-25	0
Chr4-14829840-14830575	AT4G30310	FGGY family of carbohydrate kinase	7.07e-30	0.103941	0.41	0.356	2.53e-25	0
Chr1-26735451-26735799	AT1G70920	ATHB18,homeobox-leucine zipper protein 18	7.22e-30	0.373866	0.173	0.132	2.58e-25	0
Chr3-18999294-19000846	AT3G51135	pre_trna	7.45e-30	0.211926	0.286	0.231	2.66e-25	0
Chr5-16831029-16831720	AT5G42100	ATBG_PPAP,ARABIDOPSIS THALIANA BETA-1,3-GLUCANASE_PUTATIVE	9.31e-30	0.178218	0.317	0.263	3.33e-25	0
Chr1-6063221-6064363	AT1G17630	Pentatricopeptide repeat (PPR-like) superfamily protein	9.35e-30	0.1405	0.344	0.299	3.35e-25	0
Chr4-10701425-10701810	AT4G19680	ATIRT2,IRON REGULATED TRANSPORTER 2	9.37e-30	0.570403	0.093	0.065	3.35e-25	0
Chr4-12116565-12117846	AT4G23140	cysteine-rich RLK (RECEPTOR-like protein kinase) 6	9.38e-30	0.23195	0.258	0.219	3.36e-25	0
Chr1-11768674-11769641	AT1G32540	lsd one like 1	9.67e-30	0.514105	0.104	0.075	3.46e-25	0
Chr1-25617103-25617790	AT1G68340	hypothetical protein (DUF1639)	1.21e-29	0.204479	0.307	0.258	4.31e-25	0
Chr4-11149306-11150628	AT4G20820	FAD-binding Berberine family protein	1.21e-29	0.279451	0.232	0.196	4.31e-25	0
Chr3-17591218-17592533	AT3G47720	similar to RCD one 4	1.33e-29	0.195051	0.293	0.254	4.77e-25	0
Chr3-10439380-10440433	AT3G28050	nodulin MtN21 /EamA-like transporter family protein	1.52e-29	0.234038	0.261	0.22	5.43e-25	0
Chr5-1791728-1792136	AT5G05965	cell wall RBR3-like protein	1.53e-29	0.41471	0.146	0.111	5.48e-25	0
Chr1-16866276-16866883	AT1G44542	Cyclase family protein	1.55e-29	0.414743	0.136	0.1	5.55e-25	0
Chr1-9030015-9030673	AT1G26110	decapping 5	1.68e-29	0.585477	0.097	0.067	6e-25	0
Chr3-6245880-6246936	AT3G03645	long_noncoding_rna	1.72e-29	0.256753	0.253	0.206	6.15e-25	0
Chr5-8669842-8670897	AT5G25140	cytochrome P450, family 71, subfamily B, polypeptide 13	2.01e-29	0.255116	0.246	0.202	7.19e-25	0
Chr5-20704174-20704994	AT5G50870	ubiquitin-conjugating enzyme 27	2.07e-29	0.316365	0.194	0.148	7.4e-25	0
Chr1-20044036-20045064	AT1G53690	DNA directed RNA polymerase, 7 kDa subunit	2.18e-29	0.166911	0.357	0.31	7.81e-25	0
Chr5-17725547-17726013	AT5G44040	eisosome SEG2-like protein	2.22e-29	0.365407	0.174	0.134	7.93e-25	0
Chr1-4086119-4086673	AT1G12080	Vacuolar calcium-binding protein-like protein	2.24e-29	0.441429	0.132	0.095	8.01e-25	0
Chr1-3018869-3019808	AT1G09350	AtGolS3,galactinol synthase 3	2.33e-29	0.129458	0.403	0.364	8.35e-25	0
Chr1-23183592-23183865	AT1G62610	NAD(P)-binding Rossmann-fold superfamily protein	2.56e-29	0.585951	0.094	0.064	9.16e-25	0
Chr1-26596287-26596980	AT1G70550	NEP-interacting protein, putative (DUF239)	2.58e-29	0.227407	0.254	0.216	9.22e-25	0
Chr2-7678641-7679183	AT2G17680	DUF241 domain protein, putative (DUF241)	2.94e-29	0.271933	0.212	0.169	1.05e-24	0
Chr1-19517468-19519713	AT1G52410	AtTSA1	2.99e-29	0.222649	0.27	0.238	1.07e-24	0
Chr4-11638526-11639215	AT4G21920	hypothetical protein	3.72e-29	0.178282	0.336	0.286	1.33e-24	0
Chr3-8185718-8186233	AT3G04375	long_noncoding_rna	3.86e-29	0.263123	0.234	0.19	1.38e-24	0
Chr2-18533079-18533426	AT2G44930	transmembrane protein, putative (DUF247)	3.94e-29	0.55259	0.1	0.068	1.41e-24	0
Chr3-19803222-19803637	AT3G53410	RING/U-box superfamily protein	4.6e-29	0.452218	0.132	0.096	1.65e-24	0
Chr5-4420342-4421869	AT5G13700	APAO,ATPAO1,polyamine oxidase 1	4.79e-29	0.266964	0.231	0.188	1.72e-24	0
Chr1-23153482-23154524	AT1G09735	novel_transcribed_region	5.19e-29	0.494253	0.12	0.084	1.86e-24	0
Chr4-9980261-9980907	AT4G17980	anac071,NAC domain containing protein 71	5.78e-29	0.240661	0.246	0.21	2.07e-24	0
Chr5-19040357-19040832	AT5G46900	Bifunctional inhibitor/lipid-transfer protein/seed storage 2S albumin superfamily protein	5.84e-29	0.267273	0.212	0.173	2.09e-24	0
Chr5-2177029-2177744	AT5G07010	ATST2A,ARABIDOPSIS THALIANA SULFOTRANSFERASE 2A	6.18e-29	0.2546	0.224	0.187	2.21e-24	0
Chr3-22628903-22629487	AT3G61150	HD-GL2-1,HOMEODOMAIN-GLABRA2 1	6.21e-29	0.287471	0.207	0.162	2.22e-24	0
Chr1-10240675-10242005	AT1G29290	B-cell lymphoma 6 protein	6.87e-29	0.192836	0.286	0.228	2.46e-24	0
Chr1-5298566-5299010	AT1G15400	hypothetical protein	7.14e-29	0.327361	0.177	0.138	2.56e-24	0
Chr2-16814813-16815221	AT2G40250	SGNH hydrolase-type esterase superfamily protein	7.44e-29	0.434951	0.129	0.094	2.66e-24	0
Chr5-25343064-25343701	AT5G63180	Pectin lyase-like superfamily protein	7.49e-29	0.391989	0.152	0.114	2.68e-24	0
Chr5-5996486-5997576	AT5G18140	DJC69,DNA J protein A69	8.13e-29	0.249489	0.247	0.209	2.91e-24	0
Chr5-16765564-16766151	AT5G41890	GDSL-like Lipase/Acylhydrolase superfamily protein	8.56e-29	0.382177	0.162	0.117	3.06e-24	0
Chr3-11148526-11149066	AT3G29180	DUF1336 family protein (DUF1336)	8.73e-29	0.41075	0.139	0.105	3.12e-24	0
Chr5-2039929-2041214	AT5G06645	gibberellin-regulated-like protein	8.76e-29	0.540616	0.116	0.081	3.13e-24	0
Chr1-19652752-19653160	AT1G52770	Phototropic-responsive NPH3 family protein	9.35e-29	0.568075	0.096	0.065	3.34e-24	0
Chr4-13658497-13658846	AT4G27270	Quinone reductase family protein	9.89e-29	0.199408	0.289	0.248	3.54e-24	0
Chr5-8990125-8990982	AT5G25810	Integrase-type DNA-binding superfamily protein	1.06e-28	0.275565	0.23	0.185	3.78e-24	0
Chr2-18640757-18641571	AT2G45210	SAG201,senescence-associated gene 201	1.1e-28	0.189396	0.296	0.252	3.94e-24	0
Chr2-12986545-12988271	AT2G30470	VAL1,VP1/ABI3-LIKE 1	1.16e-28	0.243637	0.241	0.196	4.15e-24	0
Chr3-17380940-17381658	AT3G47200	transmembrane protein, putative (DUF247)	1.16e-28	0.199521	0.286	0.245	4.16e-24	0
Chr1-26679118-26679750	AT1G70740	Protein kinase superfamily protein	1.29e-28	0.428438	0.133	0.097	4.6e-24	0
Chr1-10266197-10268513	AT1G29340	ATPUB17,ARABIDOPSIS THALIANA PLANT U-BOX 17	1.41e-28	0.166017	0.314	0.273	5.03e-24	0
Chr4-9744693-9745230	AT4G17470	alpha/beta-Hydrolases superfamily protein	1.5e-28	0.487355	0.125	0.09	5.36e-24	0
Chr5-7879051-7879303	AT5G23400	Leucine-rich repeat (LRR) family protein	1.53e-28	0.588951	0.094	0.062	5.48e-24	0
Chr4-918473-919883	AT4G02075	RING/FYVE/PHD zinc finger superfamily protein	1.57e-28	0.188476	0.311	0.278	5.6e-24	0
Chr5-1230849-1232061	AT5G00950	long_noncoding_rna	1.66e-28	0.387907	0.153	0.117	5.94e-24	0
Chr5-3447677-3448762	AT5G10930	SnRK3.24,SNF1-RELATED PROTEIN KINASE 3.24	1.82e-28	0.135877	0.359	0.322	6.51e-24	0
Chr3-1045217-1045623	AT3G01385	long_noncoding_rna	1.87e-28	0.600992	0.092	0.062	6.7e-24	0
Chr5-6182312-6182906	AT5G18590	Galactose oxidase/kelch repeat superfamily protein	2.03e-28	0.179364	0.308	0.26	7.27e-24	0
Chr2-14628372-14628715	AT2G34690	Glycolipid transfer protein (GLTP) family protein	2.17e-28	0.665797	0.072	0.048	7.75e-24	0
Chr5-21724444-21726319	AT5G53487	pre_trna	2.19e-28	0.112439	0.4	0.361	7.82e-24	0
Chr3-18205235-18206885	AT3G49115	hypothetical protein	2.42e-28	0.113931	0.428	0.381	8.64e-24	0
Chr1-6390492-6391394	AT1G18570	AtMYB51,myb domain protein 51,BW51A,BW51B,HIG1,HIGH INDOLIC GLUCOSINOLATE 1	2.45e-28	0.29426	0.209	0.169	8.76e-24	0
Chr2-16365755-16366694	AT2G39210	Major facilitator superfamily protein	2.6e-28	0.162592	0.317	0.272	9.3e-24	0
Chr1-26766802-26767366	AT1G70985	hydroxyproline-rich glycoprotein family protein	2.68e-28	0.303945	0.208	0.167	9.6e-24	0
Chr1-27150841-27151428	AT1G72150	PATELLIN 1	3.07e-28	0.251207	0.243	0.202	1.1e-23	0
Chr3-19237223-19237659	AT3G51860	ATCAX3,ATHCX1,CAX1-LIKE	3.16e-28	0.483668	0.11	0.081	1.13e-23	0
Chr2-11946279-11947063	AT2G28056	p_MI0000215	3.21e-28	0.232197	0.264	0.22	1.15e-23	0
Chr5-24239559-24240308	AT5G60200	TARGET OF MONOPTEROS 6	3.65e-28	0.327903	0.182	0.148	1.31e-23	0
Chr1-4739532-4740120	AT1G13825	hypothetical protein	3.88e-28	0.395676	0.15	0.116	1.39e-23	0
Chr1-24556879-24557783	AT1G08797	Natural antisense transcript overlaps with AT1G65960	4.01e-28	0.307155	0.189	0.151	1.44e-23	0
Chr1-20280920-20281742	AT1G54330	ANAC020,NAC domain containing protein 20	4.02e-28	0.240648	0.248	0.205	1.44e-23	0
Chr3-7217843-7218204	AT3G20640	basic helix-loop-helix (bHLH) DNA-binding superfamily protein	4.04e-28	0.530929	0.11	0.078	1.44e-23	0
Chr5-4589035-4589294	AT5G14220	Flavin containing amine oxidoreductase family	4.67e-28	0.757165	0.063	0.038	1.67e-23	0
Chr4-17367658-17367908	AT4G36870	SAW1,SAWTOOTH 1	4.73e-28	0.444447	0.122	0.09	1.69e-23	0
Chr4-17386122-17386437	AT4G36900	DEAR4,DREB AND EAR MOTIF PROTEIN 4	4.73e-28	0.269707	0.223	0.182	1.69e-23	0
Chr3-9931674-9932800	AT3G26932	dsRNA-binding protein 3	4.84e-28	0.217422	0.264	0.216	1.73e-23	0
Chr3-20759752-20760205	AT3G55950	ATCRR3	4.95e-28	0.408695	0.144	0.108	1.77e-23	0
Chr3-4512235-4512670	AT3G13750	beta galactosidase 1	5.21e-28	0.397956	0.143	0.107	1.86e-23	0
Chr3-20702442-20703425	AT3G55770	GATA type zinc finger transcription factor family protein	5.22e-28	0.244852	0.227	0.186	1.87e-23	0
Chr1-29222984-29224909	AT1G77740	phosphatidylinositol-4-phosphate 5-kinase 2	5.23e-28	0.118414	0.359	0.316	1.87e-23	0
Chr2-14535567-14536227	AT2G34480	Ribosomal protein L18ae/LX family protein	5.36e-28	0.329869	0.186	0.15	1.92e-23	0
Chr4-16582717-16583763	AT4G09025	long_noncoding_rna	5.42e-28	0.11964	0.377	0.318	1.94e-23	0
Chr5-22232680-22233691	AT5G54720	Ankyrin repeat family protein	5.84e-28	0.192202	0.306	0.271	2.09e-23	0
Chr2-1639657-1640369	AT2G04680	Cysteine/Histidine-rich C1 domain family protein	6.22e-28	0.231326	0.246	0.201	2.23e-23	0
Chr5-82381-82800	AT5G01210	HXXXD-type acyl-transferase family protein	6.26e-28	0.455394	0.115	0.082	2.24e-23	0
Chr3-5326159-5326636	AT3G15710	Peptidase S24/S26A/S26B/S26C family protein	7.5e-28	0.564942	0.092	0.063	2.68e-23	0
Chr5-17209909-17210605	AT5G42920	THO complex, subunit 5	7.8e-28	0.680333	0.069	0.043	2.79e-23	0
Chr2-12677834-12678605	AT2G29650	ANTR1,anion transporter 1	8.15e-28	0.188331	0.276	0.231	2.92e-23	0
Chr3-18464372-18465679	AT3G49780	ATPSK3 (FORMER SYMBOL),ATPSK4,phytosulfokine 4 precursor	8.33e-28	0.228041	0.26	0.221	2.98e-23	0
Chr5-2062373-2062873	AT5G06700	TBR,TBR,TRICHOME BIREFRINGENCE	8.44e-28	0.270468	0.216	0.175	3.02e-23	0
Chr2-4139720-4140838	AT2G10606	p_MI0001013	9.21e-28	0.475936	0.121	0.086	3.29e-23	0
Chr1-8170684-8171068	AT1G23052	other_RNA	9.71e-28	0.457833	0.115	0.085	3.47e-23	0
Chr3-1108003-1108341	AT3G04210	Disease resistance protein (TIR-NBS class)	9.89e-28	0.525499	0.104	0.073	3.54e-23	0
Chr5-3721698-3722225	AT5G11570	Major facilitator superfamily protein	9.94e-28	0.382948	0.14	0.107	3.56e-23	0
Chr4-12270453-12271261	AT4G23510	Disease resistance protein (TIR-NBS-LRR class) family	1.02e-27	0.206304	0.308	0.26	3.66e-23	0
Chr5-8860951-8861554	AT5G25460	transmembrane protein, putative (Protein of unknown function, DUF642)	1.02e-27	0.134683	0.366	0.321	3.66e-23	0
Chr2-7655918-7656724	AT2G17600	Cysteine/Histidine-rich C1 domain family protein	1.04e-27	0.183988	0.321	0.272	3.72e-23	0
Chr4-7417771-7418165	AT4G12510	Bifunctional inhibitor/lipid-transfer protein/seed storage 2S albumin superfamily protein	1.07e-27	0.483212	0.116	0.081	3.84e-23	0
Chr4-17776244-17776448	AT4G37800	xyloglucan endotransglucosylase/hydrolase 7	1.16e-27	0.472352	0.117	0.086	4.15e-23	0
Chr1-26708685-26710142	AT1G70830	MLP-like protein 28	1.16e-27	0.266816	0.24	0.183	4.17e-23	0
Chr2-857764-858329	AT2G02950	phytochrome kinase substrate 1	1.53e-27	0.307166	0.19	0.149	5.48e-23	0
Chr2-8103756-8104108	AT2G18700	ATTPS11,trehalose phosphatase/synthase 11,ATTPSB	1.53e-27	0.650316	0.078	0.051	5.48e-23	0
Chr3-23233957-23234454	AT3G09875	Natural antisense transcript overlaps with AT3G62830	1.62e-27	0.395511	0.146	0.11	5.81e-23	0
Chr3-8072734-8073243	AT3G22820	EPFL5,epidermal patterning factor like 5	1.66e-27	0.324551	0.174	0.136	5.93e-23	0
Chr4-16533582-16534964	AT4G34610	BEL1-like homeodomain 6	1.8e-27	0.100633	0.42	0.363	6.42e-23	0
Chr4-14204881-14205849	AT4G28750	Photosystem I reaction centre subunit IV / PsaE protein	1.81e-27	0.232786	0.237	0.2	6.47e-23	0
Chr2-1966249-1966982	AT2G05380	glycine-rich protein 3 short isoform	1.83e-27	0.186189	0.297	0.245	6.55e-23	0
Chr5-7087558-7087760	AT5G20885	RING/U-box superfamily protein	2.05e-27	0.669346	0.074	0.046	7.32e-23	0
Chr1-8181171-8181959	AT1G23080	ATPIN7,ARABIDOPSIS PIN-FORMED 7	2.57e-27	0.18623	0.278	0.237	9.21e-23	0
Chr5-21663528-21663964	AT5G53400	HSP20-like chaperones superfamily protein	2.58e-27	0.283852	0.204	0.159	9.24e-23	0
Chr2-9088564-9088951	AT2G07375	long_noncoding_rna	2.83e-27	0.49658	0.109	0.076	1.01e-22	0
Chr2-15289059-15290250	AT2G36430	transmembrane protein, putative (DUF247)	2.86e-27	0.188014	0.312	0.271	1.02e-22	0
Chr3-18246116-18246559	AT3G49220	Plant invertase/pectin methylesterase inhibitor superfamily	2.87e-27	0.294305	0.185	0.147	1.03e-22	0
Chr1-9388669-9389180	AT1G27045	HB54,homeobox protein 54	3.13e-27	0.374623	0.143	0.11	1.12e-22	0
Chr5-20729087-20729507	AT5G50950	FUMARASE 2	3.19e-27	0.598316	0.085	0.056	1.14e-22	0
Chr5-23727476-23728838	AT5G58730	pfkB-like carbohydrate kinase family protein	3.24e-27	0.127284	0.359	0.31	1.16e-22	0
Chr1-20950345-20951133	AT1G56010	ANAC022,Arabidopsis NAC domain containing protein 22,anac021,Arabidopsis NAC domain containing protein 21	3.25e-27	0.273214	0.21	0.167	1.16e-22	0
Chr3-7735939-7736889	AT3G21960	Receptor-like protein kinase-related family protein	3.33e-27	0.43901	0.13	0.097	1.19e-22	0
Chr3-7287344-7288030	AT3G20830	AGC2-4,AGC2 kinase 4	3.55e-27	0.230905	0.236	0.192	1.27e-22	0
Chr4-15262160-15263260	AT4G31480	Coatomer, beta subunit	3.64e-27	0.140787	0.331	0.298	1.3e-22	0
Chr2-10234118-10235069	AT2G24070	QWRF motif protein (DUF566)	3.72e-27	0.309099	0.176	0.135	1.33e-22	0
Chr3-8908317-8908771	AT3G24490	Alcohol dehydrogenase transcription factor Myb/SANT-like family protein	3.96e-27	0.325384	0.173	0.139	1.42e-22	0
Chr5-17732574-17733119	AT5G44065	hypothetical protein	5.09e-27	0.421716	0.132	0.096	1.82e-22	0
Chr3-11789303-11790859	AT3G30160	transmembrane protein	5.75e-27	0.170812	0.304	0.249	2.06e-22	0
Chr2-17029068-17029741	AT2G40805	p_MI0001086	5.99e-27	0.494791	0.106	0.076	2.14e-22	0
Chr5-22606706-22607006	AT5G55856	Ubiquitin-like superfamily protein	6.06e-27	0.72018	0.065	0.039	2.17e-22	0
Chr5-17644763-17645211	AT5G43880	methyl-coenzyme M reductase II subunit gamma, putative (DUF3741)	6.06e-27	0.366102	0.151	0.119	2.17e-22	0
Chr5-784235-785830	AT5G03280	ATEIN2,CKR1,CYTOKININ RESISTANT 1,ERA3,ENHANCED RESPONSE TO ABA3,ORE2,ORESARA 2,ORE3,ORESARA 3,PIR2	6.26e-27	0.104737	0.401	0.359	2.24e-22	0
Chr3-8884200-8885424	AT3G24450	Heavy metal transport/detoxification superfamily protein	6.36e-27	0.330728	0.164	0.129	2.28e-22	0
Chr2-9866429-9866988	AT2G23170	Auxin-responsive GH3 family protein	6.74e-27	0.17785	0.326	0.282	2.41e-22	0
Chr4-9644119-9644988	AT4G06675	long_noncoding_rna	7.25e-27	0.405271	0.131	0.1	2.59e-22	0
Chr1-17106037-17106674	AT1G45190	downregulated in DIF1 18	7.57e-27	0.504234	0.108	0.076	2.71e-22	0
Chr1-63261-64242	AT1G01130	CBL-interacting Serine/Threonine-kinase	7.83e-27	0.205982	0.246	0.203	2.8e-22	0
Chr2-14068807-14069546	AT2G33200	F-box family protein	7.84e-27	0.292524	0.195	0.162	2.8e-22	0
Chr5-9649861-9650796	AT5G27350	Major facilitator superfamily protein	7.85e-27	0.228798	0.236	0.2	2.81e-22	0
Chr5-20496218-20497147	AT5G50345	maternally expressed family protein	8.02e-27	0.334965	0.163	0.126	2.87e-22	0
Chr1-29965370-29966750	AT1G79630	Protein phosphatase 2C family protein	8.36e-27	0.10419	0.385	0.343	2.99e-22	0
Chr2-192596-193926	AT2G03995	long_noncoding_rna	8.76e-27	0.191364	0.288	0.244	3.13e-22	0
Chr2-15291128-15292065	AT2G36440	hypothetical protein	8.87e-27	0.198014	0.268	0.234	3.18e-22	0
Chr1-23373687-23374020	AT1G63030	Integrase-type DNA-binding superfamily protein	9.13e-27	0.580684	0.086	0.06	3.27e-22	0
Chr1-20229662-20230654	AT1G07947	long_noncoding_rna	9.22e-27	0.127725	0.433	0.378	3.3e-22	0
Chr3-10182006-10182599	AT3G27490	Cysteine/Histidine-rich C1 domain family protein	9.79e-27	0.377746	0.147	0.112	3.5e-22	0
Chr5-21913832-21914134	AT5G53980	ATHB52,homeobox protein 52	9.9e-27	0.499167	0.106	0.075	3.54e-22	0
Chr3-5319677-5320857	AT3G15700	P-loop containing nucleoside triphosphate hydrolases superfamily protein	1.1e-26	0.295906	0.189	0.156	3.92e-22	0
Chr2-16454409-16454801	AT2G39410	alpha/beta-Hydrolases superfamily protein	1.15e-26	0.688187	0.07	0.044	4.1e-22	0
Chr1-28488979-28489477	AT1G09587	long_noncoding_rna	1.17e-26	0.391912	0.148	0.106	4.18e-22	0
Chr4-6335419-6335811	AT4G10160	RING/U-box superfamily protein	1.26e-26	0.740997	0.062	0.036	4.5e-22	0
Chr5-764147-764584	AT5G03204	hypothetical protein	1.34e-26	0.312568	0.198	0.161	4.78e-22	0
Chr1-11082512-11083069	AT1G31070	GLCNA.UT1,N-acetylglucosamine-1-phosphate uridylyltransferase 1	1.4e-26	0.393685	0.144	0.109	5.02e-22	0
Chr3-4888460-4889332	AT3G14560	hypothetical protein	1.48e-26	0.210971	0.267	0.223	5.3e-22	0
Chr4-11315939-11316561	AT4G21215	transmembrane protein	1.49e-26	0.275118	0.188	0.15	5.33e-22	0
Chr1-27760777-27762341	AT1G09417	long_noncoding_rna	1.5e-26	0.166819	0.301	0.26	5.36e-22	0
Chr1-21531202-21531947	AT1G08197	novel_transcribed_region	1.55e-26	0.223922	0.239	0.203	5.54e-22	0
Chr5-15953064-15953370	AT5G39860	BHLH136,BASIC HELIX-LOOP-HELIX PROTEIN 136,BNQ1,BANQUO 1	1.63e-26	0.582058	0.087	0.057	5.82e-22	0
Chr5-18025846-18026406	AT5G44680	DNA glycosylase superfamily protein	1.65e-26	0.248794	0.233	0.19	5.89e-22	0
Chr1-19743988-19744744	AT1G52990	thioredoxin family protein	1.81e-26	0.154515	0.304	0.26	6.46e-22	0
Chr2-981706-982416	AT2G03240	EXS (ERD1/XPR1/SYG1) family protein	1.93e-26	0.280324	0.206	0.166	6.92e-22	0
Chr2-7692732-7693783	AT2G17710	Big1	2.03e-26	0.157307	0.305	0.268	7.28e-22	0
Chr5-15124655-15124941	AT5G37970	S-adenosyl-L-methionine-dependent methyltransferase superfamily protein	2.14e-26	0.607805	0.079	0.052	7.66e-22	0
Chr1-6332664-6333708	AT1G18400	BR enhanced expression 1	2.22e-26	0.126675	0.357	0.322	7.93e-22	0
Chr4-16188684-16189375	AT4G33740	myb-like protein X	2.35e-26	0.603771	0.078	0.051	8.41e-22	0
Chr2-11139953-11141110	AT2G26170	MAX1,MORE AXILLARY BRANCHES 1	2.46e-26	0.205541	0.27	0.23	8.79e-22	0
Chr3-8925665-8926196	AT3G24503	ALDH1A,aldehyde dehydrogenase 1A,REF1,REDUCED EPIDERMAL FLUORESCENCE1	2.48e-26	0.249539	0.218	0.185	8.86e-22	0
Chr2-14367324-14368642	AT2G34010	TIE4,TCP Interactor containing EAR motif protein 4	2.48e-26	0.160086	0.288	0.249	8.88e-22	0
Chr5-7356888-7357601	AT5G22210	aspartyl/glutamyl-tRNA (Asn/Gln) amidotransferase subunit B	2.51e-26	0.63394	0.075	0.048	8.98e-22	0
Chr2-13798114-13799233	AT2G32500	Stress responsive alpha-beta barrel domain protein	2.64e-26	0.164508	0.302	0.264	9.45e-22	0
Chr2-11707396-11708378	AT2G27350	OTU-like cysteine protease family protein	2.95e-26	0.25451	0.223	0.183	1.06e-21	0
Chr1-11207550-11207784	AT1G31320	LOB domain-containing protein 4	2.99e-26	0.575973	0.092	0.06	1.07e-21	0
Chr4-16001845-16002573	AT4G33170	Tetratricopeptide repeat (TPR)-like superfamily protein	3.06e-26	0.43333	0.12	0.089	1.1e-21	0
Chr1-26511246-26511640	AT1G70350	hypothetical protein	3.08e-26	0.449628	0.115	0.084	1.1e-21	0
Chr4-1061744-1062915	AT4G02410	AtLPK1,LPK1,lectin-like protein kinase 1,LecRK-IV.3,L-type lectin receptor kinase IV.3	3.34e-26	0.174817	0.29	0.259	1.19e-21	0
Chr3-19452937-19453558	AT3G52480	transmembrane protein	3.35e-26	0.152005	0.33	0.297	1.2e-21	0
Chr5-13239534-13240868	AT5G34940	AtGUS3,glucuronidase 3	3.45e-26	0.230687	0.269	0.224	1.24e-21	0
Chr1-9446084-9446745	AT1G27190	Leucine-rich repeat protein kinase family protein	3.52e-26	0.265793	0.202	0.167	1.26e-21	0
Chr1-4958932-4960311	AT1G14500	Ankyrin repeat family protein	3.57e-26	0.192427	0.257	0.217	1.28e-21	0
Chr1-6909293-6909846	AT1G19900	glyoxal oxidase-related protein	3.95e-26	0.522673	0.108	0.078	1.41e-21	0
Chr3-22042662-22043494	AT3G59680	Serine/Threonine-kinase	4.02e-26	0.320606	0.176	0.139	1.44e-21	0
Chr3-9634208-9635112	AT3G26290	cytochrome P450, family 71, subfamily B, polypeptide 26	4.07e-26	0.265257	0.213	0.177	1.46e-21	0
Chr1-22100387-22100862	AT1G60010	D-ribose-binding periplasmic protein	4.39e-26	0.502051	0.093	0.066	1.57e-21	0
Chr1-1132295-1132876	AT1G04240	IAA3,indole-3-acetic acid inducible 3	4.51e-26	0.247679	0.213	0.174	1.61e-21	0
Chr3-17881847-17882563	AT3G48290	cytochrome P450, family 71, subfamily A, polypeptide 24	4.96e-26	0.306757	0.178	0.139	1.77e-21	0
Chr1-2366315-2367273	AT1G07650	Leucine-rich repeat transmembrane protein kinase	5.09e-26	0.145467	0.339	0.301	1.82e-21	0
Chr1-570974-571528	AT1G02650	Tetratricopeptide repeat (TPR)-like superfamily protein	5.17e-26	0.257595	0.197	0.166	1.85e-21	0
Chr5-21181180-21181916	AT5G52120	AtPP2-A14,phloem protein 2-A14	5.32e-26	0.444628	0.114	0.084	1.9e-21	0
Chr1-4465710-4467305	AT1G13110	cytochrome P450, family 71 subfamily B, polypeptide 7	5.55e-26	0.11946	0.375	0.339	1.98e-21	0
Chr3-976098-977702	AT3G03810	O-fucosyltransferase family protein	5.57e-26	0.113964	0.381	0.339	1.99e-21	0
Chr1-4246635-4247355	AT1G12460	Leucine-rich repeat protein kinase family protein	6.01e-26	0.223819	0.236	0.191	2.15e-21	0
Chr4-13393041-13393939	AT4G26542	Natural antisense transcript overlaps with AT4G26540	6.14e-26	0.179924	0.291	0.246	2.2e-21	0
Chr4-14842499-14843430	AT4G30340	ATDGK7,diacylglycerol kinase 7	6.16e-26	0.214046	0.244	0.21	2.2e-21	0
Chr2-13288136-13289712	AT2G31180	ATMYB14,ARABIDOPSIS THALIANA MYB DOMAIN PROTEIN 14,MYB14AT	7.13e-26	0.180078	0.313	0.276	2.55e-21	0
Chr1-6498090-6499289	AT1G18835	mini zinc finger	7.14e-26	0.146313	0.305	0.268	2.55e-21	0
Chr5-8688346-8688961	AT5G25160	zinc finger protein 3	7.24e-26	0.37126	0.151	0.118	2.59e-21	0
Chr4-13002578-13003046	AT4G25433	peptidoglycan-binding LysM domain-containing protein	7.34e-26	0.213387	0.247	0.211	2.63e-21	0
Chr5-21602922-21603669	AT5G53250	ATAGP22,ARABINOGALACTAN PROTEIN 22	7.5e-26	0.310894	0.167	0.134	2.68e-21	0
Chr4-12296909-12297448	AT4G23560	AtGH9B15,glycosyl hydrolase 9B15	8e-26	0.535541	0.095	0.063	2.86e-21	0
Chr3-372724-373095	AT3G02100	UDP-Glycosyltransferase superfamily protein	8.06e-26	0.419637	0.12	0.088	2.88e-21	0
Chr5-20333138-20334677	AT5G49980	auxin F-box protein 5	8.34e-26	0.151729	0.321	0.279	2.98e-21	0
Chr5-19821566-19821946	AT5G48900	Pectin lyase-like superfamily protein	9.13e-26	0.445861	0.111	0.08	3.27e-21	0
Chr5-9333552-9334616	AT5G26660	ATMYB86,myb domain protein 86	1.02e-25	0.301256	0.187	0.147	3.66e-21	0
Chr3-21806851-21807237	AT3G59010	PME35,pectin methylesterase 35	1.1e-25	0.520991	0.101	0.072	3.94e-21	0
Chr2-2026869-2027489	AT2G05530	Glycine-rich protein family	1.17e-25	0.34881	0.15	0.116	4.19e-21	0
Chr1-22766807-22767724	AT1G61667	serine protease, putative (Protein of unknown function, DUF538)	1.23e-25	0.306463	0.175	0.143	4.4e-21	0
Chr1-8342462-8343025	AT1G23510	OBP32pep protein	1.26e-25	0.590367	0.082	0.055	4.53e-21	0
Chr5-23826315-23827009	AT5G59010	kinase with tetratricopeptide repeat domain-containing protein	1.33e-25	0.223094	0.229	0.188	4.74e-21	0
Chr5-22992924-22993228	AT5G08645	long_noncoding_rna	1.35e-25	0.574519	0.086	0.057	4.82e-21	0
Chr2-8654516-8654894	AT2G20050	protein phosphatase 2C and cyclic nucleotide-binding/kinase domain-containing protein	1.47e-25	0.287533	0.187	0.152	5.25e-21	0
Chr1-18200873-18201947	AT1G49210	RING/U-box superfamily protein	1.71e-25	0.175111	0.291	0.252	6.11e-21	0
Chr2-11346981-11347631	AT2G26680	FkbM family methyltransferase	1.76e-25	0.491645	0.104	0.074	6.31e-21	0
Chr1-9409577-9410567	AT1G27100	Actin cross-linking protein	1.8e-25	0.195536	0.262	0.23	6.43e-21	0
Chr1-9068371-9068766	AT1G05987	long_noncoding_rna	1.8e-25	0.746639	0.062	0.037	6.43e-21	0
Chr3-17703909-17704902	AT3G47960	AtNPF2.10,NPF2.10,NRT1/ PTR family 2.10	1.96e-25	0.137836	0.344	0.298	7.01e-21	0
Chr1-8034876-8035592	AT1G22710	ATSUC2,ARABIDOPSIS THALIANA SUCROSE-PROTON SYMPORTER 2,SUT1,SUCROSE TRANSPORTER 1	1.97e-25	0.379258	0.144	0.108	7.03e-21	0
Chr2-17627676-17628042	AT2G09365	other_rna	2.08e-25	0.420396	0.119	0.088	7.43e-21	0
Chr3-1754831-1755616	AT3G01795	Natural antisense transcript overlaps with AT3G05880	2.1e-25	0.160573	0.299	0.262	7.52e-21	0
Chr5-20394229-20395056	AT5G07575	long_noncoding_rna	2.23e-25	0.418974	0.126	0.095	7.98e-21	0
Chr2-7834959-7836168	AT2G18020	Ribosomal protein L2 family	2.62e-25	0.126322	0.365	0.327	9.36e-21	0
Chr1-10869309-10869827	AT1G30650	AR411,ATWRKY14,WRKY DNA-BINDING PROTEIN 14	2.73e-25	0.429545	0.109	0.078	9.78e-21	0
Chr1-27266113-27267931	AT1G72430	SAUR78,SMALL AUXIN UPREGULATED RNA 78	2.81e-25	0.187833	0.286	0.247	1e-20	0
Chr5-23997489-23998045	AT5G59530	2-oxoglutarate (2OG) and Fe(II)-dependent oxygenase superfamily protein	2.83e-25	0.218566	0.232	0.2	1.01e-20	0
Chr4-17811730-17812529	AT4G37895	Natural antisense transcript overlaps with AT4G37890	3.17e-25	0.150718	0.303	0.268	1.13e-20	0
Chr1-25997483-25997820	AT1G09047	long_noncoding_rna	3.39e-25	0.34985	0.145	0.115	1.21e-20	0
Chr5-17728422-17728722	AT5G44060	embryo sac development arrest protein	3.45e-25	0.619833	0.079	0.051	1.24e-20	0
Chr2-2735385-2736819	AT2G06845	Beta-galactosidase related protein	3.49e-25	0.169011	0.281	0.236	1.25e-20	0
Chr2-11984035-11984712	AT2G28120	OTU1,ovarian tumor domain (OTU)-containing DUB (deubiquitilating enzyme) 1	3.59e-25	0.223731	0.27	0.233	1.28e-20	0
Chr5-16525012-16525336	AT5G41310	P-loop nucleoside triphosphate hydrolases superfamily protein with CH (Calponin Homology) domain-containing protein	3.64e-25	0.622011	0.077	0.05	1.3e-20	0
Chr5-24756789-24758415	AT5G61570	Protein kinase superfamily protein	3.81e-25	0.157948	0.297	0.249	1.36e-20	0
Chr1-2285064-2285508	AT1G07430	AIP1,AKT1 interacting protein phosphatase 1,AtAIP1,HON,HONSU (Korean for abnormal drowsiness)	3.87e-25	0.280944	0.184	0.152	1.39e-20	0
Chr2-8657015-8657706	AT2G20060	Ribosomal protein L4/L1 family	4.08e-25	0.192894	0.303	0.261	1.46e-20	0
Chr3-1395770-1396249	AT3G01555	long_noncoding_rna	4.13e-25	0.501021	0.106	0.073	1.48e-20	0
Chr3-2204374-2205091	AT3G06985	low-molecular-weight cysteine-rich 44	4.27e-25	0.413536	0.129	0.097	1.53e-20	0
Chr2-11688087-11689426	AT2G27313	hypothetical protein	4.28e-25	0.149578	0.332	0.298	1.53e-20	0
Chr5-22080887-22081905	AT5G54380	protein kinase family protein	4.57e-25	0.16134	0.256	0.223	1.63e-20	0
Chr1-9352626-9353233	AT1G26960	HB23,homeobox protein 23	4.59e-25	0.216665	0.218	0.175	1.64e-20	0
Chr1-26767655-26768955	AT1G70990	proline-rich family protein	4.93e-25	0.102095	0.373	0.332	1.76e-20	0
Chr1-25988646-25990017	AT1G69130	pre_trna	5.05e-25	0.100105	0.376	0.34	1.81e-20	0
Chr3-4374047-4374629	AT3G13433	transmembrane protein	5.09e-25	0.355607	0.142	0.111	1.82e-20	0
Chr5-10025269-10026101	AT5G28010	Polyketide cyclase/dehydrase and lipid transport superfamily protein	5.29e-25	0.47709	0.104	0.073	1.89e-20	0
Chr4-7791915-7792269	AT4G13400	2-oxoglutarate (2OG) and Fe(II)-dependent oxygenase superfamily protein	6.01e-25	0.633757	0.072	0.047	2.15e-20	0
Chr5-12586370-12586833	AT5G33320	ARAPPT,ARABIDOPSIS THALIANA PHOSPHATE/PHOSPHOENOLPYRUVATE TRANSLOCATOR,PPT,PHOSPHOENOLPYRUVATE/PHOSPHATE TRANSLOCATOR	6.1e-25	0.365605	0.146	0.112	2.18e-20	0
Chr5-16661350-16661572	AT5G41663	p_MI0000545	6.58e-25	0.527654	0.09	0.064	2.35e-20	0
Chr1-21723362-21725070	AT1G58470	ATRBP1,RNA-binding protein 1	6.63e-25	0.165428	0.301	0.256	2.37e-20	0
Chr3-21736147-21737679	AT3G58780	AGL1,AGAMOUS-like 1	6.64e-25	0.272986	0.208	0.167	2.38e-20	0
Chr3-10734700-10735648	AT3G28640	Tetratricopeptide repeat (TPR)-like superfamily protein	6.73e-25	0.318085	0.169	0.134	2.41e-20	0
Chr1-5230769-5232830	AT1G15200	protein-protein interaction regulator family protein	6.91e-25	0.173154	0.268	0.224	2.47e-20	0
Chr3-8443686-8444088	AT3G23540	alpha/beta-Hydrolases superfamily protein	7.17e-25	0.705692	0.058	0.038	2.56e-20	0
Chr5-5443024-5443425	AT5G02565	AtsnoR106	7.45e-25	0.386922	0.138	0.104	2.67e-20	0
Chr4-10821338-10822088	AT4G19975	nucleotide-diphospho-sugar transferase family protein	7.6e-25	0.281467	0.181	0.148	2.72e-20	0
Chr1-12506481-12506834	AT1G34300	lectin protein kinase family protein	7.69e-25	0.570903	0.079	0.053	2.75e-20	0
Chr1-6330876-6331326	AT1G18400	BR enhanced expression 1	8.72e-25	0.224688	0.229	0.191	3.12e-20	0
Chr3-7846527-7846940	AT3G22230	Ribosomal L27e protein family	8.82e-25	0.698411	0.059	0.037	3.15e-20	0
Chr2-13383884-13385211	AT2G08435	Natural antisense transcript overlaps with AT2G31390	9e-25	0.17416	0.276	0.238	3.22e-20	0
Chr2-18370446-18371221	AT2G09530	long_noncoding_rna	9.28e-25	0.177457	0.305	0.271	3.32e-20	0
Chr1-8985771-8986356	AT1G25560	AtTEM1,EDF1,ETHYLENE RESPONSE DNA BINDING FACTOR 1	9.29e-25	0.180286	0.297	0.259	3.32e-20	0
Chr4-719360-719863	AT4G01680	AtMYB55,myb domain protein 55	1.01e-24	0.226964	0.229	0.19	3.62e-20	0
Chr5-1566331-1567109	AT5G05280	DAF,DEFECTIVE IN ANTHER DEHISCENCE1- ( DAD1-) Activating Factor	1.04e-24	0.33739	0.161	0.127	3.73e-20	0
Chr4-13734023-13735091	AT4G27470	ATRMA3	1.08e-24	0.168421	0.277	0.241	3.85e-20	0
Chr1-8393097-8394814	AT1G23730	ATBCA3,BETA CARBONIC ANHYDRASE 3	1.09e-24	0.131417	0.345	0.314	3.92e-20	0
Chr1-7139941-7140655	AT1G20610	Cyclin B2	1.11e-24	0.281791	0.181	0.148	3.97e-20	0
Chr5-20172507-20173056	AT5G49665	Zinc finger (C3HC4-type RING finger) family protein	1.29e-24	0.448979	0.11	0.081	4.63e-20	0
Chr2-8910967-8912427	AT2G20670	sugar phosphate exchanger, putative (DUF506)	1.45e-24	0.215261	0.245	0.209	5.2e-20	0
Chr3-16186063-16187182	AT3G44620	protein-tyrosine phosphatase	1.5e-24	0.124086	0.323	0.283	5.35e-20	0
Chr2-11196354-11196691	AT2G26290	root-specific kinase 1	1.63e-24	0.600823	0.071	0.049	5.83e-20	0
Chr1-26480068-26480337	AT1G70300	K+ uptake permease 6	1.68e-24	0.513145	0.098	0.069	6e-20	0
Chr2-15007881-15008106	AT2G35700	ATERF38,ERF FAMILY PROTEIN 38	1.69e-24	0.482927	0.101	0.07	6.05e-20	0
Chr2-16604858-16605328	AT2G39800	ATP5CS	1.91e-24	0.272706	0.181	0.146	6.82e-20	0
Chr5-22024453-22025484	AT5G54240	membrane lipoprotein lipid attachment site-like protein, putative (DUF1223)	2.11e-24	0.266577	0.18	0.147	7.54e-20	0
Chr5-21973618-21974020	AT5G08125	other_rna	2.17e-24	0.230958	0.203	0.17	7.75e-20	0
Chr1-17063438-17063924	AT1G45130	AtBGAL5	2.43e-24	0.248172	0.209	0.173	8.68e-20	0
Chr1-16184843-16185297	AT1G43040	SAUR58,SMALL AUXIN UPREGULATED RNA 58	2.48e-24	0.467898	0.105	0.074	8.86e-20	0
Chr4-17001578-17001900	AT4G35900	Basic-leucine zipper (bZIP) transcription factor family protein	2.93e-24	0.64291	0.067	0.044	1.05e-19	0
Chr4-5716599-5717258	AT4G05675	long_noncoding_rna	2.94e-24	0.362744	0.139	0.112	1.05e-19	0
Chr3-17401591-17402004	AT3G47250	transmembrane protein, putative (DUF247)	3.18e-24	0.308125	0.174	0.141	1.14e-19	0
Chr2-17444971-17445349	AT2G41820	PXC3,PXY/TDR-correlated 3	3.22e-24	0.244736	0.212	0.173	1.15e-19	0
Chr2-16453670-16453956	AT2G39390	Ribosomal L29 family protein	3.35e-24	0.640182	0.069	0.044	1.2e-19	0
Chr2-4049525-4049954	AT2G05525	AtsnoR33	3.42e-24	0.763806	0.055	0.032	1.22e-19	0
Chr5-7023181-7023881	AT5G20730	ARF7,AUXIN RESPONSE FACTOR 7,BIP,BIPOSTO,IAA21,indole-3-acetic acid inducible 21,IAA23,indole-3-acetic acid inducible 23,IAA25,indole-3-acetic acid inducible 25,MSG1,MASSUGU 1,TIR5,TRANSPORT INHIBITOR RESPONSE 5	3.52e-24	0.399724	0.129	0.094	1.26e-19	0
Chr5-23224545-23224836	AT5G57340	ras guanine nucleotide exchange factor Q-like protein	3.62e-24	0.464273	0.101	0.073	1.3e-19	0
Chr1-8282111-8282987	AT1G23330	alpha/beta-Hydrolases superfamily protein	3.88e-24	0.260719	0.189	0.158	1.39e-19	0
Chr1-25619976-25620622	AT1G08983	long_noncoding_rna	3.91e-24	0.2743	0.202	0.165	1.4e-19	0
Chr3-19253829-19254271	AT3G51890	CLC3,clathrin light chain 3	3.95e-24	0.408025	0.122	0.092	1.41e-19	0
Chr4-16684759-16685743	AT4G35050	NFC3,NUCLEOSOME/CHROMATIN ASSEMBLY FACTOR GROUP C 3	4e-24	0.116455	0.351	0.322	1.43e-19	0
Chr2-2841619-2842402	AT2G06925	Phospholipase A2 family protein	4e-24	0.630439	0.069	0.044	1.43e-19	0
Chr1-17808162-17809524	AT1G48230	nodulin MtN21 /EamA-like transporter family protein	4.21e-24	0.183467	0.249	0.208	1.51e-19	0
Chr1-15922303-15923008	AT1G09455	novel_transcribed_region	4.29e-24	0.13742	0.326	0.285	1.54e-19	0
Chr3-22380612-22382438	AT3G60560	hypothetical protein	4.31e-24	0.102758	0.399	0.367	1.54e-19	0
Chr3-402299-402825	AT3G02180	SPIRAL1-like3	4.41e-24	0.299289	0.169	0.13	1.58e-19	0
Chr1-9344926-9345692	AT1G26940	Cyclophilin-like peptidyl-prolyl cis-trans isomerase family protein	4.56e-24	0.181856	0.262	0.225	1.63e-19	0
Chr1-5524874-5525646	AT1G16130	wall associated kinase-like 2	4.63e-24	0.196747	0.243	0.216	1.66e-19	0
Chr5-7877216-7878791	AT5G23395	Cox19-like CHCH family protein	4.64e-24	0.22178	0.251	0.21	1.66e-19	0
Chr5-26485260-26486558	AT5G66300	ANAC105,Arabidopsis NAC domain containing protein 105,VND3,VASCULAR-RELATED NAC-DOMAIN 3	5.01e-24	0.238071	0.221	0.182	1.79e-19	0
Chr4-8358718-8359006	AT4G14560	AXR5,AUXIN RESISTANT 5	5.1e-24	0.572981	0.084	0.056	1.83e-19	0
Chr1-26341108-26341881	AT1G69930	ATGSTU11,glutathione S-transferase TAU 11	5.48e-24	0.387173	0.125	0.098	1.96e-19	0
Chr4-11906061-11906596	AT4G22620	SAUR34,SMALL AUXIN UPREGULATED RNA 34	5.79e-24	0.306082	0.162	0.134	2.07e-19	0
Chr2-15293597-15294281	AT2G36450	Integrase-type DNA-binding superfamily protein	6.27e-24	0.224201	0.252	0.215	2.24e-19	0
Chr5-14767149-14767621	AT5G37300	O-acyltransferase (WSD1-like) family protein	6.33e-24	0.46553	0.103	0.076	2.26e-19	0
Chr5-22410738-22411305	AT5G55250	AtIAMT1	6.48e-24	0.359152	0.141	0.105	2.32e-19	0
Chr4-8001857-8002332	AT4G13790	SAUR25,SMALL AUXIN UPREGULATED RNA 25	6.56e-24	0.547827	0.082	0.055	2.35e-19	0
Chr2-7633387-7634459	AT2G06995	long_noncoding_rna	6.58e-24	0.262076	0.18	0.147	2.36e-19	0
Chr1-25990140-25990610	AT1G69130	pre_trna	6.95e-24	0.408736	0.111	0.085	2.49e-19	0
Chr3-6468798-6469251	AT3G18775	hypothetical protein	6.99e-24	0.37486	0.13	0.102	2.5e-19	0
Chr4-10298764-10299743	AT4G18720	Transcription factor IIS protein	7.16e-24	0.19304	0.219	0.183	2.56e-19	0
Chr4-7423962-7425215	AT4G12520	Bifunctional inhibitor/lipid-transfer protein/seed storage 2S albumin superfamily protein	7.25e-24	0.133938	0.308	0.277	2.59e-19	0
Chr4-723864-724098	AT4G01690	Flavin containing amine oxidoreductase family	7.91e-24	0.354339	0.149	0.117	2.83e-19	0
Chr5-17332723-17333427	AT5G43170	AZF3,zinc-finger protein 3	8.04e-24	0.409988	0.116	0.087	2.88e-19	0
Chr1-28320705-28321206	AT1G75450	ATCKX5,ARABIDOPSIS THALIANA CYTOKININ OXIDASE 5,ATCKX6,CYTOKININ OXIDASE 6	8.06e-24	0.312305	0.162	0.128	2.88e-19	0
Chr5-21453714-21455031	AT5G52900	membrane-associated kinase regulator	8.35e-24	0.117988	0.329	0.288	2.99e-19	0
Chr5-6991181-6991728	AT5G20670	DUF1677 family protein (DUF1677)	8.56e-24	0.322812	0.152	0.121	3.06e-19	0
Chr5-7844478-7845544	AT5G23290	prefoldin 5	9.14e-24	0.15257	0.271	0.241	3.27e-19	0
Chr5-8748034-8748603	AT5G03945	long_noncoding_rna	9.15e-24	0.217792	0.245	0.211	3.27e-19	0
Chr2-6523548-6524201	AT2G00600	novel_transcribed_region	9.27e-24	0.31748	0.162	0.131	3.31e-19	0
Chr2-17648838-17649823	AT2G42388	other_RNA	9.32e-24	0.115736	0.333	0.282	3.33e-19	0
Chr2-8101898-8102459	AT2G07085	long_noncoding_rna	9.67e-24	0.317203	0.165	0.13	3.46e-19	0
Chr2-10711041-10711361	AT2G25160	cytochrome P450, family 82, subfamily F, polypeptide 1	9.87e-24	0.511197	0.091	0.064	3.53e-19	0
Chr1-22881571-22882116	AT1G61900	hypothetical protein	1.06e-23	0.148094	0.289	0.258	3.79e-19	0
Chr5-17759221-17759690	AT5G44120	ATCRA1,CRUCIFERINA,CRU1	1.06e-23	0.16317	0.279	0.243	3.8e-19	0
Chr4-9388111-9388410	AT4G06410	Natural antisense transcript overlaps with AT4G16670	1.15e-23	0.679324	0.061	0.038	4.13e-19	0
Chr5-2397894-2398706	AT5G07571	Oleosin family protein	1.23e-23	0.170991	0.267	0.234	4.39e-19	0
Chr2-17908160-17908595	AT2G43060	AtIBH1	1.37e-23	0.443703	0.117	0.086	4.91e-19	0
Chr2-8036602-8037798	AT2G18520	Tetratricopeptide repeat (TPR)-like superfamily protein	1.51e-23	0.137421	0.301	0.277	5.4e-19	0
Chr1-3946941-3947472	AT1G11710	Pentatricopeptide repeat (PPR) superfamily protein	1.61e-23	0.199569	0.25	0.216	5.77e-19	0
Chr1-6686617-6687473	AT1G19350	BZR2,BRASSINAZOLE-RESISTANT 2	1.69e-23	0.108761	0.381	0.34	6.04e-19	0
Chr3-4835281-4835828	AT3G14440	ATNCED3,SIS7,SUGAR INSENSITIVE 7,STO1,SALT TOLERANT 1	1.73e-23	0.26663	0.194	0.159	6.2e-19	0
Chr1-26796157-26797094	AT1G71030	ATMYBL2,ARABIDOPSIS MYB-LIKE 2	1.74e-23	0.119025	0.33	0.289	6.23e-19	0
Chr5-22000722-22001899	AT5G54200	Transducin/WD40 repeat-like superfamily protein	1.75e-23	0.257976	0.184	0.15	6.25e-19	0
Chr2-2843012-2843738	AT2G06925	Phospholipase A2 family protein	1.75e-23	0.299799	0.169	0.137	6.27e-19	0
Chr3-9338002-9339622	AT3G25650	ASK15,SKP1-like 15	1.79e-23	0.164022	0.298	0.259	6.42e-19	0
Chr1-19779693-19780118	AT1G53080	Legume lectin family protein	1.82e-23	0.469686	0.096	0.068	6.51e-19	0
Chr1-19645906-19646583	AT1G52740	histone H2A protein 9	1.93e-23	0.394774	0.117	0.088	6.9e-19	0
Chr5-15144300-15144693	AT5G38000	Zinc-binding dehydrogenase family protein	2.1e-23	0.385436	0.123	0.093	7.52e-19	0
Chr1-9350089-9350458	AT1G26945	PRE6,PACLOBUTRAZOL RESISTANCE 6	2.16e-23	0.249045	0.199	0.161	7.74e-19	0
Chr1-23873664-23875199	AT1G64340	Serine/Threonine-kinase	2.3e-23	0.321179	0.151	0.119	8.24e-19	0
Chr1-15931848-15932609	AT1G42480	TLR4 regulator/MIR-interacting MSAP protein	2.36e-23	0.329957	0.172	0.137	8.44e-19	0
Chr4-18288178-18289047	AT4G39290	Galactose oxidase/kelch repeat superfamily protein	2.55e-23	0.298748	0.161	0.129	9.14e-19	0
Chr1-6394860-6395103	AT1G18580	galacturonosyltransferase 11	2.67e-23	0.729102	0.055	0.034	9.55e-19	0
Chr5-737228-737428	AT5G03130	hypothetical protein	2.88e-23	0.481336	0.097	0.069	1.03e-18	0
Chr4-12233038-12233924	AT4G23440	Disease resistance protein (TIR-NBS class)	2.95e-23	0.143883	0.284	0.243	1.05e-18	0
Chr1-17401798-17402333	AT1G47450	prolamin-like protein (DUF784)	3.44e-23	0.395128	0.12	0.09	1.23e-18	0
Chr4-2421540-2422103	AT4G04760	Major facilitator superfamily protein	3.83e-23	0.313304	0.162	0.127	1.37e-18	0
Chr5-1293955-1295056	AT5G00970	long_noncoding_rna	4.02e-23	0.16682	0.286	0.236	1.44e-18	0
Chr3-12168086-12168793	AT3G30580	hypothetical protein	4.1e-23	0.325493	0.154	0.118	1.47e-18	0
Chr5-3489676-3490797	AT5G11020	Protein kinase superfamily protein	4.11e-23	0.204006	0.224	0.19	1.47e-18	0
Chr5-17004179-17005610	AT5G42530	hypothetical protein	4.26e-23	0.259337	0.188	0.155	1.52e-18	0
Chr3-22601127-22602209	AT3G61060	AtPP2-A13,phloem protein 2-A13	4.33e-23	0.145562	0.31	0.274	1.55e-18	0
Chr5-21246287-21246937	AT5G52320	cytochrome P450, family 96, subfamily A, polypeptide 4	4.64e-23	0.313012	0.159	0.124	1.66e-18	0
Chr4-6215815-6216074	AT4G09890	mediator of RNA polymerase II transcription subunit, putative (DUF3511)	5.14e-23	0.517353	0.091	0.063	1.84e-18	0
Chr5-7385603-7386194	AT5G22310	trichohyalin-like protein	6.25e-23	0.326978	0.144	0.112	2.24e-18	0
Chr1-27759526-27759933	AT1G73830	BR enhanced expression 3	6.43e-23	0.227429	0.222	0.189	2.3e-18	0
Chr1-6910613-6911998	AT1G19900	glyoxal oxidase-related protein	6.84e-23	0.135438	0.349	0.315	2.45e-18	0
Chr5-22082372-22083557	AT5G54380	protein kinase family protein	6.88e-23	0.114646	0.312	0.277	2.46e-18	0
Chr5-17270756-17271192	AT5G43060	Granulin repeat cysteine protease family protein	6.96e-23	0.344264	0.137	0.109	2.49e-18	0
Chr5-23411110-23411704	AT5G57785	hypothetical protein	7.07e-23	0.228368	0.212	0.172	2.53e-18	0
Chr5-6043247-6043568	AT5G18270	NAC domain containing protein 87	8.02e-23	0.382028	0.118	0.09	2.87e-18	0
Chr1-27965988-27966827	AT1G09453	Natural antisense transcript overlaps with AT1G74420	8.07e-23	0.213922	0.227	0.185	2.89e-18	0
Chr1-21708605-21709301	AT1G08247	long_noncoding_rna	8.17e-23	0.193872	0.231	0.196	2.92e-18	0
Chr1-10801819-10802383	AT1G30490	ATHB9	8.47e-23	0.374815	0.129	0.098	3.03e-18	0
Chr1-5349433-5349893	AT1G15550	ATGA3OX1,ARABIDOPSIS THALIANA GIBBERELLIN 3 BETA-HYDROXYLASE 1,GA4,GA REQUIRING 4	8.58e-23	0.200695	0.22	0.186	3.07e-18	0
Chr4-13070491-13071379	AT4G25620	hydroxyproline-rich glycoprotein family protein	9.07e-23	0.161297	0.29	0.259	3.25e-18	0
Chr5-14005170-14005681	AT5G35840	phytochrome C	9.77e-23	0.336606	0.146	0.114	3.5e-18	0
Chr3-8329410-8330154	AT3G23300	S-adenosyl-L-methionine-dependent methyltransferases superfamily protein	9.87e-23	0.404784	0.112	0.086	3.53e-18	0
Chr4-8286561-8287062	AT4G14390	Ankyrin repeat family protein	1e-22	0.436762	0.105	0.077	3.59e-18	0
Chr5-19915502-19916197	AT5G49130	MATE efflux family protein	1.01e-22	0.311361	0.146	0.117	3.63e-18	0
Chr3-18591142-18591875	AT3G50130	transmembrane protein, putative (DUF247)	1.05e-22	0.282801	0.173	0.14	3.75e-18	0
Chr1-28536760-28537750	AT1G76040	calcium-dependent protein kinase 29	1.07e-22	0.154756	0.273	0.236	3.85e-18	0
Chr2-413194-413689	AT2G01910	Microtubule associated protein (MAP65/ASE1) family protein	1.09e-22	0.263536	0.188	0.153	3.91e-18	0
Chr3-5845309-5845896	AT3G17130	Plant invertase/pectin methylesterase inhibitor superfamily protein	1.1e-22	0.198064	0.233	0.203	3.92e-18	0
Chr5-20808972-20809400	AT5G51195	Ta11-like non-LTR retrotransposon	1.12e-22	0.677263	0.064	0.039	4.02e-18	0
Chr1-5633818-5634730	AT1G16490	ATMYB58,MYB DOMAIN PROTEIN 58	1.14e-22	0.244539	0.207	0.17	4.09e-18	0
Chr2-6776964-6777881	AT2G15535	low-molecular-weight cysteine-rich 10	1.21e-22	0.148394	0.288	0.252	4.34e-18	0
Chr5-8858858-8860275	AT5G03975	Natural antisense transcript overlaps with AT5G25450	1.24e-22	0.109057	0.325	0.28	4.45e-18	0
Chr3-401173-401774	AT3G02170	TRM1,TON1 Recruiting Motif 1	1.27e-22	0.157209	0.255	0.218	4.53e-18	0
Chr1-26210473-26211513	AT1G09845	novel_transcribed_region	1.4e-22	0.197276	0.256	0.208	5.01e-18	0
Chr5-20991333-20991949	AT5G51670	hypothetical protein (DUF668)	1.43e-22	0.403016	0.113	0.085	5.12e-18	0
Chr1-16666962-16667318	AT1G43950	auxin response factor 23	1.47e-22	0.484055	0.091	0.065	5.27e-18	0
Chr4-18318876-18319742	AT4G09855	long_noncoding_rna	1.5e-22	0.120001	0.364	0.327	5.36e-18	0
Chr3-4437764-4438405	AT3G13590	Cysteine/Histidine-rich C1 domain family protein	1.68e-22	0.337786	0.134	0.104	6.01e-18	0
Chr1-26748626-26749538	AT1G70944	transmembrane protein	1.69e-22	0.163806	0.29	0.246	6.05e-18	0
Chr3-2058375-2059145	AT3G06610	DNA-binding enhancer protein-like protein	1.77e-22	0.366411	0.136	0.104	6.32e-18	0
Chr5-13706813-13707944	AT5G35525	PLAC8 family protein	1.84e-22	0.203219	0.219	0.178	6.6e-18	0
Chr4-7225934-7226763	AT4G12050	AHL26,AT-hook motif nuclear localized protein 26	2.02e-22	0.307995	0.161	0.126	7.23e-18	0
Chr1-7145834-7147194	AT1G20630	catalase 1	2.05e-22	0.115233	0.318	0.279	7.34e-18	0
Chr3-11048588-11049503	AT3G29070	emp24/gp25L/p24 family/GOLD family protein	2.16e-22	0.33608	0.131	0.101	7.71e-18	0
Chr1-16877466-16878018	AT1G44608	hypothetical protein	2.21e-22	0.286022	0.161	0.13	7.91e-18	0
Chr1-3087680-3088464	AT1G09540	ATMYB61,ARABIDOPSIS THALIANA MYB DOMAIN PROTEIN 61	2.28e-22	0.367344	0.134	0.099	8.16e-18	0
Chr1-4270688-4271473	AT1G12520	ATCCS,copper chaperone for SOD1	2.32e-22	0.253754	0.198	0.163	8.3e-18	0
Chr4-11554536-11555248	AT4G21750	Homeobox-leucine zipper family protein / lipid-binding START domain-containing protein	2.39e-22	0.27315	0.172	0.13	8.54e-18	0
Chr1-11815666-11816660	AT1G06603	long_noncoding_rna	2.49e-22	0.183946	0.246	0.213	8.92e-18	0
Chr2-7259897-7261219	AT2G16720	ATMYB7,ARABIDOPSIS THALIANA MYB DOMAIN PROTEIN 7,ATY49	2.59e-22	0.10153	0.403	0.367	9.28e-18	0
Chr3-7855601-7856091	AT3G00400	novel_transcribed_region	2.95e-22	0.478557	0.091	0.063	1.05e-17	0
Chr2-15463366-15463847	AT2G36854	hypothetical protein	3.02e-22	0.521955	0.086	0.061	1.08e-17	0
Chr5-26332711-26333422	AT5G65800	ATACS5,CIN5,CYTOKININ-INSENSITIVE 5,ETO2,ETHYLENE OVERPRODUCER 2	3.16e-22	0.158847	0.242	0.205	1.13e-17	0
Chr2-465956-466319	AT2G01990	XRI1-like protein	3.41e-22	0.360794	0.131	0.099	1.22e-17	0
Chr5-3513292-3513725	AT5G11070	hypothetical protein	3.42e-22	0.29896	0.153	0.126	1.22e-17	0
Chr4-2288469-2289222	AT4G04570	cysteine-rich RLK (RECEPTOR-like protein kinase) 40	3.59e-22	0.288533	0.168	0.135	1.28e-17	0
Chr1-22107923-22108296	AT1G60025	p_MI0001441	3.76e-22	0.593919	0.067	0.045	1.34e-17	0
Chr2-6658413-6658850	AT2G15318	hypothetical protein	3.88e-22	0.410461	0.105	0.08	1.39e-17	0
Chr2-12806182-12806680	AT2G30000	PHF5-like protein	3.98e-22	0.31113	0.143	0.111	1.42e-17	0
Chr3-10064410-10065136	AT3G27260	global transcription factor group E8	4.07e-22	0.172671	0.256	0.221	1.46e-17	0
Chr5-10214206-10215118	AT5G28237	Pyridoxal-5'-phosphate-dependent enzyme family protein	4.1e-22	0.331012	0.151	0.119	1.47e-17	0
Chr5-17027474-17028110	AT5G42580	cytochrome P450, family 705, subfamily A, polypeptide 12	4.17e-22	0.238076	0.188	0.157	1.49e-17	0
Chr1-26134317-26134852	AT1G09063	long_noncoding_rna	4.51e-22	0.225458	0.199	0.165	1.61e-17	0
Chr3-5077938-5078156	AT3G15090	GroES-like zinc-binding alcohol dehydrogenase family protein	5e-22	0.667138	0.061	0.039	1.79e-17	0
Chr1-3840761-3841278	AT1G11410	S-locus lectin protein kinase family protein	5.21e-22	0.510522	0.09	0.064	1.86e-17	0
Chr1-18206878-18207162	AT1G49230	ATL78,Arabidopsis T√≥xicos en Levadura 78,AtATL78	5.54e-22	0.457788	0.101	0.07	1.98e-17	0
Chr1-3083337-3083995	AT1G04703	long_noncoding_rna	5.56e-22	0.288568	0.167	0.132	1.99e-17	0
Chr2-9077526-9077744	AT2G21180	transmembrane protein	5.66e-22	0.484955	0.096	0.068	2.03e-17	0
Chr5-134601-135624	AT5G01330	pyruvate decarboxylase-3	5.79e-22	0.150528	0.254	0.213	2.07e-17	0
Chr5-18881402-18882345	AT5G46540	PGP7,P-glycoprotein 7	6.05e-22	0.26842	0.173	0.145	2.16e-17	0
Chr5-22892252-22892617	AT5G56540	ATAGP14	6.06e-22	0.463081	0.092	0.065	2.17e-17	0
Chr2-11379516-11380564	AT2G26710	CYP72B1,CYP734A1	6.41e-22	0.108255	0.303	0.276	2.29e-17	0
Chr2-15787193-15787847	AT2G37630	ATMYB91,MYB DOMAIN PROTEIN 91,ATPHAN,ARABIDOPSIS PHANTASTICA-LIKE 1,MYB91,MYB DOMAIN PROTEIN 91	6.51e-22	0.169043	0.237	0.204	2.33e-17	0
Chr4-9608765-9609332	AT4G17098	Natural antisense transcript overlaps with AT4G17100	7.26e-22	0.330454	0.142	0.114	2.6e-17	0
Chr1-25174693-25175390	AT1G08923	long_noncoding_rna	8.4e-22	0.130588	0.302	0.268	3.01e-17	0
Chr1-21447806-21448478	AT1G58007	multidrug resistance protein	8.45e-22	0.285277	0.165	0.134	3.02e-17	0
Chr4-16926752-16928029	AT4G35720	DUF241 domain protein, putative (DUF241)	8.88e-22	0.100644	0.358	0.316	3.18e-17	0
Chr1-28596694-28597299	AT1G76210	DUF241 domain protein, putative (DUF241)	8.97e-22	0.275618	0.153	0.131	3.21e-17	0
Chr2-17502407-17503829	AT2G41930	Protein kinase superfamily protein	8.99e-22	0.1343	0.306	0.27	3.21e-17	0
Chr1-25717488-25718234	AT1G68540	CCRL6,cinnamoyl coA reductase-like 6	9.04e-22	0.315011	0.153	0.117	3.23e-17	0
Chr4-16286043-16286990	AT4G08865	long_noncoding_rna	9.31e-22	0.169552	0.265	0.237	3.33e-17	0
Chr1-12061158-12061761	AT1G33250	beta-1,3-n-acetylglucosaminyltransferase radical fringe protein, putative (DUF604)	9.5e-22	0.197631	0.264	0.226	3.4e-17	0
Chr2-12357838-12358260	AT2G28790	Pathogenesis-related thaumatin superfamily protein	1e-21	0.520615	0.081	0.056	3.58e-17	0
Chr1-19110977-19111572	AT1G51538	Aminotransferase-like, plant mobile domain family protein	1.03e-21	0.594196	0.067	0.044	3.69e-17	0
Chr5-5417131-5417574	AT5G16560	KAN1,KANADI 1	1.07e-21	0.249774	0.167	0.139	3.82e-17	0
Chr1-7938600-7939033	AT1G22480	Cupredoxin superfamily protein	1.12e-21	0.368371	0.125	0.096	3.99e-17	0
Chr2-16953680-16954331	AT2G40610	ATEXP8,ATEXPA8,expansin A8,ATHEXP ALPHA 1.11,EXP8	1.12e-21	0.220753	0.203	0.167	4e-17	0
Chr2-7062894-7063183	AT2G16300	F-box family protein	1.28e-21	0.709709	0.053	0.032	4.58e-17	0
Chr1-10885924-10886778	AT1G30690	Sec14p-like phosphatidylinositol transfer family protein	1.31e-21	0.133631	0.272	0.245	4.67e-17	0
Chr2-1674225-1674642	AT2G04780	FASCICLIN-like arabinoogalactan 7	1.37e-21	0.487159	0.089	0.062	4.91e-17	0
Chr1-18888740-18889506	AT1G50960	ATGA2OX7,ARABIDOPSIS THALIANA GIBBERELLIN 2-OXIDASE 7	1.43e-21	0.314706	0.149	0.118	5.13e-17	0
Chr2-15995137-15996208	AT2G38170	ATCAX1,RCI4,RARE COLD INDUCIBLE 4	1.46e-21	0.168793	0.264	0.225	5.23e-17	0
Chr3-8710434-8711300	AT3G24120	Homeodomain-like superfamily protein	1.47e-21	0.144268	0.278	0.245	5.27e-17	0
Chr1-9354725-9355239	AT1G26960	HB23,homeobox protein 23	1.56e-21	0.123541	0.33	0.291	5.57e-17	0
Chr1-9404422-9404860	AT1G27090	glycine-rich protein	1.66e-21	0.487717	0.089	0.063	5.94e-17	0
Chr4-11299571-11299921	AT4G21200	ATGA2OX8,ARABIDOPSIS THALIANA GIBBERELLIN 2-OXIDASE 8	1.67e-21	0.371823	0.116	0.092	5.98e-17	0
Chr3-16074543-16074945	AT3G44444	p_MI0005404	1.68e-21	0.300117	0.145	0.116	6.02e-17	0
Chr3-1485655-1486089	AT3G05220	Heavy metal transport/detoxification superfamily protein	1.7e-21	0.208194	0.209	0.174	6.1e-17	0
Chr4-9060008-9061059	AT4G15980	Plant invertase/pectin methylesterase inhibitor superfamily	1.72e-21	0.333647	0.131	0.103	6.15e-17	0
Chr5-22387738-22388276	AT5G55170	ATSUMO3,SUM3,SMALL UBIQUITIN-LIKE MODIFIER 3,SUMO 3,SMALL UBIQUITIN-LIKE MODIFIER 3	1.83e-21	0.273119	0.151	0.123	6.55e-17	0
Chr1-10368619-10369019	AT1G29660	GDSL-like Lipase/Acylhydrolase superfamily protein	1.86e-21	0.369821	0.121	0.087	6.67e-17	0
Chr1-8535363-8536331	AT1G24130	Transducin/WD40 repeat-like superfamily protein	1.9e-21	0.160305	0.257	0.227	6.78e-17	0
Chr1-19796276-19797309	AT1G07863	long_noncoding_rna	1.94e-21	0.250631	0.192	0.149	6.93e-17	0
Chr5-4695135-4695938	AT5G14550	Core-2/I-branching beta-1,6-N-acetylglucosaminyltransferase family protein	2.35e-21	0.236017	0.191	0.16	8.41e-17	0
Chr4-17519-17839	AT4G00050	basic helix-loop-helix (bHLH) DNA-binding superfamily protein	2.38e-21	0.394781	0.112	0.086	8.5e-17	0
Chr5-16273376-16274186	AT5G40630	Ubiquitin-like superfamily protein	2.43e-21	0.212097	0.201	0.171	8.7e-17	0
Chr1-26657449-26657813	AT1G70700	TIFY domain/Divergent CCT motif family protein	2.79e-21	0.261435	0.174	0.147	1e-16	0
Chr3-4997395-4997613	AT3G14855	pre_trna	3.13e-21	0.599013	0.064	0.042	1.12e-16	0
Chr4-16647257-16647777	AT4G34960	Cyclophilin-like peptidyl-prolyl cis-trans isomerase family protein	3.18e-21	0.314319	0.144	0.115	1.14e-16	0
Chr2-19194453-19195169	AT2G46720	HIC,HIGH CARBON DIOXIDE	3.29e-21	0.356875	0.121	0.093	1.18e-16	0
Chr4-11856067-11856319	AT4G22517	Bifunctional inhibitor/lipid-transfer protein/seed storage 2S albumin superfamily protein	3.39e-21	0.566417	0.072	0.049	1.21e-16	0
Chr4-15439592-15440020	AT4G31910	PIZ,PIZZA	3.4e-21	0.396571	0.119	0.089	1.22e-16	0
Chr2-12109205-12109975	AT2G28350	auxin response factor 10	3.48e-21	0.241468	0.212	0.178	1.24e-16	0
Chr3-4618494-4618723	AT3G02805	long_noncoding_rna	3.56e-21	0.655534	0.059	0.038	1.27e-16	0
Chr3-20687392-20687804	AT3G08585	long_noncoding_rna	3.61e-21	0.481034	0.09	0.065	1.29e-16	0
Chr2-9326098-9327490	AT2G21880	ATRAB7A,RAB GTPase homolog 7A,ATRABG2,ARABIDOPSIS RAB GTPASE HOMOLOG G2	4.43e-21	0.173548	0.255	0.216	1.58e-16	0
Chr3-5438703-5439746	AT3G16030	RFO3,RESISTANCE TO FUSARIUM OXYSPORUM 3	4.43e-21	0.263673	0.176	0.147	1.58e-16	0
Chr3-5353889-5354177	AT3G15830	phosphatidic acid phosphatase-related / PAP2-like protein	5.37e-21	0.423684	0.098	0.071	1.92e-16	0
Chr1-28444396-28444755	AT1G75750	GAST1 protein homolog 1	5.64e-21	0.218615	0.207	0.179	2.02e-16	0
Chr3-16188239-16188508	AT3G44620	protein-tyrosine phosphatase	6.05e-21	0.43933	0.093	0.068	2.16e-16	0
Chr3-19717320-19718282	AT3G53210	nodulin MtN21 /EamA-like transporter family protein	6.07e-21	0.172194	0.256	0.227	2.17e-16	0
Chr2-9819567-9819962	AT2G07870	long_noncoding_rna	6.21e-21	0.321689	0.14	0.111	2.22e-16	0
Chr3-7026156-7027022	AT3G20130	GPS1,gravity persistence signal 1	6.49e-21	0.1969	0.204	0.17	2.32e-16	0
Chr4-12258617-12258877	AT4G23493	hypothetical protein	6.83e-21	0.468185	0.09	0.064	2.44e-16	0
Chr4-15502884-15504242	AT4G32060	calcium-binding EF hand family protein	7.29e-21	0.18882	0.201	0.172	2.61e-16	0
Chr3-21969302-21970409	AT3G59440	Calcium-binding EF-hand family protein	7.3e-21	0.169295	0.235	0.203	2.61e-16	0
Chr1-18294717-18295030	AT1G49430	LRD2,LATERAL ROOT DEVELOPMENT 2	7.35e-21	0.578449	0.063	0.042	2.63e-16	0
Chr1-8033919-8034205	AT1G22710	ATSUC2,ARABIDOPSIS THALIANA SUCROSE-PROTON SYMPORTER 2,SUT1,SUCROSE TRANSPORTER 1	7.48e-21	0.548153	0.07	0.049	2.67e-16	0
Chr4-15639981-15641532	AT4G32400	ATBT1,ARABIDOPSIS THALIANA BRITTLE 1,EMB104,EMBRYO DEFECTIVE 104,EMB42,EMBRYO DEFECTIVE 42	8.17e-21	0.103161	0.316	0.28	2.92e-16	0
Chr1-23692927-23693189	AT1G08637	long_noncoding_rna	8.42e-21	0.287094	0.142	0.112	3.01e-16	0
Chr1-28872577-28873312	AT1G76892	Natural antisense transcript overlaps with AT1G76890	8.79e-21	0.145929	0.25	0.22	3.15e-16	0
Chr1-21709868-21710239	AT1G08247	long_noncoding_rna	9.06e-21	0.152332	0.284	0.25	3.24e-16	0
Chr2-15012726-15013686	AT2G35710	Nucleotide-diphospho-sugar transferases superfamily protein	9.13e-21	0.124678	0.294	0.26	3.27e-16	0
Chr1-10662095-10663224	AT1G30282	Natural antisense transcript overlaps with AT1G30280	9.16e-21	0.289578	0.137	0.114	3.28e-16	0
Chr5-8045454-8045664	AT5G23860	tubulin beta 8	9.18e-21	0.590388	0.063	0.043	3.28e-16	0
Chr5-8382892-8383603	AT5G24530	2-oxoglutarate (2OG) and Fe(II)-dependent oxygenase superfamily protein	1.07e-20	0.281313	0.16	0.134	3.81e-16	0
Chr4-16204874-16206113	AT4G33780	ATP phosphoribosyltransferase regulatory subunit	1.11e-20	0.278025	0.163	0.133	3.97e-16	0
Chr5-6836752-6837465	AT5G20260	Exostosin family protein	1.17e-20	0.327282	0.138	0.108	4.17e-16	0
Chr3-16849310-16850702	AT3G45840	Cysteine/Histidine-rich C1 domain family protein	1.19e-20	0.227698	0.21	0.181	4.26e-16	0
Chr1-10623372-10623661	AT1G30200	F-box family protein	1.23e-20	0.396252	0.104	0.08	4.41e-16	0
Chr4-17110173-17110486	AT4G36170	hypothetical protein	1.25e-20	0.307597	0.146	0.118	4.48e-16	0
Chr1-23374962-23375705	AT1G63055	transmembrane protein	1.26e-20	0.419941	0.098	0.075	4.52e-16	0
Chr1-4463399-4463989	AT1G13100	cytochrome P450, family 71, subfamily B, polypeptide 29	1.3e-20	0.227405	0.208	0.178	4.64e-16	0
Chr5-14300604-14301011	AT5G36280	acyl carrier protein	1.39e-20	0.360755	0.113	0.089	4.96e-16	0
Chr4-18452957-18453311	AT4G39770	Haloacid dehalogenase-like hydrolase (HAD) superfamily protein	1.54e-20	0.394086	0.104	0.079	5.5e-16	0
Chr2-1589041-1589496	AT2G04550	DSPTP1E,DUAL SPECIFICITY PROTEIN PHOSPHATASE 1E	1.55e-20	0.371273	0.113	0.087	5.54e-16	0
Chr3-18511198-18511530	AT3G49940	LOB domain-containing protein 38	1.68e-20	0.273597	0.168	0.141	6.01e-16	0
Chr4-13135102-13135525	AT4G25835	P-loop containing nucleoside triphosphate hydrolases superfamily protein	1.7e-20	0.268112	0.154	0.123	6.08e-16	0
Chr2-7054256-7055286	AT2G06605	long_noncoding_rna	1.7e-20	0.132783	0.278	0.238	6.1e-16	0
Chr3-17555904-17556161	AT3G47620	AtTCP14,TEOSINTE BRANCHED,cycloidea and PCF (TCP) 14	1.72e-20	0.44824	0.094	0.069	6.15e-16	0
Chr2-11272084-11272757	AT2G26510	NAT3,nucleobase ascorbate transporter 3	1.74e-20	0.107218	0.319	0.292	6.22e-16	0
Chr5-26187536-26187976	AT5G65500	U-box domain-containing protein kinase family protein	1.74e-20	0.337179	0.131	0.105	6.24e-16	0
Chr5-22660841-22661686	AT5G55950	Nucleotide/sugar transporter family protein	1.79e-20	0.181348	0.236	0.208	6.42e-16	0
Chr2-12189811-12190185	AT2G28500	LOB domain-containing protein 11	2.02e-20	0.702788	0.051	0.032	7.23e-16	0
Chr3-20862148-20863674	AT3G56230	BTB/POZ domain-containing protein	2.15e-20	0.107356	0.36	0.32	7.7e-16	0
Chr5-2399052-2399719	AT5G07571	Oleosin family protein	2.35e-20	0.120156	0.31	0.271	8.41e-16	0
Chr1-28495414-28496446	AT1G09593	long_noncoding_rna	2.38e-20	0.168788	0.254	0.213	8.51e-16	0
Chr5-23703927-23704438	AT5G58650	plant peptide containing sulfated tyrosine 1	2.42e-20	0.482194	0.089	0.067	8.64e-16	0
Chr1-12131667-12132493	AT1G33440	AtNPF4.4,NPF4.4,NRT1/ PTR family 4.4	2.47e-20	0.259525	0.174	0.145	8.85e-16	0
Chr3-4712597-4712973	AT3G14185	other_RNA	2.63e-20	0.379682	0.113	0.085	9.4e-16	0
Chr4-10721726-10722929	AT4G19710	AK-HSDH,ASPARTATE KINASE-HOMOSERINE DEHYDROGENASE	2.72e-20	0.118219	0.374	0.327	9.72e-16	0
Chr1-19399029-19399831	AT1G52120	Mannose-binding lectin superfamily protein	2.81e-20	0.22118	0.222	0.19	1e-15	0
Chr2-8174455-8174905	AT2G18880	VIL3,VIN3-like 3	2.9e-20	0.50265	0.077	0.054	1.04e-15	0
Chr1-22052322-22052772	AT1G59900	AT-E1 ALPHA,pyruvate dehydrogenase complex E1 alpha subunit	2.92e-20	0.555219	0.07	0.048	1.04e-15	0
Chr2-11887789-11888209	AT2G27920	serine carboxypeptidase-like 51	3.09e-20	0.429746	0.093	0.071	1.1e-15	0
Chr5-21768943-21769421	AT5G53580	AtPLR1	3.33e-20	0.161227	0.257	0.221	1.19e-15	0
Chr3-4771726-4772539	AT3G14300	pectinesterase family protein	3.43e-20	0.185519	0.208	0.178	1.23e-15	0
Chr5-8566597-8567148	AT5G24900	ELA2,EUI-like p450 A2	3.47e-20	0.208843	0.19	0.163	1.24e-15	0
Chr2-10071124-10071410	AT2G23690	HTH-type transcriptional regulator	3.67e-20	0.287811	0.145	0.117	1.31e-15	0
Chr3-17397346-17397929	AT3G07675	long_noncoding_rna	3.71e-20	0.130021	0.292	0.263	1.33e-15	0
Chr2-12202556-12203002	AT2G28510	Dof-type zinc finger DNA-binding family protein	3.87e-20	0.242974	0.183	0.151	1.39e-15	0
Chr5-8656449-8656763	AT5G25110	SnRK3.25,SNF1-RELATED PROTEIN KINASE 3.25	3.92e-20	0.359203	0.109	0.086	1.4e-15	0
Chr1-13147431-13148364	AT1G35614	hypothetical protein	4.03e-20	0.233422	0.172	0.145	1.44e-15	0
Chr2-14935968-14936696	AT2G35585	cystic fibrosis transmembrane conductance regulator	4.26e-20	0.208571	0.229	0.193	1.52e-15	0
Chr3-7018549-7019052	AT3G20100	cytochrome P450, family 705, subfamily A, polypeptide 19	4.49e-20	0.349927	0.114	0.088	1.61e-15	0
Chr3-2927837-2928651	AT3G09550	Ankyrin repeat family protein	4.68e-20	0.209211	0.201	0.174	1.67e-15	0
Chr2-2015010-2015625	AT2G05510	Glycine-rich protein family	4.69e-20	0.417047	0.102	0.078	1.68e-15	0
Chr3-1483789-1484130	AT3G05220	Heavy metal transport/detoxification superfamily protein	4.81e-20	0.179864	0.223	0.195	1.72e-15	0
Chr5-16196911-16197388	AT5G40450	A-kinase anchor-like protein	4.92e-20	0.228596	0.196	0.168	1.76e-15	0
Chr3-9640602-9641358	AT3G26300	cytochrome P450, family 71, subfamily B, polypeptide 34	5.2e-20	0.120703	0.269	0.24	1.86e-15	0
Chr2-19294985-19295800	AT2G46960	cytochrome P450, family 709, subfamily B, polypeptide 1	5.4e-20	0.122066	0.278	0.254	1.93e-15	0
Chr5-22152311-22152805	AT5G54530	serine protease, putative (Protein of unknown function, DUF538)	5.42e-20	0.264177	0.153	0.13	1.94e-15	0
Chr2-13657617-13658387	AT2G32150	Haloacid dehalogenase-like hydrolase (HAD) superfamily protein	5.43e-20	0.150553	0.264	0.238	1.94e-15	0
Chr1-19436268-19436603	AT1G52190	AtNPF1.2,NPF1.2,NRT1/ PTR family 1.2,NRT1.11,nitrate transporter 1.11	5.74e-20	0.453384	0.086	0.063	2.05e-15	0
Chr5-22190373-22191461	AT5G54620	Ankyrin repeat family protein	5.81e-20	0.164922	0.245	0.21	2.08e-15	0
Chr1-10705110-10705655	AT1G30350	Pectin lyase-like superfamily protein	5.83e-20	0.282339	0.157	0.129	2.08e-15	0
Chr2-817668-818434	AT2G04355	long_noncoding_rna	6.19e-20	0.111703	0.293	0.259	2.21e-15	0
Chr1-5196725-5197744	AT1G15110	AtPSS1	6.29e-20	0.177977	0.216	0.188	2.25e-15	0
Chr4-11926699-11927417	AT4G22690	cytochrome P450, family 706, subfamily A, polypeptide 1	6.55e-20	0.403436	0.101	0.075	2.34e-15	0
Chr1-2031654-2032541	AT1G06640	2-oxoglutarate (2OG) and Fe(II)-dependent oxygenase superfamily protein	6.66e-20	0.180852	0.21	0.183	2.38e-15	0
Chr2-11890571-11890951	AT2G27920	serine carboxypeptidase-like 51	6.93e-20	0.161508	0.259	0.229	2.48e-15	0
Chr1-28598180-28598661	AT1G76220	hypothetical protein (DUF241)	6.95e-20	0.224412	0.194	0.158	2.49e-15	0
Chr1-23133925-23134455	AT1G62515	transmembrane protein	7.12e-20	0.161183	0.226	0.195	2.55e-15	0
Chr5-16145395-16145952	AT5G40360	AtMYB115,myb domain protein 115	7.24e-20	0.539897	0.067	0.046	2.59e-15	0
Chr5-24854185-24855368	AT5G61890	Integrase-type DNA-binding superfamily protein	7.48e-20	0.236716	0.181	0.152	2.68e-15	0
Chr2-1967207-1969177	AT2G05380	glycine-rich protein 3 short isoform	8.06e-20	0.119827	0.308	0.269	2.88e-15	0
Chr4-11298349-11298656	AT4G21200	ATGA2OX8,ARABIDOPSIS THALIANA GIBBERELLIN 2-OXIDASE 8	8.21e-20	0.441639	0.084	0.061	2.94e-15	0
Chr5-24490635-24491157	AT5G60880	breaking of asymmetry in the stomatal lineage	8.23e-20	0.144757	0.251	0.217	2.94e-15	0
Chr2-404837-405887	AT2G01900	t5ptase9,Inositol Polyphosphate Phosphatidylinositol 5-phosphatase9	8.76e-20	0.149973	0.301	0.263	3.13e-15	0
Chr5-20388528-20388923	AT5G50130	NAD(P)-binding Rossmann-fold superfamily protein	9.08e-20	0.540869	0.072	0.049	3.25e-15	0
Chr3-8335995-8337558	AT3G23310	AGC (cAMP-dependent, cGMP-dependent and protein kinase C) kinase family protein	9.49e-20	0.172885	0.237	0.204	3.4e-15	0
Chr5-5232470-5234436	AT5G16023	DVL1,DEVIL 1	9.58e-20	0.157351	0.244	0.209	3.43e-15	0
Chr5-8406693-8407493	AT5G24570	hypothetical protein	9.88e-20	0.230529	0.173	0.141	3.54e-15	0
Chr3-4775758-4776320	AT3G14310	ATPME3,pectin methylesterase 3,OZS2,OVERLY ZINC SENSITIVE 2	1.01e-19	0.185363	0.208	0.178	3.63e-15	0
Chr4-15314074-15314435	AT4G31590	ATCSLC05,CELLULOSE-SYNTHASE LIKE C5,ATCSLC5,Cellulose-synthase-like C5,CSLC05,CELLULOSE-SYNTHASE LIKE C5	1.02e-19	0.413241	0.095	0.074	3.65e-15	0
Chr3-5272217-5273211	AT3G15578	hypothetical protein	1.06e-19	0.140743	0.253	0.215	3.8e-15	0
Chr1-17996460-17996999	AT1G48650	DEA(D/H)-box RNA helicase family protein	1.07e-19	0.261342	0.18	0.147	3.81e-15	0
Chr1-20096630-20097119	AT1G53830	ATPME2,pectin methylesterase 2	1.11e-19	0.204356	0.194	0.164	3.96e-15	0
Chr4-912506-913265	AT4G02075	RING/FYVE/PHD zinc finger superfamily protein	1.12e-19	0.360141	0.115	0.087	4.02e-15	0
Chr5-7900232-7901362	AT5G23430	Transducin/WD40 repeat-like superfamily protein	1.14e-19	0.140244	0.249	0.225	4.07e-15	0
Chr4-7398942-7399343	AT4G12470	azelaic acid induced 1	1.14e-19	0.54091	0.071	0.049	4.09e-15	0
Chr1-9872055-9873072	AT1G28240	strawberry notch protein (DUF616)	1.17e-19	0.145354	0.244	0.216	4.2e-15	0
Chr3-5751129-5751408	AT3G16857	ARR1,response regulator 1	1.26e-19	0.409935	0.087	0.066	4.51e-15	0
Chr1-3422457-3423037	AT1G04793	long_noncoding_rna	1.27e-19	0.217512	0.205	0.172	4.55e-15	0
Chr2-1021633-1021898	AT2G03350	DUF538 family protein (Protein of unknown function, DUF538)	1.31e-19	0.324428	0.125	0.1	4.69e-15	0
Chr5-4923836-4924613	AT5G15160	BHLH134,BASIC HELIX-LOOP-HELIX PROTEIN 134	1.36e-19	0.347082	0.124	0.096	4.85e-15	0
Chr4-10927434-10928178	AT4G20230	terpenoid synthase superfamily protein	1.38e-19	0.400842	0.104	0.078	4.95e-15	0
Chr2-9868475-9869045	AT2G23170	Auxin-responsive GH3 family protein	1.42e-19	0.162119	0.262	0.231	5.09e-15	0
Chr4-16061461-16061845	AT4G33330	GUX2,glucuronic acid substitution of xylan 2	1.44e-19	0.554321	0.071	0.049	5.17e-15	0
Chr5-19289045-19289879	AT5G47550	Cystatin/monellin superfamily protein	1.46e-19	0.156352	0.253	0.221	5.23e-15	0
Chr3-16458071-16459131	AT3G45000	SNF7 family protein	1.49e-19	0.298369	0.142	0.116	5.31e-15	0
Chr5-16860067-16860611	AT5G42200	RING/U-box superfamily protein	1.62e-19	0.315754	0.134	0.108	5.8e-15	0
Chr5-24119024-24119881	AT5G08940	long_noncoding_rna	1.63e-19	0.196254	0.197	0.168	5.83e-15	0
Chr3-6438625-6439001	AT3G18715	inflorescence deficient in abscission (IDA)-like 4	1.78e-19	0.319767	0.138	0.108	6.39e-15	0
Chr1-6690352-6690989	AT1G19360	Nucleotide-diphospho-sugar transferase family protein	1.84e-19	0.36227	0.105	0.082	6.57e-15	0
Chr1-10636348-10637261	AT1G30220	ATINT2,ARABIDOPSIS THALIANA INOSITOL TRANSPORTER 2	1.92e-19	0.294413	0.132	0.105	6.88e-15	0
Chr1-27977702-27978107	AT1G09457	Natural antisense transcript overlaps with AT1G74430	2.04e-19	0.234517	0.16	0.134	7.3e-15	0
Chr1-9863264-9863657	AT1G28220	ATPUP3,purine permease 3	2.07e-19	0.451777	0.076	0.055	7.4e-15	0
Chr2-5502361-5502907	AT2G05875	long_noncoding_rna	2.09e-19	0.445624	0.087	0.065	7.48e-15	0
Chr5-19431704-19432647	AT5G07035	long_noncoding_rna	2.16e-19	0.297644	0.14	0.114	7.74e-15	0
Chr3-2528196-2529149	AT3G07920	Translation initiation factor IF2/IF5	2.21e-19	0.195022	0.214	0.185	7.91e-15	0
Chr5-7879535-7880538	AT5G23400	Leucine-rich repeat (LRR) family protein	2.23e-19	0.236955	0.169	0.143	8e-15	0
Chr3-17701706-17702464	AT3G07845	long_noncoding_rna	2.31e-19	0.258054	0.15	0.122	8.25e-15	0
Chr5-2950585-2950869	AT5G09470	dicarboxylate carrier 3	2.33e-19	0.497233	0.074	0.05	8.33e-15	0
Chr1-3022673-3023087	AT1G09370	Plant invertase/pectin methylesterase inhibitor superfamily protein	2.38e-19	0.574038	0.063	0.044	8.52e-15	0
Chr5-7814164-7814589	AT5G23212	Defensin-like (DEFL) family protein	2.39e-19	0.502678	0.072	0.05	8.56e-15	0
Chr3-18245442-18245892	AT3G49220	Plant invertase/pectin methylesterase inhibitor superfamily	2.61e-19	0.123234	0.286	0.258	9.34e-15	0
Chr5-12601891-12602404	AT5G33370	GDSL-like Lipase/Acylhydrolase superfamily protein	2.64e-19	0.458287	0.08	0.059	9.44e-15	0
Chr2-11382370-11383384	AT2G26720	Cupredoxin superfamily protein	2.64e-19	0.131272	0.259	0.228	9.44e-15	0
Chr5-21580123-21580653	AT5G53200	Homeodomain-like superfamily protein	2.67e-19	0.287912	0.136	0.112	9.56e-15	0
Chr5-83270-83833	AT5G01210	HXXXD-type acyl-transferase family protein	2.67e-19	0.283425	0.137	0.112	9.57e-15	0
Chr5-20940325-20940953	AT5G51550	EXORDIUM like 3	2.69e-19	0.113948	0.267	0.24	9.64e-15	0
Chr3-16026737-16027289	AT3G06785	long_noncoding_rna	2.97e-19	0.541147	0.065	0.046	1.06e-14	0
Chr1-17190202-17190865	AT1G45688	transmembrane protein	3.02e-19	0.254996	0.159	0.133	1.08e-14	0
Chr5-21855719-21855994	AT5G53830	MVQ3,MPK3/6-targeted VQP 3	3.06e-19	0.496582	0.074	0.054	1.09e-14	0
Chr1-28258325-28258857	AT1G75295	Natural antisense transcript overlaps with AT1G75290 and AT1G75300	3.18e-19	0.216146	0.191	0.157	1.14e-14	0
Chr5-10892981-10893459	AT5G28885	hypothetical protein	3.28e-19	0.359926	0.118	0.09	1.17e-14	0
Chr1-28604877-28605450	AT1G76240	DUF241 domain protein (DUF241)	3.33e-19	0.307269	0.135	0.102	1.19e-14	0
Chr1-21670751-21671538	AT1G58350	Putative serine esterase family protein	3.47e-19	0.222752	0.17	0.138	1.24e-14	0
Chr2-378855-379336	AT2G01850	ATXTH27,XTH27,XYLOGLUCAN ENDOTRANSGLUCOSYLASE/HYDROLASE 27	3.73e-19	0.234025	0.185	0.156	1.34e-14	0
Chr5-24663921-24664969	AT5G61340	transmembrane protein	3.91e-19	0.171844	0.253	0.224	1.4e-14	0
Chr5-14944178-14945323	AT5G37620	Cysteine/Histidine-rich C1 domain family protein	4.46e-19	0.232573	0.18	0.145	1.6e-14	0
Chr4-16670804-16671184	AT4G35020	ARAC3,RAC-like 3,ATROP6,RHO1PS,ROP6,RHO-RELATED PROTEIN FROM PLANTS 6	4.6e-19	0.57654	0.061	0.041	1.65e-14	0
Chr1-654689-655520	AT1G02900	ATRALF1,RAPID ALKALINIZATION FACTOR 1,RALFL1,RALF-LIKE 1	4.67e-19	0.208702	0.216	0.186	1.67e-14	0
Chr4-8349748-8351205	AT4G14550	SLR,SOLITARY ROOT	5.03e-19	0.104669	0.317	0.275	1.8e-14	0
Chr1-21361828-21362926	AT1G57670	Toll-Interleukin-Resistance (TIR) domain family protein	5.5e-19	0.195822	0.178	0.154	1.97e-14	0
Chr1-28043889-28044228	AT1G09493	long_noncoding_rna	5.55e-19	0.182816	0.223	0.193	1.98e-14	0
Chr1-23219021-23219929	AT1G62700	VND5,VASCULAR RELATED NAC-DOMAIN PROTEIN 5	6.07e-19	0.240608	0.167	0.143	2.17e-14	0
Chr3-7710335-7710813	AT3G21890	B-box type zinc finger family protein	6.17e-19	0.286776	0.155	0.126	2.21e-14	0
Chr2-16731458-16732286	AT2G40070	BPP1,Basic Proline-rich Protein 1	6.38e-19	0.182029	0.2	0.176	2.28e-14	0
Chr5-952700-953054	AT5G03668	Natural antisense transcript overlaps with AT5G03670	6.44e-19	0.355924	0.11	0.086	2.31e-14	0
Chr3-4803760-4804161	AT3G14380	CASPL2A2,CASP-like protein 2A2	6.51e-19	0.26794	0.138	0.113	2.33e-14	0
Chr3-6906554-6907472	AT3G19870	AP-5 complex subunit beta-like protein	6.85e-19	0.143012	0.261	0.228	2.45e-14	0
Chr5-17054008-17054760	AT5G42600	marneral synthase	7.17e-19	0.460907	0.085	0.062	2.56e-14	0
Chr1-19348953-19349850	AT1G52030	F-ATMBP,MBP1.2	7.43e-19	0.109731	0.331	0.293	2.66e-14	0
Chr1-18884402-18885428	AT1G07707	long_noncoding_rna	8.13e-19	0.241613	0.15	0.126	2.91e-14	0
Chr2-12234909-12235201	AT2G28560	DNA repair (Rad51) family protein	8.19e-19	0.521933	0.065	0.045	2.93e-14	0
Chr3-2383642-2384502	AT3G07450	Bifunctional inhibitor/lipid-transfer protein/seed storage 2S albumin superfamily protein	8.22e-19	0.131977	0.259	0.225	2.94e-14	0
Chr5-3119971-3120654	AT5G09978	elicitor peptide 7 precursor	8.98e-19	0.296766	0.147	0.118	3.21e-14	0
Chr5-26570666-26571220	AT5G66580	hypothetical protein	8.99e-19	0.109322	0.283	0.241	3.22e-14	0
Chr3-11862734-11863219	AT3G30220	hypothetical protein	9.04e-19	0.377289	0.112	0.084	3.23e-14	0
Chr2-6877054-6877774	AT2G06475	long_noncoding_rna	9.42e-19	0.277834	0.14	0.113	3.37e-14	0
Chr5-16524406-16524868	AT5G41310	P-loop nucleoside triphosphate hydrolases superfamily protein with CH (Calponin Homology) domain-containing protein	9.49e-19	0.366863	0.104	0.081	3.4e-14	0
Chr1-8923955-8924489	AT1G05963	long_noncoding_rna	9.71e-19	0.145147	0.238	0.212	3.48e-14	0
Chr1-6947463-6947926	AT1G20050	MAD4,miRNA action deficient 4	9.74e-19	0.285618	0.135	0.11	3.48e-14	0
Chr4-7397096-7397589	AT4G12470	azelaic acid induced 1	9.74e-19	0.200195	0.203	0.174	3.48e-14	0
Chr2-2017410-2017662	AT2G05510	Glycine-rich protein family	9.76e-19	0.482475	0.079	0.057	3.49e-14	0
Chr2-12022930-12023435	AT2G28200	C2H2-type zinc finger family protein	9.9e-19	0.114403	0.29	0.256	3.54e-14	0
Chr5-15451593-15452268	AT5G38570	F-box/RNI-like superfamily protein	1.05e-18	0.50794	0.069	0.048	3.76e-14	0
Chr1-25738500-25739429	AT1G68560	ATXYL1,ALPHA-XYLOSIDASE 1,AXY3,altered xyloglucan 3,TRG1,thermoinhibition resistant germination 1	1.08e-18	0.114894	0.258	0.222	3.87e-14	0
Chr3-20785555-20786397	AT3G56000	ATCSLA14,ARABIDOPSIS THALIANA CELLULOSE SYNTHASE LIKE A14	1.09e-18	0.112962	0.299	0.271	3.88e-14	0
Chr4-11730330-11731575	AT4G22140	PHD finger family protein / bromo-adjacent homology (BAH) domain-containing protein	1.11e-18	0.209793	0.177	0.148	3.99e-14	0
Chr4-11650147-11650639	AT4G21960	Peroxidase superfamily protein	1.15e-18	0.135388	0.276	0.244	4.11e-14	0
Chr5-8672136-8672489	AT5G25140	cytochrome P450, family 71, subfamily B, polypeptide 13	1.15e-18	0.405029	0.093	0.071	4.12e-14	0
Chr1-7766472-7766903	AT1G22040	Galactose oxidase/kelch repeat superfamily protein	1.17e-18	0.307465	0.137	0.111	4.17e-14	0
Chr5-15432498-15433120	AT5G38540	Mannose-binding lectin superfamily protein	1.19e-18	0.322816	0.121	0.095	4.24e-14	0
Chr3-7286062-7286633	AT3G20830	AGC2-4,AGC2 kinase 4	1.21e-18	0.137496	0.262	0.234	4.32e-14	0
Chr2-6699478-6700640	AT2G15370	ATFUT5,ARABIDOPSIS FUCOSYLTRANSFERASE 5	1.3e-18	0.220873	0.164	0.141	4.65e-14	0
Chr5-26333733-26334048	AT5G65800	ATACS5,CIN5,CYTOKININ-INSENSITIVE 5,ETO2,ETHYLENE OVERPRODUCER 2	1.3e-18	0.229079	0.166	0.138	4.67e-14	0
Chr4-16686445-16687247	AT4G35050	NFC3,NUCLEOSOME/CHROMATIN ASSEMBLY FACTOR GROUP C 3	1.35e-18	0.103168	0.319	0.283	4.83e-14	0
Chr4-7346202-7346898	AT4G12410	SAUR35,SMALL AUXIN UPREGULATED RNA 35	1.51e-18	0.335786	0.112	0.086	5.42e-14	0
Chr3-8498047-8498402	AT3G23633	F-box associated ubiquitination effector family protein	1.69e-18	0.383764	0.107	0.08	6.06e-14	0
Chr3-8930280-8930596	AT3G24508	Defensin-like (DEFL) family protein	1.71e-18	0.484392	0.075	0.053	6.11e-14	0
Chr1-25708162-25708426	AT1G68510	LOB domain-containing protein 42	1.81e-18	0.59709	0.057	0.038	6.49e-14	0
Chr4-17777335-17777540	AT4G37800	xyloglucan endotransglucosylase/hydrolase 7	1.89e-18	0.46377	0.075	0.054	6.77e-14	0
Chr1-16798452-16799093	AT1G44170	ALDH4,aldehyde dehydrogenase 4	1.91e-18	0.289214	0.143	0.115	6.83e-14	0
Chr4-17518529-17519181	AT4G37225	Natural antisense transcript overlaps with AT4G37230	1.92e-18	0.296139	0.138	0.115	6.87e-14	0
Chr5-668805-670358	AT5G02890	HXXXD-type acyl-transferase family protein	1.97e-18	0.17595	0.224	0.198	7.05e-14	0
Chr2-10795760-10796528	AT2G25340	ATVAMP712,vesicle-associated membrane protein 712	2e-18	0.169688	0.21	0.183	7.15e-14	0
Chr4-16804592-16805692	AT4G35335	Nucleotide-sugar transporter family protein	2.04e-18	0.124732	0.232	0.21	7.3e-14	0
Chr5-23819717-23820249	AT5G08890	long_noncoding_rna	2.04e-18	0.479559	0.076	0.055	7.3e-14	0
Chr2-16270010-16270674	AT2G08985	long_noncoding_rna	2.04e-18	0.216799	0.187	0.162	7.31e-14	0
Chr3-18561465-18561992	AT3G50060	myb domain protein 77	2.05e-18	0.15997	0.215	0.188	7.32e-14	0
Chr5-18027901-18028633	AT5G44680	DNA glycosylase superfamily protein	2.16e-18	0.247192	0.146	0.119	7.71e-14	0
Chr2-1415516-1416319	AT2G04170	TRAF-like family protein	2.27e-18	0.332801	0.123	0.097	8.11e-14	0
Chr3-8879302-8879775	AT3G24440	VIL1,VIN3-LIKE 1	2.33e-18	0.310078	0.119	0.093	8.34e-14	0
Chr1-13041044-13041934	AT1G35460	basic helix-loop-helix (bHLH) DNA-binding superfamily protein	2.37e-18	0.373437	0.098	0.075	8.48e-14	0
Chr5-16184152-16184975	AT5G06055	U6atac*$	2.47e-18	0.390331	0.096	0.074	8.82e-14	0
Chr5-1966872-1967562	AT5G06440	polyketide cyclase/dehydrase/lipid transport superfamily protein	2.5e-18	0.175951	0.207	0.175	8.94e-14	0
Chr1-16769396-16769765	AT1G44100	amino acid permease 5	2.59e-18	0.431362	0.079	0.058	9.27e-14	0
Chr3-10171913-10172345	AT3G27475	transmembrane protein	2.7e-18	0.248537	0.174	0.141	9.67e-14	0
Chr1-1715631-1716190	AT1G04407	long_noncoding_rna	2.98e-18	0.286061	0.143	0.116	1.07e-13	0
Chr3-3058984-3059632	AT3G09940	AtMDAR3,MDAR3,MONODEHYDROASCORBATE REDUCTASE 3	3.06e-18	0.169883	0.217	0.184	1.09e-13	0
Chr3-8883057-8883291	AT3G24450	Heavy metal transport/detoxification superfamily protein	3.14e-18	0.367083	0.098	0.074	1.12e-13	0
Chr2-12240947-12241855	AT2G28560	DNA repair (Rad51) family protein	3.2e-18	0.165216	0.234	0.21	1.14e-13	0
Chr5-19785723-19786136	AT5G48800	Phototropic-responsive NPH3 family protein	3.2e-18	0.310149	0.121	0.097	1.15e-13	0
Chr5-16885062-16885828	AT5G42232	Defensin-like (DEFL) family protein	3.51e-18	0.261769	0.174	0.147	1.25e-13	0
Chr3-22947643-22948556	AT3G61962	Putative membrane lipoprotein	3.6e-18	0.174881	0.219	0.185	1.29e-13	0
Chr3-18878543-18878815	AT3G50780	BTB/POZ domain protein	3.67e-18	0.336149	0.108	0.082	1.31e-13	0
Chr3-19117390-19118353	AT3G51530	F-box/RNI-like/FBD-like domains-containing protein	3.68e-18	0.134441	0.233	0.208	1.32e-13	0
Chr3-19235752-19237123	AT3G51860	ATCAX3,ATHCX1,CAX1-LIKE	3.85e-18	0.181143	0.206	0.18	1.38e-13	0
Chr2-9907529-9908607	AT2G23290	AtMYB70,myb domain protein 70	3.96e-18	0.137221	0.244	0.218	1.42e-13	0
Chr3-12123132-12123439	AT3G30520	heat shock protein	4.04e-18	0.470616	0.079	0.056	1.44e-13	0
Chr3-4225218-4225713	AT3G13120	Ribosomal protein S10p/S20e family protein	4.11e-18	0.45208	0.08	0.056	1.47e-13	0
Chr1-12289985-12290327	AT1G33850	Ribosomal protein S19 family protein	4.22e-18	0.539548	0.062	0.043	1.51e-13	0
Chr1-23110469-23111515	AT1G62430	ATCDS1,CDP-diacylglycerol synthase 1	4.35e-18	0.102903	0.261	0.225	1.56e-13	0
Chr5-21853212-21853917	AT5G53820	Late embryogenesis abundant protein (LEA) family protein	4.44e-18	0.331703	0.11	0.086	1.59e-13	0
Chr1-9181493-9182257	AT1G26570	ATUGD1,UDP-GLUCOSE DEHYDROGENASE 1	4.63e-18	0.282481	0.129	0.103	1.66e-13	0
Chr3-21408208-21408768	AT3G57790	Pectin lyase-like superfamily protein	4.89e-18	0.218602	0.184	0.149	1.75e-13	0
Chr5-6442278-6442822	AT5G19170	NEP-interacting protein, putative (DUF239)	5.02e-18	0.227393	0.17	0.144	1.8e-13	0
Chr4-11387185-11387557	AT4G21366	Protein kinase superfamily protein	5.05e-18	0.457527	0.077	0.056	1.81e-13	0
Chr5-15538695-15539063	AT5G38800	AtbZIP43,basic leucine-zipper 43	5.08e-18	0.366933	0.099	0.077	1.82e-13	0
Chr3-7866597-7867960	AT3G22240	cysteine-rich/transmembrane domain PCC1-like protein	5.17e-18	0.1635	0.23	0.207	1.85e-13	0
Chr4-14243801-14244269	AT4G28850	ATXTH26	5.43e-18	0.31072	0.126	0.099	1.94e-13	0
Chr5-14689601-14690059	AT5G37140	P-loop containing nucleoside triphosphate hydrolases superfamily protein	5.54e-18	0.428387	0.082	0.059	1.98e-13	0
Chr1-20177813-20178151	AT1G54060	6B-interacting protein 1-like 1	5.61e-18	0.311125	0.125	0.1	2.01e-13	0
Chr1-12375445-12376589	AT1G34040	Pyridoxal phosphate (PLP)-dependent transferases superfamily protein	5.89e-18	0.151034	0.235	0.203	2.11e-13	0
Chr2-12381919-12382321	AT2G28850	cytochrome P450, family 710, subfamily A, polypeptide 3	5.96e-18	0.372249	0.101	0.076	2.13e-13	0
Chr4-18020096-18020528	AT4G38520	APD6,Arabidopsis Pp2c clade D 6	5.99e-18	0.365385	0.108	0.084	2.14e-13	0
Chr3-12456502-12457376	AT3G00620	novel_transcribed_region	6.47e-18	0.236371	0.145	0.117	2.32e-13	0
Chr4-11552814-11554003	AT4G21750	Homeobox-leucine zipper family protein / lipid-binding START domain-containing protein	6.54e-18	0.108811	0.285	0.244	2.34e-13	0
Chr1-6875532-6876060	AT1G19840	SAUR53,SMALL AUXIN UPREGULATED RNA 53	6.78e-18	0.267841	0.139	0.117	2.42e-13	0
Chr4-8372102-8372566	AT4G06205	long_noncoding_rna	6.93e-18	0.336697	0.126	0.097	2.48e-13	0
Chr5-18802485-18802963	AT5G06815	U6.29	7.19e-18	0.298036	0.133	0.107	2.57e-13	0
Chr5-79401-80016	AT5G01200	Duplicated homeodomain-like superfamily protein	7.27e-18	0.112522	0.271	0.249	2.6e-13	0
Chr1-12349078-12349838	AT1G33980	Smg-4/UPF3 family protein	7.5e-18	0.281092	0.134	0.109	2.68e-13	0
Chr1-5376366-5376986	AT1G15630	transmembrane protein	7.9e-18	0.302728	0.12	0.095	2.83e-13	0
Chr3-18091636-18093238	AT3G48790	Pyridoxal phosphate (PLP)-dependent transferases superfamily protein	8.11e-18	0.104159	0.267	0.228	2.9e-13	0
Chr5-80253-80473	AT5G01210	HXXXD-type acyl-transferase family protein	8.33e-18	0.370231	0.098	0.075	2.98e-13	0
Chr2-17670264-17670715	AT2G42440	LBD17,LOB domain-containing protein 17	8.54e-18	0.416781	0.092	0.069	3.05e-13	0
Chr4-9296619-9297332	AT4G16490	ARM repeat superfamily protein	8.64e-18	0.132172	0.288	0.257	3.09e-13	0
Chr1-24883037-24883846	AT1G66725	p_MI0000196	8.65e-18	0.194704	0.211	0.184	3.09e-13	0
Chr1-10664596-10665299	AT1G30280	Chaperone DnaJ-domain superfamily protein	8.69e-18	0.247922	0.142	0.117	3.11e-13	0
Chr3-16452698-16453133	AT3G44990	ATXTR8,AtXTH31,XTR8,xyloglucan endo-transglycosylase-related 8	9.46e-18	0.497256	0.069	0.049	3.38e-13	0
Chr2-4507769-4508371	AT2G11271	hypothetical protein	1.02e-17	0.341554	0.111	0.088	3.63e-13	0
Chr2-1676447-1677101	AT2G04780	FASCICLIN-like arabinoogalactan 7	1.03e-17	0.155012	0.207	0.183	3.69e-13	0
Chr3-4921421-4922275	AT3G14650	cytochrome P450, family 72, subfamily A, polypeptide 11	1.07e-17	0.206119	0.181	0.159	3.82e-13	0
Chr2-15447393-15447892	AT2G36830	GAMMA-TIP1,GAMMA TONOPLAST INTRINSIC PROTEIN 1,TIP1	1.08e-17	0.237862	0.146	0.12	3.88e-13	0
Chr3-18637294-18637861	AT3G50280	HXXXD-type acyl-transferase family protein	1.13e-17	0.174161	0.202	0.175	4.03e-13	0
Chr3-10451057-10451573	AT3G28080	nodulin MtN21 /EamA-like transporter family protein	1.14e-17	0.448825	0.076	0.054	4.07e-13	0
Chr1-8058974-8059664	AT1G22770	FB	1.18e-17	0.132846	0.276	0.247	4.24e-13	0
Chr4-6327395-6328015	AT4G10150	RING/U-box superfamily protein	1.19e-17	0.325289	0.109	0.087	4.27e-13	0
Chr1-19587040-19587543	AT1G52580	ATRBL5,RHOMBOID-like protein 5	1.23e-17	0.55661	0.059	0.04	4.39e-13	0
Chr5-21756570-21756988	AT5G53560	ATB5-A,ATCB5-E,ARABIDOPSIS CYTOCHROME B5 ISOFORM E,B5 #2	1.25e-17	0.140269	0.259	0.227	4.46e-13	0
Chr3-18589526-18590231	AT3G50120	transmembrane protein, putative (DUF247)	1.26e-17	0.25031	0.158	0.131	4.51e-13	0
Chr5-5362953-5363736	AT5G16390	BCCP-1,BIOTIN CARBOXYL-CARRIER PROTEIN 1,BCCP1,BIOTIN CARBOXYL-CARRIER PROTEIN 1,BCCP,BIOTIN CARBOXYL CARRIER PROTEIN,CAC1A	1.42e-17	0.140593	0.232	0.207	5.06e-13	0
Chr4-128009-128668	AT4G00300	receptor-like kinase	1.42e-17	0.113677	0.266	0.241	5.09e-13	0
Chr5-25462159-25463222	AT5G63595	ATFLS4	1.47e-17	0.157958	0.265	0.231	5.26e-13	0
Chr1-27703509-27704406	AT1G73680	alpha-DOX2,alpha-dioxygenase 2	1.56e-17	0.246785	0.154	0.125	5.59e-13	0
Chr4-10595295-10595593	AT4G03015	novel_transcribed_region	1.57e-17	0.376091	0.092	0.069	5.62e-13	0
Chr1-25808674-25809846	AT1G68725	ATAGP19,ARABINOGALACTAN PROTEIN 19	1.6e-17	0.300326	0.124	0.103	5.74e-13	0
Chr4-12218987-12219259	AT4G23387	p_MI0005401	1.63e-17	0.560342	0.061	0.041	5.84e-13	0
Chr1-7659068-7660040	AT1G21810	filament-like protein (DUF869)	1.65e-17	0.127338	0.246	0.22	5.92e-13	0
Chr4-7159200-7160172	AT4G11911	STAY-GREEN-like protein	1.78e-17	0.368834	0.095	0.073	6.37e-13	0
Chr1-25999618-26000079	AT1G69160	suppressor	1.81e-17	0.227029	0.176	0.146	6.47e-13	0
Chr4-12993548-12993945	AT4G25420	2-oxoglutarate (2OG) and Fe(II)-dependent oxygenase superfamily protein	1.82e-17	0.228222	0.152	0.124	6.5e-13	0
Chr3-20685169-20685453	AT3G55730	AtMYB109,myb domain protein 109	1.91e-17	0.403159	0.089	0.067	6.83e-13	0
Chr3-5063897-5064941	AT3G15040	senescence regulator (Protein of unknown function, DUF584)	1.91e-17	0.113066	0.273	0.24	6.83e-13	0
Chr5-20196961-20197958	AT5G49710	RING finger protein	1.98e-17	0.121362	0.238	0.21	7.1e-13	0
Chr4-14028400-14028836	AT4G28340	pyrroline-5-carboxylate reductase	2.17e-17	0.480506	0.064	0.045	7.77e-13	0
Chr5-9172653-9173297	AT5G26230	membrane-associated kinase regulator	2.2e-17	0.217518	0.152	0.126	7.86e-13	0
Chr5-20427317-20428179	AT5G50175	transmembrane protein	2.2e-17	0.165975	0.204	0.169	7.88e-13	0
Chr4-6826291-6826752	AT4G11190	Disease resistance-responsive (dirigent-like protein) family protein	2.2e-17	0.270147	0.127	0.104	7.89e-13	0
Chr3-10304835-10305407	AT3G27810	ATMYB21,myb domain protein 21,ATMYB3,ARABIDOPSIS THALIANA MYB DOMAIN PROTEIN 3	2.21e-17	0.358033	0.104	0.08	7.9e-13	0
Chr5-3113271-3114236	AT5G09970	cytochrome P450, family 78, subfamily A, polypeptide 7	2.24e-17	0.169074	0.22	0.188	8e-13	0
Chr1-26058640-26059686	AT1G69310	ATWRKY57	2.39e-17	0.157305	0.249	0.215	8.55e-13	0
Chr1-27050970-27051310	AT1G71880	ATSUC1,ARABIDOPSIS THALIANA SUCROSE-PROTON SYMPORTER 1	2.43e-17	0.49903	0.068	0.05	8.71e-13	0
Chr4-2908462-2908915	AT4G05590	NRGA1,Negative Regulator of Guard Cell ABA Signaling 1	2.62e-17	0.509774	0.065	0.045	9.36e-13	0
Chr3-9761785-9762454	AT3G26580	Tetratricopeptide repeat (TPR)-like superfamily protein	2.65e-17	0.31202	0.118	0.095	9.46e-13	0
Chr2-19412806-19413660	AT2G47270	transcription factor UPBEAT protein	2.8e-17	0.178339	0.224	0.2	1e-12	0
Chr2-9490876-9491391	AT2G07575	other_rna	2.86e-17	0.411719	0.081	0.061	1.02e-12	0
Chr3-5969197-5969795	AT3G17440	ATNPSN13	2.88e-17	0.345847	0.098	0.076	1.03e-12	0
Chr3-5569656-5570004	AT3G03315	novel_transcribed_region	2.9e-17	0.486869	0.067	0.047	1.04e-12	0
Chr5-19457334-19458423	AT5G48010	AtTHAS1,Arabidopsis thaliana thalianol synthase 1,THAS,THALIANOL SYNTHASE	2.98e-17	0.376231	0.089	0.07	1.07e-12	0
Chr2-13875469-13876613	AT2G32730	26S proteasome regulatory complex, non-ATPase subcomplex, Rpn2/Psmd1 subunit	3.05e-17	0.131769	0.246	0.216	1.09e-12	0
Chr4-17577551-17577959	AT4G37390	Auxin-responsive GH3 family protein	3.21e-17	0.212517	0.198	0.167	1.15e-12	0
Chr5-1834273-1834974	AT5G06090	ATGPAT7,GLYCEROL-3-PHOSPHATE sn-2-ACYLTRANSFERASE 7	3.32e-17	0.164122	0.221	0.196	1.19e-12	0
Chr5-12603254-12603647	AT5G33370	GDSL-like Lipase/Acylhydrolase superfamily protein	3.36e-17	0.540308	0.064	0.043	1.2e-12	0
Chr1-27304673-27305093	AT1G09313	long_noncoding_rna	3.38e-17	0.274367	0.131	0.109	1.21e-12	0
Chr1-26523242-26524714	AT1G70380	F-box and associated interaction domains-containing protein	3.5e-17	0.138961	0.246	0.211	1.25e-12	0
Chr1-20898078-20899386	AT1G55890	Tetratricopeptide repeat (TPR)-like superfamily protein	3.54e-17	0.12922	0.255	0.227	1.27e-12	0
Chr5-3466914-3467710	AT5G10970	C2H2 and C2HC zinc fingers superfamily protein	3.61e-17	0.139779	0.256	0.23	1.29e-12	0
Chr4-16208912-16209632	AT4G33790	FAR3,FATTY ACID REDUCTASE 3,G7	3.73e-17	0.28133	0.132	0.11	1.34e-12	0
Chr4-16541575-16542399	AT4G34650	squalene synthase 2	3.77e-17	0.185454	0.191	0.166	1.35e-12	0
Chr1-20620647-20621081	AT1G55270	Galactose oxidase/kelch repeat superfamily protein	3.95e-17	0.168846	0.194	0.167	1.41e-12	0
Chr4-8354788-8354988	AT4G06200	long_noncoding_rna	3.99e-17	0.568914	0.056	0.038	1.43e-12	0
Chr5-15111098-15111441	AT5G05585	long_noncoding_rna	4.15e-17	0.459361	0.076	0.055	1.48e-12	0
Chr5-21054311-21054900	AT5G51810	AT2353,ATGA20OX2	4.32e-17	0.24582	0.151	0.128	1.55e-12	0
Chr3-17115111-17116615	AT3G46490	2-oxoglutarate (2OG) and Fe(II)-dependent oxygenase superfamily protein	4.7e-17	0.135708	0.224	0.189	1.68e-12	0
Chr5-13705705-13706126	AT5G35525	PLAC8 family protein	5.41e-17	0.366162	0.097	0.075	1.94e-12	0
Chr3-10557394-10558225	AT3G05485	long_noncoding_rna	5.61e-17	0.175314	0.175	0.149	2.01e-12	0
Chr3-1728383-1729063	AT3G01775	long_noncoding_rna	5.82e-17	0.17542	0.187	0.161	2.08e-12	0
Chr3-1769449-1770079	AT3G05910	Pectinacetylesterase family protein	5.89e-17	0.104156	0.279	0.248	2.11e-12	0
Chr1-21324783-21325102	AT1G57580	F-box family protein	6.11e-17	0.593728	0.052	0.034	2.18e-12	0
Chr4-5835155-5835466	AT4G09153	low-molecular-weight cysteine-rich 36	6.12e-17	0.424301	0.082	0.06	2.19e-12	0
Chr2-15613537-15613813	AT2G37170	PIP2	6.16e-17	0.379585	0.089	0.068	2.2e-12	0
Chr5-14911607-14912904	AT5G37540	Eukaryotic aspartyl protease family protein	6.22e-17	0.121368	0.283	0.256	2.22e-12	0
Chr5-1498099-1498632	AT5G05060	Cystatin/monellin superfamily protein	6.42e-17	0.433305	0.077	0.057	2.3e-12	0
Chr2-856408-856815	AT2G02950	phytochrome kinase substrate 1	6.51e-17	0.206486	0.163	0.141	2.33e-12	0
Chr4-18128223-18128545	AT4G38860	SAUR16,SMALL AUXIN UPREGULATED RNA 16	6.61e-17	0.374699	0.098	0.073	2.36e-12	0
Chr1-4412749-4413202	AT1G12940	ATNRT2.5,nitrate transporter2.5	7.15e-17	0.258354	0.134	0.115	2.56e-12	0
Chr1-24766767-24767320	AT1G66390	ATMYB90,PAP2,PRODUCTION OF ANTHOCYANIN PIGMENT 2	7.28e-17	0.190922	0.187	0.157	2.61e-12	0
Chr1-22094420-22095309	AT1G59990	HS3,HEAVY SEED 3,RH22,RNA helicase 22	7.39e-17	0.107769	0.267	0.237	2.64e-12	0
Chr1-26794065-26794400	AT1G09217	long_noncoding_rna	7.49e-17	0.267933	0.129	0.104	2.68e-12	0
Chr1-8654265-8654871	AT1G24405	hypothetical protein	7.77e-17	0.392269	0.091	0.069	2.78e-12	0
Chr1-5057713-5058191	AT1G14700	ATPAP3	8.09e-17	0.108853	0.257	0.229	2.89e-12	0
Chr1-8164465-8164941	AT1G23040	hydroxyproline-rich glycoprotein family protein	8.24e-17	0.180715	0.202	0.179	2.95e-12	0
Chr1-10141852-10142187	AT1G29050	TRICHOME BIREFRINGENCE-LIKE 38	8.8e-17	0.321275	0.107	0.083	3.15e-12	0
Chr1-24506629-24507624	AT1G65860	flavin-monooxygenase glucosinolate S-oxygenase 1	8.84e-17	0.166101	0.21	0.181	3.16e-12	0
Chr3-19656560-19657094	AT3G53010	carbohydrate esterase, putative (DUF303)	9.07e-17	0.231462	0.149	0.124	3.24e-12	0
Chr1-8140824-8141693	AT1G23000	Heavy metal transport/detoxification superfamily protein	9.79e-17	0.116537	0.292	0.264	3.5e-12	0
Chr3-6603343-6603928	AT3G19100	Protein kinase superfamily protein	9.8e-17	0.315372	0.118	0.093	3.51e-12	0
Chr4-2618168-2618539	AT4G05100	AtMYB74,myb domain protein 74	1.01e-16	0.25567	0.142	0.116	3.62e-12	0
Chr4-11864316-11864890	AT4G22540	OSBP(oxysterol binding protein)-related protein 2A	1.01e-16	0.193544	0.192	0.168	3.63e-12	0
Chr4-10425646-10426117	AT4G19030	AT-NLM1,ATNLM1,NOD26-LIKE MAJOR INTRINSIC PROTEIN 1,NIP1	1.07e-16	0.444965	0.068	0.048	3.83e-12	0
Chr2-10746168-10746591	AT2G25220	Protein kinase superfamily protein	1.08e-16	0.359811	0.088	0.07	3.88e-12	0
Chr5-15018416-15019322	AT5G37793	hypothetical protein	1.09e-16	0.158291	0.184	0.152	3.9e-12	0
Chr1-9324804-9325421	AT1G06037	long_noncoding_rna	1.14e-16	0.107141	0.253	0.227	4.07e-12	0
Chr3-22326862-22327275	AT3G60400	Mitochondrial transcription termination factor family protein	1.22e-16	0.151622	0.201	0.174	4.35e-12	0
Chr4-9384838-9385310	AT4G16670	auxin canalization protein (DUF828)	1.22e-16	0.167767	0.187	0.16	4.38e-12	0
Chr1-22520420-22520643	AT1G61120	GES,GERANYLLINALOOL SYNTHASE,TPS4,TERPENE SYNTHASE 4	1.24e-16	0.56076	0.056	0.037	4.42e-12	0
Chr3-12126628-12127346	AT3G30520	heat shock protein	1.25e-16	0.238335	0.137	0.112	4.47e-12	0
Chr2-15814035-15814897	AT2G37700	Fatty acid hydroxylase superfamily	1.29e-16	0.249041	0.144	0.114	4.63e-12	0
Chr1-29375564-29376010	AT1G78090	ATTPPB,Arabidopsis thaliana trehalose-6-phosphate phosphatase B	1.31e-16	0.421083	0.08	0.061	4.69e-12	0
Chr1-9460036-9460516	AT1G27210	ARM repeat superfamily protein	1.37e-16	0.217222	0.147	0.126	4.89e-12	0
Chr1-8151902-8152844	AT1G08965	novel_transcribed_region	1.46e-16	0.156566	0.201	0.181	5.22e-12	0
Chr1-17999491-17999825	AT1G48660	Auxin-responsive GH3 family protein	1.48e-16	0.546357	0.054	0.036	5.28e-12	0
Chr5-19687862-19688666	AT5G48560	CIB2,CRY2-interacting bHLH 2	1.48e-16	0.18731	0.19	0.172	5.29e-12	0
Chr1-26315563-26316076	AT1G69870	AtNPF2.13,NPF2.13,NRT1/ PTR family 2.13	1.52e-16	0.263184	0.126	0.105	5.42e-12	0
Chr5-23646573-23648062	AT5G58500	LIGHT-DEPENDENT SHORT HYPOCOTYLS-like protein (DUF640)	1.52e-16	0.154684	0.251	0.226	5.44e-12	0
Chr3-196600-197064	AT3G01490	Protein kinase superfamily protein	1.58e-16	0.287227	0.12	0.097	5.64e-12	0
Chr2-14637308-14637691	AT2G34700	Pollen Ole e 1 allergen and extensin family protein	1.58e-16	0.48956	0.061	0.044	5.67e-12	0
Chr5-25410323-25410686	AT5G63450	cytochrome P450, family 94, subfamily B, polypeptide 1	1.59e-16	0.358582	0.093	0.073	5.7e-12	0
Chr3-10513663-10514270	AT3G28193	transmembrane protein	1.59e-16	0.27007	0.135	0.107	5.7e-12	0
Chr1-25528235-25528604	AT1G68120	ATBPC3	1.62e-16	0.367022	0.093	0.074	5.79e-12	0
Chr4-11867683-11868361	AT4G22540	OSBP(oxysterol binding protein)-related protein 2A	1.63e-16	0.132909	0.231	0.202	5.85e-12	0
Chr3-16147888-16148238	AT3G44560	fatty acid reductase 8	1.67e-16	0.459514	0.073	0.053	5.98e-12	0
Chr5-6338805-6339359	AT5G18980	ARM repeat superfamily protein	1.71e-16	0.284716	0.129	0.106	6.12e-12	0
Chr3-10508509-10509593	AT3G28190	transmembrane protein	1.71e-16	0.185894	0.167	0.14	6.13e-12	0
Chr2-7522832-7523169	AT2G06835	long_noncoding_rna	1.74e-16	0.270213	0.115	0.095	6.21e-12	0
Chr4-14417200-14417653	AT4G29240	Leucine-rich repeat (LRR) family protein	1.76e-16	0.165516	0.211	0.187	6.3e-12	0
Chr3-18144045-18144743	AT3G48930	Nucleic acid-binding, OB-fold-like protein	1.89e-16	0.352236	0.104	0.082	6.76e-12	0
Chr1-10139053-10139315	AT1G29050	TRICHOME BIREFRINGENCE-LIKE 38	1.9e-16	0.423085	0.076	0.058	6.79e-12	0
Chr2-10705870-10706362	AT2G25150	HXXXD-type acyl-transferase family protein	1.97e-16	0.345844	0.094	0.073	7.05e-12	0
Chr1-3452003-3453272	AT1G10490	GNAT acetyltransferase (DUF699)	2e-16	0.109708	0.255	0.227	7.14e-12	0
Chr3-21391396-21391854	AT3G57740	Protein kinase superfamily protein	2.01e-16	0.105752	0.279	0.251	7.19e-12	0
Chr4-15677584-15678205	AT4G32500	AKT5,K+ transporter 5	2.36e-16	0.218075	0.153	0.13	8.46e-12	0
Chr3-22065543-22066506	AT3G59730	LecRK-V.6,L-type lectin receptor kinase V.6	2.37e-16	0.140705	0.223	0.196	8.47e-12	0
Chr4-13509692-13510254	AT4G26880	Stigma-specific Stig1 family protein	2.45e-16	0.139132	0.221	0.195	8.78e-12	0
Chr3-19581972-19582757	AT3G52840	beta-galactosidase 2	2.46e-16	0.305142	0.123	0.098	8.81e-12	0
Chr5-22892880-22893366	AT5G56540	ATAGP14	2.59e-16	0.277636	0.121	0.103	9.27e-12	0
Chr2-16309030-16309640	AT2G39060	Nodulin MtN3 family protein	2.66e-16	0.454359	0.075	0.054	9.53e-12	0
Chr5-21438481-21439194	AT5G52882	P-loop containing nucleoside triphosphate hydrolases superfamily protein	2.72e-16	0.158409	0.195	0.17	9.72e-12	0
Chr3-9887302-9887934	AT3G26830	CYP71B15	2.79e-16	0.237377	0.16	0.134	9.97e-12	0
Chr1-26667374-26667997	AT1G70720	Plant invertase/pectin methylesterase inhibitor superfamily protein	2.8e-16	0.375356	0.085	0.069	1e-11	0
Chr1-29383964-29384169	AT1G78100	F-box family protein	2.83e-16	0.43353	0.077	0.056	1.01e-11	0
Chr1-5656538-5656932	AT1G16540	ACI2,ALTERED CHLOROPLAST IMPORT 2,ATABA3,AtLOS5,LOS5,LOW OSMOTIC STRESS 5,SIR3,SIRTINOL RESISTANT 3	2.84e-16	0.577841	0.05	0.033	1.02e-11	0
Chr5-16770744-16771927	AT5G06255	long_noncoding_rna	2.96e-16	0.122425	0.262	0.235	1.06e-11	0
Chr3-9352638-9353850	AT3G25690	AtCHUP1,Arabidopsis thaliana CHLOROPLAST UNUSUAL POSITIONING 1	2.96e-16	0.250354	0.134	0.112	1.06e-11	0
Chr3-21058997-21059225	AT3G56880	VQ motif-containing protein	2.98e-16	0.419561	0.075	0.056	1.07e-11	0
Chr1-2887831-2888826	AT1G08990	GUX5,Glucuronic Acid Substitution of Xylan 5	2.99e-16	0.148825	0.272	0.239	1.07e-11	0
Chr1-10146495-10147022	AT1G29060	AtSFT12	3.01e-16	0.278131	0.128	0.104	1.08e-11	0
Chr5-2384916-2385603	AT5G07545	hypothetical protein	3.24e-16	0.145526	0.231	0.21	1.16e-11	0
Chr3-8881607-8882689	AT3G24450	Heavy metal transport/detoxification superfamily protein	3.27e-16	0.132222	0.234	0.201	1.17e-11	0
Chr2-12279855-12280089	AT2G28630	3-ketoacyl-CoA synthase 12	3.28e-16	0.402764	0.085	0.064	1.17e-11	0
Chr1-18886111-18886740	AT1G07707	long_noncoding_rna	3.3e-16	0.110679	0.264	0.241	1.18e-11	0
Chr1-8887114-8888933	AT1G25340	AtMYB116,myb domain protein 116	3.42e-16	0.140715	0.212	0.19	1.22e-11	0
Chr1-8596433-8596758	AT1G24260	AGL9,AGAMOUS-like 9	3.62e-16	0.28331	0.121	0.098	1.29e-11	0
Chr5-8408105-8408967	AT5G24570	hypothetical protein	3.8e-16	0.119763	0.241	0.213	1.36e-11	0
Chr1-1880635-1880936	AT1G06160	octadecanoid-responsive AP2/ERF 59	3.93e-16	0.325553	0.1	0.079	1.41e-11	0
Chr1-3212570-3213174	AT1G04747	long_noncoding_rna	3.95e-16	0.406165	0.081	0.059	1.41e-11	0
Chr3-16908851-16909484	AT3G46000	actin depolymerizing factor 2	4.01e-16	0.159253	0.197	0.173	1.43e-11	0
Chr1-6456145-6456611	AT1G18730	NDF6,NDH dependent flow 6	4.27e-16	0.266305	0.127	0.107	1.53e-11	0
Chr4-14921753-14922221	AT4G30540	Class I glutamine amidotransferase-like superfamily protein	4.27e-16	0.270817	0.117	0.095	1.53e-11	0
Chr4-13066601-13067473	AT4G25620	hydroxyproline-rich glycoprotein family protein	4.37e-16	0.186612	0.165	0.139	1.56e-11	0
Chr3-334529-335507	AT3G02000	Thioredoxin superfamily protein	4.43e-16	0.199091	0.172	0.144	1.58e-11	0
Chr1-28688555-28689701	AT1G76465	hypothetical protein	4.49e-16	0.11008	0.242	0.219	1.61e-11	0
Chr1-29386239-29386801	AT1G78100	F-box family protein	4.82e-16	0.156567	0.208	0.181	1.72e-11	0
Chr5-23403169-23403422	AT5G57770	auxin canalization protein (DUF828)	4.91e-16	0.465491	0.071	0.051	1.76e-11	0
Chr4-13381402-13381971	AT4G26510	uridine kinase-like 4	5.02e-16	0.401454	0.083	0.063	1.8e-11	0
Chr4-11873339-11873582	AT4G22560	sulfated surface-like glycoprotein	5.57e-16	0.500309	0.06	0.042	1.99e-11	0
Chr2-8656264-8656771	AT2G20050	protein phosphatase 2C and cyclic nucleotide-binding/kinase domain-containing protein	5.69e-16	0.237132	0.162	0.139	2.04e-11	0
Chr5-15044362-15044919	AT5G37810	NLM4,NOD26-LIKE MIP 4	5.78e-16	0.122127	0.254	0.227	2.07e-11	0
Chr3-10881582-10882022	AT3G28860	ATABCB19,Arabidopsis thaliana ATP-binding cassette B19,ATMDR1,ATMDR11,MULTIDRUG RESISTANCE PROTEIN 11,ATPGP19,MDR1,MDR11,PGP19,P-GLYCOPROTEIN 19	5.82e-16	0.189356	0.178	0.149	2.08e-11	0
Chr3-8184153-8184418	AT3G23030	indole-3-acetic acid inducible 2	5.83e-16	0.210397	0.164	0.14	2.09e-11	0
Chr5-7255844-7256136	AT5G21950	alpha/beta-Hydrolases superfamily protein	5.94e-16	0.376862	0.085	0.067	2.13e-11	0
Chr2-8719534-8720529	AT2G20208	low-molecular-weight cysteine-rich 60	6.5e-16	0.158536	0.193	0.173	2.33e-11	0
Chr3-10240873-10241380	AT3G27660	OLE3,OLEOSIN 3	6.6e-16	0.403113	0.082	0.064	2.36e-11	0
Chr3-18867114-18867364	AT3G50760	galacturonosyltransferase-like 2	6.61e-16	0.267951	0.129	0.106	2.36e-11	0
Chr5-1466871-1467335	AT5G04970	Plant invertase/pectin methylesterase inhibitor superfamily	6.76e-16	0.357941	0.085	0.064	2.42e-11	0
Chr5-5008410-5009125	AT5G15410	ATCNGC2,CYCLIC NUCLEOTIDE-GATED CHANNEL 2,CNGC2,CYCLIC NUCLEOTIDE GATED CHANNEL 2	6.77e-16	0.125476	0.219	0.201	2.42e-11	0
Chr5-1443066-1444283	AT5G04920	EAP30/Vps36 family protein	6.79e-16	0.146893	0.241	0.215	2.43e-11	0
Chr1-17765136-17765456	AT1G48100	Pectin lyase-like superfamily protein	6.8e-16	0.347679	0.093	0.073	2.43e-11	0
Chr2-16740887-16741233	AT2G40090	ATATH9,ABC2 homolog 9	6.83e-16	0.171846	0.193	0.172	2.44e-11	0
Chr1-18997834-18998611	AT1G51230	Plant self-incompatibility protein S1 family	7.14e-16	0.129695	0.259	0.231	2.56e-11	0
Chr4-11549519-11549861	AT4G21745	PAK-box/P21-Rho-binding family protein	7.26e-16	0.164021	0.193	0.17	2.6e-11	0
Chr5-1995467-1995908	AT5G06530	AtABCG22,Arabidopsis thaliana ATP-binding cassette G22	7.44e-16	0.249717	0.132	0.111	2.66e-11	0
Chr4-18015541-18016292	AT4G38510	AtVAB2	7.61e-16	0.182113	0.177	0.151	2.72e-11	0
Chr3-20686823-20687082	AT3G08585	long_noncoding_rna	7.64e-16	0.40282	0.078	0.061	2.73e-11	0
Chr5-16764323-16765369	AT5G41890	GDSL-like Lipase/Acylhydrolase superfamily protein	7.7e-16	0.224839	0.149	0.121	2.75e-11	0
Chr1-23859226-23860019	AT1G64290	F-box protein-like protein	8.57e-16	0.235931	0.144	0.118	3.07e-11	0
Chr3-13065149-13065631	AT3G06265	long_noncoding_rna	8.69e-16	0.428	0.072	0.054	3.11e-11	0
Chr1-28595943-28596443	AT1G76210	DUF241 domain protein, putative (DUF241)	8.72e-16	0.170687	0.165	0.14	3.12e-11	0
Chr4-11525704-11526134	AT4G21690	ATGA3OX3,ARABIDOPSIS THALIANA GIBBERELLIN 3-OXIDASE 3	9.08e-16	0.401608	0.075	0.057	3.25e-11	0
Chr4-8708448-8708830	AT4G15242	other_RNA	9.26e-16	0.216995	0.144	0.118	3.31e-11	0
Chr4-8372743-8373059	AT4G06205	long_noncoding_rna	9.28e-16	0.530506	0.055	0.04	3.32e-11	0
Chr2-972728-973670	AT2G03230	GCK domain-containing protein	9.4e-16	0.298858	0.103	0.082	3.36e-11	0
Chr4-6877488-6877899	AT4G05870	long_noncoding_rna	1.02e-15	0.175458	0.198	0.176	3.65e-11	0
Chr2-6404864-6405735	AT2G14900	Gibberellin-regulated family protein	1.04e-15	0.141106	0.187	0.165	3.71e-11	0
Chr5-19525088-19525388	AT5G48150	GRAS family transcription factor	1.19e-15	0.309091	0.103	0.083	4.27e-11	0
Chr5-25341770-25342004	AT5G63170	GDSL-like Lipase/Acylhydrolase superfamily protein	1.27e-15	0.437162	0.072	0.055	4.54e-11	0
Chr4-16742862-16743677	AT4G35180	LYS/HIS transporter 7	1.28e-15	0.232352	0.15	0.125	4.58e-11	0
Chr5-21734615-21735694	AT5G53510	ATOPT9,oligopeptide transporter 9	1.29e-15	0.101935	0.26	0.24	4.6e-11	0
Chr5-25460208-25460973	AT5G63590	ATFLS3	1.32e-15	0.247527	0.142	0.119	4.73e-11	0
Chr3-23322073-23322809	AT3G63130	ATRANGAP1,RAN GTPASE-ACTIVATING PROTEIN 1	1.32e-15	0.193977	0.16	0.139	4.73e-11	0
Chr5-20426467-20426816	AT5G50175	transmembrane protein	1.32e-15	0.263374	0.118	0.097	4.74e-11	0
Chr5-3796197-3796704	AT5G11790	N-MYC downregulated-like 2	1.35e-15	0.144505	0.217	0.194	4.82e-11	0
Chr1-4316171-4317166	AT1G12672	thionin-like protein	1.35e-15	0.152323	0.2	0.176	4.82e-11	0
Chr1-20649597-20650182	AT1G55330	ATAGP21,ARABINOGALACTAN PROTEIN 21	1.37e-15	0.156615	0.191	0.168	4.89e-11	0
Chr5-6468480-6469413	AT5G19220	ADG2,ADP GLUCOSE PYROPHOSPHORYLASE 2	1.4e-15	0.193175	0.187	0.159	5.02e-11	0
Chr4-14863685-14864162	AT4G30390	UDP-arabinopyranose mutase	1.44e-15	0.140733	0.186	0.159	5.16e-11	0
Chr1-19743219-19743757	AT1G52990	thioredoxin family protein	1.46e-15	0.310645	0.102	0.081	5.22e-11	0
Chr1-22364560-22364851	AT1G60750	NAD(P)-linked oxidoreductase superfamily protein	1.53e-15	0.304022	0.106	0.084	5.49e-11	0
Chr1-5378592-5379137	AT1G15640	transmembrane protein	1.54e-15	0.17551	0.187	0.163	5.49e-11	0
Chr3-1354422-1354796	AT3G04910	ATWNK1,ZIK4	1.56e-15	0.142995	0.192	0.173	5.58e-11	0
Chr5-17652803-17653546	AT5G43890	SUPER1,SUPPRESSOR OF ER 1	1.6e-15	0.287024	0.118	0.099	5.73e-11	0
Chr1-13031507-13032015	AT1G35430	transmembrane protein	1.6e-15	0.23547	0.137	0.114	5.73e-11	0
Chr1-26314004-26314560	AT1G69870	AtNPF2.13,NPF2.13,NRT1/ PTR family 2.13	1.66e-15	0.150505	0.221	0.192	5.95e-11	0
Chr2-15935805-15936204	AT2G38080	ATLMCO4,ARABIDOPSIS LACCASE-LIKE MULTICOPPER OXIDASE 4,LAC4,LACCASE 4,LMCO4,LACCASE-LIKE MULTICOPPER OXIDASE 4	1.73e-15	0.198806	0.173	0.147	6.18e-11	0
Chr4-16589740-16590028	AT4G09055	long_noncoding_rna	1.76e-15	0.241208	0.134	0.11	6.3e-11	0
Chr3-15988779-15989329	AT3G44320	AtNIT3,NITRILASE 3	1.77e-15	0.342915	0.089	0.068	6.33e-11	0
Chr1-21970558-21971170	AT1G59740	AtNPF4.3,NPF4.3,NRT1/ PTR family 4.3	1.92e-15	0.163324	0.202	0.181	6.87e-11	0
Chr4-8976040-8977379	AT4G15760	monooxygenase 1	1.94e-15	0.112747	0.25	0.223	6.94e-11	0
Chr3-18208663-18209427	AT3G49130	SWAP (Suppressor-of-White-APricot)/surp RNA-binding domain-containing protein	1.97e-15	0.303751	0.115	0.094	7.04e-11	0
Chr1-20096103-20096377	AT1G53830	ATPME2,pectin methylesterase 2	1.97e-15	0.413466	0.075	0.055	7.06e-11	0
Chr1-15924378-15924944	AT1G09455	novel_transcribed_region	2.04e-15	0.420434	0.075	0.055	7.28e-11	0
Chr3-5745885-5746332	AT3G16850	Pectin lyase-like superfamily protein	2.04e-15	0.25932	0.115	0.096	7.31e-11	0
Chr5-24977635-24978060	AT5G62170	LOW protein: M-phase inducer phosphatase-like protein	2.07e-15	0.31587	0.103	0.08	7.4e-11	0
Chr2-11356128-11356476	AT2G08160	long_noncoding_rna	2.1e-15	0.350501	0.092	0.072	7.53e-11	0
Chr5-23899441-23899710	AT5G08895	long_noncoding_rna	2.13e-15	0.316449	0.107	0.085	7.62e-11	0
Chr5-21039391-21039656	AT5G51790	basic helix-loop-helix (bHLH) DNA-binding superfamily protein	2.44e-15	0.42041	0.073	0.053	8.74e-11	0
Chr1-24871913-24872504	AT1G66690	S-adenosyl-L-methionine-dependent methyltransferases superfamily protein	2.5e-15	0.296555	0.117	0.095	8.95e-11	0
Chr1-5279755-5280328	AT1G15340	methyl-CPG-binding domain 10	2.56e-15	0.133983	0.208	0.184	9.17e-11	0
Chr1-2390010-2390571	AT1G07710	Ankyrin repeat family protein	2.57e-15	0.175421	0.179	0.148	9.19e-11	0
Chr5-7411082-7411509	AT5G22380	anac090,NAC domain containing protein 90	2.58e-15	0.365676	0.092	0.072	9.23e-11	0
Chr1-29318657-29319229	AT1G77980	AGAMOUS-like 66	2.62e-15	0.13979	0.19	0.168	9.38e-11	0
Chr1-26316957-26318411	AT1G69870	AtNPF2.13,NPF2.13,NRT1/ PTR family 2.13	2.64e-15	0.160494	0.187	0.166	9.45e-11	0
Chr5-20271596-20272119	AT5G49870	Mannose-binding lectin superfamily protein	2.76e-15	0.282009	0.121	0.098	9.87e-11	0
Chr4-17146024-17146237	AT4G36230	transmembrane protein	2.87e-15	0.38545	0.076	0.059	1.03e-10	0
Chr2-1145693-1146076	AT2G03740	late embryogenesis abundant domain-containing protein / LEA domain-containing protein	2.88e-15	0.458288	0.067	0.049	1.03e-10	0
Chr1-25877167-25877854	AT1G68830	Serine/Threonine kinase domain protein	2.93e-15	0.129852	0.26	0.233	1.05e-10	0
Chr4-7225564-7225799	AT4G12050	AHL26,AT-hook motif nuclear localized protein 26	2.95e-15	0.46823	0.057	0.041	1.05e-10	0
Chr5-15660731-15661157	AT5G39110	RmlC-like cupins superfamily protein	3.13e-15	0.324332	0.099	0.077	1.12e-10	0
Chr4-16759536-16760313	AT4G03385	novel_transcribed_region	3.17e-15	0.246938	0.129	0.11	1.13e-10	0
Chr4-7380910-7381417	AT4G02895	novel_transcribed_region	3.45e-15	0.35456	0.089	0.068	1.23e-10	0
Chr5-24478625-24479001	AT5G60850	OBF binding protein 4	3.48e-15	0.114176	0.234	0.21	1.25e-10	0
Chr4-15551086-15552884	AT4G32200	DNA-binding HORMA family protein	3.6e-15	0.148692	0.188	0.163	1.29e-10	0
Chr2-17380798-17381202	AT2G41680	NADPH-dependent thioredoxin reductase C	3.62e-15	0.457829	0.066	0.048	1.29e-10	0
Chr1-30170869-30171818	AT1G80230	Rubredoxin-like superfamily protein	3.68e-15	0.125752	0.228	0.205	1.32e-10	0
Chr1-11765630-11766208	AT1G32540	lsd one like 1	3.79e-15	0.210494	0.137	0.118	1.36e-10	0
Chr1-3848568-3849448	AT1G11420	ATDUF2,DOMAIN OF UNKNOWN FUNCTION 724 2	3.94e-15	0.102691	0.252	0.224	1.41e-10	0
Chr2-10403974-10404370	AT2G24510	F-box associated ubiquitination effector family protein	4.11e-15	0.289599	0.114	0.092	1.47e-10	0
Chr4-14944628-14945216	AT4G30610	SCPL24,SERINE CARBOXYPEPTIDASE 24 PRECURSOR	4.17e-15	0.146722	0.194	0.166	1.49e-10	0
Chr2-7064990-7065302	AT2G16300	F-box family protein	4.25e-15	0.437994	0.069	0.051	1.52e-10	0
Chr2-6676770-6677700	AT2G15340	glycine-rich protein	4.29e-15	0.233652	0.141	0.121	1.54e-10	0
Chr3-17390882-17391193	AT3G47220	ATPLC9	4.45e-15	0.413533	0.072	0.055	1.59e-10	0
Chr3-9697904-9698196	AT3G26490	Phototropic-responsive NPH3 family protein	4.53e-15	0.404794	0.078	0.058	1.62e-10	0
Chr2-9076773-9077135	AT2G21180	transmembrane protein	4.57e-15	0.381636	0.085	0.067	1.63e-10	0
Chr4-1111525-1111990	AT4G02520	ATGSTF2,glutathione S-transferase PHI 2,ATPM24,ATPM24.1,GST2	4.66e-15	0.290723	0.127	0.105	1.67e-10	0
Chr1-8653457-8654093	AT1G24405	hypothetical protein	4.76e-15	0.272425	0.113	0.094	1.7e-10	0
Chr1-23889952-23890669	AT1G64370	filaggrin-like protein	4.84e-15	0.115648	0.223	0.196	1.73e-10	0
Chr4-307101-307991	AT4G00730	AHDP,ARABIDOPSIS THALIANA HOMEODOMAIN PROTEIN	4.85e-15	0.142859	0.201	0.171	1.74e-10	0
Chr2-16493798-16494359	AT2G39510	nodulin MtN21 /EamA-like transporter family protein	4.95e-15	0.197251	0.168	0.15	1.77e-10	0
Chr5-4326100-4327540	AT5G13480	Transducin/WD40 repeat-like superfamily protein	5.06e-15	0.222878	0.142	0.117	1.81e-10	0
Chr3-22735030-22735905	AT3G61440	ARATH	5.21e-15	0.108628	0.246	0.224	1.86e-10	0
Chr4-10112527-10113050	AT4G18290	potassium channel KAT1-like protein	5.24e-15	0.402426	0.077	0.057	1.88e-10	0
Chr2-9943694-9944040	AT2G23347	p_MI0005400	5.25e-15	0.502798	0.057	0.04	1.88e-10	0
Chr1-20905341-20906247	AT1G55910	zinc transporter 11 precursor	5.29e-15	0.22572	0.141	0.116	1.89e-10	0
Chr1-18028667-18029135	AT1G48742	p_MI0000187	5.38e-15	0.206365	0.162	0.14	1.92e-10	0
Chr2-12186330-12186761	AT2G28500	LOB domain-containing protein 11	5.62e-15	0.350341	0.092	0.072	2.01e-10	0
Chr4-9655159-9656063	AT4G17215	Pollen Ole e 1 allergen and extensin family protein	5.64e-15	0.228764	0.162	0.135	2.02e-10	0
Chr5-21270990-21271873	AT5G52400	cytochrome P450, family 715, subfamily A, polypeptide 1	5.77e-15	0.122702	0.222	0.191	2.06e-10	0
Chr5-16655319-16656133	AT5G41640	hypothetical protein (DUF626)	5.9e-15	0.176816	0.17	0.149	2.11e-10	0
Chr5-22529587-22530268	AT5G55620	hypothetical protein	5.91e-15	0.169335	0.18	0.156	2.11e-10	0
Chr5-26330361-26330631	AT5G65800	ATACS5,CIN5,CYTOKININ-INSENSITIVE 5,ETO2,ETHYLENE OVERPRODUCER 2	5.99e-15	0.329001	0.093	0.077	2.14e-10	0
Chr5-7048091-7049310	AT5G03215	long_noncoding_rna	6.22e-15	0.136809	0.234	0.21	2.23e-10	0
Chr1-29817225-29817476	AT1G79270	evolutionarily conserved C-terminal region 8	6.42e-15	0.434878	0.072	0.052	2.3e-10	0
Chr4-12744089-12744716	AT4G24700	hypothetical protein	6.48e-15	0.283023	0.106	0.089	2.32e-10	0
Chr1-21474006-21475144	AT1G58037	Cysteine/Histidine-rich C1 domain family protein	6.53e-15	0.151244	0.201	0.174	2.34e-10	0
Chr4-7249592-7250077	AT4G12100	Cullin family protein	6.59e-15	0.259911	0.113	0.095	2.36e-10	0
Chr3-416081-416372	AT3G02240	GLV4,GOLVEN 4	6.63e-15	0.456025	0.066	0.048	2.37e-10	0
Chr4-11881499-11881749	AT4G22550	Phosphatidic acid phosphatase (PAP2) family protein	6.94e-15	0.429113	0.068	0.05	2.48e-10	0
Chr1-5601906-5602956	AT1G16390	ATOCT3,organic cation/carnitine transporter 3	7.03e-15	0.130278	0.229	0.193	2.52e-10	0
Chr3-4745699-4745927	AT3G14240	Subtilase family protein	7.07e-15	0.273856	0.11	0.092	2.53e-10	0
Chr2-17725060-17725289	AT2G42580	VIT,VHI-INTERACTING TPR CONTAINING PROTEIN	7.25e-15	0.382959	0.075	0.057	2.59e-10	0
Chr4-957279-958053	AT4G02160	cotton fiber protein	7.56e-15	0.168945	0.155	0.134	2.71e-10	0
Chr1-174144-174819	AT1G01470	AtLEA14,Arabidopsis thaliana Late Embryogenesis abundant 14,LEA1,LSR3,LIGHT STRESS-REGULATED 3	7.61e-15	0.239976	0.126	0.106	2.72e-10	0
Chr2-12828856-12829368	AT2G30060	Pleckstrin homology (PH) domain superfamily protein	7.76e-15	0.1312	0.206	0.179	2.78e-10	0
Chr3-8496490-8496799	AT3G23633	F-box associated ubiquitination effector family protein	8.05e-15	0.207574	0.143	0.121	2.88e-10	0
Chr3-4916956-4917440	AT3G14630	cytochrome P450, family 72, subfamily A, polypeptide 9	8.3e-15	0.411784	0.068	0.051	2.97e-10	0
Chr5-18018791-18019511	AT5G44670	glycosyltransferase family protein (DUF23)	8.37e-15	0.119743	0.207	0.182	3e-10	0
Chr1-17128214-17128968	AT1G45201	ATTLL1,ARABIDOPSIS THALIANA TRIACYLGLYCEROL LIPASE-LIKE 1	8.64e-15	0.305099	0.107	0.086	3.09e-10	0
Chr3-10303738-10304312	AT3G05305	long_noncoding_rna	8.97e-15	0.204611	0.156	0.134	3.21e-10	0
Chr1-3858963-3859321	AT1G11475	RNA polymerases N / 8 kDa subunit	9.05e-15	0.38459	0.081	0.062	3.24e-10	0
Chr2-163543-164058	AT2G01340	plastid movement impaired protein	9.17e-15	0.151316	0.182	0.161	3.28e-10	0
Chr2-13662514-13662764	AT2G32160	S-adenosyl-L-methionine-dependent methyltransferases superfamily protein	9.49e-15	0.503268	0.055	0.039	3.4e-10	0
Chr1-19898745-19899121	AT1G53325	F-box associated ubiquitination effector family protein	9.99e-15	0.409563	0.07	0.052	3.57e-10	0
Chr3-8487268-8487568	AT3G23630	ATIPT7,ARABIDOPSIS THALIANA ISOPENTENYLTRANSFERASE 7	1.01e-14	0.252908	0.123	0.106	3.61e-10	0
Chr2-11550454-11551047	AT2G27060	Leucine-rich repeat protein kinase family protein	1.07e-14	0.161037	0.17	0.15	3.82e-10	0
Chr5-20384844-20385551	AT5G50120	Transducin/WD40 repeat-like superfamily protein	1.11e-14	0.145189	0.213	0.187	3.98e-10	0
Chr3-4955554-4956213	AT3G14760	transmembrane protein	1.11e-14	0.110722	0.241	0.215	3.98e-10	0
Chr3-22321110-22321506	AT3G60380	cotton fiber protein	1.12e-14	0.192004	0.162	0.14	4e-10	0
Chr1-9809942-9810906	AT1G28110	serine carboxypeptidase-like 45	1.15e-14	0.118241	0.229	0.2	4.13e-10	0
Chr3-9419233-9419933	AT3G25795	other_RNA	1.17e-14	0.102954	0.283	0.254	4.18e-10	0
Chr3-395524-396581	AT3G02160	Bromodomain transcription factor	1.19e-14	0.221318	0.13	0.11	4.26e-10	0
Chr1-22356442-22357046	AT1G60700	SMAD/FHA domain-containing protein	1.22e-14	0.132427	0.203	0.18	4.35e-10	0
Chr5-19678090-19678496	AT5G48550	F-box associated ubiquitination effector family protein	1.26e-14	0.350964	0.078	0.062	4.49e-10	0
Chr1-18430722-18431371	AT1G49780	plant U-box 26	1.27e-14	0.156508	0.177	0.161	4.53e-10	0
Chr4-10937166-10937547	AT4G20260	ATPCAP1,ARABIDOPSIS THALIANA PLASMA-MEMBRANE ASSOCIATED CATION-BINDING PROTEIN 1,MDP25,microtubule-destabilizing protein 25	1.39e-14	0.136993	0.208	0.191	4.99e-10	0
Chr2-15632362-15633203	AT2G37220	RNA-binding (RRM/RBD/RNP motifs) family protein	1.41e-14	0.178486	0.185	0.159	5.06e-10	0
Chr5-3889854-3890126	AT5G12050	rho GTPase-activating protein	1.49e-14	0.257504	0.117	0.094	5.35e-10	0
Chr3-19266780-19266999	AT3G51910	AT-HSFA7A,ARABIDOPSIS THALIANA HEAT SHOCK TRANSCRIPTION FACTOR A7A	1.5e-14	0.38605	0.074	0.058	5.37e-10	0
Chr5-5347870-5348593	AT5G16330	NC domain-containing protein-like protein	1.5e-14	0.149873	0.177	0.154	5.38e-10	0
Chr4-1376024-1376840	AT4G03100	Rho GTPase activating protein with PAK-box/P21-Rho-binding domain-containing protein	1.51e-14	0.178751	0.159	0.135	5.4e-10	0
Chr5-21856563-21857081	AT5G53830	MVQ3,MPK3/6-targeted VQP 3	1.55e-14	0.11874	0.227	0.204	5.53e-10	0
Chr5-8292139-8292556	AT5G24320	Transducin/WD40 repeat-like superfamily protein	1.55e-14	0.294553	0.118	0.095	5.55e-10	0
Chr1-3186726-3187501	AT1G09812	multidrug resistance protein	1.56e-14	0.248567	0.127	0.107	5.59e-10	0
Chr1-8112677-8112980	AT1G22920	AJH1,ARABIDOPSIS JAB1 HOMOLOG 1	1.57e-14	0.280176	0.106	0.087	5.62e-10	0
Chr5-21223835-21224149	AT5G52270	SNARE-like superfamily protein	1.65e-14	0.211974	0.137	0.117	5.9e-10	0
Chr5-21914755-21915241	AT5G08095	long_noncoding_rna	1.66e-14	0.30754	0.1	0.081	5.94e-10	0
Chr1-28676743-28677485	AT1G76420	ANAC031,Arabidopsis NAC domain containing protein 31,NAC368	1.74e-14	0.159592	0.19	0.165	6.24e-10	0
Chr1-23160717-23161255	AT1G62560	flavin-monooxygenase glucosinolate S-oxygenase 3	1.79e-14	0.321951	0.094	0.074	6.41e-10	0
Chr2-12936270-12936578	AT2G30362	Natural antisense transcript overlaps with AT2G30360	1.79e-14	0.388593	0.075	0.057	6.41e-10	0
Chr1-18250961-18251481	AT1G49340	Phosphatidylinositol 3- and 4-kinase family protein	1.81e-14	0.247499	0.111	0.093	6.46e-10	0
Chr2-15664522-15665026	AT2G37300	transmembrane protein	1.89e-14	0.335319	0.088	0.069	6.76e-10	0
Chr5-15958896-15959149	AT5G39860	BHLH136,BASIC HELIX-LOOP-HELIX PROTEIN 136,BNQ1,BANQUO 1	1.96e-14	0.500093	0.054	0.037	7.02e-10	0
Chr4-11712014-11713122	AT4G22105	SCR-like 26	1.97e-14	0.163956	0.19	0.166	7.04e-10	0
Chr4-8107845-8108650	AT4G14050	Pentatricopeptide repeat (PPR) superfamily protein	1.97e-14	0.194511	0.162	0.137	7.05e-10	0
Chr5-16205659-16205892	AT5G06075	long_noncoding_rna	1.97e-14	0.43443	0.067	0.05	7.06e-10	0
Chr1-18956394-18957234	AT1G07723	long_noncoding_rna	1.99e-14	0.124313	0.208	0.179	7.13e-10	0
Chr1-3809426-3810421	AT1G11330	S-locus lectin protein kinase family protein	2e-14	0.147155	0.201	0.177	7.16e-10	0
Chr2-9759305-9759874	AT2G22930	UDP-Glycosyltransferase superfamily protein	2.04e-14	0.266561	0.111	0.091	7.29e-10	0
Chr5-2313365-2313751	AT5G07322	other_RNA	2.04e-14	0.314658	0.099	0.078	7.3e-10	0
Chr1-25135012-25136003	AT1G08907	long_noncoding_rna	2.05e-14	0.137633	0.213	0.186	7.34e-10	0
Chr3-10553627-10554259	AT3G28291	hypothetical protein	2.1e-14	0.392865	0.07	0.051	7.51e-10	0
Chr3-4374993-4375454	AT3G02705	long_noncoding_rna	2.13e-14	0.195535	0.165	0.144	7.62e-10	0
Chr1-18210314-18210741	AT1G49225	hypothetical protein	2.17e-14	0.254014	0.131	0.109	7.78e-10	0
Chr3-5035195-5035972	AT3G14950	tetratricopetide-repeat thioredoxin-like 2	2.24e-14	0.182007	0.154	0.131	8.01e-10	0
Chr5-3591776-3592258	AT5G11250	Disease resistance protein (TIR-NBS-LRR class)	2.32e-14	0.239525	0.125	0.105	8.31e-10	0
Chr5-10803690-10804195	AT5G04825	long_noncoding_rna	2.36e-14	0.238444	0.123	0.106	8.45e-10	0
Chr2-12526170-12526658	AT2G29130	ATLAC2	2.4e-14	0.185631	0.16	0.135	8.59e-10	0
Chr4-17309168-17309619	AT4G09365	Natural antisense transcript overlaps with AT4G36720	2.51e-14	0.337489	0.085	0.067	8.98e-10	0
Chr1-6458816-6459180	AT1G18730	NDF6,NDH dependent flow 6	2.54e-14	0.236051	0.126	0.105	9.1e-10	0
Chr2-14355892-14357061	AT2G33960	pre_trna	2.55e-14	0.141368	0.195	0.165	9.14e-10	0
Chr1-6141349-6142555	AT1G17840	ATWBC11,ARABIDOPSIS THALIANA WHITE-BROWN COMPLEX HOMOLOG PROTEIN 11,AtABCG11,COF1,CUTICULAR DEFECT AND ORGAN FUSION 1,DSO,DESPERADO,WBC11,white-brown complex homolog protein 11	2.56e-14	0.131367	0.202	0.172	9.16e-10	0
Chr2-13742834-13743297	AT2G32370	homeodomain GLABROUS 3	2.57e-14	0.292672	0.102	0.082	9.21e-10	0
Chr2-15317483-15317910	AT2G36500	CBS / octicosapeptide/Phox/Bemp1 (PB1) domains-containing protein	2.58e-14	0.353606	0.084	0.064	9.24e-10	0
Chr4-13394701-13395527	AT4G26542	Natural antisense transcript overlaps with AT4G26540	2.62e-14	0.132354	0.209	0.186	9.38e-10	0
Chr3-9700484-9700809	AT3G26490	Phototropic-responsive NPH3 family protein	2.63e-14	0.346942	0.091	0.072	9.4e-10	0
Chr5-8790599-8790995	AT5G25330	Core-2/I-branching beta-1,6-N-acetylglucosaminyltransferase family protein	2.66e-14	0.164487	0.188	0.166	9.51e-10	0
Chr1-6393064-6393496	AT1G18580	galacturonosyltransferase 11	2.87e-14	0.166744	0.204	0.176	1.03e-09	0
Chr4-2906000-2906322	AT4G05590	NRGA1,Negative Regulator of Guard Cell ABA Signaling 1	2.9e-14	0.443808	0.063	0.046	1.04e-09	0
Chr5-24660924-24661719	AT5G61330	rRNA processing protein-like protein	2.9e-14	0.122223	0.216	0.197	1.04e-09	0
Chr1-17418280-17418847	AT1G47480	alpha/beta-Hydrolases superfamily protein	2.91e-14	0.304821	0.1	0.081	1.04e-09	0
Chr4-6862272-6862864	AT4G11280	ATACS6	3.01e-14	0.134338	0.208	0.183	1.08e-09	0
Chr4-13736634-13737053	AT4G27490	3'-5'-exoribonuclease family protein	3.03e-14	0.348001	0.079	0.061	1.08e-09	0
Chr4-718542-718855	AT4G01680	AtMYB55,myb domain protein 55	3.06e-14	0.197826	0.157	0.136	1.09e-09	0
Chr1-25718804-25719401	AT1G68540	CCRL6,cinnamoyl coA reductase-like 6	3.06e-14	0.279322	0.105	0.083	1.1e-09	0
Chr1-12659551-12660313	AT1G34580	Major facilitator superfamily protein	3.1e-14	0.252086	0.119	0.103	1.11e-09	0
Chr5-622108-622562	AT5G02760	APD7,Arabidopsis Pp2c clade D 7	3.11e-14	0.183905	0.152	0.128	1.11e-09	0
Chr3-18761332-18761910	AT3G50550	hypothetical protein	3.14e-14	0.398708	0.072	0.054	1.12e-09	0
Chr2-4143767-4144419	AT2G10606	p_MI0001013	3.41e-14	0.264422	0.104	0.086	1.22e-09	0
Chr4-18362167-18362479	AT4G39480	cytochrome P450, family 96, subfamily A, polypeptide 9	3.44e-14	0.523413	0.05	0.036	1.23e-09	0
Chr2-11663218-11663678	AT2G27250	AtCLV3	3.56e-14	0.229087	0.128	0.11	1.27e-09	0
Chr1-28335067-28335389	AT1G75490	Integrase-type DNA-binding superfamily protein	3.76e-14	0.163668	0.179	0.156	1.35e-09	0
Chr5-17212111-17212708	AT5G42920	THO complex, subunit 5	4.05e-14	0.150674	0.194	0.173	1.45e-09	0
Chr2-13813307-13814596	AT2G32540	ATCSLB04,cellulose synthase-like B4,ATCSLB4,CELLULOSE SYNTHASE LIKE B4	4.08e-14	0.212506	0.143	0.123	1.46e-09	0
Chr4-11312350-11312794	AT4G21215	transmembrane protein	4.14e-14	0.348753	0.078	0.062	1.48e-09	0
Chr2-9871848-9872175	AT2G23180	cytochrome P450, family 96, subfamily A, polypeptide 1	4.24e-14	0.263034	0.128	0.104	1.52e-09	0
Chr4-6480829-6481591	AT4G10480	Nascent polypeptide-associated complex (NAC), alpha subunit family protein	4.27e-14	0.242389	0.118	0.098	1.53e-09	0
Chr3-8189857-8190085	AT3G23050	AXR2,AUXIN RESISTANT 2	4.27e-14	0.327003	0.092	0.071	1.53e-09	0
Chr4-14761899-14762826	AT4G30170	Peroxidase family protein	4.33e-14	0.106024	0.253	0.224	1.55e-09	0
Chr1-11973170-11973695	AT1G33050	hypothetical protein	4.35e-14	0.135904	0.222	0.198	1.56e-09	0
Chr1-5346066-5346429	AT1G15550	ATGA3OX1,ARABIDOPSIS THALIANA GIBBERELLIN 3 BETA-HYDROXYLASE 1,GA4,GA REQUIRING 4	4.39e-14	0.207915	0.139	0.116	1.57e-09	0
Chr5-17979936-17980416	AT5G44582	hypothetical protein	4.43e-14	0.185913	0.17	0.146	1.59e-09	0
Chr4-7436301-7437377	AT4G12543	hypothetical protein	4.44e-14	0.137984	0.189	0.164	1.59e-09	0
Chr2-16130104-16130381	AT2G38540	ATLTP1,ARABIDOPSIS THALIANA LIPID TRANSFER PROTEIN 1,LTP1,LIPID TRANSFER PROTEIN 1	4.45e-14	0.268688	0.116	0.093	1.59e-09	0
Chr3-5684033-5684392	AT3G16680	DNA binding / DNA-directed RNA polymerase	4.55e-14	0.377934	0.084	0.065	1.63e-09	0
Chr5-20091800-20092148	AT5G49520	ATWRKY48,ARABIDOPSIS THALIANA WRKY DNA-BINDING PROTEIN 48	4.55e-14	0.361085	0.078	0.061	1.63e-09	0
Chr2-12520261-12520768	AT2G29125	DVL13,DEVIL 13	4.58e-14	0.121927	0.197	0.175	1.64e-09	0
Chr1-5134964-5135178	AT1G14880	AtPCR1	4.59e-14	0.47388	0.061	0.044	1.64e-09	0
Chr3-8324726-8325015	AT3G23290	LIGHT-DEPENDENT SHORT HYPOCOTYLS-like protein (DUF640)	4.62e-14	0.470249	0.059	0.042	1.65e-09	0
Chr5-3707210-3707413	AT5G11540	AtGulLO3	4.67e-14	0.405738	0.071	0.052	1.67e-09	0
Chr3-20293910-20294479	AT3G54810	GATA8,GATA TRANSCRIPTION FACTOR 8	4.8e-14	0.16126	0.164	0.138	1.72e-09	0
Chr1-25624519-25624842	AT1G68360	GIS3,GLABROUS INFLORESCENCE STEMS 3	5.12e-14	0.221668	0.136	0.112	1.83e-09	0
Chr5-25040182-25040435	AT5G62360	Plant invertase/pectin methylesterase inhibitor superfamily protein	5.23e-14	0.300628	0.095	0.077	1.87e-09	0
Chr5-25922200-25923005	AT5G64840	ATGCN5,general control non-repressible 5,GCN5,general control non-repressible 5	5.35e-14	0.149618	0.176	0.15	1.91e-09	0
Chr4-8294087-8294921	AT4G14400	ankyrin repeat family protein	5.5e-14	0.190891	0.154	0.134	1.97e-09	0
Chr2-12519767-12520043	AT2G29125	DVL13,DEVIL 13	5.75e-14	0.237641	0.118	0.096	2.06e-09	0
Chr2-10176936-10177876	AT2G23910	NAD(P)-binding Rossmann-fold superfamily protein	5.78e-14	0.16151	0.162	0.141	2.07e-09	0
Chr5-12600421-12601008	AT5G33355	Defensin-like (DEFL) family protein	5.84e-14	0.213086	0.131	0.111	2.09e-09	0
Chr1-20191895-20192793	AT1G54095	DUF1677 family protein, putative (DUF1677)	5.94e-14	0.168021	0.153	0.133	2.13e-09	0
Chr5-23397302-23398223	AT5G57740	hypothetical protein	6e-14	0.114218	0.222	0.196	2.15e-09	0
Chr1-7110290-7110664	AT1G20530	girdin (DUF630 and DUF632)	6.06e-14	0.507111	0.051	0.036	2.17e-09	0
Chr1-28987255-28987953	AT1G77140	ATVPS45,BEN2,bfa-visualized endocytic trafficking defective 2	6.06e-14	0.195517	0.144	0.122	2.17e-09	0
Chr5-15216873-15217527	AT5G38130	HXXXD-type acyl-transferase family protein	6.22e-14	0.219929	0.142	0.118	2.22e-09	0
Chr5-18517019-18517783	AT5G45650	subtilase family protein	6.38e-14	0.132679	0.199	0.178	2.28e-09	0
Chr4-8914613-8915005	AT4G15630	CASPL1E1,CASP-like protein 1E1	6.39e-14	0.282361	0.108	0.084	2.28e-09	0
Chr3-3431563-3431840	AT3G10960	ATAZG1,AZA-guanine resistant1	6.43e-14	0.355695	0.081	0.064	2.3e-09	0
Chr3-3071465-3072211	AT3G09980	ACIP1,ACETYLATED INTERACTING PROTEIN 1	6.78e-14	0.212685	0.129	0.106	2.43e-09	0
Chr2-17745083-17745563	AT2G42610	LIGHT-DEPENDENT SHORT HYPOCOTYLS-like protein (DUF640)	7.27e-14	0.173664	0.154	0.136	2.6e-09	0
Chr1-26766275-26766604	AT1G70985	hydroxyproline-rich glycoprotein family protein	7.36e-14	0.327136	0.09	0.069	2.63e-09	0
Chr1-21043741-21044938	AT1G56225	hypothetical protein	7.37e-14	0.114075	0.209	0.191	2.64e-09	0
Chr3-17117210-17117843	AT3G46500	2-oxoglutarate (2OG) and Fe(II)-dependent oxygenase superfamily protein	7.58e-14	0.322308	0.087	0.067	2.71e-09	0
Chr1-27870469-27870931	AT1G74110	cytochrome P450, family 78, subfamily A, polypeptide 10	7.6e-14	0.287033	0.103	0.081	2.72e-09	0
Chr4-15894752-15895439	AT4G32920	glycine-rich protein	7.76e-14	0.103669	0.223	0.206	2.77e-09	0
Chr1-26736972-26737327	AT1G70920	ATHB18,homeobox-leucine zipper protein 18	7.77e-14	0.338998	0.087	0.07	2.78e-09	0
Chr3-22140861-22141119	AT3G59926	pre_trna	8.11e-14	0.309594	0.096	0.078	2.9e-09	0
Chr1-29101954-29102339	AT1G77460	CSI3,CELLULOSE SYNTHASE INTERACTIVE 3	8.31e-14	0.173497	0.153	0.131	2.97e-09	0
Chr4-11872859-11873067	AT4G22540	OSBP(oxysterol binding protein)-related protein 2A	8.44e-14	0.416336	0.064	0.047	3.02e-09	0
Chr3-17702943-17703649	AT3G47960	AtNPF2.10,NPF2.10,NRT1/ PTR family 2.10	8.53e-14	0.13881	0.181	0.162	3.05e-09	0
Chr5-2242740-2243021	AT5G07200	ATGA20OX3,ARABIDOPSIS THALIANA GIBBERELLIN 20-OXIDASE 3,YAP169	8.59e-14	0.351732	0.075	0.059	3.07e-09	0
Chr3-19731998-19732763	AT3G53232	DVL20,DEVIL 20	9.06e-14	0.225528	0.141	0.115	3.24e-09	0
Chr5-20083519-20083736	AT5G49500	Signal recognition particle, SRP54 subunit protein	9.11e-14	0.475526	0.055	0.04	3.26e-09	0
Chr1-29371758-29372178	AT1G78090	ATTPPB,Arabidopsis thaliana trehalose-6-phosphate phosphatase B	9.15e-14	0.245979	0.126	0.107	3.27e-09	0
Chr3-11472474-11473188	AT3G29631	nuclease	9.24e-14	0.322124	0.085	0.068	3.31e-09	0
Chr3-16732295-16732662	AT3G45590	ATSEN1,splicing endonuclease 1	9.44e-14	0.208724	0.141	0.12	3.38e-09	0
Chr3-11483023-11483466	AT3G29645	hypothetical protein	9.55e-14	0.179238	0.153	0.134	3.42e-09	0
Chr1-4994358-4994761	AT1G05097	long_noncoding_rna	9.74e-14	0.215041	0.13	0.11	3.49e-09	0
Chr2-7375820-7376507	AT2G16980	Major facilitator superfamily protein	9.95e-14	0.183388	0.164	0.146	3.56e-09	0
Chr4-2779387-2779777	AT4G05497	RNI-like superfamily protein	1.02e-13	0.383586	0.072	0.054	3.66e-09	0
Chr3-16464948-16465512	AT3G45010	serine carboxypeptidase-like 48	1.03e-13	0.249777	0.114	0.095	3.68e-09	0
Chr5-8413629-8414039	AT5G24580	Heavy metal transport/detoxification superfamily protein	1.03e-13	0.44746	0.062	0.046	3.68e-09	0
Chr5-3386505-3386705	AT5G01825	long_noncoding_rna	1.09e-13	0.467326	0.053	0.037	3.9e-09	0
Chr1-24256196-24256502	AT1G65310	ATXTH17,XYLOGLUCAN ENDOTRANSGLUCOSYLASE/HYDROLASE 17	1.15e-13	0.384418	0.072	0.054	4.1e-09	0
Chr2-7371912-7372130	AT2G16980	Major facilitator superfamily protein	1.16e-13	0.451846	0.057	0.041	4.14e-09	0
Chr1-2358537-2360207	AT1G07640	Dof-type zinc finger DNA-binding family protein	1.16e-13	0.169853	0.169	0.143	4.15e-09	0
Chr3-4160984-4161453	AT3G13000	ubiquinone biosynthesis protein (Protein of unknown function, DUF547)	1.19e-13	0.32766	0.086	0.066	4.26e-09	0
Chr2-10470032-10470439	AT2G24625	Defensin-like (DEFL) family protein	1.21e-13	0.268875	0.101	0.083	4.32e-09	0
Chr1-20772945-20773356	AT1G55590	RNI-like superfamily protein	1.21e-13	0.127659	0.226	0.198	4.33e-09	0
Chr5-24619477-24620321	AT5G61200	myosin heavy chain-like protein	1.22e-13	0.121185	0.193	0.172	4.38e-09	0
Chr1-8188728-8189474	AT1G23090	SULTR3	1.23e-13	0.140782	0.167	0.145	4.38e-09	0
Chr2-2118849-2119190	AT2G05655	hypothetical protein	1.24e-13	0.325573	0.082	0.066	4.44e-09	0
Chr5-6996517-6997147	AT5G20680	TRICHOME BIREFRINGENCE-LIKE 16	1.25e-13	0.320771	0.08	0.063	4.48e-09	0
Chr2-380609-381146	AT2G01850	ATXTH27,XTH27,XYLOGLUCAN ENDOTRANSGLUCOSYLASE/HYDROLASE 27	1.29e-13	0.150848	0.176	0.152	4.62e-09	0
Chr3-7140646-7141972	AT3G20470	ATGRP-5,ATGRP5,GRP-5,GLYCINE-RICH PROTEIN 5	1.3e-13	0.186308	0.164	0.137	4.66e-09	0
Chr1-25505514-25506104	AT1G68050	ADO3	1.34e-13	0.198944	0.134	0.113	4.78e-09	0
Chr1-8233060-8233607	AT1G23205	Plant invertase/pectin methylesterase inhibitor superfamily protein	1.34e-13	0.242399	0.12	0.1	4.8e-09	0
Chr1-7737517-7738939	AT1G05697	other_rna	1.37e-13	0.109844	0.206	0.182	4.92e-09	0
Chr3-22047195-22047475	AT3G59690	IQ-domain 13	1.46e-13	0.323471	0.096	0.074	5.23e-09	0
Chr2-12395363-12396301	AT2G08300	long_noncoding_rna	1.49e-13	0.140448	0.188	0.164	5.33e-09	0
Chr3-10961249-10961638	AT3G00530	novel_transcribed_region	1.55e-13	0.349415	0.081	0.063	5.53e-09	0
Chr4-12272639-12273535	AT4G23510	Disease resistance protein (TIR-NBS-LRR class) family	1.73e-13	0.165005	0.176	0.158	6.19e-09	0
Chr5-6953648-6954508	AT5G20560	Glycosyl hydrolase superfamily protein	1.74e-13	0.161195	0.152	0.133	6.22e-09	0
Chr2-13253840-13254268	AT2G31085	AtCLE6	1.78e-13	0.25506	0.112	0.093	6.36e-09	0
Chr2-300634-300881	AT2G01670	atnudt17,nudix hydrolase homolog 17	1.93e-13	0.238591	0.121	0.102	6.91e-09	0
Chr1-1311991-1312379	AT1G04690	KV-BETA1	1.94e-13	0.173155	0.147	0.127	6.94e-09	0
Chr1-25625510-25625975	AT1G68360	GIS3,GLABROUS INFLORESCENCE STEMS 3	1.96e-13	0.305137	0.099	0.077	7e-09	0
Chr4-13888310-13889290	AT4G27900	CCT motif family protein	1.98e-13	0.155351	0.162	0.143	7.09e-09	0
Chr1-6937519-6938392	AT1G20000	TBP-associated factor 11B	2.02e-13	0.105493	0.202	0.174	7.21e-09	0
Chr1-27738599-27739552	AT1G73770	coiled-coil protein	2.07e-13	0.128637	0.213	0.19	7.42e-09	0
Chr4-945194-945933	AT4G04065	long_noncoding_rna	2.17e-13	0.112736	0.204	0.176	7.77e-09	0
Chr1-19369719-19370120	AT1G52080	actin binding protein family	2.18e-13	0.471638	0.052	0.038	7.82e-09	0
Chr2-8101243-8101611	AT2G07085	long_noncoding_rna	2.24e-13	0.297207	0.096	0.076	8e-09	0
Chr1-9339824-9340197	AT1G26930	Galactose oxidase/kelch repeat superfamily protein	2.27e-13	0.197704	0.139	0.125	8.12e-09	0
Chr5-21654062-21654330	AT5G53380	O-acyltransferase (WSD1-like) family protein	2.3e-13	0.418445	0.065	0.049	8.22e-09	0
Chr5-15130819-15131514	AT5G37980	Zinc-binding dehydrogenase family protein	2.31e-13	0.232517	0.118	0.1	8.26e-09	0
Chr2-16704718-16704921	AT2G09105	long_noncoding_rna	2.4e-13	0.291834	0.094	0.076	8.57e-09	0
Chr1-13313977-13314274	AT1G06933	long_noncoding_rna	2.41e-13	0.237141	0.125	0.103	8.61e-09	0
Chr4-18334737-18335019	AT4G39410	ATWRKY13,ARABIDOPSIS THALIANA WRKY DNA-BINDING PROTEIN 13	2.47e-13	0.223313	0.113	0.095	8.84e-09	0
Chr1-24401962-24402321	AT1G65620	Lateral organ boundaries (LOB) domain family protein	2.6e-13	0.427269	0.061	0.045	9.29e-09	0
Chr2-12203281-12203881	AT2G28510	Dof-type zinc finger DNA-binding family protein	2.64e-13	0.145718	0.168	0.144	9.45e-09	0
Chr5-6062302-6062695	AT5G18310	ubiquitin hydrolase	2.66e-13	0.16767	0.17	0.146	9.53e-09	0
Chr4-14676379-14677272	AT4G30020	PA-domain containing subtilase family protein	2.66e-13	0.188448	0.135	0.116	9.53e-09	0
Chr2-964976-966182	AT2G03190	ASK16,SKP1-like 16	2.79e-13	0.110003	0.223	0.204	9.99e-09	0
Chr3-10879597-10880454	AT3G28860	ATABCB19,Arabidopsis thaliana ATP-binding cassette B19,ATMDR1,ATMDR11,MULTIDRUG RESISTANCE PROTEIN 11,ATPGP19,MDR1,MDR11,PGP19,P-GLYCOPROTEIN 19	2.86e-13	0.108548	0.208	0.185	1.02e-08	0
Chr2-15507248-15508100	AT2G36920	B3 domain protein	3e-13	0.131589	0.197	0.173	1.07e-08	0
Chr2-14122956-14123650	AT2G33320	Calcium-dependent lipid-binding (CaLB domain) family protein	3.02e-13	0.162386	0.145	0.121	1.08e-08	0
Chr2-6506257-6506785	AT2G15029	hypothetical protein	3.08e-13	0.226226	0.123	0.102	1.1e-08	0
Chr1-7506329-7507096	AT1G21450	SCARECROW-like 1	3.27e-13	0.107885	0.233	0.216	1.17e-08	0
Chr2-4144861-4145344	AT2G10606	p_MI0001013	3.3e-13	0.118592	0.188	0.17	1.18e-08	0
Chr2-10743919-10744382	AT2G25215	hypothetical protein	3.31e-13	0.170577	0.148	0.125	1.18e-08	0
Chr1-20098194-20098459	AT1G53830	ATPME2,pectin methylesterase 2	3.34e-13	0.258477	0.096	0.077	1.2e-08	0
Chr5-19489426-19489729	AT5G48100	ATLAC15,AtTT10,LAC15,LACCASE-LIKE 15	3.36e-13	0.307831	0.089	0.073	1.2e-08	0
Chr5-2243240-2243567	AT5G07200	ATGA20OX3,ARABIDOPSIS THALIANA GIBBERELLIN 20-OXIDASE 3,YAP169	3.37e-13	0.315917	0.079	0.063	1.21e-08	0
Chr3-9025230-9025896	AT3G24710	NADPH-dependent diflavin oxidoreductase	3.41e-13	0.214754	0.124	0.104	1.22e-08	0
Chr4-13219692-13220361	AT4G26060	Ribosomal protein L18ae family	3.47e-13	0.138099	0.175	0.161	1.24e-08	0
Chr1-7822778-7823195	AT1G22160	senescence-associated family protein (DUF581)	3.52e-13	0.165371	0.15	0.129	1.26e-08	0
Chr1-7944259-7944969	AT1G22490	bHLH094,bHLH94	3.58e-13	0.145415	0.174	0.154	1.28e-08	0
Chr5-8113201-8113870	AT5G24010	Protein kinase superfamily protein	3.61e-13	0.159322	0.162	0.145	1.29e-08	0
Chr5-23701861-23702472	AT5G58650	plant peptide containing sulfated tyrosine 1	3.62e-13	0.11677	0.197	0.178	1.3e-08	0
Chr1-27535269-27535784	AT1G09373	long_noncoding_rna	3.73e-13	0.299925	0.101	0.08	1.33e-08	0
Chr1-29370969-29371405	AT1G78090	ATTPPB,Arabidopsis thaliana trehalose-6-phosphate phosphatase B	3.78e-13	0.153065	0.163	0.145	1.35e-08	0
Chr2-16559459-16560148	AT2G39705	DVL11,DEVIL 11	3.9e-13	0.118907	0.21	0.19	1.39e-08	0
Chr3-4617917-4618127	AT3G02805	long_noncoding_rna	3.91e-13	0.517601	0.052	0.035	1.4e-08	0
Chr5-17545791-17546205	AT5G43690	P-loop containing nucleoside triphosphate hydrolases superfamily protein	4.02e-13	0.233981	0.116	0.1	1.44e-08	0
Chr2-8413205-8413517	AT2G19425	p_MI0001082	4.23e-13	0.440189	0.059	0.042	1.51e-08	0
Chr2-12497232-12497789	AT2G08315	long_noncoding_rna	4.79e-13	0.14146	0.159	0.135	1.71e-08	0
Chr5-7649697-7649963	AT5G22875	transmembrane protein	4.84e-13	0.281312	0.099	0.08	1.73e-08	0
Chr3-6485669-6486306	AT3G18810	AtPERK6,proline-rich extensin-like receptor kinase 6	4.97e-13	0.310659	0.077	0.065	1.78e-08	0
Chr1-27151691-27152091	AT1G72170	MICOS complex subunit, putative (DUF543)	5.06e-13	0.127451	0.214	0.195	1.81e-08	0
Chr2-12435409-12435870	AT2G28950	ATEXP6,ARABIDOPSIS THALIANA TEXPANSIN 6,ATEXPA6,expansin A6,ATHEXP ALPHA 1.8	5.27e-13	0.151471	0.176	0.155	1.89e-08	0
Chr1-16875800-16876758	AT1G44608	hypothetical protein	5.3e-13	0.148652	0.156	0.139	1.89e-08	0
Chr4-14870647-14870956	AT4G30410	IBL1,IBH1-LIKE 1	5.36e-13	0.178212	0.137	0.114	1.92e-08	0
Chr3-16272306-16273123	AT3G44720	arogenate dehydratase 4	5.37e-13	0.112102	0.21	0.19	1.92e-08	0
Chr1-23069184-23069416	AT1G62370	RING/U-box superfamily protein	5.42e-13	0.410174	0.067	0.049	1.94e-08	0
Chr5-8443771-8444118	AT5G24660	response to low sulfur 2	5.46e-13	0.249185	0.102	0.087	1.95e-08	0
Chr2-6667207-6668041	AT2G06405	long_noncoding_rna	5.5e-13	0.140806	0.172	0.155	1.97e-08	0
Chr5-2147967-2148670	AT5G06950	bZIP transcription factor family protein	5.59e-13	0.368791	0.071	0.053	2e-08	0
Chr2-9993444-9993897	AT2G23450	Protein kinase superfamily protein	5.6e-13	0.247928	0.111	0.093	2e-08	0
Chr5-16853645-16854565	AT5G42180	Peroxidase superfamily protein	5.65e-13	0.201735	0.132	0.113	2.02e-08	0
Chr2-12229634-12229870	AT2G28550	TOE1,TARGET OF EARLY ACTIVATION TAGGED (EAT) 1	5.66e-13	0.372511	0.07	0.054	2.03e-08	0
Chr4-8859108-8859622	AT4G15510	Photosystem II reaction center PsbP family protein	5.79e-13	0.237877	0.125	0.107	2.07e-08	0
Chr5-3934726-3935410	AT5G12180	calcium-dependent protein kinase 17	5.87e-13	0.318463	0.086	0.071	2.1e-08	0
Chr2-14359787-14360511	AT2G33980	atnudt22,nudix hydrolase homolog 22	5.92e-13	0.184326	0.134	0.115	2.12e-08	0
Chr3-4171704-4172222	AT3G13030	hAT transposon superfamily protein	6.16e-13	0.168383	0.16	0.14	2.2e-08	0
Chr2-19017327-19018077	AT2G46330	ATAGP16	6.24e-13	0.147485	0.17	0.144	2.23e-08	0
Chr3-1350146-1350496	AT3G04903	Defensin-like (DEFL) family protein	6.28e-13	0.262328	0.107	0.087	2.25e-08	0
Chr2-16369531-16369753	AT2G39210	Major facilitator superfamily protein	6.34e-13	0.316293	0.08	0.064	2.27e-08	0
Chr5-26147572-26148356	AT5G00715	novel_transcribed_region	6.36e-13	0.241658	0.103	0.086	2.27e-08	0
Chr1-11335643-11335974	AT1G31670	Copper amine oxidase family protein	6.41e-13	0.46107	0.056	0.042	2.29e-08	0
Chr4-372362-372911	AT4G00889	transmembrane protein	6.53e-13	0.334337	0.075	0.058	2.34e-08	0
Chr3-16926855-16927633	AT3G46086	hypothetical protein	6.96e-13	0.238475	0.114	0.097	2.49e-08	0
Chr1-5832123-5832603	AT1G17065	hypothetical protein	7.08e-13	0.366032	0.072	0.055	2.53e-08	0
Chr2-11554110-11555185	AT2G27060	Leucine-rich repeat protein kinase family protein	7.1e-13	0.143589	0.173	0.153	2.54e-08	0
Chr1-26248914-26249149	AT1G69770	chromomethylase 3	7.3e-13	0.366186	0.073	0.057	2.61e-08	0
Chr3-9407731-9408033	AT3G25780	allene oxide cyclase 3	7.38e-13	0.387964	0.065	0.051	2.64e-08	0
Chr1-24764776-24765395	AT1G66390	ATMYB90,PAP2,PRODUCTION OF ANTHOCYANIN PIGMENT 2	7.42e-13	0.355119	0.072	0.055	2.65e-08	0
Chr3-4840992-4841225	AT3G14440	ATNCED3,SIS7,SUGAR INSENSITIVE 7,STO1,SALT TOLERANT 1	7.48e-13	0.262174	0.112	0.094	2.68e-08	0
Chr1-11088353-11088880	AT1G31080	F-box family protein	8.09e-13	0.205268	0.12	0.098	2.9e-08	0
Chr5-22999136-22999406	AT5G08655	long_noncoding_rna	8.12e-13	0.215048	0.129	0.107	2.91e-08	0
Chr5-9331181-9331458	AT5G26660	ATMYB86,myb domain protein 86	8.19e-13	0.334192	0.071	0.056	2.93e-08	0
Chr5-13727628-13728283	AT5G35550	ATMYB123,MYB DOMAIN PROTEIN 123,ATTT2,MYB123,MYB DOMAIN PROTEIN 123	8.3e-13	0.337896	0.071	0.055	2.97e-08	0
Chr5-16310274-16310914	AT5G40760	glucose-6-phosphate dehydrogenase 6	8.4e-13	0.181821	0.143	0.125	3e-08	0
Chr2-16761349-16761870	AT2G40120	Protein kinase superfamily protein	8.42e-13	0.304246	0.095	0.074	3.01e-08	0
Chr4-14372958-14373262	AT4G29150	IQ-domain 25	8.7e-13	0.123494	0.181	0.16	3.11e-08	0
Chr1-17630207-17630828	AT1G47870	winged-helix DNA-binding transcription factor family protein	9.12e-13	0.124864	0.195	0.166	3.26e-08	0
Chr1-18031302-18032032	AT1G07503	long_noncoding_rna	9.28e-13	0.161197	0.167	0.145	3.32e-08	0
Chr5-2396986-2397557	AT5G07571	Oleosin family protein	9.6e-13	0.200691	0.132	0.116	3.44e-08	0
Chr5-9867582-9867950	AT5G27840	Calcineurin-like metallo-phosphoesterase superfamily protein	9.67e-13	0.367097	0.063	0.05	3.46e-08	0
Chr4-13960410-13961009	AT4G28080	Tetratricopeptide repeat (TPR)-like superfamily protein	9.71e-13	0.149701	0.176	0.158	3.47e-08	0
Chr2-13825992-13826434	AT2G32580	transmembrane protein, putative (DUF1068)	9.71e-13	0.2789	0.098	0.079	3.47e-08	0
Chr5-19651391-19651652	AT5G48500	pathogenic type III effector avirulence factor Avr AvrRpt-cleavage: cleavage site protein	1.01e-12	0.362132	0.072	0.056	3.63e-08	0
Chr4-721068-721268	AT4G01680	AtMYB55,myb domain protein 55	1.04e-12	0.280529	0.093	0.075	3.72e-08	0
Chr2-7049686-7049927	AT2G06595	long_noncoding_rna	1.05e-12	0.359813	0.076	0.059	3.75e-08	0
Chr1-6185413-6186340	AT1G17960	Threonyl-tRNA synthetase	1.08e-12	0.103329	0.213	0.198	3.86e-08	0
Chr3-18045763-18046404	AT3G48720	HXXXD-type acyl-transferase family protein	1.09e-12	0.329922	0.085	0.067	3.88e-08	0
Chr4-16281271-16281582	AT4G33970	Leucine-rich repeat (LRR) family protein	1.11e-12	0.371873	0.072	0.056	3.96e-08	0
Chr1-19515782-19516091	AT1G52400	ATBG1,A. THALIANA BETA-GLUCOSIDASE 1,BGL1,BETA-GLUCOSIDASE HOMOLOG 1	1.12e-12	0.361759	0.075	0.058	4.01e-08	0
Chr4-17749297-17749565	AT4G37770	1-amino-cyclopropane-1-carboxylate synthase 8	1.14e-12	0.304621	0.082	0.068	4.08e-08	0
[truncated: 97,134 more rows]

## Sheet: cluster.motifs.0
Supplementary Table 6. Cluster specific peaks and enriched motifs identified from the multi-modal spatial integrated dataset
motif	observed	background	percent.observed	percent.background	fold.enrichment	pvalue	motif.name	p.adjust
MA0587.1	521	2471	18.0214	12.355	1.45864	7.45417e-22	TCP16	3.46619e-19
MA1289.1	537	2616	18.5749	13.08	1.4201	6.61461e-20	TCP3	1.5379e-17
MA1286.1	532	2596	18.4019	12.98	1.41771	1.50537e-19	TCP24	2.33332e-17
MA0952.1	441	2105	15.2542	10.525	1.44933	7.62821e-18	ATHB-51	8.86779e-16
MA0951.1	625	3212	21.6188	16.06	1.34613	1.06197e-17	ATHB-16	9.87632e-16
MA0564.1	256	1080	8.85507	5.4	1.63983	6.46761e-17	ABI3	5.0124e-15
MA0565.2	441	2175	15.2542	10.875	1.40269	2.76618e-15	FUS3	1.83753e-13
MA1067.1	302	1385	10.4462	6.925	1.50848	1.42765e-14	TCP5	8.29821e-13
MA0581.1	387	1879	13.3864	9.395	1.42484	1.79905e-14	LEC2	9.2951e-13
MA1213.1	393	1921	13.5939	9.605	1.4153	3.11492e-14	ZHD3	1.44844e-12
MA1290.1	454	2367	15.7039	11.835	1.3269	1.03226e-11	TCP17	4.36365e-10
MA1035.1	411	2110	14.2165	10.55	1.34754	1.37781e-11	TCP4	5.33902e-10
MA1211.1	367	1852	12.6946	9.26	1.3709	2.20569e-11	ATHB18	7.45877e-10
MA1040.1	313	1532	10.8267	7.66	1.41341	2.24565e-11	MYB46	7.45877e-10
MA1282.1	432	2270	14.9429	11.35	1.31656	1.14597e-10	PTF1	3.55252e-09
MA0954.2	348	1769	12.0374	8.845	1.36092	1.98392e-10	ATHB7	5.76576e-09
MA1209.1	328	1655	11.3456	8.275	1.37106	2.97032e-10	ATHB20	8.12469e-09
MA1026.2	302	1510	10.4462	7.55	1.3836	6.04782e-10	ATHB15	1.56235e-08
MA0576.1	357	1841	12.3487	9.205	1.34152	6.70846e-10	RAX3	1.64181e-08
MA1215.1	364	1890	12.5908	9.45	1.33236	1.03699e-09	ATHB53	2.41101e-08
MA1036.1	131	546	4.5313	2.73	1.65982	1.4332e-09	MYB111	3.17351e-08
MA1210.1	292	1464	10.1003	7.32	1.37982	1.61358e-09	HAT22	3.41052e-08
MA1406.1	247	1203	8.54376	6.015	1.42041	2.20909e-09	ATHB4	4.4662e-08
MA0574.1	236	1140	8.16327	5.7	1.43215	2.41087e-09	MYB15	4.67105e-08
MA0008.2	315	1631	10.8959	8.155	1.3361	1.20363e-08	HAT5	2.23876e-07
MA1038.1	186	879	6.43376	4.395	1.46388	2.4872e-08	MYB3	4.44825e-07
MA0110.3	343	1816	11.8644	9.08	1.30665	3.01628e-08	ATHB-5	5.1947e-07
MA1198.1	264	1342	9.13179	6.71	1.36092	3.88526e-08	HAT2	6.45231e-07
MA1039.1	191	921	6.60671	4.605	1.43468	7.59226e-08	MYB4	1.21738e-06
MA1369.1	234	1181	8.09409	5.905	1.37072	1.34272e-07	HDG1	2.08122e-06
MA1284.1	451	2517	15.6001	12.585	1.23958	1.48229e-07	TCP1	2.22344e-06
MA1214.1	445	2480	15.3926	12.4	1.24134	1.54131e-07	ATHB40	2.23972e-06
MA1287.1	450	2522	15.5655	12.61	1.23438	2.55321e-07	TCP21	3.5977e-06
MA1024.1	207	1038	7.16015	5.19	1.37961	4.54625e-07	HAT1	6.21766e-06
MA1326.1	264	1390	9.13179	6.95	1.31393	8.67605e-07	ZHD5	1.15267e-05
MA0950.1	215	1096	7.43687	5.48	1.35709	9.44445e-07	ATHB-12	1.21991e-05
MA1212.1	310	1693	10.7229	8.465	1.26674	2.72169e-06	ATHB13	3.4205e-05
MA0978.1	196	999	6.77966	4.995	1.35729	2.86655e-06	DREB1E	3.50775e-05
MA1201.1	566	3324	19.578	16.62	1.17798	3.1906e-06	AGL42	3.80418e-05
MA1037.1	242	1286	8.37081	6.43	1.30184	5.1359e-06	MYB24	5.95474e-05
MA1064.1	226	1189	7.81736	5.945	1.31495	5.25042e-06	TCP2	5.95474e-05
MA1063.1	478	2772	16.5341	13.86	1.19293	5.84601e-06	TCP19	6.4714e-05
MA1041.1	232	1228	8.0249	6.14	1.30699	6.10532e-06	MYB55	6.4714e-05
MA1283.1	366	2060	12.66	10.3	1.22912	6.12348e-06	TCP14	6.4714e-05
MA1288.1	415	2389	14.3549	11.945	1.20175	1.33537e-05	At1g72010	0.000137005
MA1428.1	444	2575	15.358	12.875	1.19285	1.35847e-05	TCP8	0.000137005
MA0953.1	148	737	5.11934	3.685	1.38924	1.38478e-05	ATHB-6	0.000137005
MA1328.1	360	2051	12.4524	10.255	1.21428	2.21061e-05	ATHB34	0.000214153
MA1042.1	114	550	3.94327	2.75	1.43392	3.30343e-05	MYB59	0.000313488
MA1291.1	365	2098	12.6254	10.49	1.20356	4.1885e-05	TCP7	0.00038953
MA0562.1	394	2286	13.6285	11.43	1.19234	4.6838e-05	PIF5	0.000427053
MA1343.1	195	1040	6.74507	5.2	1.29713	5.37522e-05	bZIP52	0.000480669
MA1330.1	346	1986	11.9682	9.93	1.20525	6.04805e-05	ZHD6	0.000530631
MA1016.1	244	1351	8.43999	6.755	1.24944	8.48542e-05	GATA15	0.000730689
MA1293.1	206	1133	7.12556	5.665	1.25782	0.000207878	MYB57	0.00175751
MA0990.1	191	1046	6.60671	5.23	1.26323	0.000279825	EDT1	0.00232354
MA0985.1	171	927	5.91491	4.635	1.27614	0.000350719	DRE1C	0.00286113
MA1196.1	317	1853	10.9651	9.265	1.18349	0.000466557	At5g05790	0.0037405
MA0932.1	341	2023	11.7952	10.115	1.16611	0.000811185	AHL12	0.00628669
MA0934.1	341	2023	11.7952	10.115	1.16611	0.000811185	AHL25	0.00628669
MA1375.1	217	1234	7.50605	6.17	1.21654	0.000922739	ANL2	0.00703399
MA0001.2	256	1495	8.85507	7.475	1.18462	0.00156255	AGL3	0.0117191
MA0948.1	195	1111	6.74507	5.555	1.21423	0.00180459	ARR18	0.0133196
MA1329.2	319	1911	11.0342	9.555	1.15481	0.00221292	ZHD1	0.0160783
MA0933.1	560	3530	19.3705	17.65	1.09748	0.00501307	AHL20	0.0358627
MA1676.1	217	1281	7.50605	6.405	1.17191	0.00571744	NAC062	0.040282
MA1670.1	214	1278	7.40228	6.39	1.15842	0.00993569	DREB1C	0.0689567
MA1294.1	207	1234	7.16015	6.17	1.16048	0.0103319	MYB62	0.0706519
MA0575.1	128	734	4.42753	3.67	1.20641	0.0124347	F3A4.140	0.0837993
MA1062.2	219	1319	7.57523	6.595	1.14863	0.0130842	TCP15	0.0862479
MA0582.1	336	2085	11.6223	10.425	1.11485	0.013169	RAV1	0.0862479
MA1202.1	906	5916	31.3386	29.58	1.05945	0.0135535	AGL55	0.0875332
MA1399.1	228	1380	7.88654	6.9	1.14298	0.0141436	At5g08520	0.090093
MA1385.1	286	1769	9.89277	8.845	1.11846	0.0184336	AT2G40260	0.115833
MA0573.1	158	937	5.46524	4.685	1.16654	0.0193803	ATHB-9	0.120158
MA0580.1	283	1754	9.789	8.77	1.11619	0.0208008	DYT1	0.127268
MA1327.2	226	1390	7.81736	6.95	1.1248	0.0272895	ATHB23	0.1648
MA1285.1	273	1709	9.4431	8.545	1.1051	0.0346927	At2g45680	0.20447
MA1065.2	224	1386	7.74818	6.93	1.11806	0.034738	TCP20	0.20447
MA1217.1	224	1389	7.74818	6.945	1.11565	0.0375227	CBF2	0.2181
MA0943.1	211	1316	7.29851	6.58	1.1092	0.0514692	ARF5	0.295471
MA1674.1	238	1499	8.23245	7.495	1.09839	0.0571891	NAC017	0.321127
MA1181.1	178	1103	6.15704	5.515	1.11642	0.0573194	MYB113	0.321127
MA1175.1	140	857	4.84262	4.285	1.13013	0.0621533	MYB81	0.344063
MA1025.1	353	2272	12.2103	11.36	1.07485	0.0644205	HBI1	0.35187
MA1186.1	269	1711	9.30474	8.555	1.08764	0.065077	At1g49010	0.35187
MA1194.1	236	1498	8.16327	7.49	1.08989	0.074837	AT3G10580	0.399991
MA1188.1	279	1786	9.65064	8.93	1.0807	0.0768068	At3g11280	0.405854
MA1292.1	192	1216	6.6413	6.08	1.09232	0.0938778	MYB27	0.490485
MA1167.1	155	972	5.36147	4.86	1.10318	0.0964034	EFM	0.498084
MA0584.1	226	1445	7.81736	7.225	1.08199	0.0991686	SEP1	0.506741
MA1044.1	310	2009	10.7229	10.045	1.06749	0.101365	NAC92	0.512334
MA1680.1	299	1936	10.3424	9.68	1.06843	0.103	RVE7	0.515001
MA1362.1	334	2176	11.5531	10.88	1.06187	0.110951	bHLH77	0.548855
MA1195.1	232	1495	8.0249	7.475	1.07357	0.120086	AT5G56840	0.587787
MA1388.1	238	1537	8.23245	7.685	1.07124	0.124106	AT3G24120	0.601138
MA1020.1	81	498	2.8018	2.49	1.12522	0.136492	GT-1	0.654315
MA1191.1	307	2010	10.6192	10.05	1.05663	0.143157	AT3G10113	0.662485
MA0936.1	162	1036	5.6036	5.18	1.08178	0.143518	T11I18.17	0.662485
MA0939.1	162	1036	5.6036	5.18	1.08178	0.143518	NAC080	0.662485
MA1427.1	136	863	4.70425	4.315	1.09021	0.143895	NAC028	0.662485
MA1184.1	297	1945	10.2733	9.725	1.05638	0.148872	RVE1	0.678683
MA1677.1	386	2551	13.3518	12.755	1.04679	0.156296	NAC078	0.70561
MA0578.1	166	1068	5.74196	5.34	1.07527	0.159906	SPL8	0.714965
MA1218.1	220	1431	7.60982	7.155	1.06357	0.161787	CBF4	0.716485
MA0959.1	152	976	5.2577	4.88	1.0774	0.165247	AIB	0.724902
MA1660.1	331	2185	11.4493	10.925	1.04799	0.17219	ANAC13	0.748301
MA1206.1	335	2215	11.5877	11.075	1.04629	0.179141	ARF2	0.771303
MA1383.1	258	1697	8.92425	8.485	1.05177	0.188914	KAN2	0.805633
MA0937.1	80	503	2.76721	2.515	1.10028	0.19058	NAC055	0.805633
MA0972.1	309	2044	10.6883	10.22	1.04583	0.19291	CCA1	0.808136
MA1058.1	90	571	3.11311	2.855	1.09041	0.19915	SPL4	0.826826
MA1227.2	221	1451	7.64441	7.255	1.05368	0.201472	ERF027	0.829067
MA1249.1	218	1433	7.54064	7.165	1.05243	0.208826	RAP210	0.851791
MA1387.1	216	1421	7.47146	7.105	1.05158	0.213859	AT1G13300	0.864733
MA0560.1	461	3112	15.946	15.56	1.02481	0.276149	PIF3	1
MA1157.1	660	4478	22.8295	22.39	1.01963	0.277325	NUC	1
MA0553.1	183	1218	6.32999	6.09	1.03941	0.29202	SMZ	1
MA1669.1	200	1334	6.91802	6.67	1.03718	0.293413	DREB1B	1
MA1185.1	218	1457	7.54064	7.285	1.03509	0.295038	LHY1	1
MA1187.1	218	1457	7.54064	7.285	1.03509	0.295038	LCL1	1
MA1400.1	214	1433	7.40228	7.165	1.03312	0.307904	At1g19000	1
MA1159.1	777	5296	26.8765	26.48	1.01497	0.307998	SGR5	1
MA1207.1	288	1940	9.96195	9.7	1.02701	0.31365	GT-A3	1
MA1182.1	276	1860	9.54687	9.3	1.02655	0.321051	At3g09600	1
MA1371.1	848	5805	29.3324	29.025	1.01059	0.354397	IDD4	1
MA0590.1	88	585	3.04393	2.925	1.04066	0.358587	LFY	1
MA1176.1	131	880	4.5313	4.4	1.02984	0.369719	MYB119	1
MA0963.1	198	1339	6.84884	6.695	1.02298	0.372594	BHLH78	1
MA1189.1	220	1492	7.60982	7.46	1.02008	0.381993	AT5G61620	1
MA1174.1	155	1048	5.36147	5.24	1.02318	0.389509	MYB56	1
MA1392.1	149	1007	5.15393	5.035	1.02362	0.39003	MYB98	1
MA1158.1	688	4719	23.798	23.595	1.0086	0.398583	MGP	1
MA1370.1	751	5162	25.9772	25.81	1.00648	0.420102	IDD5	1
MA1678.1	203	1386	7.02179	6.93	1.01325	0.429221	NTL8	1
MA1368.2	147	1004	5.08475	5.02	1.0129	0.445921	GT-4	1
MA1372.1	198	1356	6.84884	6.78	1.01015	0.449368	STZ	1
MA1322.1	157	1075	5.43065	5.375	1.01035	0.456923	SPL9	1
MA0971.1	198	1358	6.84884	6.79	1.00867	0.458542	DREB1A	1
MA0946.1	89	607	3.07852	3.035	1.01434	0.459456	ARR11	1
MA0942.1	232	1593	8.0249	7.965	1.00752	0.460641	ARF1	1
MA1192.1	221	1521	7.64441	7.605	1.00518	0.477627	At5g58900	1
MA0005.2	250	1726	8.64753	8.63	1.00203	0.497006	AG	1
MA0935.1	121	835	4.1854	4.175	1.00249	0.503631	NAC025	1
MA1398.2	204	1412	7.05638	7.06	0.999488	0.515746	KUA1	1
MA1358.1	295	2046	10.2041	10.23	0.997466	0.53056	bHLH130	1
MA1199.1	341	2367	11.7952	11.835	0.996639	0.538686	AGL16	1
MA1681.1	209	1453	7.22933	7.265	0.99509	0.544138	SRM1	1
MA1384.1	170	1183	5.88032	5.915	0.994137	0.547481	PHL7	1
MA1170.1	163	1136	5.63819	5.68	0.992639	0.555472	MYB118	1
MA0995.2	242	1685	8.37081	8.425	0.993567	0.556708	ERF039	1
MA1662.1	141	985	4.87721	4.925	0.990295	0.565607	AT3G10030	1
MA1664.1	195	1361	6.74507	6.805	0.991193	0.567622	HSFA6B	1
MA1397.1	206	1440	7.12556	7.2	0.989661	0.57876	At1g74840	1
MA1374.1	720	5010	24.9049	25.05	0.994207	0.585228	IDD7	1
MA1401.1	254	1776	8.78589	8.88	0.989402	0.587503	EPR1	1
MA0944.1	229	1604	7.92113	8.02	0.987673	0.595489	ARF8	1
MA0967.1	183	1285	6.32999	6.425	0.985212	0.601933	BZIP60	1
MA1203.1	329	2302	11.3801	11.51	0.988718	0.603604	AGL63	1
MA1261.1	232	1628	8.0249	8.14	0.985861	0.608228	AT5G67000	1
MA1666.1	196	1378	6.77966	6.89	0.983986	0.612366	HSFB2B	1
MA1357.1	279	1959	9.65064	9.795	0.985262	0.621843	bHLH80	1
MA0938.1	134	947	4.63507	4.735	0.978896	0.622357	NAC058	1
MA0964.1	234	1646	8.09409	8.23	0.983485	0.624595	BIM1	1
MA1413.1	200	1414	6.91802	7.07	0.978504	0.646936	UIF1	1
MA1056.1	136	966	4.70425	4.83	0.973966	0.64775	SPL11	1
MA1321.1	117	837	4.04704	4.185	0.967035	0.670736	SPL13	1
MA1253.1	194	1381	6.71048	6.905	0.971829	0.684184	AT3G16280	1
MA0566.1	263	1870	9.0972	9.35	0.972962	0.703531	MYC2	1
MA1223.1	235	1674	8.12868	8.37	0.971168	0.704642	ERF035	1
MA1663.1	200	1429	6.91802	7.145	0.968233	0.707383	ANAC050	1
MA1163.1	203	1451	7.02179	7.255	0.967856	0.710891	PHL11	1
MA0996.1	234	1671	8.09409	8.355	0.968771	0.718952	ERF043	1
MA1028.1	61	449	2.11	2.245	0.939865	0.721615	KAN4	1
MA0980.2	232	1660	8.0249	8.3	0.966856	0.729607	RAP2-10	1
MA1183.1	246	1760	8.50917	8.8	0.966951	0.735034	RVE6	1
MA0930.1	243	1739	8.4054	8.695	0.966693	0.735322	ABF3	1
MA1164.1	227	1629	7.85195	8.145	0.964021	0.743907	HHO5	1
MA1156.1	879	6190	30.4047	30.95	0.982381	0.760055	JKD	1
MA1667.1	162	1175	5.6036	5.875	0.953804	0.760928	HSFC1	1
MA1009.1	172	1248	5.9495	6.24	0.953445	0.769087	ARF3	1
MA0945.1	234	1687	8.09409	8.435	0.959583	0.772217	ARR1	1
MA1361.1	275	1977	9.51228	9.885	0.962294	0.77546	bHLH18	1
MA1012.1	429	3060	14.8392	15.3	0.969879	0.779432	AGL27	1
MA1200.1	410	2927	14.1819	14.635	0.969043	0.779846	AGL25	1
MA1043.1	97	719	3.35524	3.595	0.933307	0.787708	NAC083	1
MA0986.1	233	1689	8.05949	8.445	0.954351	0.799565	DREB2C	1
MA1018.1	104	772	3.59737	3.86	0.931961	0.79997	GATA9	1
MA1352.1	376	2699	13.0059	13.495	0.963755	0.805199	TRP1	1
MA1015.1	37	288	1.27983	1.44	0.888774	0.805457	GATA12	1
MA0969.1	159	1172	5.49983	5.86	0.938537	0.824643	CMTA2	1
MA1057.1	92	692	3.18229	3.46	0.919737	0.825632	SPL12	1
MA1675.1	118	882	4.08163	4.41	0.92554	0.836064	NAC029	1
MA1047.2	145	1077	5.01557	5.385	0.931396	0.840389	TGA5	1
MA0583.1	131	977	4.5313	4.885	0.927596	0.841513	RAV1(var.2)	1
MA1027.1	256	1869	8.85507	9.345	0.947573	0.844548	KAN1	1
MA1679.1	236	1728	8.16327	8.64	0.944822	0.846756	RAP2-1	1
MA1389.1	176	1302	6.08786	6.51	0.935155	0.849953	PHL1	1
MA1046.1	152	1135	5.2577	5.675	0.926466	0.863011	NTL9	1
MA1190.1	284	2076	9.82359	10.38	0.946396	0.863196	RVE5	1
MA1665.1	191	1417	6.60671	7.085	0.932493	0.869733	HSFB2A	1
MA1238.2	248	1828	8.57835	9.14	0.93855	0.879104	ERF38	1
MA1193.1	289	2120	9.99654	10.6	0.94307	0.879937	At2g38090	1
MA1395.1	108	824	3.73573	4.12	0.906731	0.880826	MYB77	1
MA1682.1	293	2149	10.1349	10.745	0.94322	0.88104	TCX3	1
MA1204.1	347	2532	12.0028	12.66	0.948086	0.881285	AGL13	1
MA1386.1	171	1282	5.91491	6.41	0.922763	0.888859	HHO3	1
MA1055.1	75	587	2.59426	2.935	0.883904	0.892664	SPL1	1
MA1165.1	189	1415	6.53753	7.075	0.924033	0.896655	HHO6	1
MA1354.1	332	2438	11.4839	12.19	0.942077	0.901318	AT4G12670	1
MA1390.1	182	1373	6.2954	6.865	0.917028	0.912512	HHO2	1
MA1348.1	166	1258	5.74196	6.29	0.912871	0.913288	TGA9	1
MA0571.1	183	1381	6.32999	6.905	0.916726	0.913927	ANT	1
MA0970.1	110	852	3.80491	4.26	0.893172	0.914607	CMTA3	1
MA0966.1	158	1201	5.46524	6.005	0.910114	0.914834	BIM3	1
MA1168.1	204	1535	7.05638	7.675	0.919398	0.918672	MYR2	1
MA1070.1	139	1066	4.80802	5.33	0.902068	0.920022	TGA7	1
MA0558.1	583	4232	20.166	21.16	0.953026	0.925497	FLC	1
MA1258.1	215	1620	7.43687	8.1	0.918132	0.927621	DREB2	1
MA0586.2	126	976	4.35835	4.88	0.893105	0.928694	SPL14	1
MA0548.2	379	2793	13.1097	13.965	0.93875	0.929142	AGL15	1
MA1229.1	214	1617	7.40228	8.085	0.915558	0.933489	AT2G44940	1
MA1060.1	109	856	3.77032	4.28	0.880916	0.93681	SPL7	1
MA1166.1	238	1793	8.23245	8.965	0.918287	0.937664	PHL12	1
MA1230.1	227	1714	7.85195	8.57	0.916214	0.937859	ERF037	1
MA1233.2	271	2033	9.37392	10.165	0.922176	0.941146	ERF021	1
MA0585.1	214	1623	7.40228	8.115	0.912173	0.941216	AGL1	1
MA0965.1	160	1233	5.53442	6.165	0.897716	0.942873	BIM2	1
MA1220.1	228	1727	7.88654	8.635	0.913323	0.944761	TINY	1
MA1048.1	227	1721	7.85195	8.605	0.912487	0.946124	ERF018	1
MA1396.1	112	886	3.87409	4.43	0.874513	0.949285	GATA6	1
MA1160.1	996	7158	34.4517	35.79	0.962608	0.950152	AT1G14580	1
MA1241.1	233	1770	8.05949	8.85	0.910677	0.952146	AT4G32800	1
MA1045.1	75	614	2.59426	3.07	0.845035	0.954162	NAC043	1
MA1320.1	116	922	4.01245	4.61	0.87038	0.957798	SPL15	1
MA1224.1	200	1537	6.91802	7.685	0.900198	0.957936	CBF1	1
MA1177.1	123	976	4.25458	4.88	0.871841	0.960438	MYB65	1
MA0956.1	160	1250	5.53442	6.25	0.885507	0.962412	BEE2	1
MA1414.1	104	837	3.59737	4.185	0.859587	0.96253	E2FA	1
MA1342.1	154	1207	5.32688	6.035	0.882664	0.963354	bZIP50	1
MA1323.1	168	1313	5.81114	6.565	0.88517	0.966404	GATA19	1
MA1259.1	237	1816	8.19786	9.08	0.902848	0.96685	AT1G01250	1
MA1197.1	140	1109	4.84262	5.545	0.87333	0.967945	CAMTA1	1
MA1381.1	293	2224	10.1349	11.12	0.911412	0.969165	AT3G46070	1
MA0579.1	71	595	2.4559	2.975	0.825512	0.969256	CDC5	1
MA0556.1	535	3959	18.5057	19.795	0.934868	0.972328	AP3	1
MA1325.1	113	917	3.90868	4.585	0.852493	0.974906	GATA14	1
MA1380.1	322	2456	11.138	12.28	0.907004	0.980863	AT2G20110	1
MA1260.1	307	2356	10.6192	11.78	0.901457	0.984043	AT1G77640	1
MA1243.1	201	1586	6.95261	7.93	0.876748	0.984936	DREB19	1
MA1391.2	105	875	3.63196	4.375	0.830163	0.986231	MYB33	1
MA1393.2	94	794	3.25147	3.97	0.81901	0.987387	MYB70	1
MA1205.1	395	3002	13.6631	15.01	0.910266	0.987444	AGL6	1
MA0555.1	584	4361	20.2006	21.805	0.926422	0.989202	SVP	1
MA1377.1	150	1221	5.18852	6.105	0.84988	0.989459	PLT1	1
MA0554.1	554	4149	19.1629	20.745	0.923737	0.989509	SOC1	1
MA0121.1	132	1087	4.56589	5.435	0.840091	0.989707	ARR10	1
MA0550.2	235	1852	8.12868	9.26	0.877827	0.990211	BZR1	1
MA1017.1	90	771	3.11311	3.855	0.807551	0.990522	GATA8	1
MA0977.1	214	1701	7.40228	8.505	0.870345	0.991054	DOF2.5	1
MA1169.1	98	835	3.38983	4.175	0.811935	0.991483	MYB105	1
MA1336.1	147	1206	5.08475	6.03	0.843241	0.991667	TGA3	1
MA1066.1	344	2653	11.899	13.265	0.897022	0.991712	TCP23	1
MA0563.1	641	4781	22.1723	23.905	0.927516	0.991794	SEP3	1
MA0588.1	173	1403	5.98409	7.015	0.853042	0.992379	TGA1	1
MA1265.2	255	2010	8.82048	10.05	0.877659	0.992721	ERF015	1
MA1269.1	245	1937	8.47458	9.685	0.875021	0.992791	dof4.5	1
MA1367.1	342	2648	11.8298	13.24	0.893491	0.993353	AT1G76870	1
MA1059.2	107	911	3.70114	4.555	0.812545	0.993524	SPL5	1
MA0577.2	107	922	3.70114	4.61	0.802851	0.99575	SPL3	1
MA1173.1	319	2515	11.0342	12.575	0.877475	0.997187	MYB101	1
MA1360.1	281	2239	9.71982	11.195	0.868229	0.997389	bHLH74	1
MA0981.1	212	1731	7.3331	8.655	0.847268	0.997594	DOF1.8	1
MA1324.1	126	1083	4.35835	5.415	0.804867	0.997654	GATA20	1
MA1378.1	123	1064	4.25458	5.32	0.799734	0.997992	PLT3	1
MA1178.1	131	1128	4.5313	5.64	0.803423	0.998187	MYB3R1	1
MA1161.1	277	2224	9.58146	11.12	0.861642	0.998267	TSO1	1
MA1346.1	161	1358	5.56901	6.79	0.820178	0.998283	TGA10	1
MA1069.1	113	994	3.90868	4.97	0.786455	0.998492	TGA6	1
MA1379.1	289	2320	9.99654	11.6	0.861771	0.998602	SOL1	1
MA1376.1	235	1921	8.12868	9.605	0.846296	0.998655	DEAR3	1
MA0949.1	208	1724	7.19474	8.62	0.834657	0.998851	ARR2	1
MA1171.1	90	821	3.11311	4.105	0.75837	0.998871	MYB52	1
MA1179.1	111	987	3.8395	4.935	0.778015	0.998947	MYB1	1
MA0974.2	252	2058	8.71671	10.29	0.847105	0.999029	CDF3	1
MA1162.1	288	2335	9.96195	11.675	0.853272	0.99928	TCX2	1
MA1219.1	370	2940	12.7983	14.7	0.870635	0.999303	CEJ1	1
MA1226.1	391	3105	13.5247	15.525	0.871158	0.99949	AT5G18450	1
MA1013.1	32	362	1.10688	1.81	0.611538	0.999568	GATA10	1
MA1014.1	32	362	1.10688	1.81	0.611538	0.999568	GATA11	1
MA1673.1	183	1563	6.32999	7.815	0.809979	0.99957	LBD18	1
MA1426.1	100	922	3.45901	4.61	0.750328	0.999596	MYB124	1
MA0941.1	180	1550	6.22622	7.75	0.803383	0.999705	ABF2	1
MA1356.1	386	3089	13.3518	15.445	0.864473	0.999716	TRP2	1
MA1335.1	201	1716	6.95261	8.58	0.810328	0.999764	TGA4	1
MA1237.1	267	2214	9.23556	11.07	0.834287	0.999768	AT4G16750	1
MA1337.1	245	2053	8.47458	10.265	0.82558	0.999798	bZIP44	1
MA0589.1	200	1713	6.91802	8.565	0.807708	0.999802	ZAP1	1
MA1373.1	995	7471	34.4172	37.355	0.921353	0.999819	IDD2	1
MA1350.1	235	1983	8.12868	9.915	0.819836	0.999833	bZIP42	1
MA1049.1	267	2225	9.23556	11.125	0.830163	0.99984	ERF094	1
MA1363.1	300	2476	10.377	12.38	0.838209	0.999861	bHLH69	1
MA1332.1	241	2052	8.33622	10.26	0.812497	0.99993	BEH2	1
MA1068.1	191	1674	6.60671	8.37	0.789332	0.999939	TGA2	1
MA1251.1	218	1881	7.54064	9.405	0.80177	0.999939	DEAR5	1
MA1345.1	246	2096	8.50917	10.48	0.811943	0.999944	bZIP48	1
MA1364.1	358	2937	12.3833	14.685	0.843259	0.999947	PIF7	1
MA1359.1	291	2439	10.0657	12.195	0.825397	0.999951	bHLH31	1
MA1355.1	247	2113	8.54376	10.565	0.808685	0.999961	TBP3	1
MA1235.1	128	1197	4.42753	5.985	0.739772	0.999968	AIL7	1
MA1255.1	426	3463	14.7354	17.315	0.851019	0.999975	AT1G22810	1
MA1276.1	236	2050	8.16327	10.25	0.796416	0.999983	AT3G52440	1
MA1339.1	242	2101	8.37081	10.505	0.79684	0.999986	bZIP43	1
MA0549.1	289	2462	9.99654	12.31	0.812067	0.999988	BZR2	1
MA1172.1	126	1206	4.35835	6.03	0.722778	0.999991	MYB3R5	1
MA1180.1	121	1176	4.1854	5.88	0.711803	0.999995	MYB3R4	1
MA1394.2	102	1027	3.52819	5.135	0.687087	0.999996	MYB73	1
MA1222.1	423	3501	14.6316	17.505	0.835853	0.999997	AT1G44830	1
MA1331.1	254	2232	8.78589	11.16	0.787266	0.999997	BEH4	1
MA1661.1	160	1502	5.53442	7.51	0.73694	0.999997	AT-GTL1	1
MA0940.1	771	6044	26.669	30.22	0.882494	0.999997	AP1	1
MA1275.1	220	1979	7.60982	9.895	0.769057	0.999998	AT1G47655	1
MA1248.1	327	2801	11.311	14.005	0.807638	0.999998	DREB26	1
MA1083.1	246	2187	8.50917	10.935	0.778159	0.999999	WRKY30	1
MA0569.1	282	2465	9.75441	12.325	0.791433	0.999999	MYC4	1
MA1340.1	262	2314	9.06261	11.57	0.783285	0.999999	bZIP3	1
MA0567.1	280	2452	9.68523	12.26	0.789986	0.999999	ERF1B	1
MA1216.1	259	2291	8.95884	11.455	0.78209	0.999999	RAP21	1
MA1234.1	223	2013	7.71359	10.065	0.766378	0.999999	ERF017	1
MA0557.1	137	1341	4.73884	6.705	0.706763	0.999999	FHY3	1
MA1263.1	242	2181	8.37081	10.905	0.767612	1	AT1G36060	1
MA1312.1	259	2313	8.95884	11.565	0.774651	1	WRKY47	1
MA1080.1	253	2270	8.7513	11.35	0.771039	1	WRKY23	1
MA1087.1	190	1778	6.57212	8.89	0.739271	1	WRKY45	1
MA1334.1	227	2069	7.85195	10.345	0.75901	1	GBF6	1
MA1365.2	148	1446	5.11934	7.23	0.708069	1	AT5G47660	1
MA1424.1	227	2075	7.85195	10.375	0.756815	1	ERF019	1
MA1091.1	273	2437	9.4431	12.185	0.774977	1	WRKY62	1
MA1257.1	386	3300	13.3518	16.5	0.809199	1	ERF9	1
MA0984.1	307	2703	10.6192	13.515	0.785732	1	DOF5.7	1
MA1341.1	221	2042	7.64441	10.21	0.748718	1	bZIP53	1
MA1672.1	272	2439	9.40851	12.195	0.771505	1	GBF2	1
MA1271.1	281	2512	9.71982	12.56	0.773871	1	DAG2	1
MA1425.1	217	2015	7.50605	10.075	0.745018	1	HYH	1
MA0973.1	277	2484	9.58146	12.42	0.771454	1	CDF2	1
MA1242.1	413	3519	14.2857	17.595	0.811919	1	AT3G57600	1
MA1366.1	214	1998	7.40228	9.99	0.740969	1	AT1G76880	1
MA0561.1	309	2736	10.6883	13.68	0.781312	1	PIF4	1
MA1074.1	339	2967	11.726	14.835	0.790431	1	UNE10	1
MA1415.1	343	2999	11.8644	14.995	0.791224	1	REF6	1
MA1333.1	285	2556	9.85818	12.78	0.771376	1	BEH3	1
MA0960.1	174	1685	6.01868	8.425	0.714383	1	BHLH104	1
MA1081.1	290	2596	10.0311	12.98	0.772814	1	WRKY25	1
MA0983.1	421	3596	14.5624	17.98	0.809924	1	DOF5.6	1
MA1061.1	299	2670	10.3424	13.35	0.774715	1	SPT	1
MA1078.1	260	2379	8.99343	11.895	0.756068	1	WRKY2	1
MA1231.1	335	2959	11.5877	14.795	0.783216	1	ERF15	1
MA0947.1	67	804	2.31754	4.02	0.576502	1	ARR14	1
MA1092.1	255	2350	8.82048	11.75	0.750679	1	WRKY63	1
MA1086.1	247	2292	8.54376	11.46	0.745528	1	WRKY43	1
MA1382.1	137	1410	4.73884	7.05	0.672177	1	FAR1	1
MA0570.2	279	2547	9.65064	12.735	0.757804	1	ABF1	1
MA0962.1	271	2503	9.37392	12.515	0.749015	1	BHLH34	1
MA1236.1	387	3399	13.3864	16.995	0.787665	1	ESE3	1
MA1208.1	192	1882	6.6413	9.41	0.705771	1	GT-2	1
MA1077.1	238	2266	8.23245	11.33	0.726606	1	WRKY18	1
MA1093.1	184	1834	6.36458	9.17	0.694065	1	WRKY75	1
MA0982.1	890	7145	30.7852	35.725	0.861727	1	DOF2.4	1
MA1659.1	268	2522	9.27015	12.61	0.735143	1	ABF4	1
MA1250.1	367	3291	12.6946	16.455	0.771472	1	AT1G75490	1
MA0551.1	185	1862	6.39917	9.31	0.687344	1	HY5	1
MA1353.1	301	2785	10.4116	13.925	0.747693	1	AT1G72740	1
MA1075.1	202	2006	6.9872	10.03	0.69663	1	WRKY12	1
MA1084.1	202	2006	6.9872	10.03	0.69663	1	WRKY38	1
MA1094.1	281	2639	9.71982	13.195	0.736629	1	WRKY8	1
MA1273.1	741	6093	25.6313	30.465	0.841335	1	dof4.2	1
MA0931.1	246	2364	8.50917	11.82	0.719896	1	ABI5	1
MA1005.2	348	3165	12.0374	15.825	0.760654	1	ERF3	1
MA1351.1	293	2740	10.1349	13.7	0.739774	1	GBF3	1
MA0993.1	104	1197	3.59737	5.985	0.601065	1	ERF7	1
MA1245.2	345	3147	11.9336	15.735	0.75841	1	AT2G33710	1
MA0999.1	192	1939	6.6413	9.695	0.685023	1	ERF098	1
MA0976.2	334	3089	11.5531	15.445	0.748015	1	CRF4	1
MA1668.1	270	2589	9.33933	12.945	0.721462	1	DPBF3	1
MA1281.1	967	7770	33.4486	38.85	0.860969	1	AT5G02460	1
MA1090.1	249	2431	8.61294	12.155	0.708592	1	WRKY60	1
MA1002.1	183	1899	6.32999	9.495	0.666666	1	ERF112	1
MA0994.1	126	1420	4.35835	7.1	0.613853	1	ERF8	1
MA1278.1	875	7129	30.2663	35.645	0.849105	1	OBP1	1
MA0552.1	283	2706	9.789	13.53	0.723503	1	PIF1	1
MA1232.1	252	2470	8.71671	12.35	0.705806	1	AT4G28140	1
MA0559.1	937	7598	32.4109	37.99	0.853144	1	PI	1
MA1085.2	235	2340	8.12868	11.7	0.694759	1	WRKY40	1
MA1076.2	245	2422	8.47458	12.11	0.6998	1	WRKY15	1
MA1277.1	831	6844	28.7444	34.22	0.839988	1	Adof1	1
MA1267.1	1030	8277	35.6278	41.385	0.860887	1	AT5G66940	1
MA1344.1	250	2473	8.64753	12.365	0.699355	1	bZIP28	1
MA1338.1	303	2902	10.4808	14.51	0.722316	1	AREB3	1
MA0958.1	216	2210	7.47146	11.05	0.676151	1	BHLH13	1
MA1272.1	817	6777	28.2601	33.885	0.834001	1	AT2G28810	1
MA0998.1	214	2217	7.40228	11.085	0.667775	1	ERF096	1
MA1268.1	1002	8134	34.6593	40.67	0.852208	1	AT1G69570	1
MA1052.1	196	2072	6.77966	10.36	0.654407	1	RAP2-6	1
MA0997.1	119	1417	4.11622	7.085	0.580977	1	ERF069	1
MA0957.1	202	2127	6.9872	10.635	0.657001	1	BHLH3	1
MA1310.1	256	2571	8.85507	12.855	0.688842	1	WRKY42	1
MA1239.1	361	3415	12.487	17.075	0.731305	1	ERF104	1
MA1349.1	283	2803	9.789	14.015	0.698466	1	bZIP16	1
MA1006.1	167	1850	5.77655	9.25	0.624492	1	ERF6	1
MA1311.2	241	2466	8.33622	12.33	0.676092	1	WRKY28	1
MA1264.1	336	3242	11.6223	16.21	0.716982	1	ESE1	1
MA1308.1	236	2440	8.16327	12.2	0.66912	1	WRKY70	1
MA1088.1	216	2277	7.47146	11.385	0.656255	1	WRKY48	1
MA1307.1	257	2613	8.88966	13.065	0.680418	1	WRKY31	1
MA1000.2	324	3151	11.2072	15.755	0.711342	1	ERF105	1
MA0568.1	168	1881	5.81114	9.405	0.617878	1	MYC3	1
MA1051.1	161	1822	5.56901	9.11	0.611307	1	RAP2-3	1
MA1671.1	228	2389	7.88654	11.945	0.660238	1	ERF118	1
MA1225.1	410	3839	14.1819	19.195	0.738835	1	ERF5	1
MA0968.2	276	2782	9.54687	13.91	0.686331	1	bZIP68	1
MA1299.1	319	3132	11.0342	15.66	0.704613	1	WRKY17	1
MA1279.1	706	6081	24.4206	30.405	0.803178	1	COG1	1
MA1302.1	269	2733	9.30474	13.665	0.680918	1	WRKY65	1
MA1071.1	1270	10120	43.9294	50.6	0.868171	1	DOF5.3	1
MA1244.1	204	2216	7.05638	11.08	0.636858	1	ABR1	1
MA1262.1	334	3275	11.5531	16.375	0.705533	1	ERF2	1
MA1305.1	243	2540	8.4054	12.7	0.661842	1	WRKY55	1
MA1270.1	702	6091	24.2823	30.455	0.797316	1	AT3G45610	1
MA1246.1	350	3425	12.1065	17.125	0.706951	1	LEP	1
MA1280.1	336	3317	11.6223	16.585	0.70077	1	OBP4	1
MA1295.1	251	2641	8.68212	13.205	0.657487	1	WRKY20	1
MA1004.1	225	2417	7.78277	12.085	0.644003	1	ERF13	1
MA0975.1	216	2358	7.47146	11.79	0.633712	1	CRF2	1
MA1274.1	1060	8807	36.6655	44.035	0.832645	1	OBP3	1
MA1402.1	849	7415	29.367	37.075	0.792097	1	BPC6	1
MA1404.1	980	8762	33.8983	43.81	0.773757	1	BPC1	1
MA1403.1	734	6844	25.3891	34.22	0.741939	1	BPC5	1
MA1240.1	314	3196	10.8613	15.98	0.67968	1	ERF10	1
MA1228.1	311	3176	10.7575	15.88	0.677426	1	AT4G18450	1
MA1296.1	305	3133	10.55	15.665	0.673475	1	WRKY46	1
MA1306.1	283	2916	9.789	14.58	0.671399	1	WRKY11	1
MA1303.1	268	2795	9.27015	13.975	0.663338	1	WRKY22	1
MA1313.1	287	3036	9.92736	15.18	0.653976	1	WRKY7	1
MA1316.1	277	2944	9.58146	14.72	0.650914	1	WRKY71	1
MA1317.1	276	2934	9.54687	14.67	0.650775	1	WRKY50	1
MA1297.1	264	2810	9.13179	14.05	0.649949	1	WRKY26	1
MA1314.1	262	2800	9.06261	14	0.647329	1	WRKY14	1
MA1300.1	252	2699	8.71671	13.495	0.645921	1	WRKY6	1
MA1298.1	259	2782	8.95884	13.91	0.644057	1	WRKY29	1
MA1318.1	264	2861	9.13179	14.305	0.638363	1	WRKY27	1
MA1089.1	223	2432	7.71359	12.16	0.634342	1	WRKY57	1
MA0979.1	236	2575	8.16327	12.875	0.63404	1	ERF008	1
MA1079.1	235	2572	8.12868	12.86	0.63209	1	WRKY21	1
MA1221.1	263	2893	9.0972	14.465	0.628911	1	RAP26	1
MA1315.1	256	2818	8.85507	14.09	0.628465	1	WRKY24	1
MA1309.1	267	2955	9.23556	14.775	0.62508	1	WRKY3	1
MA1301.1	251	2801	8.68212	14.005	0.61993	1	WRKY33	1
MA1304.1	233	2608	8.05949	13.04	0.618059	1	WRKY59	1
MA1266.1	244	2757	8.43999	13.785	0.612259	1	RAP211	1
MA0992.2	199	2273	6.88343	11.365	0.605669	1	ERF4	1
MA1252.1	257	2950	8.88966	14.75	0.602689	1	PUCHI	1
MA1247.1	249	2864	8.61294	14.32	0.601462	1	ERF087	1
MA1256.1	190	2208	6.57212	11.04	0.595301	1	RAP212	1
MA1053.1	165	1929	5.70737	9.645	0.591744	1	ERF109	1
MA1001.2	179	2188	6.19163	10.94	0.565962	1	ERF11	1

## Sheet: cluster.motifs.1
Supplementary Table 6. Cluster specific peaks and enriched motifs identified from the multi-modal spatial integrated dataset
motif	observed	background	percent.observed	percent.background	fold.enrichment	pvalue	motif.name	p.adjust
MA1225.1	2790	4042	25.0629	20.21	1.24012	5.38615e-84	ERF5	2.50456e-81
MA1257.1	2436	3493	21.8829	17.465	1.25296	2.86391e-78	ERF9	6.65858e-76
MA1403.1	4146	6362	37.244	31.81	1.17083	1.94772e-77	BPC5	3.01897e-75
MA1242.1	2536	3696	22.7812	18.48	1.23275	6.33557e-71	AT3G57600	7.3651e-69
MA1671.1	1826	2548	16.4032	12.74	1.28753	1.42958e-70	ERF118	1.32951e-68
MA1250.1	2352	3405	21.1283	17.025	1.24101	5.05932e-69	AT1G75490	3.92097e-67
MA1404.1	5101	8086	45.8229	40.43	1.13339	1.54707e-68	BPC1	1.02769e-66
MA1366.1	1237	1646	11.1121	8.23	1.3502	1.68635e-65	AT1G76880	9.80193e-64
MA1371.1	3406	5186	30.5965	25.93	1.17996	5.06326e-65	IDD4	2.61602e-63
MA1236.1	2412	3538	21.6673	17.69	1.22483	6.35413e-63	ESE3	2.95467e-61
MA1245.2	2299	3354	20.6522	16.77	1.2315	1.23214e-62	AT2G33710	5.2086e-61
MA1226.1	2234	3251	20.0683	16.255	1.23459	5.01573e-62	AT5G18450	1.94359e-60
MA1264.1	2367	3470	21.263	17.35	1.22553	6.80306e-62	ESE1	2.4334e-60
MA1000.2	2305	3369	20.7061	16.845	1.22921	9.63881e-62	ERF105	3.20146e-60
MA1252.1	2146	3125	19.2778	15.625	1.23378	7.04638e-59	PUCHI	2.18438e-57
MA1005.2	2295	3376	20.6162	16.88	1.22134	8.80411e-58	ERF3	2.55869e-56
MA0976.2	2262	3324	20.3198	16.62	1.22261	2.13429e-57	CRF4	5.83791e-56
MA1246.1	2457	3654	22.0715	18.27	1.20807	3.94851e-56	LEP	1.02003e-54
MA1228.1	2291	3381	20.5803	16.905	1.21741	7.00149e-56	AT4G18450	1.67979e-54
MA1053.1	1486	2076	13.3489	10.38	1.28602	7.22489e-56	ERF109	1.67979e-54
MA0975.1	1758	2515	15.7923	12.575	1.25585	3.56031e-55	CRF2	7.88353e-54
MA1231.1	2165	3179	19.4484	15.895	1.22356	5.42162e-55	ERF15	1.14593e-53
MA1239.1	2427	3612	21.802	18.06	1.2072	6.40299e-55	ERF104	1.29452e-53
MA1262.1	2327	3447	20.9037	17.235	1.21286	7.91241e-55	ERF2	1.53303e-53
MA1052.1	1582	2236	14.2113	11.18	1.27113	1.95392e-54	RAP2-6	3.6343e-53
MA1240.1	2270	3356	20.3917	16.78	1.21524	2.51816e-54	ERF10	4.50364e-53
MA1279.1	3463	5363	31.1085	26.815	1.16012	4.3163e-54	COG1	7.43363e-53
MA1247.1	2100	3078	18.8645	15.39	1.22577	4.83294e-54	ERF087	8.02613e-53
MA1374.1	2939	4477	26.4014	22.385	1.17942	1.14806e-53	IDD7	1.84085e-52
MA1221.1	2110	3108	18.9544	15.54	1.21971	8.27133e-52	RAP26	1.28206e-50
MA1272.1	3828	6013	34.3874	30.065	1.14377	3.7474e-51	AT2G28810	5.6211e-50
MA1370.1	3024	4647	27.1649	23.235	1.16914	4.09193e-50	IDD5	5.94609e-49
MA1402.1	4336	6903	38.9508	34.515	1.12852	4.8709e-50	BPC6	6.86354e-49
MA1208.1	1146	1569	10.2946	7.845	1.31226	1.69699e-49	GT-2	2.32088e-48
MA1244.1	1644	2362	14.7682	11.81	1.25049	2.0331e-49	ABR1	2.70111e-48
MA1278.1	3994	6328	35.8785	31.64	1.13396	6.87491e-48	OBP1	8.8801e-47
MA1280.1	1908	2810	17.1398	14.05	1.21991	2.36524e-46	OBP4	2.97253e-45
MA1281.1	4337	6944	38.9598	34.72	1.12211	9.65423e-46	AT5G02460	1.18137e-44
MA1256.1	1581	2294	14.2023	11.47	1.23821	2.1133e-43	RAP212	2.51971e-42
MA1255.1	2373	3603	21.3169	18.015	1.18329	3.79998e-43	AT1G22810	4.41748e-42
MA1270.1	3405	5355	30.5875	26.775	1.14239	4.87664e-43	AT3G45610	5.53082e-42
MA1381.1	1396	2000	12.5404	10	1.25404	1.63626e-42	AT3G46070	1.81157e-41
MA1271.1	1472	2127	13.2231	10.635	1.24336	9.8331e-42	DAG2	1.06335e-40
MA1365.2	889	1204	7.98599	6.02	1.32658	3.09988e-41	AT5G47660	3.27601e-40
MA1268.1	4512	7297	40.5318	36.485	1.11092	6.27839e-41	AT1G69570	6.48767e-40
MA1160.1	4041	6487	36.3008	32.435	1.11918	1.27898e-39	AT1G14580	1.29288e-38
MA0979.1	1788	2658	16.0618	13.29	1.20856	2.43893e-39	ERF008	2.41299e-38
MA0992.2	1623	2388	14.5796	11.94	1.22107	3.36606e-39	ERF4	3.26087e-38
MA1277.1	3808	6089	34.2077	30.445	1.12359	6.51651e-39	Adof1	6.18403e-38
MA1373.1	4183	6743	37.5764	33.715	1.11453	8.7943e-39	IDD2	8.1787e-38
MA1158.1	2730	4246	24.5239	21.23	1.15515	5.25535e-38	MGP	4.79165e-37
MA1267.1	4552	7398	40.8911	36.99	1.10546	5.98376e-38	AT5G66940	5.35087e-37
MA1219.1	2017	3054	18.1189	15.27	1.18657	5.3275e-37	CEJ1	4.67413e-36
MA1415.1	1865	2804	16.7535	14.02	1.19497	1.23514e-36	REF6	1.06359e-35
MA1156.1	3489	5564	31.3421	27.82	1.1266	3.92874e-36	JKD	3.32157e-35
MA1222.1	2375	3662	21.3349	18.31	1.1652	5.21694e-36	AT1G44830	4.33192e-35
MA1157.1	2607	4055	23.419	20.275	1.15507	6.11016e-36	NUC	4.9846e-35
MA1071.1	5637	9361	50.6378	46.805	1.08189	2.25304e-34	DOF5.3	1.80632e-33
MA0567.1	1715	2573	15.406	12.865	1.19752	3.36602e-34	ERF1B	2.65288e-33
MA1001.2	1546	2296	13.8879	11.48	1.20975	5.79095e-34	ERF11	4.48799e-33
MA1377.1	764	1046	6.8631	5.23	1.31226	8.8092e-33	PLT1	6.71521e-32
MA1378.1	673	907	6.04563	4.535	1.33311	2.65611e-32	PLT3	1.99208e-31
MA0571.1	851	1187	7.64463	5.935	1.28806	8.76567e-32	ANT	6.4699e-31
MA1266.1	1914	2923	17.1937	14.615	1.17644	1.10968e-31	RAP211	8.06249e-31
MA1051.1	1326	1953	11.9116	9.765	1.21983	2.39253e-31	RAP2-3	1.71158e-30
MA1235.1	793	1100	7.12361	5.5	1.2952	6.78515e-31	AIL7	4.78045e-30
MA1248.1	1872	2860	16.8164	14.3	1.17597	8.87638e-31	DREB26	6.16047e-30
MA1274.1	4799	7915	43.11	39.575	1.08932	1.023e-30	OBP3	6.99551e-30
MA1025.1	1396	2078	12.5404	10.39	1.20697	8.3141e-30	HBI1	5.60298e-29
MA1232.1	1670	2533	15.0018	12.665	1.18451	1.56033e-29	AT4G28140	1.0365e-28
MA1661.1	896	1277	8.04887	6.385	1.26059	3.48332e-28	AT-GTL1	2.28133e-27
MA1216.1	1564	2368	14.0496	11.84	1.18662	4.31059e-28	RAP21	2.78392e-27
MA1273.1	3364	5462	30.2192	27.31	1.10652	1.72041e-25	dof4.2	1.09588e-24
MA1002.1	1335	2011	11.9925	10.055	1.19269	3.63774e-25	ERF112	2.28588e-24
MA1357.1	1170	1742	10.5102	8.71	1.20669	8.44786e-25	bHLH80	5.23767e-24
MA1004.1	1670	2575	15.0018	12.875	1.16519	2.09335e-24	ERF13	1.2808e-23
MA0559.1	4226	6992	37.9626	34.96	1.08589	8.84968e-24	PI	5.34429e-23
MA1276.1	1172	1759	10.5282	8.795	1.19707	6.64802e-23	AT3G52440	3.96324e-22
MA1049.1	1539	2369	13.825	11.845	1.16716	7.35822e-23	ERF094	4.33111e-22
MA1275.1	1114	1666	10.0072	8.33	1.20134	1.42068e-22	AT1G47655	8.25772e-22
MA1358.1	1225	1855	11.0043	9.275	1.18645	8.52219e-22	bHLH130	4.89237e-21
MA0998.1	1476	2274	13.2591	11.37	1.16615	1.15463e-21	ERF096	6.5476e-21
MA1263.1	1446	2229	12.9896	11.145	1.16551	4.50873e-21	AT1G36060	2.52598e-20
MA0960.1	1091	1644	9.80057	8.22	1.19228	1.88942e-20	BHLH104	1.04593e-19
MA1353.1	1713	2686	15.3881	13.43	1.1458	3.00956e-20	AT1G72740	1.64641e-19
MA0965.1	776	1131	6.97089	5.655	1.2327	3.35668e-20	BIM2	1.81495e-19
MA1159.1	2947	4831	26.4732	24.155	1.09597	4.14575e-18	SGR5	2.21583e-17
MA0947.1	532	758	4.77902	3.79	1.26095	4.47471e-17	ARR14	2.36448e-16
MA1372.1	834	1247	7.49192	6.235	1.20159	4.87542e-17	STZ	2.54727e-16
MA1202.1	3547	5901	31.8631	29.505	1.07992	1.22949e-16	AGL55	6.35235e-16
MA0981.1	993	1517	8.92023	7.585	1.17604	4.36009e-16	DOF1.8	2.22796e-15
MA0583.1	612	893	5.49766	4.465	1.23128	5.86425e-16	RAV1(var.2)	2.96399e-15
MA1360.1	1350	2121	12.1272	10.605	1.14354	1.80695e-15	bHLH74	9.03474e-15
MA0966.1	740	1105	6.6475	5.525	1.20317	2.07658e-15	BIM3	1.02724e-14
MA1260.1	1538	2448	13.816	12.24	1.12876	1.04475e-14	AT1G77640	5.11379e-14
MA1006.1	1264	1987	11.3547	9.935	1.14289	2.15635e-14	ERF6	1.04448e-13
MA0984.1	1528	2435	13.7262	12.175	1.12741	2.33441e-14	DOF5.7	1.11907e-13
MA1673.1	1037	1606	9.31549	8.03	1.16009	2.45776e-14	LBD18	1.16618e-13
MA0973.1	1369	2166	12.2979	10.83	1.13554	2.90826e-14	CDF2	1.366e-13
MA0974.2	1161	1819	10.4294	9.095	1.14672	7.63454e-14	CDF3	3.55006e-13
MA0580.1	1083	1689	9.72871	8.445	1.15201	1.00181e-13	DYT1	4.61231e-13
MA1424.1	1329	2105	11.9386	10.525	1.1343	1.19997e-13	ERF019	5.47044e-13
MA0977.1	982	1521	8.82142	7.605	1.15995	1.35911e-13	DOF2.5	6.13581e-13
MA1171.1	493	722	4.42867	3.61	1.22678	1.12703e-12	MYB52	5.03911e-12
MA0963.1	827	1271	7.42903	6.355	1.16901	1.16515e-12	BHLH78	5.15994e-12
MA1237.1	1408	2252	12.6482	11.26	1.12329	1.50329e-12	AT4G16750	6.59463e-12
MA0999.1	1260	2001	11.3187	10.005	1.13131	1.7167e-12	ERF098	7.46041e-12
MA1234.1	1290	2052	11.5882	10.26	1.12946	1.74179e-12	ERF017	7.49937e-12
MA1376.1	1195	1891	10.7348	9.455	1.13536	1.77755e-12	DEAR3	7.58315e-12
MA0982.1	3868	6543	34.7467	32.715	1.0621	3.50559e-12	DOF2.4	1.48191e-11
MA1251.1	1161	1840	10.4294	9.2	1.13363	6.87024e-12	DEAR5	2.87807e-11
MA1269.1	1074	1695	9.64786	8.475	1.13839	1.08148e-11	dof4.5	4.49007e-11
MA1333.1	1534	2480	13.7801	12.4	1.1113	1.49153e-11	BEH3	6.13771e-11
MA1061.1	1612	2614	14.4808	13.07	1.10794	1.53595e-11	SPT	6.26506e-11
MA0555.1	2400	3980	21.5595	19.9	1.08339	2.21124e-11	SVP	8.94108e-11
MA1367.1	1552	2524	13.9418	12.62	1.10474	1.34774e-10	AT1G76870	5.4026e-10
MA0562.1	1363	2206	12.244	11.03	1.11006	3.89457e-10	PIF5	1.54784e-09
MA0983.1	1954	3226	17.553	16.13	1.08822	4.30719e-10	DOF5.6	1.69733e-09
MA1261.1	1069	1706	9.60295	8.53	1.12579	5.3384e-10	AT5G67000	2.08601e-09
MA1074.1	1764	2899	15.8462	14.495	1.09322	5.80619e-10	UNE10	2.2499e-09
MA0940.1	3263	5523	29.3119	27.615	1.06145	9.32667e-10	AP1	3.58422e-09
MA1355.1	1264	2044	11.3547	10.22	1.11102	1.40082e-09	TBP3	5.33918e-09
MA0994.1	890	1408	7.99497	7.04	1.13565	1.52893e-09	ERF8	5.78008e-09
MA0569.1	1474	2409	13.2411	12.045	1.0993	2.82552e-09	MYC4	1.05957e-08
MA1396.1	521	795	4.6802	3.975	1.17741	4.69091e-09	GATA6	1.74502e-08
MA1179.1	572	880	5.13834	4.4	1.1678	5.2166e-09	MYB1	1.92517e-08
MA1206.1	1285	2101	11.5433	10.505	1.09884	4.0155e-08	ARF2	1.47024e-07
MA1394.2	585	911	5.25512	4.555	1.1537	4.88845e-08	MYB73	1.77588e-07
MA0957.1	1269	2081	11.3996	10.405	1.09559	1.23327e-07	BHLH3	4.44552e-07
MA0560.1	1841	3074	16.5379	15.37	1.07599	1.47301e-07	PIF3	5.26886e-07
MA1321.1	476	736	4.27596	3.68	1.16195	2.54399e-07	SPL13	9.01633e-07
MA0997.1	929	1502	8.34531	7.51	1.11123	2.55947e-07	ERF069	9.01633e-07
MA1362.1	1254	2061	11.2648	10.305	1.09314	2.87032e-07	bHLH77	1.00353e-06
MA0959.1	577	909	5.18326	4.545	1.14043	5.95833e-07	AIB	2.06763e-06
MA0964.1	968	1576	8.69565	7.88	1.10351	8.18636e-07	BIM1	2.81975e-06
MA0956.1	729	1169	6.54869	5.845	1.12039	1.01223e-06	BEE2	3.46094e-06
MA0566.1	1077	1765	9.67481	8.825	1.0963	1.05427e-06	MYC2	3.57836e-06
MA0552.1	1592	2658	14.3011	13.29	1.07608	1.21906e-06	PIF1	4.10771e-06
MA1364.1	1719	2881	15.442	14.405	1.07199	1.48833e-06	PIF7	4.97894e-06
MA0577.2	556	879	4.99461	4.395	1.13643	1.80176e-06	SPL3	5.98442e-06
MA1258.1	1006	1647	9.03701	8.235	1.09739	1.94179e-06	DREB2	6.40377e-06
MA1233.2	1219	2015	10.9504	10.075	1.08689	2.09025e-06	ERF021	6.84485e-06
MA1048.1	1055	1732	9.47718	8.66	1.09436	2.13048e-06	ERF018	6.92777e-06
MA1259.1	1119	1843	10.0521	9.215	1.09084	2.32724e-06	AT1G01250	7.51505e-06
MA1265.2	1241	2054	11.148	10.27	1.0855	2.36258e-06	ERF015	7.57655e-06
MA0561.1	1631	2737	14.6515	13.685	1.07062	4.344e-06	PIF4	1.38353e-05
MA1169.1	481	759	4.32088	3.795	1.13857	6.65167e-06	MYB105	2.1041e-05
MA0585.1	887	1452	7.96802	7.26	1.09752	7.96295e-06	AGL1	2.50187e-05
MA1414.1	539	858	4.8419	4.29	1.12865	8.21309e-06	E2FA	2.56315e-05
MA1324.1	672	1087	6.03665	5.435	1.1107	1.35803e-05	GATA20	4.20989e-05
MA1165.1	788	1286	7.07869	6.43	1.10089	1.45057e-05	HHO6	4.46698e-05
MA1363.1	1451	2435	13.0345	12.175	1.0706	1.62702e-05	bHLH69	4.97738e-05
MA0986.1	1030	1704	9.25261	8.52	1.08599	1.67568e-05	DREB2C	5.09274e-05
MA1220.1	1030	1707	9.25261	8.535	1.08408	2.46388e-05	TINY	7.43963e-05
MA1679.1	1045	1734	9.38735	8.67	1.08274	2.80638e-05	RAP2-1	8.41913e-05
MA0549.1	1461	2458	13.1243	12.29	1.06789	2.96286e-05	BZR2	8.83161e-05
MA1180.1	650	1055	5.83902	5.275	1.10692	3.35332e-05	MYB3R4	9.93181e-05
MA1359.1	1390	2336	12.4865	11.68	1.06905	3.62705e-05	bHLH31	0.000106746
MA0554.1	2241	3829	20.1312	19.145	1.05151	3.74064e-05	SOC1	0.000109396
MA0958.1	1302	2183	11.696	10.915	1.07155	3.78849e-05	BHLH13	0.000110103
MA1354.1	1347	2263	12.1003	11.315	1.0694	4.49464e-05	AT4G12670	0.000129814
MA1170.1	624	1013	5.60546	5.065	1.10671	4.95947e-05	MYB118	0.000142355
MA0945.1	938	1555	8.42616	7.775	1.08375	6.13797e-05	ARR1	0.000175102
MA1013.1	224	340	2.01222	1.7	1.18366	6.90534e-05	GATA10	0.000194605
MA1014.1	224	340	2.01222	1.7	1.18366	6.90534e-05	GATA11	0.000194605
MA1382.1	890	1474	7.99497	7.37	1.0848	7.94087e-05	FAR1	0.00022244
MA0558.1	2289	3923	20.5623	19.615	1.0483	8.21451e-05	FLC	0.000228727
MA1229.1	977	1626	8.7765	8.13	1.07952	9.3866e-05	AT2G44940	0.000259808
MA1017.1	432	690	3.8807	3.45	1.12484	9.82873e-05	GATA8	0.000270435
MA0949.1	927	1540	8.32734	7.7	1.08147	0.000101569	ARR2	0.000277821
MA0962.1	1460	2476	13.1153	12.38	1.0594	0.000212437	BHLH34	0.000577679
MA0579.1	419	674	3.76392	3.37	1.11689	0.000292127	CDC5	0.000789761
MA1172.1	658	1085	5.91089	5.425	1.08956	0.000361156	MYB3R5	0.000970738
MA1204.1	1355	2298	12.1721	11.49	1.05937	0.000369623	AGL13	0.000987785
MA1391.2	506	824	4.54545	4.12	1.10327	0.000372893	MYB33	0.00099083
MA1390.1	741	1230	6.65649	6.15	1.08236	0.000445792	HHO2	0.0011778
MA0556.1	2114	3636	18.9903	18.18	1.04457	0.000457477	AP3	0.00120033
MA1331.1	1264	2141	11.3547	10.705	1.06069	0.00045948	BEH4	0.00120033
MA0944.1	939	1575	8.43514	7.875	1.07113	0.000522051	ARF8	0.00135617
MA1018.1	452	736	4.06037	3.68	1.10336	0.000740178	GATA9	0.00191213
MA0993.1	712	1185	6.39598	5.925	1.07949	0.000840757	ERF7	0.00215996
MA1059.2	548	902	4.92275	4.51	1.09152	0.000874529	SPL5	0.00223437
MA1044.1	1102	1867	9.89939	9.335	1.06046	0.00111908	NAC92	0.00284356
MA1395.1	469	768	4.21308	3.84	1.09716	0.00113438	MYB77	0.00286676
MA1323.1	782	1310	7.02479	6.55	1.07249	0.00125945	GATA19	0.00316565
MA1332.1	1156	1964	10.3845	9.82	1.05748	0.00140302	BEH2	0.00350754
MA1238.2	1078	1829	9.68379	9.145	1.05892	0.00162133	ERF38	0.00403166
MA1413.1	784	1318	7.04276	6.59	1.0687	0.00204749	UIF1	0.00506426
MA1352.1	1524	2616	13.6903	13.08	1.04666	0.00217676	TRP1	0.00535553
MA1203.1	1243	2122	11.166	10.61	1.0524	0.00223404	AGL63	0.00546753
MA1681.1	771	1297	6.92598	6.485	1.068	0.00243024	SRM1	0.00591655
MA1205.1	1583	2723	14.2203	13.615	1.04446	0.00271819	AGL6	0.00658311
MA1398.2	776	1307	6.97089	6.535	1.0667	0.00277538	KUA1	0.00668681
MA0568.1	1091	1860	9.80057	9.3	1.05383	0.00334522	MYC3	0.00801818
MA0980.2	965	1643	8.6687	8.215	1.05523	0.00469611	RAP2-10	0.0111984
MA1168.1	807	1367	7.24937	6.835	1.06062	0.00494526	MYR2	0.0117324
MA0996.1	977	1667	8.7765	8.335	1.05297	0.00603728	ERF043	0.0142504
MA0553.1	741	1255	6.65649	6.275	1.06079	0.00677791	SMZ	0.0159178
MA1346.1	778	1321	6.98886	6.605	1.05812	0.00764456	TGA10	0.0178629
MA1176.1	479	801	4.30291	4.005	1.07438	0.00870202	MYB119	0.0202322
MA1067.1	827	1409	7.42903	7.045	1.05451	0.00926942	TCP5	0.0214442
MA0943.1	784	1334	7.04276	6.67	1.05589	0.00955184	ARF5	0.0219882
MA1243.1	941	1610	8.45311	8.05	1.05008	0.0100194	DREB19	0.0229509
MA1322.1	563	949	5.05749	4.745	1.06586	0.0106896	SPL9	0.024366
MA0967.1	746	1269	6.7014	6.345	1.05617	0.0109514	BZIP60	0.024841
MA1678.1	750	1277	6.73733	6.385	1.05518	0.0119478	NTL8	0.0269695
MA1224.1	889	1523	7.98599	7.615	1.04872	0.014152	CBF1	0.0317907
MA0121.1	596	1010	5.35393	5.05	1.06019	0.014948	ARR10	0.0334174
MA1178.1	599	1016	5.38088	5.08	1.05923	0.0160482	MYB3R1	0.0357054
MA0995.2	976	1683	8.76752	8.415	1.04189	0.0233506	ERF039	0.0517048
MA1677.1	1370	2382	12.3069	11.91	1.03332	0.02735	NAC078	0.0602737
MA1662.1	533	908	4.788	4.54	1.05463	0.0316821	AT3G10030	0.0694914
MA1356.1	1683	2940	15.1186	14.7	1.02847	0.0318499	TRP2	0.0695315
MA0586.2	546	931	4.90478	4.655	1.05366	0.0323019	SPL14	0.0701887
MA0005.2	918	1586	8.2465	7.93	1.03991	0.0334935	AG	0.0724338
MA1230.1	978	1692	8.78548	8.46	1.03847	0.0336467	ERF037	0.0724338
MA1009.1	727	1252	6.53072	6.26	1.04325	0.0406156	ARF3	0.0870334
MA1057.1	389	662	3.49443	3.31	1.05572	0.0552245	SPL12	0.117795
MA0578.1	563	968	5.05749	4.84	1.04494	0.0576903	SPL8	0.122493
MA1320.1	502	861	4.50952	4.305	1.04751	0.058968	SPL15	0.124637
MA0971.1	787	1364	7.06971	6.82	1.03661	0.0614538	DREB1A	0.129078
MA0563.1	2542	4485	22.8351	22.425	1.01829	0.0616244	SEP3	0.129078
MA0942.1	918	1596	8.2465	7.98	1.0334	0.0626122	ARF1	0.130559
MA1177.1	542	933	4.86885	4.665	1.0437	0.0668807	MYB65	0.138837
MA1342.1	670	1161	6.01868	5.805	1.03681	0.0780053	bZIP50	0.161211
MA1325.1	494	851	4.43766	4.255	1.04293	0.0807671	GATA14	0.16618
MA1193.1	1085	1897	9.74668	9.485	1.02759	0.082035	At2g38090	0.168045
MA1173.1	1366	2397	12.2709	11.985	1.02386	0.0847816	MYB101	0.17291
MA1164.1	882	1538	7.9231	7.69	1.03031	0.0868591	HHO5	0.176373
MA1188.1	931	1628	8.36328	8.14	1.02743	0.102349	At3g11280	0.206923
MA1055.1	345	593	3.09917	2.965	1.04525	0.11272	SPL1	0.226903
MA1348.1	691	1205	6.20733	6.025	1.03026	0.118079	TGA9	0.236667
MA1175.1	483	838	4.33884	4.19	1.03552	0.126734	MYB81	0.252925
MA0557.1	794	1391	7.13259	6.955	1.02553	0.140443	FHY3	0.279085
MA1241.1	993	1745	8.92023	8.725	1.02238	0.142069	AT4G32800	0.281115
MA1253.1	795	1394	7.14157	6.97	1.02462	0.149231	AT3G16280	0.294035
MA1190.1	1093	1925	9.81854	9.625	1.02011	0.154894	RVE5	0.303907
MA1218.1	814	1429	7.31225	7.145	1.02341	0.158356	CBF4	0.309392
MA1386.1	677	1186	6.08157	5.93	1.02556	0.161907	HHO3	0.314859
MA1335.1	948	1668	8.51599	8.34	1.0211	0.162854	TGA4	0.314859
MA1070.1	602	1053	5.40783	5.265	1.02713	0.163185	TGA7	0.314859
MA0548.2	1447	2561	12.9986	12.805	1.01512	0.18501	AGL15	0.355494
MA0930.1	979	1730	8.79447	8.65	1.0167	0.215147	ABF3	0.411701
MA1069.1	555	975	4.98563	4.875	1.02269	0.217557	TGA6	0.414426
MA1047.2	596	1048	5.35393	5.24	1.02174	0.218354	TGA5	0.414426
MA1223.1	931	1645	8.36328	8.225	1.01681	0.220291	ERF035	0.416403
MA1379.1	1184	2097	10.636	10.485	1.0144	0.224389	SOL1	0.422432
MA1015.1	157	272	1.41035	1.36	1.03702	0.265708	GATA12	0.498202
MA1192.1	771	1365	6.92598	6.825	1.0148	0.272371	At5g58900	0.508644
MA1012.1	1636	2912	14.6964	14.56	1.00937	0.276894	AGL27	0.515022
MA1199.1	1244	2212	11.175	11.06	1.0104	0.2885	AGL16	0.533546
MA1163.1	755	1338	6.78225	6.69	1.01379	0.289147	PHL11	0.533546
MA1426.1	569	1009	5.11139	5.045	1.01316	0.327366	MYB124	0.60168
MA1161.1	1118	1991	10.0431	9.955	1.00885	0.32925	TSO1	0.602761
MA0550.2	1020	1816	9.16277	9.08	1.00912	0.333212	BZR1	0.607621
MA0938.1	533	946	4.788	4.73	1.01226	0.34517	NAC058	0.626969
MA1227.2	809	1440	7.26734	7.2	1.00935	0.350319	ERF027	0.633845
MA0972.1	1091	1945	9.80057	9.725	1.00777	0.352162	CCA1	0.63471
MA0575.1	414	734	3.71901	3.67	1.01335	0.354213	F3A4.140	0.635942
MA1185.1	771	1373	6.92598	6.865	1.00888	0.361988	LHY1	0.644921
MA1187.1	771	1373	6.92598	6.865	1.00888	0.361988	LCL1	0.644921
MA1399.1	724	1289	6.50377	6.445	1.00912	0.363391	At5g08520	0.64495
MA1020.1	279	496	2.50629	2.48	1.0106	0.412748	GT-1	0.729764
MA1056.1	519	927	4.66223	4.635	1.00588	0.4324	SPL11	0.761614
MA1389.1	663	1186	5.9558	5.93	1.00435	0.443548	PHL1	0.7783
MA1682.1	1114	2000	10.0072	10	1.00072	0.494608	TCX3	0.864634
MA1200.1	1512	2716	13.5825	13.58	1.00018	0.503967	AGL25	0.877696
MA1344.1	1397	2510	12.5494	12.55	0.999953	0.509942	bZIP28	0.884788
MA1249.1	797	1432	7.15954	7.16	0.999936	0.512493	RAP210	0.885908
MA1166.1	931	1673	8.36328	8.365	0.999794	0.514507	PHL12	0.886095
MA0551.1	1058	1903	9.50413	9.515	0.998858	0.533342	HY5	0.915144
MA1286.1	1462	2630	13.1333	13.15	0.998731	0.539785	TCP24	0.922794
MA1393.2	415	748	3.72799	3.74	0.996789	0.555299	MYB70	0.945839
MA1184.1	1004	1809	9.01904	9.045	0.99713	0.567077	RVE1	0.962375
MA1338.1	1647	2966	14.7952	14.83	0.997652	0.569756	AREB3	0.963406
MA0931.1	1331	2398	11.9565	11.99	0.997208	0.573702	ABI5	0.966563
MA1060.1	475	861	4.26698	4.305	0.991168	0.630407	SPL7	1
MA0576.1	1104	1996	9.91736	9.98	0.993723	0.6389	RAX3	1
MA1183.1	910	1647	8.17463	8.235	0.992669	0.645997	RVE6	1
MA1045.1	315	573	2.82968	2.865	0.987672	0.647801	NAC043	1
MA1196.1	955	1729	8.57887	8.645	0.992351	0.654987	At5g05790	1
MA1665.1	747	1357	6.71038	6.785	0.989003	0.69114	HSFB2A	1
MA0946.1	313	573	2.81171	2.865	0.981401	0.708768	ARR11	1
MA1058.1	308	565	2.7668	2.825	0.979398	0.725904	SPL4	1
MA1680.1	1000	1818	8.98311	9.09	0.988241	0.730516	RVE7	1
MA1660.1	1142	2075	10.2587	10.375	0.988792	0.734994	ANAC13	1
MA1387.1	738	1345	6.62954	6.725	0.985805	0.7366	AT1G13300	1
MA1384.1	608	1110	5.46173	5.55	0.984096	0.739738	PHL7	1
MA1028.1	237	437	2.129	2.185	0.97437	0.744277	KAN4	1
MA0564.1	608	1111	5.46173	5.555	0.98321	0.750736	ABI3	1
MA0582.1	1102	2005	9.89939	10.025	0.98747	0.753882	RAV1	1
MA1336.1	645	1179	5.79411	5.895	0.982885	0.760972	TGA3	1
MA1425.1	1105	2012	9.92634	10.06	0.986714	0.766712	HYH	1
MA1672.1	1349	2453	12.1182	12.265	0.988032	0.767601	GBF2	1
MA0978.1	580	1062	5.2102	5.31	0.981206	0.769555	DREB1E	1
MA1349.1	1588	2888	14.2652	14.44	0.987893	0.790595	bZIP16	1
MA1186.1	864	1582	7.76141	7.91	0.981215	0.815638	At1g49010	1
MA0584.1	740	1358	6.6475	6.79	0.979014	0.822752	SEP1	1
MA1046.1	587	1083	5.27309	5.415	0.973793	0.847313	NTL9	1
MA1182.1	948	1744	8.51599	8.72	0.976604	0.879143	At3g09600	1
MA1217.1	773	1426	6.94395	7.13	0.973905	0.879598	CBF2	1
MA0570.2	1412	2586	12.6842	12.93	0.980986	0.881387	ABF1	1
MA0588.1	772	1425	6.93496	7.125	0.973328	0.884511	TGA1	1
MA1397.1	740	1367	6.6475	6.835	0.972568	0.885922	At1g74840	1
MA1191.1	1022	1882	9.18074	9.41	0.975637	0.897624	AT3G10113	1
MA1207.1	1003	1848	9.01006	9.24	0.975115	0.900119	GT-A3	1
MA1351.1	1537	2817	13.807	14.085	0.980266	0.900809	GBF3	1
MA0941.1	824	1523	7.40208	7.615	0.97204	0.902893	ABF2	1
MA1162.1	1153	2122	10.3575	10.61	0.976204	0.90685	TCX2	1
MA1340.1	1278	2349	11.4804	11.745	0.977473	0.907213	bZIP3	1
MA1401.1	907	1675	8.14768	8.375	0.972858	0.907474	EPR1	1
MA1670.1	683	1270	6.13547	6.35	0.966215	0.922521	DREB1C	1
MA1035.1	1196	2208	10.7438	11.04	0.97317	0.935678	TCP4	1
MA1667.1	652	1217	5.85699	6.085	0.962529	0.9382	HSFC1	1
MA1392.1	505	951	4.53647	4.755	0.954042	0.951415	MYB98	1
MA1669.1	724	1354	6.50377	6.77	0.960675	0.955978	DREB1B	1
MA0948.1	561	1061	5.03953	5.305	0.949958	0.971677	ARR18	1
MA1189.1	752	1412	6.7553	7.06	0.956841	0.971961	AT5G61620	1
MA1334.1	1115	2076	10.0162	10.38	0.964949	0.972046	GBF6	1
MA0573.1	493	938	4.42867	4.69	0.94428	0.976661	ATHB-9	1
MA1361.1	1068	1994	9.59396	9.97	0.962283	0.977812	bHLH18	1
MA0968.2	1532	2841	13.7621	14.205	0.968823	0.978766	bZIP68	1
MA1663.1	742	1398	6.66547	6.99	0.953572	0.979428	ANAC050	1
MA1341.1	1099	2053	9.87244	10.265	0.961757	0.980811	bZIP53	1
MA1380.1	1205	2250	10.8246	11.25	0.962191	0.984352	AT2G20110	1
MA1400.1	728	1377	6.53971	6.885	0.949848	0.985589	At1g19000	1
MA1195.1	747	1412	6.71038	7.06	0.950479	0.985643	AT5G56840	1
MA1027.1	917	1727	8.23751	8.635	0.953968	0.988236	KAN1	1
MA1668.1	1415	2641	12.7111	13.205	0.962598	0.990104	DPBF3	1
MA0001.2	762	1451	6.84513	7.255	0.943505	0.994248	AGL3	1
MA1385.1	879	1667	7.89616	8.335	0.947349	0.994418	AT2G40260	1
MA1666.1	735	1403	6.60259	7.015	0.94121	0.99509	HSFB2B	1
MA1337.1	1088	2054	9.77363	10.27	0.951668	0.995482	bZIP44	1
MA1289.1	1434	2691	12.8818	13.455	0.957397	0.996311	TCP3	1
MA1068.1	905	1721	8.12972	8.605	0.944767	0.9966	TGA2	1
MA0985.1	505	981	4.53647	4.905	0.924867	0.996841	DRE1C	1
MA0937.1	251	505	2.25476	2.525	0.892975	0.99717	NAC055	1
MA0565.2	1099	2082	9.87244	10.41	0.948361	0.997509	FUS3	1
MA1194.1	734	1410	6.5936	7.05	0.935263	0.997796	AT3G10580	1
MA1676.1	625	1209	5.61444	6.045	0.928775	0.998052	NAC062	1
MA1290.1	1317	2490	11.8308	12.45	0.950262	0.998602	TCP17	1
MA0574.1	648	1258	5.82106	6.29	0.925446	0.998976	MYB15	1
MA1167.1	487	958	4.37478	4.79	0.913314	0.999053	EFM	1
MA1350.1	1058	2020	9.50413	10.1	0.941003	0.999188	bZIP42	1
MA1664.1	711	1380	6.38699	6.9	0.925651	0.999377	HSFA6B	1
MA1181.1	532	1047	4.77902	5.235	0.912897	0.999458	MYB113	1
MA1282.1	1237	2357	11.1121	11.785	0.942903	0.999555	PTF1	1
MA1368.2	491	976	4.41071	4.88	0.903834	0.999744	GT-4	1
MA0581.1	956	1853	8.58785	9.265	0.926914	0.999899	LEC2	1
MA1174.1	504	1009	4.52749	5.045	0.897421	0.999918	MYB56	1
MA1343.1	542	1086	4.86885	5.43	0.896657	0.99996	bZIP52	1
MA1659.1	1340	2579	12.0374	12.895	0.933491	0.999976	ABF4	1
MA0970.1	438	897	3.9346	4.485	0.87728	0.999989	CMTA3	1
MA1675.1	438	897	3.9346	4.485	0.87728	0.999989	NAC029	1
MA1064.1	623	1250	5.59648	6.25	0.895437	0.999991	TCP2	1
MA1383.1	816	1615	7.33022	8.075	0.907767	0.999993	KAN2	1
MA0590.1	291	618	2.61409	3.09	0.845982	0.999994	LFY	1
MA1388.1	734	1465	6.5936	7.325	0.900151	0.999996	AT3G24120	1
MA1339.1	1096	2144	9.84549	10.72	0.918423	0.999996	bZIP43	1
MA1674.1	741	1480	6.65649	7.4	0.899525	0.999997	NAC017	1
MA1428.1	1407	2724	12.6392	13.62	0.927991	0.999997	TCP8	1
MA1427.1	430	893	3.86274	4.465	0.865115	0.999998	NAC028	1
MA1041.1	667	1349	5.99174	6.745	0.888323	0.999999	MYB55	1
MA1291.1	1125	2213	10.106	11.065	0.91333	0.999999	TCP7	1
MA1345.1	1088	2150	9.77363	10.75	0.909174	1	bZIP48	1
MA0935.1	399	844	3.58426	4.22	0.849351	1	NAC025	1
MA1043.1	333	723	2.99138	3.615	0.82749	1	NAC083	1
MA1065.2	703	1441	6.31513	7.205	0.876492	1	TCP20	1
MA0936.1	510	1078	4.58139	5.39	0.849979	1	T11I18.17	1
MA0939.1	510	1078	4.58139	5.39	0.849979	1	NAC080	1
MA0587.1	1354	2683	12.1631	13.415	0.906682	1	TCP16	1
MA1039.1	465	1004	4.17715	5.02	0.832101	1	MYB4	1
MA1037.1	601	1276	5.39885	6.38	0.846215	1	MYB24	1
MA1285.1	849	1753	7.62666	8.765	0.870127	1	At2g45680	1
MA1016.1	655	1381	5.88394	6.905	0.852127	1	GATA15	1
MA1063.1	1460	2907	13.1153	14.535	0.902328	1	TCP19	1
MA1062.2	646	1371	5.80309	6.855	0.846549	1	TCP15	1
MA1042.1	244	578	2.19188	2.89	0.758436	1	MYB59	1
MA1197.1	555	1200	4.98563	6	0.830938	1	CAMTA1	1
MA1288.1	1229	2498	11.0402	12.49	0.883927	1	At1g72010	1
MA1292.1	536	1169	4.81495	5.845	0.823772	1	MYB27	1
MA1294.1	558	1218	5.01258	6.09	0.823083	1	MYB62	1
MA1326.1	641	1382	5.75817	6.91	0.83331	1	ZHD5	1
MA0953.1	322	753	2.89256	3.765	0.768277	1	ATHB-6	1
MA1283.1	1023	2121	9.18972	10.605	0.866546	1	TCP14	1
MA1201.1	1678	3360	15.0737	16.8	0.897242	1	AGL42	1
MA1038.1	420	956	3.77291	4.78	0.789311	1	MYB3	1
MA1369.1	541	1203	4.85986	6.015	0.807957	1	HDG1	1
MA1036.1	251	622	2.25476	3.11	0.725004	1	MYB111	1
MA1026.2	702	1525	6.30614	7.625	0.827035	1	ATHB15	1
MA0589.1	813	1743	7.30327	8.715	0.838011	1	ZAP1	1
MA1375.1	555	1240	4.98563	6.2	0.804133	1	ANL2	1
MA0969.1	553	1239	4.96766	6.195	0.801882	1	CMTA2	1
MA1040.1	747	1621	6.71038	8.105	0.827931	1	MYB46	1
MA0933.1	1688	3425	15.1635	17.125	0.885459	1	AHL20	1
MA1287.1	1277	2661	11.4714	13.305	0.86219	1	TCP21	1
MA1066.1	1348	2815	12.1092	14.075	0.860336	1	TCP23	1
MA1214.1	1139	2397	10.2318	11.985	0.853714	1	ATHB40	1
MA1213.1	884	1910	7.94107	9.55	0.831526	1	ZHD3	1
MA1330.1	896	1959	8.04887	9.795	0.821732	1	ZHD6	1
MA0954.2	816	1788	7.33022	8.94	0.819935	1	ATHB7	1
MA1078.1	1094	2410	9.82752	12.05	0.815562	1	WRKY2	1
MA1328.1	918	2046	8.2465	10.23	0.806109	1	ATHB34	1
MA1198.1	605	1356	5.43478	6.78	0.80159	1	HAT2	1
MA0951.1	1444	3238	12.9716	16.19	0.801211	1	ATHB-16	1
MA1284.1	1163	2617	10.4474	13.085	0.798423	1	TCP1	1
MA1215.1	851	1916	7.64463	9.58	0.797978	1	ATHB53	1
MA1086.1	1008	2290	9.05498	11.45	0.790828	1	WRKY43	1
MA1090.1	1055	2415	9.47718	12.075	0.78486	1	WRKY60	1
MA0110.3	806	1847	7.24039	9.235	0.784016	1	ATHB-5	1
MA1329.2	841	1938	7.5548	9.69	0.779649	1	ZHD1	1
MA1210.1	654	1514	5.87496	7.57	0.776084	1	HAT22	1
MA1024.1	470	1091	4.22206	5.455	0.77398	1	HAT1	1
MA0952.1	926	2150	8.31836	10.75	0.773801	1	ATHB-51	1
MA1211.1	807	1877	7.24937	9.385	0.772442	1	ATHB18	1
MA0950.1	489	1139	4.39274	5.695	0.771333	1	ATHB-12	1
MA1212.1	725	1689	6.51276	8.445	0.771197	1	ATHB13	1
MA1296.1	1373	3209	12.3338	16.045	0.768701	1	WRKY46	1
MA0008.2	687	1627	6.1714	8.135	0.758623	1	HAT5	1
MA1092.1	1019	2416	9.15379	12.08	0.757764	1	WRKY63	1
MA0932.1	876	2079	7.86921	10.395	0.757018	1	AHL12	1
MA0934.1	876	2079	7.86921	10.395	0.757018	1	AHL25	1
MA1081.1	1108	2638	9.95329	13.19	0.754609	1	WRKY25	1
MA1209.1	708	1688	6.36004	8.44	0.75356	1	ATHB20	1
MA1085.2	978	2336	8.78548	11.68	0.752182	1	WRKY40	1
MA1094.1	1131	2706	10.1599	13.53	0.750916	1	WRKY8	1
MA1091.1	1024	2455	9.19871	12.275	0.749385	1	WRKY62	1
MA0990.1	439	1054	3.94359	5.27	0.748309	1	EDT1	1
MA1293.1	483	1161	4.33884	5.805	0.747432	1	MYB57	1
MA1304.1	1055	2562	9.47718	12.81	0.739827	1	WRKY59	1
MA1088.1	932	2264	8.37226	11.32	0.739599	1	WRKY48	1
MA1327.2	591	1436	5.30902	7.18	0.739418	1	ATHB23	1
MA1080.1	983	2395	8.8304	11.975	0.737403	1	WRKY23	1
MA1077.1	952	2336	8.55192	11.68	0.732185	1	WRKY18	1
MA1087.1	769	1909	6.90801	9.545	0.723731	1	WRKY45	1
MA1299.1	1268	3202	11.3906	16.01	0.711467	1	WRKY17	1
MA1317.1	1151	2955	10.3396	14.775	0.699801	1	WRKY50	1
MA1406.1	505	1300	4.53647	6.5	0.697919	1	ATHB4	1
MA1312.1	931	2400	8.36328	12	0.69694	1	WRKY47	1
MA1309.1	1166	3011	10.4743	15.055	0.695736	1	WRKY3	1
MA1301.1	1096	2837	9.84549	14.185	0.694078	1	WRKY33	1
MA1295.1	1032	2685	9.27057	13.425	0.690545	1	WRKY20	1
MA1297.1	1112	2895	9.98922	14.475	0.690102	1	WRKY26	1
MA1089.1	939	2454	8.43514	12.27	0.687461	1	WRKY57	1
MA1313.1	1191	3115	10.6989	15.575	0.686927	1	WRKY7	1
MA1300.1	1023	2679	9.18972	13.395	0.686056	1	WRKY6	1
MA1079.1	994	2638	8.92921	13.19	0.676968	1	WRKY21	1
MA1310.1	961	2572	8.63277	12.86	0.671289	1	WRKY42	1
MA1307.1	979	2625	8.79447	13.125	0.670055	1	WRKY31	1
MA1315.1	1063	2865	9.54905	14.325	0.6666	1	WRKY24	1
MA1316.1	1133	3061	10.1779	15.305	0.665003	1	WRKY71	1
MA1311.2	935	2553	8.39921	12.765	0.657987	1	WRKY28	1
MA1298.1	1043	2879	9.36939	14.395	0.650878	1	WRKY29	1
MA1318.1	1067	2950	9.58498	14.75	0.649829	1	WRKY27	1
MA1303.1	1031	2892	9.26159	14.46	0.640497	1	WRKY22	1
MA1302.1	1017	2858	9.13582	14.29	0.639316	1	WRKY65	1
MA1306.1	1077	3046	9.67481	15.23	0.635247	1	WRKY11	1
MA1076.2	864	2466	7.76141	12.33	0.629474	1	WRKY15	1
MA1314.1	1025	2933	9.20769	14.665	0.627868	1	WRKY14	1
MA1305.1	915	2668	8.21955	13.34	0.616158	1	WRKY55	1
MA1075.1	747	2184	6.71038	10.92	0.614504	1	WRKY12	1
MA1084.1	747	2184	6.71038	10.92	0.614504	1	WRKY38	1
MA1083.1	792	2378	7.11462	11.89	0.59837	1	WRKY30	1
MA1093.1	645	1978	5.79411	9.89	0.585855	1	WRKY75	1
MA1308.1	838	2574	7.52785	12.87	0.584914	1	WRKY70	1

## Sheet: cluster.motifs.2
Supplementary Table 6. Cluster specific peaks and enriched motifs identified from the multi-modal spatial integrated dataset
motif	observed	background	percent.observed	percent.background	fold.enrichment	pvalue	motif.name	p.adjust
MA0562.1	1093	1994	20.6499	9.97	2.07121	1.00775e-177	PIF5	4.68605e-175
MA1025.1	1031	1959	19.4786	9.795	1.98862	1.63442e-149	HBI1	3.80003e-147
MA0560.1	1338	2830	25.2787	14.15	1.78648	4.17143e-147	PIF3	6.46571e-145
MA0565.2	953	1863	18.0049	9.315	1.93289	1.1993e-126	FUS3	1.39419e-124
MA1375.1	590	1060	11.1468	5.3	2.10317	3.88863e-95	ANL2	3.61643e-93
MA0996.1	729	1489	13.7729	7.445	1.84995	2.59908e-83	ERF043	2.01429e-81
MA1362.1	878	1950	16.5879	9.75	1.70133	1.18427e-77	bHLH77	7.86694e-76
MA0963.1	598	1173	11.2979	5.865	1.92633	3.9261e-76	BHLH78	2.28204e-74
MA0942.1	685	1420	12.9416	7.1	1.82276	1.5936e-74	ARF1	8.23363e-73
MA1679.1	731	1565	13.8107	7.825	1.76494	4.37818e-72	RAP2-1	2.03585e-70
MA1229.1	686	1441	12.9605	7.205	1.79882	1.28782e-71	AT2G44940	5.44399e-70
MA1369.1	533	1042	10.0699	5.21	1.9328	3.33613e-68	HDG1	1.29275e-66
MA1241.1	723	1585	13.6596	7.925	1.7236	7.57323e-66	AT4G32800	2.70889e-64
MA0995.2	690	1506	13.0361	7.53	1.73122	1.33492e-63	ERF039	4.43383e-62
MA1223.1	682	1486	12.8849	7.43	1.73418	3.49962e-63	ERF035	1.08488e-61
MA0959.1	445	845	8.40733	4.225	1.9899	1.8451e-61	AIB	5.36231e-60
MA0566.1	741	1673	13.9996	8.365	1.67359	5.17907e-61	MYC2	1.41663e-59
MA1259.1	744	1683	14.0563	8.415	1.67039	7.41372e-61	AT1G01250	1.91521e-59
MA1230.1	696	1548	13.1494	7.74	1.69889	3.51878e-60	ERF037	8.61176e-59
MA1220.1	700	1562	13.225	7.81	1.69334	7.35886e-60	TINY	1.71094e-58
MA1253.1	588	1244	11.109	6.22	1.78601	1.49357e-59	AT3G16280	3.30718e-58
MA0581.1	742	1689	14.0185	8.445	1.65998	2.49792e-59	LEC2	5.2797e-58
MA1238.2	732	1668	13.8296	8.34	1.65822	2.97815e-58	ERF38	6.02105e-57
MA0986.1	677	1531	12.7905	7.655	1.67087	4.10238e-55	DREB2C	7.94836e-54
MA1376.1	757	1769	14.3019	8.845	1.61695	5.72277e-55	DEAR3	1.06444e-53
MA0990.1	444	892	8.38844	4.46	1.88082	2.79902e-52	EDT1	5.00594e-51
MA1251.1	738	1745	13.9429	8.725	1.59805	4.0043e-51	DEAR5	6.8963e-50
MA0587.1	943	2381	17.816	11.905	1.49651	1.28513e-50	TCP16	2.13424e-49
MA1424.1	792	1936	14.9632	9.68	1.54578	3.39e-48	ERF019	5.43569e-47
MA1061.1	965	2503	18.2316	12.515	1.45678	8.63876e-46	SPT	1.33901e-44
MA1237.1	832	2088	15.7189	10.44	1.50564	2.29292e-45	AT4G16750	3.43938e-44
MA0980.2	649	1538	12.2615	7.69	1.59447	2.97365e-44	RAP2-10	4.32108e-43
MA0943.1	538	1219	10.1644	6.095	1.66766	4.2237e-43	ARF5	5.95158e-42
MA1219.1	1060	2843	20.0265	14.215	1.40883	6.08639e-43	CEJ1	8.32403e-42
MA1265.2	759	1889	14.3397	9.445	1.51823	1.20358e-42	ERF015	1.59904e-41
MA1284.1	887	2318	16.758	11.59	1.4459	3.03872e-40	TCP1	3.92502e-39
MA0966.1	474	1056	8.95522	5.28	1.69607	3.36562e-40	BIM3	4.22977e-39
MA0965.1	482	1081	9.10637	5.405	1.6848	5.97033e-40	BIM2	7.30579e-39
MA0561.1	978	2616	18.4772	13.08	1.41263	8.27241e-40	PIF4	9.76794e-39
MA0569.1	886	2320	16.7391	11.6	1.44302	8.40253e-40	MYC4	9.76794e-39
MA1067.1	558	1307	10.5422	6.535	1.61319	1.37825e-39	TCP5	1.56314e-38
MA1074.1	1033	2805	19.5163	14.025	1.39154	4.91449e-39	UNE10	5.44104e-38
MA1428.1	926	2459	17.4948	12.295	1.42292	6.40191e-39	TCP8	6.923e-38
MA1364.1	1030	2812	19.4597	14.06	1.38404	9.11909e-38	PIF7	9.63722e-37
MA1233.2	742	1892	14.0185	9.46	1.48187	2.37701e-37	ERF021	2.45624e-36
MA1224.1	596	1446	11.2602	7.23	1.55742	7.18636e-37	CBF1	7.26447e-36
MA1287.1	897	2392	16.9469	11.96	1.41697	8.70868e-37	TCP21	8.61604e-36
MA1282.1	829	2174	15.6622	10.87	1.44086	9.10933e-37	PTF1	8.82466e-36
MA1359.1	859	2273	16.229	11.365	1.42798	1.60426e-36	bHLH31	1.52241e-35
MA1289.1	933	2514	17.6271	12.57	1.40231	2.33739e-36	TCP3	2.17377e-35
MA1286.1	925	2497	17.4759	12.485	1.39975	1.14853e-35	TCP24	1.04719e-34
MA0964.1	607	1497	11.468	7.485	1.53213	4.28988e-35	BIM1	3.83615e-34
MA0933.1	1151	3257	21.7457	16.285	1.33532	1.09837e-34	AHL20	9.63667e-34
MA1216.1	833	2218	15.7378	11.09	1.4191	3.18588e-34	RAP21	2.74339e-33
MA1290.1	854	2286	16.1345	11.43	1.41159	3.37709e-34	TCP17	2.85518e-33
MA1227.2	557	1355	10.5233	6.775	1.55326	5.06667e-34	ERF027	4.20715e-33
MA1035.1	772	2030	14.5853	10.15	1.43698	1.27356e-33	TCP4	1.03896e-32
MA1218.1	550	1341	10.3911	6.705	1.54975	2.83019e-33	CBF4	2.26903e-32
MA0956.1	478	1125	9.0308	5.625	1.60547	3.27368e-33	BEE2	2.5801e-32
MA1360.1	784	2084	14.812	10.42	1.4215	2.32756e-32	bHLH74	1.80386e-31
MA1249.1	543	1329	10.2588	6.645	1.54384	2.50033e-32	RAP210	1.90599e-31
MA1363.1	860	2332	16.2479	11.66	1.39347	3.63009e-32	bHLH69	2.72257e-31
MA1258.1	603	1524	11.3924	7.62	1.49507	2.49329e-31	DREB2	1.84028e-30
MA0960.1	621	1584	11.7325	7.92	1.48137	5.66019e-31	BHLH104	4.11248e-30
MA1396.1	353	780	6.66919	3.9	1.71005	8.34728e-31	GATA6	5.97151e-30
MA1063.1	952	2658	17.986	13.29	1.35335	1.9444e-30	TCP19	1.36992e-29
MA1217.1	531	1315	10.0321	6.575	1.5258	4.43129e-30	CBF2	3.07545e-29
MA0971.1	520	1285	9.8243	6.425	1.52907	1.01541e-29	DREB1A	6.94359e-29
MA0944.1	584	1483	11.0334	7.415	1.48799	1.112e-29	ARF8	7.49393e-29
MA1288.1	821	2239	15.5111	11.195	1.38553	1.14338e-29	At1g72010	7.59531e-29
MA1291.1	748	2011	14.1319	10.055	1.40546	4.93969e-29	TCP7	3.23515e-28
MA0564.1	426	1012	8.04837	5.06	1.59059	1.4685e-28	ABI3	9.48408e-28
MA1285.1	613	1588	11.5813	7.94	1.45861	1.95014e-28	At2g45680	1.24221e-27
MA1283.1	720	1931	13.6029	9.655	1.40889	2.95207e-28	TCP14	1.85502e-27
MA1202.1	1849	5805	34.9329	29.025	1.20355	5.46237e-28	AGL55	3.38667e-27
MA1066.1	898	2522	16.9658	12.61	1.34542	1.3869e-27	TCP23	8.48566e-27
MA1263.1	772	2109	14.5853	10.545	1.38315	1.55107e-27	AT1G36060	9.36682e-27
MA1332.1	706	1899	13.3384	9.495	1.40478	2.89956e-27	BEH2	1.72858e-26
MA1260.1	824	2299	15.5677	11.495	1.3543	3.62876e-26	AT1G77640	2.13591e-25
MA1333.1	863	2433	16.3046	12.165	1.34028	7.89614e-26	BEH3	4.58963e-25
MA0576.1	683	1845	12.9038	9.225	1.39879	9.29303e-26	RAX3	5.33489e-25
MA1243.1	573	1494	10.8256	7.47	1.44921	9.59527e-26	DREB19	5.44122e-25
MA1222.1	1170	3475	22.1047	17.375	1.27221	1.81329e-25	AT1G44830	1.01588e-24
MA0580.1	621	1660	11.7325	8.3	1.41355	1.10552e-24	DYT1	6.11982e-24
MA1361.1	684	1869	12.9227	9.345	1.38285	2.97908e-24	bHLH18	1.62973e-23
MA1331.1	751	2091	14.1886	10.455	1.35711	4.99787e-24	BEH4	2.70233e-23
MA0962.1	838	2400	15.8322	12	1.31935	1.05928e-22	BHLH34	5.66166e-22
MA1065.2	497	1307	9.38976	6.535	1.43684	1.98337e-21	TCP20	1.04803e-20
MA1325.1	337	814	6.3669	4.07	1.56435	2.7215e-21	GATA14	1.42191e-20
MA1248.1	922	2710	17.4192	13.55	1.28555	3.98055e-21	DREB26	2.05662e-20
MA1343.1	388	971	7.33044	4.855	1.50987	4.33883e-21	bZIP52	2.21709e-20
MA1201.1	1067	3209	20.1587	16.045	1.25639	6.5238e-21	AGL42	3.29735e-20
MA0978.1	387	970	7.31154	4.85	1.50753	6.74497e-21	DREB1E	3.37249e-20
MA1018.1	294	692	5.55451	3.46	1.60535	1.2433e-20	GATA9	6.15036e-20
MA1670.1	463	1216	8.7474	6.08	1.43872	4.07148e-20	DREB1C	1.99288e-19
MA1013.1	161	320	3.04175	1.6	1.9011	4.52963e-20	GATA10	2.17142e-19
MA1014.1	161	320	3.04175	1.6	1.9011	4.52963e-20	GATA11	2.17142e-19
MA1669.1	480	1276	9.06858	6.38	1.42141	1.22399e-19	DREB1B	5.80771e-19
MA1048.1	595	1647	11.2413	8.235	1.36506	1.33245e-19	ERF018	6.25847e-19
MA1016.1	469	1248	8.86076	6.24	1.41999	4.18303e-19	GATA15	1.94511e-18
MA0958.1	733	2114	13.8485	10.57	1.31017	6.7889e-19	BHLH13	3.12558e-18
MA0552.1	879	2609	16.6068	13.045	1.27304	9.72737e-19	PIF1	4.43454e-18
MA0952.1	686	1969	12.9605	9.845	1.31646	3.24029e-18	ATHB-51	1.46285e-17
MA1062.2	462	1241	8.72851	6.205	1.40669	5.87713e-18	TCP15	2.62775e-17
MA1255.1	1113	3434	21.0278	17.17	1.22468	8.32676e-18	AT1G22810	3.68757e-17
MA1064.1	425	1131	8.02947	5.655	1.41989	2.29545e-17	TCP2	1.00697e-16
MA0957.1	700	2032	13.225	10.16	1.30167	2.75518e-17	BHLH3	1.19734e-16
MA1402.1	2133	7114	40.2985	35.57	1.13294	4.49297e-17	BPC6	1.93447e-16
MA1215.1	623	1782	11.7703	8.91	1.32102	6.58684e-17	ATHB53	2.80998e-16
MA0985.1	349	908	6.59361	4.54	1.45234	4.79579e-16	DRE1C	2.02731e-15
MA0979.1	832	2522	15.7189	12.61	1.24654	3.97683e-15	ERF008	1.66597e-14
MA1274.1	2423	8263	45.7774	41.315	1.10801	9.95966e-15	OBP3	4.13504e-14
MA1232.1	792	2395	14.9632	11.975	1.24953	1.16985e-14	AT4G28140	4.81396e-14
MA1234.1	672	1989	12.696	9.945	1.27662	1.48491e-14	ERF017	6.05689e-14
MA1009.1	429	1184	8.10504	5.92	1.3691	1.63081e-14	ARF3	6.59414e-14
MA0563.1	1409	4566	26.6201	22.83	1.16601	2.05576e-14	SEP3	8.24075e-14
MA1213.1	614	1814	11.6002	9.07	1.27897	1.68636e-13	ZHD3	6.70221e-13
MA0549.1	791	2421	14.9443	12.105	1.23455	2.53247e-13	BZR2	9.97963e-13
MA0574.1	424	1188	8.01058	5.94	1.34858	3.29553e-13	MYB15	1.28775e-12
MA1372.1	447	1266	8.44512	6.33	1.33414	4.79636e-13	STZ	1.85859e-12
MA1403.1	1956	6602	36.9545	33.01	1.11949	8.38899e-13	BPC5	3.22387e-12
MA0008.2	519	1509	9.8054	7.545	1.29959	8.72642e-13	HAT5	3.32605e-12
MA0954.2	570	1684	10.7689	8.42	1.27897	1.42468e-12	ATHB7	5.38597e-12
MA1242.1	1110	3555	20.9711	17.775	1.17981	1.49558e-12	AT3G57600	5.60843e-12
MA1677.1	784	2415	14.812	12.075	1.22667	1.53982e-12	NAC078	5.72813e-12
MA0550.2	594	1768	11.2224	8.84	1.2695	2.01654e-12	BZR1	7.44199e-12
MA1017.1	265	690	5.00661	3.45	1.45119	2.05929e-12	GATA8	7.53993e-12
MA1268.1	2246	7689	42.4334	38.445	1.10374	2.34551e-12	AT1G69570	8.52081e-12
MA1060.1	298	799	5.63008	3.995	1.40928	4.90278e-12	SPL7	1.76728e-11
MA1059.2	310	839	5.85679	4.195	1.39614	6.53437e-12	SPL5	2.33729e-11
MA1250.1	1033	3303	19.5163	16.515	1.18173	7.78273e-12	AT1G75490	2.76257e-11
MA1040.1	512	1508	9.67315	7.54	1.28291	1.322e-11	MYB46	4.65703e-11
MA1404.1	2440	8451	46.0986	42.255	1.09096	2.4938e-11	BPC1	8.71892e-11
MA1381.1	692	2129	13.0739	10.645	1.22817	3.23022e-11	AT3G46070	1.12093e-10
MA0951.1	976	3123	18.4394	15.615	1.18088	4.34032e-11	ATHB-16	1.495e-10
MA1197.1	380	1086	7.17929	5.43	1.32215	1.14529e-10	CAMTA1	3.91588e-10
MA1281.1	2129	7325	40.2229	36.625	1.09824	1.53884e-10	AT5G02460	5.22308e-10
MA1055.1	212	548	4.00529	2.74	1.46178	1.62086e-10	SPL1	5.46158e-10
MA0940.1	1700	5751	32.1179	28.755	1.11695	2.13191e-10	AP1	7.13193e-10
MA1214.1	735	2305	13.8863	11.525	1.20488	3.98817e-10	ATHB40	1.32464e-09
MA1321.1	278	764	5.25222	3.82	1.37493	5.16723e-10	SPL13	1.70409e-09
MA0586.2	320	901	6.04572	4.505	1.342	5.76139e-10	SPL14	1.88665e-09
MA0568.1	589	1805	11.1279	9.025	1.23301	6.02278e-10	MYC3	1.95846e-09
MA1267.1	2254	7819	42.5845	39.095	1.08926	8.0505e-10	AT5G66940	2.59964e-09
MA1357.1	601	1854	11.3546	9.27	1.22488	1.27283e-09	bHLH80	4.08185e-09
MA0001.2	479	1438	9.04969	7.19	1.25865	1.37286e-09	AGL3	4.37248e-09
MA1200.1	859	2758	16.229	13.79	1.17687	1.87364e-09	AGL25	5.92683e-09
MA0575.1	261	718	4.93104	3.59	1.37355	1.97089e-09	F3A4.140	6.19231e-09
MA0577.2	299	842	5.64897	4.21	1.3418	2.19411e-09	SPL3	6.84738e-09
MA1320.1	302	852	5.70565	4.26	1.33935	2.25625e-09	SPL15	6.99438e-09
MA0932.1	615	1913	11.6191	9.565	1.21475	3.43475e-09	AHL12	1.05076e-08
MA0934.1	615	1913	11.6191	9.565	1.21475	3.43475e-09	AHL25	1.05076e-08
MA1057.1	233	637	4.40204	3.185	1.38212	7.92024e-09	SPL12	2.39826e-08
MA0558.1	1214	4045	22.936	20.225	1.13404	7.94261e-09	FLC	2.39826e-08
MA1323.1	419	1252	7.91612	6.26	1.26456	8.51818e-09	GATA19	2.55545e-08
MA1056.1	313	901	5.91347	4.505	1.31265	1.24713e-08	SPL11	3.71742e-08
MA1358.1	624	1962	11.7892	9.81	1.20175	1.64741e-08	bHLH130	4.87927e-08
MA1207.1	593	1858	11.2035	9.29	1.20597	2.24874e-08	GT-A3	6.61814e-08
MA1206.1	666	2115	12.5827	10.575	1.18985	2.85959e-08	ARF2	8.36296e-08
MA0950.1	349	1030	6.59361	5.15	1.28031	3.80513e-08	ATHB-12	1.10587e-07
MA0571.1	428	1299	8.08615	6.495	1.24498	4.81533e-08	ANT	1.39076e-07
MA1203.1	688	2202	12.9983	11.01	1.18059	6.29413e-08	AGL63	1.80665e-07
MA1015.1	105	252	1.98375	1.26	1.57441	1.0114e-07	GATA12	2.8853e-07
MA0559.1	2089	7301	39.4672	36.505	1.08115	1.07116e-07	PI	3.03714e-07
MA1324.1	348	1036	6.57472	5.18	1.26925	1.0902e-07	GATA20	3.07237e-07
MA1660.1	657	2102	12.4126	10.51	1.18103	1.23653e-07	ANAC13	3.46378e-07
MA0584.1	444	1364	8.38844	6.82	1.22998	1.33296e-07	SEP1	3.71154e-07
MA1209.1	507	1581	9.57869	7.905	1.21173	1.36949e-07	ATHB20	3.79056e-07
MA1226.1	955	3170	18.0427	15.85	1.13834	2.60905e-07	AT5G18450	7.17874e-07
MA1278.1	1941	6773	36.6711	33.865	1.08286	2.95143e-07	OBP1	8.07302e-07
MA1326.1	429	1325	8.10504	6.625	1.2234	4.27749e-07	ZHD5	1.16318e-06
MA1366.1	581	1854	10.9768	9.27	1.18412	5.0484e-07	AT1G76880	1.36483e-06
MA0573.1	308	916	5.81901	4.58	1.27053	5.39464e-07	ATHB-9	1.45e-06
MA1678.1	425	1316	8.02947	6.58	1.22028	6.60829e-07	NTL8	1.76601e-06
MA0953.1	241	695	4.55318	3.475	1.31027	7.07274e-07	ATHB-6	1.87933e-06
MA0582.1	616	1992	11.638	9.96	1.16848	1.5682e-06	RAV1	4.14325e-06
MA1039.1	311	940	5.87568	4.7	1.25015	2.36145e-06	MYB4	6.20381e-06
MA1071.1	2733	9788	51.6342	48.94	1.05505	2.60246e-06	DOF5.3	6.79856e-06
MA1390.1	407	1270	7.6894	6.35	1.21093	2.748e-06	HHO2	7.13865e-06
MA0948.1	348	1068	6.57472	5.34	1.23122	2.89981e-06	ARR18	7.49117e-06
MA1211.1	557	1795	10.5233	8.975	1.17252	3.35695e-06	ATHB18	8.62421e-06
MA1036.1	194	554	3.66522	2.77	1.32318	4.15826e-06	MYB111	1.06241e-05
MA1177.1	303	919	5.72454	4.595	1.24582	4.39892e-06	MYB65	1.11776e-05
MA1365.2	431	1364	8.14283	6.82	1.19396	6.86193e-06	AT5G47660	1.73055e-05
MA0556.1	1109	3784	20.9522	18.92	1.10741	6.885e-06	AP3	1.73055e-05
MA0972.1	604	1971	11.4113	9.855	1.15792	6.93465e-06	CCA1	1.73366e-05
MA0969.1	365	1136	6.8959	5.68	1.21407	7.04455e-06	CMTA2	1.75172e-05
MA0579.1	211	616	3.9864	3.08	1.29428	8.67098e-06	CDC5	2.14468e-05
MA1058.1	193	557	3.64633	2.785	1.30927	9.3464e-06	SPL4	2.28932e-05
MA1026.2	456	1455	8.61515	7.275	1.18421	9.3542e-06	ATHB15	2.28932e-05
MA1401.1	524	1694	9.89987	8.47	1.16882	9.88778e-06	EPR1	2.40723e-05
MA1044.1	592	1935	11.1846	9.675	1.15603	1.06846e-05	NAC92	2.58767e-05
MA0555.1	1211	4165	22.8793	20.825	1.09864	1.10242e-05	SVP	2.65609e-05
MA1038.1	292	891	5.51672	4.455	1.23832	1.11554e-05	MYB3	2.67385e-05
MA1165.1	417	1323	7.87833	6.615	1.19098	1.26834e-05	HHO6	3.0245e-05
MA1194.1	447	1428	8.44512	7.14	1.18279	1.31271e-05	AT3G10580	3.11433e-05
MA1388.1	458	1467	8.65294	7.335	1.17968	1.3697e-05	AT3G24120	3.23304e-05
MA1236.1	1018	3473	19.2329	17.365	1.10757	1.81998e-05	ESE3	4.2742e-05
MA1378.1	317	982	5.98904	4.91	1.21976	1.87816e-05	PLT3	4.38867e-05
MA1385.1	522	1697	9.86208	8.485	1.1623	1.99658e-05	AT2G40260	4.64204e-05
MA1277.1	1843	6508	34.8196	32.54	1.07005	2.09527e-05	Adof1	4.84726e-05
MA1175.1	277	847	5.23333	4.235	1.23573	2.21849e-05	MYB81	5.10693e-05
MA1368.2	302	934	5.70565	4.67	1.22177	2.56799e-05	GT-4	5.88233e-05
MA0121.1	331	1035	6.25354	5.175	1.20841	2.87628e-05	ARR10	6.55624e-05
MA1676.1	374	1184	7.06594	5.92	1.19357	2.91996e-05	NAC062	6.62331e-05
MA1377.1	369	1167	6.97147	5.835	1.19477	3.00511e-05	PLT1	6.78338e-05
MA0936.1	330	1033	6.23465	5.165	1.2071	3.25672e-05	T11I18.17	7.28064e-05
MA0939.1	330	1033	6.23465	5.165	1.2071	3.25672e-05	NAC080	7.28064e-05
MA0557.1	421	1350	7.9539	6.75	1.17836	3.46163e-05	FHY3	7.70172e-05
MA0578.1	317	992	5.98904	4.96	1.20747	4.52585e-05	SPL8	9.97402e-05
MA1322.1	317	992	5.98904	4.96	1.20747	4.52585e-05	SPL9	9.97402e-05
MA0553.1	374	1191	7.06594	5.955	1.18656	5.07245e-05	SMZ	0.000111259
MA0931.1	695	2328	13.1305	11.64	1.12805	5.26627e-05	ABI5	0.000114968
MA1205.1	839	2851	15.8511	14.255	1.11197	6.75328e-05	AGL6	0.000146742
MA1279.1	1636	5771	30.9087	28.855	1.07117	6.87175e-05	COG1	0.000148622
MA1661.1	436	1415	8.23729	7.075	1.16428	8.41495e-05	AT-GTL1	0.000181155
MA0110.3	532	1756	10.051	8.78	1.14476	9.31212e-05	ATHB-5	0.000199545
MA0970.1	266	825	5.02551	4.125	1.2183	9.50077e-05	CMTA3	0.000202654
MA1012.1	867	2960	16.3801	14.8	1.10677	9.88293e-05	AGL27	0.000209001
MA1387.1	416	1347	7.85944	6.735	1.16695	9.88821e-05	AT1G13300	0.000209001
MA0937.1	164	482	3.09843	2.41	1.28566	0.000122176	NAC055	0.000256079
MA1208.1	533	1764	10.0699	8.82	1.14171	0.000122257	GT-2	0.000256079
MA1659.1	728	2469	13.754	12.345	1.11414	0.00017367	ABF4	0.000362138
MA1373.1	1997	7143	37.7291	35.715	1.05639	0.000199151	IDD2	0.000413416
MA1181.1	331	1060	6.25354	5.3	1.17991	0.00021448	MYB113	0.00044326
MA0941.1	459	1512	8.67183	7.56	1.14707	0.000237034	ABF2	0.000487702
MA0554.1	1152	4021	21.7646	20.105	1.08255	0.000257194	SOC1	0.000526852
MA0583.1	294	934	5.55451	4.67	1.1894	0.000267051	RAV1(var.2)	0.000544643
MA1170.1	331	1066	6.25354	5.33	1.17327	0.000333607	MYB118	0.000677412
MA1352.1	768	2627	14.5097	13.135	1.10466	0.000335277	TRP1	0.000677842
MA1292.1	344	1112	6.49915	5.56	1.16891	0.000344544	MYB27	0.000693562
MA1339.1	606	2045	11.4491	10.225	1.11971	0.000377718	bZIP43	0.000757064
MA1392.1	298	953	5.63008	4.765	1.18155	0.000394963	MYB98	0.000788231
MA1176.1	257	811	4.85547	4.055	1.1974	0.000408942	MYB119	0.000812642
MA1681.1	415	1365	7.84054	6.825	1.1488	0.000413846	SRM1	0.000818888
MA1188.1	516	1726	9.74872	8.63	1.12963	0.000456268	At3g11280	0.000899002
MA1191.1	579	1953	10.939	9.765	1.12022	0.000489956	AT3G10113	0.000961307
MA1212.1	483	1610	9.12526	8.05	1.13357	0.000505543	ATHB13	0.00098772
MA1379.1	630	2140	11.9025	10.7	1.11238	0.000586526	SOL1	0.00114115
MA1272.1	1811	6483	34.215	32.415	1.05553	0.000603987	AT2G28810	0.00117022
MA0968.2	796	2744	15.0387	13.72	1.09612	0.000675586	bZIP68	0.00130352
MA1174.1	308	999	5.81901	4.995	1.16497	0.000876044	MYB56	0.00168331
MA1280.1	885	3076	16.7202	15.38	1.08714	0.000937333	OBP4	0.00179366
MA1041.1	385	1273	7.27376	6.365	1.14277	0.00100455	MYB55	0.0019143
MA1257.1	969	3385	18.3072	16.925	1.08167	0.00100861	ERF9	0.0019143
MA1664.1	400	1327	7.55715	6.635	1.13898	0.00104928	HSFA6B	0.00198339
MA1186.1	487	1643	9.20083	8.215	1.12	0.00140533	At1g49010	0.00264567
MA1235.1	349	1151	6.59361	5.755	1.14572	0.00141895	AIL7	0.00266054
MA0570.2	732	2529	13.8296	12.645	1.09368	0.00144901	ABF1	0.00270598
MA1173.1	703	2425	13.2817	12.125	1.0954	0.00153796	MYB101	0.0028606
MA1382.1	432	1450	8.16172	7.25	1.12575	0.00173798	FAR1	0.00321976
MA1156.1	1646	5908	31.0977	29.54	1.05273	0.00204433	JKD	0.00377227
MA1680.1	552	1885	10.4289	9.425	1.10651	0.00209553	RVE7	0.00385147
MA1270.1	1607	5764	30.3609	28.82	1.05346	0.0021154	AT3G45610	0.00387269
MA1395.1	245	792	4.62875	3.96	1.16888	0.0023338	MYB77	0.00425576
MA1193.1	585	2009	11.0523	10.045	1.10028	0.00259881	At2g38090	0.0047205
MA1425.1	574	1970	10.8445	9.85	1.10097	0.00269623	HYH	0.00487839
MA1184.1	552	1893	10.4289	9.465	1.10184	0.0030322	RVE1	0.00546502
MA1367.1	735	2560	13.8863	12.8	1.08486	0.00329125	AT1G76870	0.00590901
MA1269.1	534	1830	10.0888	9.15	1.1026	0.00333471	dof4.5	0.005964
MA0930.1	503	1719	9.50312	8.595	1.10566	0.00349028	ABF3	0.00621831
MA1349.1	805	2818	15.2088	14.09	1.0794	0.00357858	bZIP16	0.0063513
MA1665.1	399	1346	7.53826	6.73	1.1201	0.00368823	HSFB2A	0.00652102
MA1190.1	576	1985	10.8823	9.925	1.09645	0.00379667	RVE5	0.00668731
MA1380.1	653	2266	12.337	11.33	1.08888	0.00399597	AT2G20110	0.00698907
MA0983.1	975	3445	18.4206	17.225	1.06941	0.00399805	DOF5.6	0.00698907
MA1162.1	621	2150	11.7325	10.75	1.09139	0.00406419	TCX2	0.00707808
MA1415.1	843	2963	15.9267	14.815	1.07504	0.00441893	REF6	0.00766717
MA1356.1	844	2972	15.9456	14.86	1.07305	0.00533185	TRP2	0.00921677
MA1160.1	1900	6893	35.8965	34.465	1.04153	0.00563465	AT1G14580	0.00970413
MA0548.2	757	2657	14.3019	13.285	1.07655	0.00613322	AGL15	0.0105238
MA1354.1	665	2321	12.5638	11.605	1.08262	0.006221	AT4G12670	0.0106352
MA1196.1	521	1800	9.84319	9	1.09369	0.00705918	At5g05790	0.0120239
MA1204.1	698	2446	13.1872	12.23	1.07827	0.00733604	AGL13	0.0124499
MA1183.1	492	1696	9.2953	8.48	1.09614	0.00741861	RVE6	0.0125442
MA1169.1	238	785	4.4965	3.925	1.14561	0.00759269	MYB105	0.012792
MA1087.1	485	1672	9.16305	8.36	1.09606	0.0078693	WRKY45	0.0132102
MA1024.1	305	1024	5.76233	5.12	1.12545	0.00791983	HAT1	0.0132472
MA0551.1	537	1861	10.1455	9.305	1.09033	0.00796228	HY5	0.0132705
MA1427.1	260	866	4.91215	4.33	1.13445	0.00907206	NAC028	0.0150661
MA1261.1	486	1680	9.18194	8.4	1.09309	0.00947986	AT5G67000	0.0156873
MA0984.1	734	2586	13.8674	12.93	1.0725	0.00978993	DOF5.7	0.016143
MA1225.1	1106	3958	20.8955	19.79	1.05586	0.0100134	ERF5	0.0164532
MA1161.1	595	2079	11.2413	10.395	1.08141	0.0103748	TSO1	0.0169869
MA1198.1	390	1336	7.36822	6.68	1.10303	0.0110476	HAT2	0.018025
MA1344.1	703	2476	13.2817	12.38	1.07283	0.0111091	bZIP28	0.0180403
MA1294.1	345	1174	6.51804	5.87	1.1104	0.0111345	MYB62	0.0180403
MA1666.1	393	1348	7.4249	6.74	1.10162	0.011652	HSFB2B	0.0188131
MA1389.1	356	1215	6.72586	6.075	1.10714	0.0119134	PHL1	0.0191686
MA1668.1	727	2567	13.7351	12.835	1.07013	0.0122819	DPBF3	0.0196934
MA1189.1	421	1451	7.9539	7.255	1.09633	0.0125788	AT5G61620	0.0201001
MA1674.1	430	1485	8.12394	7.425	1.09413	0.0133526	NAC017	0.0212635
MA0585.1	448	1551	8.46401	7.755	1.09143	0.0137528	AGL1	0.0218262
MA1371.1	1544	5600	29.1706	28	1.04181	0.01428	IDD4	0.0225858
MA1182.1	516	1800	9.74872	9	1.08319	0.0146813	At3g09600	0.0231416
MA1037.1	355	1216	6.70697	6.08	1.10312	0.0147832	MYB24	0.0232236
MA1080.1	612	2152	11.5624	10.76	1.07458	0.0153933	WRKY23	0.0241006
MA1164.1	461	1602	8.70962	8.01	1.08734	0.0160323	HHO5	0.0250169
MA1383.1	468	1630	8.84187	8.15	1.08489	0.0177167	KAN2	0.0275527
MA1406.1	340	1169	6.42358	5.845	1.09899	0.0204864	ATHB4	0.031754
MA1675.1	249	843	4.70433	4.215	1.11609	0.0222376	NAC029	0.0343538
MA1271.1	658	2335	12.4315	11.675	1.0648	0.0246843	DAG2	0.0380073
MA1293.1	320	1102	6.04572	5.51	1.09723	0.025966	MYB57	0.0398488
MA1338.1	812	2909	15.341	14.545	1.05473	0.0296117	AREB3	0.0452942
MA1672.1	685	2441	12.9416	12.205	1.06035	0.030222	GBF2	0.0460761
MA1273.1	1603	5854	30.2853	29.27	1.03469	0.0305552	dof4.2	0.046432
MA1027.1	507	1788	9.57869	8.94	1.07144	0.0312737	KAN1	0.047369
MA1185.1	405	1416	7.65162	7.08	1.08074	0.0321815	LHY1	0.0484285
MA1187.1	405	1416	7.65162	7.08	1.08074	0.0321815	LCL1	0.0484285
MA1394.2	280	963	5.29001	4.815	1.09865	0.033404	MYB73	0.0501061
MA1667.1	342	1189	6.46136	5.945	1.08686	0.0352652	HSFC1	0.0525867
MA1192.1	412	1444	7.78387	7.22	1.0781	0.035284	At5g58900	0.0525867
MA1210.1	418	1468	7.89722	7.34	1.07592	0.0380752	HAT22	0.0565654
MA1400.1	401	1406	7.57604	7.03	1.07767	0.0381977	At1g19000	0.0565667
MA1351.1	763	2740	14.4153	13.7	1.05221	0.0412546	GBF3	0.0608997
MA1391.2	252	867	4.76101	4.335	1.09827	0.0422868	MYB33	0.06216
MA1393.2	219	748	4.13754	3.74	1.10629	0.0423757	MYB70	0.06216
MA0981.1	458	1621	8.65294	8.105	1.0676	0.0477228	DOF1.8	0.0697834
MA0976.2	886	3208	16.7391	16.04	1.04358	0.0558177	CRF4	0.0812682
MA1171.1	229	790	4.32647	3.95	1.09531	0.0559265	MYB52	0.0812682
MA0935.1	230	794	4.34536	3.97	1.09455	0.056891	NAC025	0.0824123
MA1239.1	961	3488	18.1561	17.44	1.04106	0.0574276	ERF104	0.0829311
MA1327.2	374	1328	7.06594	6.64	1.06415	0.0785418	ATHB23	0.113071
MA1328.1	551	1982	10.41	9.91	1.05045	0.0823019	ATHB34	0.118119
MA1330.1	532	1912	10.051	9.56	1.05136	0.0828179	ZHD6	0.118493
MA1049.1	627	2265	11.8458	11.325	1.04599	0.085891	ERF094	0.122513
MA0982.1	1873	6923	35.3864	34.615	1.02228	0.0872204	DOF2.4	0.123767
MA1662.1	273	961	5.15776	4.805	1.07341	0.0873022	AT3G10030	0.123767
MA0005.2	459	1645	8.67183	8.225	1.05433	0.0888935	AG	0.12564
MA1231.1	841	3063	15.8889	15.315	1.03747	0.0920949	ERF15	0.12977
MA0590.1	171	592	3.23068	2.96	1.09145	0.0962724	LFY	0.135247
MA0589.1	453	1626	8.55847	8.13	1.0527	0.0971013	ZAP1	0.136
MA1397.1	388	1388	7.33044	6.94	1.05626	0.102151	At1g74840	0.142643
MA1178.1	299	1061	5.64897	5.305	1.06484	0.103225	MYB3R1	0.143711
MA1426.1	270	956	5.10108	4.78	1.06717	0.108124	MYB124	0.150083
MA1046.1	313	1115	5.91347	5.575	1.06071	0.112292	NTL9	0.155404
MA1047.2	301	1073	5.68676	5.365	1.05997	0.120174	TGA5	0.165407
MA1002.1	534	1934	10.0888	9.67	1.04331	0.120232	ERF112	0.165407
MA1413.1	382	1372	7.21708	6.86	1.05205	0.121945	UIF1	0.16727
MA1414.1	246	872	4.64765	4.36	1.06597	0.124234	E2FA	0.169909
MA0938.1	273	972	5.15776	4.86	1.06127	0.127963	NAC058	0.174495
MA0946.1	169	593	3.1929	2.965	1.07686	0.137543	ARR11	0.18701
MA1166.1	478	1735	9.0308	8.675	1.04101	0.14832	PHL12	0.201075
MA1663.1	386	1395	7.29265	6.975	1.04554	0.152367	ANAC050	0.205542
MA1180.1	310	1114	5.85679	5.57	1.05149	0.152499	MYB3R4	0.205542
MA1398.2	380	1373	7.17929	6.865	1.04578	0.15323	KUA1	0.20593
MA1045.1	162	571	3.06065	2.855	1.07203	0.158752	NAC043	0.212737
MA0973.1	648	2371	12.2426	11.855	1.03269	0.160477	CDF2	0.214431
MA0974.2	540	1969	10.2022	9.845	1.03628	0.161022	CDF3	0.214543
MA1195.1	403	1462	7.61383	7.31	1.04156	0.168568	AT5G56840	0.223955
MA1042.1	150	530	2.83393	2.65	1.06941	0.178051	MYB59	0.23588
MA1264.1	901	3324	17.0225	16.62	1.02422	0.185072	ESE1	0.244485
MA1221.1	817	3011	15.4355	15.055	1.02527	0.189211	RAP26	0.249178
MA1179.1	266	959	5.02551	4.795	1.04807	0.189697	MYB1	0.249178
MA1005.2	877	3236	16.5691	16.18	1.02405	0.190767	ERF3	0.249878
MA1043.1	192	688	3.62743	3.44	1.05449	0.203114	NAC083	0.265304
MA1276.1	525	1925	9.91876	9.625	1.03052	0.206395	AT3G52440	0.268834
MA1262.1	907	3355	17.1358	16.775	1.02151	0.212234	ERF2	0.275668
MA1240.1	887	3281	16.758	16.405	1.02152	0.215376	ERF10	0.278969
MA1682.1	563	2070	10.6367	10.35	1.0277	0.219614	TCX3	0.283668
MA1159.1	1367	5090	25.8266	25.45	1.0148	0.237074	SGR5	0.305373
MA1172.1	316	1156	5.97015	5.78	1.0329	0.254743	MYB3R5	0.327069
MA1340.1	630	2329	11.9025	11.645	1.02211	0.255325	bZIP3	0.327069
MA0945.1	448	1650	8.46401	8.25	1.02594	0.263336	ARR1	0.336405
MA1070.1	296	1086	5.59229	5.43	1.02989	0.282463	TGA7	0.35985
MA1163.1	387	1426	7.31154	7.13	1.02546	0.284262	PHL11	0.361152
MA1020.1	141	513	2.6639	2.565	1.03856	0.313559	GT-1	0.397288
MA1199.1	623	2317	11.7703	11.585	1.01599	0.319742	AGL16	0.404022
MA1296.1	807	3009	15.2466	15.045	1.0134	0.32354	WRKY46	0.407714
MA0997.1	388	1437	7.33044	7.185	1.02024	0.326323	ERF069	0.410108
MA1245.2	864	3227	16.3234	16.135	1.01168	0.339162	AT2G33710	0.425095
MA1246.1	947	3540	17.8916	17.7	1.01082	0.342159	LEP	0.427699
MA1329.2	494	1839	9.33308	9.195	1.01502	0.351707	ZHD1	0.438455
MA0967.1	345	1282	6.51804	6.41	1.01686	0.364876	BZIP60	0.453656
MA0993.1	316	1174	5.97015	5.87	1.01706	0.370109	ERF7	0.458054
MA1094.1	679	2538	12.8283	12.69	1.0109	0.370383	WRKY8	0.458054
MA0567.1	673	2516	12.7149	12.58	1.01072	0.373156	ERF1B	0.460259
MA1157.1	1162	4359	21.9535	21.795	1.00727	0.379078	NUC	0.466326
MA1334.1	556	2079	10.5044	10.395	1.01053	0.389367	GBF6	0.477719
MA1158.1	1223	4592	23.106	22.96	1.00636	0.390917	MGP	0.478359
MA1000.2	865	3249	16.3423	16.245	1.00599	0.419036	ERF105	0.511422
MA1168.1	399	1495	7.53826	7.475	1.00846	0.429545	MYR2	0.522876
MA1342.1	319	1197	6.02683	5.985	1.00699	0.452078	bZIP50	0.548868
MA1345.1	557	2100	10.5233	10.5	1.00222	0.483382	bZIP48	0.585346
MA1370.1	1342	5066	25.3542	25.33	1.00096	0.487919	IDD5	0.589305
MA1275.1	491	1852	9.2764	9.26	1.00177	0.490469	AT1G47655	0.59085
MA1673.1	422	1599	7.97279	7.995	0.997223	0.537902	LBD18	0.646316
MA1081.1	644	2440	12.167	12.2	0.997296	0.542654	WRKY25	0.650346
MA0949.1	436	1655	8.23729	8.275	0.995443	0.556248	ARR2	0.664924
MA1167.1	257	977	4.85547	4.885	0.993955	0.558928	EFM	0.666414
MA1093.1	460	1751	8.69072	8.755	0.992658	0.586205	WRKY75	0.697149
MA1341.1	539	2051	10.1833	10.255	0.993004	0.588585	bZIP53	0.698194
MA1337.1	537	2045	10.1455	10.225	0.992223	0.597171	bZIP44	0.706577
MA1350.1	526	2005	9.93765	10.025	0.991287	0.606542	bZIP42	0.714981
MA1076.2	585	2229	11.0523	11.145	0.991685	0.607349	WRKY15	0.714981
MA1310.1	631	2408	11.9214	12.04	0.99015	0.629749	WRKY42	0.739478
MA1077.1	579	2211	10.939	11.055	0.989505	0.631827	WRKY18	0.740049
MA1092.1	578	2210	10.9201	11.05	0.988243	0.645962	WRKY63	0.754704
MA0977.1	438	1679	8.27508	8.395	0.985715	0.652684	DOF2.5	0.760647
MA1386.1	330	1269	6.23465	6.345	0.982608	0.660265	HHO3	0.767376
MA1091.1	594	2274	11.2224	11.37	0.987016	0.661759	WRKY62	0.767376
MA1075.1	501	1924	9.46533	9.62	0.983922	0.680647	WRKY12	0.785361
MA1084.1	501	1924	9.46533	9.62	0.983922	0.680647	WRKY38	0.785361
MA1078.1	587	2252	11.0901	11.26	0.984913	0.684003	WRKY2	0.787281
MA1374.1	1269	4849	23.9751	24.245	0.988866	0.709535	IDD7	0.814652
MA1312.1	576	2225	10.8823	11.125	0.978184	0.75132	WRKY47	0.860502
MA1308.1	596	2303	11.2602	11.515	0.977868	0.758321	WRKY70	0.866386
MA0998.1	569	2209	10.75	11.045	0.973295	0.794718	ERF096	0.905745
MA0947.1	201	796	3.79747	3.98	0.954138	0.797112	ARR14	0.906252
MA1336.1	304	1196	5.74343	5.98	0.960441	0.81035	TGA3	0.919056
MA1384.1	296	1166	5.59229	5.83	0.959227	0.814333	PHL7	0.921326
MA1309.1	722	2801	13.6407	14.005	0.973985	0.819477	WRKY3	0.924895
MA1053.1	524	2044	9.89987	10.22	0.968676	0.821896	ERF109	0.925379
MA1299.1	771	2991	14.5664	14.955	0.974016	0.828095	WRKY17	0.930107
MA1086.1	576	2246	10.8823	11.23	0.969038	0.831335	WRKY43	0.931496
MA1228.1	842	3264	15.9078	16.32	0.974743	0.833445	AT4G18450	0.931615
MA1311.2	601	2345	11.3546	11.725	0.968411	0.841748	WRKY28	0.93864
MA1052.1	557	2177	10.5233	10.885	0.966774	0.843996	RAP2-6	0.938895
MA1399.1	347	1373	6.55583	6.865	0.954964	0.857624	At5g08520	0.951624
MA1244.1	594	2324	11.2224	11.62	0.96578	0.859532	ABR1	0.951624
MA1302.1	669	2616	12.6393	13.08	0.96631	0.871469	WRKY65	0.961571
MA1307.1	629	2463	11.8836	12.315	0.964971	0.872651	WRKY31	0.961571
MA0588.1	357	1417	6.74476	7.085	0.951977	0.876526	TGA1	0.963076
MA0992.2	592	2323	11.1846	11.615	0.962943	0.87816	ERF4	0.963076
MA0999.1	497	1962	9.38976	9.81	0.957162	0.890155	ERF098	0.973934
MA1301.1	680	2671	12.8472	13.355	0.961974	0.901824	WRKY33	0.984386
MA0994.1	352	1407	6.65029	7.035	0.945315	0.905027	ERF8	0.985568
MA1051.1	485	1924	9.16305	9.62	0.9525	0.910658	RAP2-3	0.989383
MA1004.1	626	2472	11.8269	12.36	0.956872	0.919436	ERF13	0.99621
MA1318.1	692	2727	13.0739	13.635	0.958846	0.921227	WRKY27	0.99621
MA1090.1	572	2271	10.8067	11.355	0.951715	0.932582	WRKY60	0.999986
MA1068.1	427	1710	8.06726	8.55	0.943539	0.932948	TGA2	0.999986
MA1295.1	625	2478	11.808	12.39	0.953031	0.936596	WRKY20	0.999986
MA1069.1	246	1006	4.64765	5.03	0.923986	0.936747	TGA6	0.999986
MA1298.1	672	2662	12.696	13.31	0.95387	0.940751	WRKY29	0.999986
MA1671.1	633	2515	11.9592	12.575	0.951029	0.945694	ERF118	0.999986
MA1083.1	528	2112	9.97544	10.56	0.944644	0.950065	WRKY30	0.999986
MA1089.1	584	2329	11.0334	11.645	0.947483	0.950305	WRKY57	0.999986
MA1001.2	561	2240	10.5989	11.2	0.946331	0.950317	ERF11	0.999986
MA1300.1	633	2521	11.9592	12.605	0.948766	0.953544	WRKY6	0.999986
MA1305.1	606	2420	11.4491	12.1	0.946205	0.957629	WRKY55	0.999986
MA1304.1	617	2466	11.6569	12.33	0.94541	0.961431	WRKY59	0.999986
MA1335.1	424	1721	8.01058	8.605	0.930922	0.966817	TGA4	0.999986
MA1355.1	533	2147	10.0699	10.735	0.938044	0.968326	TBP3	0.999986
MA1314.1	669	2677	12.6393	13.385	0.944291	0.97053	WRKY14	0.999986
MA1297.1	677	2710	12.7905	13.55	0.943947	0.972156	WRKY26	0.999986
MA1306.1	695	2785	13.1305	13.925	0.942948	0.976026	WRKY11	0.999986
MA1316.1	711	2847	13.4328	14.235	0.943648	0.976057	WRKY71	0.999986
MA1313.1	727	2914	13.7351	14.57	0.942699	0.979253	WRKY7	0.999986
MA1088.1	547	2217	10.3344	11.085	0.932287	0.98051	WRKY48	0.999986
MA1256.1	564	2284	10.6556	11.42	0.933063	0.98099	RAP212	0.999986
MA1006.1	465	1899	8.78519	9.495	0.925244	0.98186	ERF6	0.999986
MA1315.1	662	2668	12.5071	13.34	0.937563	0.982638	WRKY24	0.999986
MA1085.2	558	2266	10.5422	11.33	0.93047	0.984036	WRKY40	0.999986
MA1303.1	664	2680	12.5449	13.4	0.936184	0.984748	WRKY22	0.999986
MA1317.1	696	2806	13.1494	14.03	0.937238	0.985529	WRKY50	0.999986
MA1348.1	300	1276	5.66786	6.38	0.88838	0.994301	TGA9	0.999986
MA1079.1	607	2492	11.468	12.46	0.920383	0.995194	WRKY21	0.999986
MA1252.1	763	3104	14.4153	15.52	0.928819	0.995669	PUCHI	0.999986
MA1346.1	325	1382	6.14019	6.91	0.888594	0.995771	TGA10	0.999986
MA1247.1	737	3024	13.9241	15.12	0.920903	0.997967	ERF087	0.999986
MA1266.1	696	2872	13.1494	14.36	0.915699	0.998522	RAP211	0.999986
MA1028.1	91	461	1.71925	2.305	0.745879	0.999731	KAN4	0.999986
MA0975.1	588	2506	11.109	12.53	0.886593	0.999894	CRF2	0.999986
MA1353.1	658	2825	12.4315	14.125	0.880107	0.999986	AT1G72740	0.999986

## Sheet: cluster.motifs.3
Supplementary Table 6. Cluster specific peaks and enriched motifs identified from the multi-modal spatial integrated dataset
motif	observed	background	percent.observed	percent.background	fold.enrichment	pvalue	motif.name	p.adjust
MA1348.1	107	1229	13.648	6.145	2.22099	3.77167e-15	TGA9	1.75382e-12
MA1076.2	158	2295	20.1531	11.475	1.75626	5.51109e-13	WRKY15	1.28133e-10
MA1314.1	167	2682	21.301	13.41	1.58844	3.68627e-10	WRKY14	5.24121e-08
MA1312.1	145	2234	18.4949	11.17	1.65577	4.50856e-10	WRKY47	5.24121e-08
MA1302.1	162	2631	20.6633	13.155	1.57075	1.67689e-09	WRKY65	1.41278e-07
MA1336.1	89	1181	11.352	5.905	1.92245	1.98063e-09	TGA3	1.41278e-07
MA1342.1	90	1204	11.4796	6.02	1.90691	2.37505e-09	bZIP50	1.41278e-07
MA1316.1	172	2859	21.9388	14.295	1.53472	2.5968e-09	WRKY71	1.41278e-07
MA1318.1	166	2735	21.1735	13.675	1.54833	2.85322e-09	WRKY27	1.41278e-07
MA1346.1	97	1342	12.3724	6.71	1.84388	3.03823e-09	TGA10	1.41278e-07
MA1079.1	154	2500	19.6429	12.5	1.57143	4.65002e-09	WRKY21	1.82261e-07
MA1298.1	162	2669	20.6633	13.345	1.54839	4.70351e-09	WRKY29	1.82261e-07
MA1306.1	169	2824	21.5561	14.12	1.52664	5.52632e-09	WRKY11	1.97672e-07
MA1335.1	113	1675	14.4133	8.375	1.72099	6.72101e-09	TGA4	2.23234e-07
MA1310.1	150	2462	19.1327	12.31	1.55424	1.61904e-08	WRKY42	5.01901e-07
MA1397.1	97	1392	12.3724	6.96	1.77765	1.91412e-08	At1g74840	5.5629e-07
MA1300.1	156	2604	19.898	13.02	1.52826	2.3969e-08	WRKY6	6.55622e-07
MA1068.1	109	1642	13.9031	8.21	1.69343	3.06071e-08	TGA2	7.66763e-07
MA1194.1	102	1504	13.0102	7.52	1.73008	3.13301e-08	AT3G10580	7.66763e-07
MA1299.1	176	3052	22.449	15.26	1.4711	3.67714e-08	WRKY17	8.54935e-07
MA1297.1	161	2735	20.5357	13.675	1.5017	4.39017e-08	WRKY26	9.48903e-07
MA1303.1	159	2693	20.2806	13.465	1.50617	4.48943e-08	WRKY22	9.48903e-07
MA1305.1	147	2442	18.75	12.21	1.53563	5.04336e-08	WRKY55	1.01964e-06
MA1075.1	121	1904	15.4337	9.52	1.62118	5.5441e-08	WRKY12	1.0312e-06
MA1084.1	121	1904	15.4337	9.52	1.62118	5.5441e-08	WRKY38	1.0312e-06
MA1398.2	96	1415	12.2449	7.075	1.73073	8.25243e-08	KUA1	1.47592e-06
MA1315.1	157	2709	20.0255	13.545	1.47844	1.85772e-07	WRKY24	3.1833e-06
MA1308.1	139	2325	17.7296	11.625	1.52513	1.91682e-07	WRKY70	3.1833e-06
MA1304.1	146	2485	18.6224	12.425	1.49879	2.50713e-07	WRKY59	4.02005e-06
MA1400.1	96	1453	12.2449	7.265	1.68546	2.82384e-07	At1g19000	4.28624e-06
MA0588.1	92	1374	11.7347	6.87	1.70811	2.8575e-07	TGA1	4.28624e-06
MA1307.1	147	2524	18.75	12.62	1.48574	3.80924e-07	WRKY31	5.5353e-06
MA0931.1	133	2239	16.9643	11.195	1.51534	5.35165e-07	ABI5	7.54096e-06
MA1313.1	165	2938	21.0459	14.69	1.43267	6.33055e-07	WRKY7	8.65795e-06
MA1295.1	146	2539	18.6224	12.695	1.46691	8.87658e-07	WRKY20	1.17932e-05
MA1668.1	145	2524	18.4949	12.62	1.46552	1.03166e-06	DPBF3	1.33256e-05
MA0570.2	143	2484	18.2398	12.42	1.46858	1.11019e-06	ABF1	1.3915e-05
MA0941.1	96	1499	12.2449	7.495	1.63374	1.13714e-06	ABF2	1.3915e-05
MA1093.1	110	1791	14.0306	8.955	1.56679	1.30334e-06	WRKY75	1.55398e-05
MA1195.1	96	1510	12.2449	7.55	1.62184	1.56314e-06	AT5G56840	1.81715e-05
MA1088.1	130	2233	16.5816	11.165	1.48514	2.14335e-06	WRKY48	2.43087e-05
MA1311.2	137	2391	17.4745	11.955	1.46169	2.53575e-06	WRKY28	2.80744e-05
MA1069.1	68	980	8.67347	4.9	1.7701	3.46128e-06	TGA6	3.74301e-05
MA0935.1	63	887	8.03571	4.435	1.81189	3.81365e-06	NAC025	4.03034e-05
MA1309.1	157	2852	20.0255	14.26	1.40431	4.15453e-06	WRKY3	4.29301e-05
MA1672.1	135	2374	17.2194	11.87	1.45066	4.53181e-06	GBF2	4.50941e-05
MA1239.1	172	3191	21.9388	15.955	1.37504	4.5579e-06	ERF104	4.50941e-05
MA0933.1	189	3604	24.1071	18.02	1.3378	7.68246e-06	AHL20	7.44238e-05
MA1047.2	73	1104	9.31122	5.52	1.68682	8.2114e-06	TGA5	7.68561e-05
MA1186.1	103	1717	13.1378	8.585	1.53032	8.27399e-06	At1g49010	7.68561e-05
MA0998.1	119	2057	15.1786	10.285	1.4758	8.42938e-06	ERF096	7.68561e-05
MA0975.1	125	2188	15.9439	10.94	1.45739	8.80738e-06	CRF2	7.87583e-05
MA1338.1	153	2803	19.5153	14.015	1.39246	9.11397e-06	AREB3	7.91662e-05
MA1339.1	117	2018	14.9235	10.09	1.47904	9.1935e-06	bZIP43	7.91662e-05
MA1340.1	128	2258	16.3265	11.29	1.44611	9.83962e-06	bZIP3	8.31895e-05
MA1188.1	107	1815	13.648	9.075	1.50391	1.15489e-05	At3g11280	9.33003e-05
MA1189.1	93	1522	11.8622	7.61	1.55877	1.16364e-05	AT5G61620	9.33003e-05
MA1681.1	90	1460	11.4796	7.3	1.57255	1.16375e-05	SRM1	9.33003e-05
MA0937.1	41	510	5.22959	2.55	2.05082	1.1883e-05	NAC055	9.36543e-05
MA1345.1	116	2014	14.7959	10.07	1.46931	1.36253e-05	bZIP48	0.000104465
MA1196.1	110	1886	14.0306	9.43	1.48787	1.3704e-05	At5g05790	0.000104465
MA1052.1	111	1923	14.1582	9.615	1.47251	1.95678e-05	RAP2-6	0.000146758
MA1264.1	161	3024	20.5357	15.12	1.35818	2.01365e-05	ESE1	0.000148627
MA0967.1	81	1297	10.3316	6.485	1.59316	2.08614e-05	BZIP60	0.000150748
MA1301.1	146	2691	18.6224	13.455	1.38405	2.10722e-05	WRKY33	0.000150748
MA1296.1	160	3012	20.4082	15.06	1.35512	2.43308e-05	WRKY46	0.000171421
MA0936.1	68	1045	8.67347	5.225	1.65999	2.82052e-05	T11I18.17	0.000192715
MA0939.1	68	1045	8.67347	5.225	1.65999	2.82052e-05	NAC080	0.000192715
MA0976.2	158	2976	20.1531	14.88	1.35437	2.85964e-05	CRF4	0.000192715
MA1092.1	126	2267	16.0714	11.335	1.41786	2.94882e-05	WRKY63	0.000195886
MA1005.2	158	2984	20.1531	14.92	1.35074	3.29711e-05	ERF3	0.000213664
MA1349.1	148	2760	18.8776	13.8	1.36794	3.32546e-05	bZIP16	0.000213664
MA1002.1	103	1776	13.1378	8.88	1.47948	3.35429e-05	ERF112	0.000213664
MA0549.1	131	2387	16.7092	11.935	1.40002	3.61329e-05	BZR2	0.000226099
MA0968.2	145	2698	18.4949	13.49	1.37101	3.64676e-05	bZIP68	0.000226099
MA1089.1	129	2353	16.4541	11.765	1.39856	4.39691e-05	WRKY57	0.000267133
MA1051.1	99	1703	12.6276	8.515	1.48298	4.4235e-05	RAP2-3	0.000267133
MA0551.1	103	1793	13.1378	8.965	1.46545	4.90396e-05	HY5	0.000291123
MA1004.1	125	2271	15.9439	11.355	1.40413	4.94596e-05	ERF13	0.000291123
MA0992.2	115	2057	14.6684	10.285	1.42619	5.43562e-05	ERF4	0.000315945
MA1680.1	112	1996	14.2857	9.98	1.43143	5.92775e-05	RVE7	0.000340297
MA1399.1	85	1422	10.8418	7.11	1.52487	6.21023e-05	At5g08520	0.000352166
MA0567.1	127	2331	16.199	11.655	1.38987	6.73117e-05	ERF1B	0.000377108
MA1245.2	156	2982	19.898	14.91	1.33454	6.97036e-05	AT2G33710	0.000385859
MA1085.2	125	2301	15.9439	11.505	1.38582	8.80937e-05	WRKY40	0.000481924
MA1181.1	70	1126	8.92857	5.63	1.58589	8.94079e-05	MYB113	0.000483426
MA1317.1	151	2887	19.2602	14.435	1.33427	9.48269e-05	WRKY50	0.000506834
MA1193.1	115	2089	14.6684	10.445	1.40434	0.000103111	At2g38090	0.000544849
MA1192.1	89	1531	11.352	7.655	1.48296	0.000111	At5g58900	0.000579945
MA1244.1	114	2072	14.5408	10.36	1.40355	0.000113518	ABR1	0.000581308
MA1083.1	117	2138	14.9235	10.69	1.39602	0.000113761	WRKY30	0.000581308
MA1091.1	127	2360	16.199	11.8	1.37279	0.000115672	WRKY62	0.000584648
MA1228.1	153	2945	19.5153	14.725	1.32532	0.000117161	AT4G18450	0.000585804
MA1081.1	134	2519	17.0918	12.595	1.35703	0.000121904	WRKY25	0.000597884
MA1056.1	60	935	7.65306	4.675	1.63702	0.000123197	SPL11	0.000597884
MA0978.1	65	1036	8.29082	5.18	1.60054	0.000123434	DREB1E	0.000597884
MA1357.1	107	1927	13.648	9.635	1.4165	0.000133052	bHLH80	0.000637828
MA1344.1	128	2403	16.3265	12.015	1.35885	0.000167965	bZIP28	0.000796976
MA1000.2	154	2992	19.6429	14.96	1.31303	0.000173691	ERF105	0.000815823
MA1358.1	111	2029	14.1582	10.145	1.39558	0.000176472	bHLH130	0.000820595
MA1671.1	120	2231	15.3061	11.155	1.37213	0.000187419	ERF118	0.000862872
MA1159.1	255	5370	32.5255	26.85	1.21138	0.000189675	SGR5	0.000864697
MA1425.1	108	1970	13.7755	9.85	1.39853	0.000201308	HYH	0.00090882
MA1182.1	104	1885	13.2653	9.425	1.40746	0.000211655	At3g09600	0.000944885
MA1001.2	109	1995	13.9031	9.975	1.39379	0.000213361	ERF11	0.000944885
MA1334.1	110	2019	14.0306	10.095	1.38986	0.000221615	GBF6	0.000972181
MA1225.1	181	3633	23.0867	18.165	1.27095	0.00023151	ERF5	0.00100609
MA1350.1	105	1913	13.3929	9.565	1.40019	0.000238342	bZIP42	0.00102619
MA1256.1	110	2028	14.0306	10.14	1.38369	0.000262308	RAP212	0.00111902
MA1078.1	121	2281	15.4337	11.405	1.35324	0.000306933	WRKY2	0.00129749
MA1388.1	89	1584	11.352	7.92	1.43334	0.000348583	AT3G24120	0.00146028
MA1049.1	112	2090	14.2857	10.45	1.36705	0.000362577	ERF094	0.00150534
MA0548.2	142	2769	18.1122	13.845	1.30822	0.000386102	AGL15	0.00158883
MA1351.1	137	2658	17.4745	13.29	1.31486	0.000403257	GBF3	0.00164486
MA1659.1	126	2411	16.0714	12.055	1.33318	0.000415357	ABF4	0.00167949
MA0946.1	40	582	5.10204	2.91	1.75328	0.000439957	ARR11	0.00176362
MA0577.2	53	841	6.7602	4.205	1.60766	0.000467245	SPL3	0.001857
MA0994.1	75	1300	9.56633	6.5	1.47174	0.00048999	ERF8	0.00193089
MA1246.1	161	3226	20.5357	16.13	1.27314	0.000524151	LEP	0.00204815
MA1341.1	106	1984	13.5204	9.92	1.36294	0.000588261	bZIP53	0.00227951
MA1337.1	105	1966	13.3929	9.83	1.36245	0.000633604	bZIP44	0.00243493
MA1041.1	72	1251	9.18367	6.255	1.46821	0.000678446	MYB55	0.00258588
MA0972.1	110	2087	14.0306	10.435	1.34457	0.000747559	CCA1	0.00281168
MA1205.1	150	2997	19.1327	14.985	1.27679	0.000751591	AGL6	0.00281168
MA1247.1	135	2653	17.2194	13.265	1.29811	0.000755829	ERF087	0.00281168
MA1055.1	37	541	4.71939	2.705	1.74469	0.000778022	SPL1	0.00287127
MA1090.1	120	2315	15.3061	11.575	1.32234	0.000788471	WRKY60	0.00288692
MA1213.1	108	2047	13.7755	10.235	1.34592	0.000809682	ZHD3	0.00294142
MA1087.1	92	1694	11.7347	8.47	1.38544	0.000833598	WRKY45	0.00300483
MA1329.2	106	2007	13.5204	10.035	1.34733	0.000876583	ZHD1	0.00313547
MA1060.1	53	865	6.7602	4.325	1.56305	0.000890045	SPL7	0.00315305
MA1252.1	138	2733	17.602	13.665	1.28811	0.000895058	PUCHI	0.00315305
MA1094.1	133	2622	16.9643	13.11	1.294	0.000942579	WRKY8	0.00329548
MA0586.2	56	933	7.14286	4.665	1.53116	0.00103794	SPL14	0.00360182
MA1327.2	80	1448	10.2041	7.24	1.4094	0.00113616	ATHB23	0.00391344
MA1070.1	63	1084	8.03571	5.42	1.4826	0.001151	TGA7	0.00393541
MA1322.1	61	1045	7.78061	5.225	1.48911	0.00123757	SPL9	0.00420052
MA0581.1	103	1963	13.1378	9.815	1.33854	0.00129193	LEC2	0.00435323
MA1053.1	95	1792	12.1173	8.96	1.35238	0.00146687	ERF109	0.00487553
MA1333.1	125	2469	15.9439	12.345	1.29153	0.0014679	BEH3	0.00487553
MA1257.1	154	3142	19.6429	15.71	1.25034	0.00154064	ERF9	0.00502731
MA1328.1	112	2177	14.2857	10.885	1.31242	0.00155183	ATHB34	0.00502731
MA0589.1	87	1618	11.0969	8.09	1.37169	0.00155221	ZAP1	0.00502731
MA0568.1	93	1751	11.8622	8.755	1.35491	0.00155684	MYC3	0.00502731
MA1240.1	147	2981	18.75	14.905	1.25797	0.00157819	ERF10	0.0050611
MA1214.1	131	2614	16.7092	13.07	1.27844	0.0016361	ATHB40	0.00521087
MA1184.1	104	2002	13.2653	10.01	1.32521	0.0016932	RVE1	0.00535605
MA0999.1	96	1824	12.2449	9.12	1.34264	0.0017296	ERF098	0.00543423
MA1191.1	107	2072	13.648	10.36	1.31737	0.00175898	AT3G10113	0.00548942
MA0932.1	107	2074	13.648	10.37	1.3161	0.00181513	AHL12	0.00558963
MA0934.1	107	2074	13.648	10.37	1.3161	0.00181513	AHL25	0.00558963
MA1262.1	151	3087	19.2602	15.435	1.24783	0.00187348	ERF2	0.00573137
MA0005.2	91	1719	11.6071	8.595	1.35045	0.00192801	AG	0.00585963
MA1043.1	47	772	5.9949	3.86	1.55308	0.00194061	NAC083	0.00585965
MA1294.1	70	1259	8.92857	6.295	1.41836	0.0019659	MYB62	0.0058977
MA1157.1	214	4591	27.2959	22.955	1.18911	0.00214158	NUC	0.00638356
MA0564.1	64	1136	8.16327	5.68	1.43719	0.00223377	ABI3	0.00658563
MA0952.1	112	2201	14.2857	11.005	1.29811	0.0022377	ATHB-51	0.00658563
MA1080.1	112	2207	14.2857	11.035	1.29458	0.00244653	WRKY23	0.00715495
MA0550.2	94	1805	11.9898	9.025	1.32851	0.00264242	BZR1	0.00767954
MA1321.1	48	807	6.12245	4.035	1.51734	0.00276828	SPL13	0.00799533
MA1361.1	103	2015	13.1378	10.075	1.304	0.0029499	bHLH18	0.00846731
MA1176.1	49	835	6.25	4.175	1.49701	0.00327511	MYB119	0.00934311
MA0958.1	106	2094	13.5204	10.47	1.29135	0.00346591	BHLH13	0.00982713
MA1086.1	115	2301	14.6684	11.505	1.27496	0.00352544	WRKY43	0.00993532
MA1222.1	161	3379	20.5357	16.895	1.21549	0.00380211	AT1G44830	0.0106505
MA1293.1	64	1163	8.16327	5.815	1.40383	0.00383053	MYB57	0.0106659
MA0930.1	89	1717	11.352	8.585	1.32231	0.00389597	ABF3	0.0107835
MA1221.1	132	2702	16.8367	13.51	1.24624	0.00393373	RAP26	0.0108236
MA1371.1	266	5919	33.9286	29.595	1.14643	0.0040979	IDD4	0.011209
MA1183.1	92	1789	11.7347	8.945	1.31187	0.00417795	RVE6	0.0112171
MA1185.1	79	1498	10.0765	7.49	1.34533	0.00419694	LHY1	0.0112171
MA1187.1	79	1498	10.0765	7.49	1.34533	0.00419694	LCL1	0.0112171
MA0957.1	102	2016	13.0102	10.08	1.29069	0.00419736	BHLH3	0.0112171
MA1037.1	70	1301	8.92857	6.505	1.37257	0.00435082	MYB24	0.0115249
MA1027.1	94	1837	11.9898	9.185	1.30537	0.00436213	KAN1	0.0115249
MA1231.1	137	2828	17.4745	14.14	1.23582	0.00443304	ERF15	0.0116461
MA1675.1	52	913	6.63265	4.565	1.45294	0.00453321	NAC029	0.0118424
MA0590.1	36	580	4.59184	2.9	1.58339	0.00461995	LFY	0.0119273
MA1042.1	36	580	4.59184	2.9	1.58339	0.00461995	MYB59	0.0119273
MA1261.1	84	1616	10.7143	8.08	1.32603	0.00465842	AT5G67000	0.0119273
MA1202.1	266	5933	33.9286	29.665	1.14372	0.00466831	AGL55	0.0119273
MA0993.1	62	1135	7.90816	5.675	1.39351	0.00515138	ERF7	0.0130896
MA1204.1	126	2590	16.0714	12.95	1.24104	0.00558473	AGL13	0.0141136
MA1215.1	100	1991	12.7551	9.955	1.28128	0.00564663	ATHB53	0.0141929
MA1368.2	56	1017	7.14286	5.085	1.40469	0.00653958	GT-4	0.0163257
MA1292.1	65	1214	8.29082	6.07	1.36587	0.00656538	MYB27	0.0163257
MA0008.2	87	1708	11.0969	8.54	1.29941	0.00679504	HAT5	0.0168069
MA0553.1	65	1218	8.29082	6.09	1.36138	0.00704531	SMZ	0.0173337
MA0552.1	126	2618	16.0714	13.09	1.22776	0.00787865	PIF1	0.019282
MA0585.1	83	1629	10.5867	8.145	1.29978	0.00807548	AGL1	0.0196602
MA1286.1	127	2652	16.199	13.26	1.22164	0.00893394	TCP24	0.0216369
MA1046.1	62	1168	7.90816	5.84	1.35414	0.00935188	NTL9	0.0225317
MA1401.1	91	1823	11.6071	9.115	1.27341	0.00958649	EPR1	0.0228829
MA1374.1	229	5106	29.2092	25.53	1.14411	0.00959607	IDD7	0.0228829
MA0962.1	116	2402	14.7959	12.01	1.23197	0.00973749	BHLH34	0.0231017
MA1666.1	70	1353	8.92857	6.765	1.31982	0.0104672	HSFB2B	0.0247068
MA0557.1	67	1291	8.54592	6.455	1.32392	0.0113702	FHY3	0.0267027
MA1370.1	234	5249	29.8469	26.245	1.13724	0.0115052	IDD5	0.026884
MA0997.1	67	1295	8.54592	6.475	1.31983	0.0121178	ERF069	0.0280409
MA1074.1	136	2891	17.3469	14.455	1.20006	0.0121209	UNE10	0.0280409
MA1158.1	217	4845	27.6786	24.225	1.14256	0.0127276	MGP	0.0292987
MA1326.1	75	1480	9.56633	7.4	1.29275	0.0130093	ZHD5	0.0297996
MA0951.1	156	3377	19.898	16.885	1.17844	0.0134856	ATHB-16	0.0307391
MA1207.1	95	1942	12.1173	9.71	1.24792	0.0137327	GT-A3	0.0311498
MA1331.1	103	2131	13.1378	10.655	1.23301	0.0143375	BEH4	0.0322191
MA0938.1	49	906	6.25	4.53	1.37969	0.0143427	NAC058	0.0322191
MA0985.1	51	955	6.5051	4.775	1.36233	0.0157342	DRE1C	0.035175
MA1156.1	274	6282	34.949	31.41	1.11267	0.0168404	JKD	0.0374679
MA1174.1	55	1049	7.01531	5.245	1.33752	0.0172947	MYB56	0.0382954
MA1217.1	71	1414	9.05612	7.07	1.28092	0.0186313	CBF2	0.0410595
MA1059.2	46	855	5.86735	4.275	1.37248	0.0187884	SPL5	0.0412104
MA1266.1	119	2534	15.1786	12.67	1.19799	0.0196774	RAP211	0.0429576
MA0569.1	113	2396	14.4133	11.98	1.20311	0.0204522	MYC4	0.0444405
MA1237.1	103	2164	13.1378	10.82	1.21421	0.0211488	AT4G16750	0.0457404
MA1160.1	312	7262	39.7959	36.31	1.096	0.0215058	AT1G14580	0.0462972
MA0956.1	62	1221	7.90816	6.105	1.29536	0.0219146	BEE2	0.046851
MA1378.1	53	1019	6.7602	5.095	1.32683	0.0219847	PLT3	0.046851
MA1320.1	47	886	5.9949	4.43	1.35325	0.0220653	SPL15	0.046851
MA1201.1	154	3384	19.6429	16.92	1.16093	0.0228798	AGL42	0.0483596
MA0001.2	77	1567	9.82143	7.835	1.25353	0.0230728	AGL3	0.0485469
MA1006.1	84	1733	10.7143	8.665	1.2365	0.0243692	ERF6	0.0510436
MA1236.1	149	3275	19.0051	16.375	1.16062	0.0253764	ESE3	0.0529149
MA1427.1	46	874	5.86735	4.37	1.34264	0.0262841	NAC028	0.054563
MA1169.1	43	808	5.48469	4.04	1.3576	0.0264284	MYB105	0.0546187
MA1255.1	152	3356	19.3878	16.78	1.15541	0.0274891	AT1G22810	0.0565593
MA1198.1	69	1397	8.80102	6.985	1.25999	0.0276948	HAT2	0.0567316
MA1669.1	67	1354	8.54592	6.77	1.26232	0.0287754	DREB1B	0.0585207
MA1232.1	108	2310	13.7755	11.55	1.19268	0.0288199	AT4G28140	0.0585207
MA0965.1	61	1218	7.78061	6.09	1.2776	0.0291825	BIM2	0.0589995
MA1009.1	61	1219	7.78061	6.095	1.27656	0.0295994	ARF3	0.0595831
MA1077.1	106	2266	13.5204	11.33	1.19333	0.0298287	WRKY18	0.059786
MA1216.1	104	2221	13.2653	11.105	1.19453	0.030544	RAP21	0.060957
MA1380.1	115	2482	14.6684	12.41	1.18198	0.0306811	AT2G20110	0.0609689
MA1667.1	58	1154	7.39796	5.77	1.28214	0.0309948	HSFC1	0.0613301
MA0944.1	79	1637	10.0765	8.185	1.2311	0.0311393	ARF8	0.061355
MA1384.1	61	1230	7.78061	6.15	1.26514	0.0345024	PHL7	0.0676946
MA0995.2	81	1693	10.3316	8.465	1.22051	0.0348635	ERF039	0.0681156
MA1285.1	81	1694	10.3316	8.47	1.21979	0.035274	At2g45680	0.0686294
MA1234.1	92	1953	11.7347	9.765	1.20171	0.0358066	ERF017	0.0693753
MA1235.1	58	1166	7.39796	5.83	1.26895	0.0367384	AIL7	0.0708853
MA1283.1	96	2061	12.2449	10.305	1.18825	0.0413952	TCP14	0.0795404
MA1199.1	110	2397	14.0306	11.985	1.17068	0.0428469	AGL16	0.0819909
MA1045.1	33	615	4.20918	3.075	1.36884	0.0430536	NAC043	0.0820488
MA1260.1	106	2303	13.5204	11.515	1.17416	0.0433917	AT1G77640	0.0823557
MA1359.1	109	2380	13.9031	11.9	1.16832	0.0457439	bHLH31	0.0864671
MA1663.1	67	1394	8.54592	6.97	1.2261	0.047997	ANAC050	0.0900258
MA1360.1	103	2242	13.1378	11.21	1.17197	0.0480137	bHLH74	0.0900258
MA1166.1	84	1795	10.7143	8.975	1.19379	0.0496487	PHL12	0.0927175
MA1026.2	75	1586	9.56633	7.93	1.20635	0.0510465	ATHB15	0.0949464
MA1332.1	90	1950	11.4796	9.75	1.17739	0.05678	BEH2	0.104846
MA1218.1	69	1455	8.80102	7.275	1.20976	0.0568197	CBF4	0.104846
MA1233.2	93	2025	11.8622	10.125	1.17158	0.0588746	ERF021	0.108208
MA0982.1	303	7193	38.648	35.965	1.0746	0.0600135	DOF2.4	0.109867
MA1352.1	122	2727	15.5612	13.635	1.14127	0.0623969	TRP1	0.113783
MA1330.1	96	2109	12.2449	10.545	1.1612	0.0662363	ZHD6	0.120312
MA0980.2	79	1706	10.0765	8.53	1.1813	0.0672198	RAP2-10	0.121623
MA1190.1	96	2113	12.2449	10.565	1.15901	0.068722	RVE5	0.123859
MA0566.1	84	1834	10.7143	9.17	1.16841	0.0736809	MYC2	0.132284
MA1392.1	49	1013	6.25	5.065	1.23396	0.0752375	MYB98	0.134559
MA1248.1	119	2679	15.1786	13.395	1.13315	0.0763059	DREB26	0.135947
MA1258.1	74	1603	9.43878	8.015	1.17764	0.0786121	DREB2	0.139522
MA0984.1	120	2709	15.3061	13.545	1.13002	0.0798963	DOF5.7	0.141261
MA1393.2	38	767	4.84694	3.835	1.26387	0.0826263	MYB70	0.145535
MA0561.1	118	2666	15.051	13.33	1.12911	0.0834394	PIF4	0.146413
MA1288.1	105	2361	13.3929	11.805	1.13451	0.0902354	At1g72010	0.1573
MA1373.1	312	7492	39.7959	37.46	1.06236	0.0903206	IDD2	0.1573
MA0587.1	112	2532	14.2857	12.66	1.12841	0.0913404	TCP16	0.157915
MA1242.1	148	3410	18.8776	17.05	1.10719	0.0913532	AT3G57600	0.157915
MA1670.1	62	1335	7.90816	6.675	1.18474	0.0926244	DREB1C	0.15952
MA1249.1	68	1478	8.67347	7.39	1.17368	0.0935426	RAP210	0.159934
MA0974.2	95	2124	12.1173	10.62	1.14099	0.0935526	CDF3	0.159934
MA0942.1	74	1624	9.43878	8.12	1.16241	0.0965595	ARF1	0.164469
MA1211.1	87	1936	11.0969	9.68	1.14638	0.0972312	ATHB18	0.164601
MA1203.1	103	2322	13.1378	11.61	1.13159	0.0973445	AGL63	0.164601
MA1057.1	33	667	4.20918	3.335	1.26212	0.101451	SPL12	0.170923
MA0554.1	181	4245	23.0867	21.225	1.08771	0.105324	SOC1	0.176807
MA1016.1	63	1372	8.03571	6.86	1.17139	0.106219	GATA15	0.177344
MA1250.1	138	3187	17.602	15.935	1.10462	0.106406	AT1G75490	0.177344
MA1424.1	90	2023	11.4796	10.115	1.13491	0.110201	ERF019	0.183013
MA0584.1	69	1520	8.80102	7.6	1.15803	0.111613	SEP1	0.184698
MA1324.1	49	1051	6.25	5.255	1.18934	0.118165	GATA20	0.194846
MA1067.1	65	1432	8.29082	7.16	1.15794	0.119826	TCP5	0.196888
MA1063.1	120	2765	15.3061	13.825	1.10713	0.1212	TCP19	0.198443
MA1061.1	113	2597	14.4133	12.985	1.10999	0.123889	SPT	0.20177
MA1289.1	117	2695	14.9235	13.475	1.10749	0.1241	TCP3	0.20177
MA1058.1	29	590	3.69898	2.95	1.25389	0.125326	SPL4	0.203055
MA0960.1	73	1631	9.31122	8.155	1.14178	0.128002	BHLH104	0.20667
MA1065.2	63	1392	8.03571	6.96	1.15456	0.128952	TCP20	0.207484
MA1162.1	102	2335	13.0102	11.675	1.11436	0.129715	TCX2	0.207991
MA1363.1	106	2433	13.5204	12.165	1.11142	0.130163	bHLH69	0.207993
MA1040.1	72	1611	9.18367	8.055	1.14012	0.1326	MYB46	0.210505
MA1200.1	129	2999	16.4541	14.995	1.0973	0.132641	AGL25	0.210505
MA0555.1	187	4437	23.852	22.185	1.07514	0.135491	SVP	0.214298
MA1028.1	23	459	2.93367	2.295	1.27829	0.137392	KAN4	0.216567
MA1382.1	62	1378	7.90816	6.89	1.14777	0.141393	FAR1	0.221594
MA1172.1	53	1163	6.7602	5.815	1.16255	0.141534	MYB3R5	0.221594
MA1161.1	98	2251	12.5	11.255	1.11062	0.143186	TSO1	0.223428
MA1226.1	129	3013	16.4541	15.065	1.09221	0.145192	AT5G18450	0.225289
MA1414.1	39	834	4.97449	4.17	1.19292	0.145348	E2FA	0.225289
MA0583.1	44	953	5.61224	4.765	1.17781	0.147054	RAV1(var.2)	0.226326
MA1263.1	92	2109	11.7347	10.545	1.11282	0.147739	AT1G36060	0.226326
MA1287.1	110	2549	14.0306	12.745	1.10087	0.147845	TCP21	0.226326
MA1664.1	61	1359	7.78061	6.795	1.14505	0.147964	HSFA6B	0.226326
MA0110.3	83	1893	10.5867	9.465	1.11851	0.151087	ATHB-5	0.229692
MA1224.1	69	1554	8.80102	7.77	1.13269	0.151152	CBF1	0.229692
MA1066.1	110	2553	14.0306	12.765	1.09915	0.151895	TCP23	0.230069
MA0949.1	74	1681	9.43878	8.405	1.123	0.158873	ARR2	0.239856
MA1178.1	50	1107	6.37755	5.535	1.15222	0.164863	MYB3R1	0.247955
MA0996.1	74	1686	9.43878	8.43	1.11966	0.165303	ERF043	0.247955
MA1173.1	106	2471	13.5204	12.355	1.09433	0.169135	MYB101	0.252257
MA0580.1	80	1835	10.2041	9.175	1.11216	0.169309	DYT1	0.252257
MA1367.1	113	2644	14.4133	13.22	1.09026	0.170075	AT1G76870	0.252257
MA0558.1	182	4355	23.2143	21.775	1.0661	0.170341	FLC	0.252257
MA0565.2	98	2277	12.5	11.385	1.09794	0.171805	FUS3	0.253617
MA1180.1	51	1136	6.5051	5.68	1.14526	0.17294	MYB3R4	0.254485
MA1020.1	24	499	3.06122	2.495	1.22694	0.177063	GT-1	0.25973
MA1385.1	81	1868	10.3316	9.34	1.10617	0.180429	AT2G40260	0.263835
MA1379.1	101	2361	12.8827	11.805	1.09129	0.18398	SOL1	0.268185
MA0556.1	167	3998	21.301	19.99	1.06558	0.186022	AP3	0.270314
MA0563.1	199	4802	25.3827	24.01	1.05717	0.190262	SEP3	0.275613
MA0977.1	75	1733	9.56633	8.665	1.10402	0.196227	DOF2.5	0.283372
MA1426.1	40	886	5.10204	4.43	1.1517	0.197118	MYB124	0.283776
MA1665.1	61	1394	7.78061	6.97	1.1163	0.199433	HSFB2A	0.286223
MA1391.2	39	864	4.97449	4.32	1.1515	0.200965	MYB33	0.286817
MA1219.1	122	2894	15.5612	14.47	1.07541	0.201081	CEJ1	0.286817
MA0579.1	28	603	3.57143	3.015	1.18455	0.202294	CDC5	0.287665
MA1661.1	64	1471	8.16327	7.355	1.10989	0.205819	AT-GTL1	0.291786
MA0966.1	52	1180	6.63265	5.9	1.12418	0.206595	BIM3	0.291996
MA1170.1	50	1133	6.37755	5.665	1.12578	0.209096	MYB118	0.294635
MA0964.1	72	1669	9.18367	8.345	1.1005	0.209961	BIM1	0.294961
MA0954.2	80	1867	10.2041	9.335	1.0931	0.212819	ATHB7	0.298075
MA0971.1	60	1379	7.65306	6.895	1.10994	0.214686	DREB1A	0.299787
MA1167.1	44	992	5.61224	4.96	1.1315	0.216597	EFM	0.30155
MA1390.1	61	1408	7.78061	7.04	1.1052	0.222454	HHO2	0.308451
MA1406.1	55	1262	7.01531	6.31	1.11178	0.222881	ATHB4	0.308451
MA1291.1	89	2096	11.352	10.48	1.08321	0.223604	TCP7	0.308534
MA1428.1	109	2591	13.9031	12.955	1.07318	0.224345	TCP8	0.30864
MA1210.1	66	1532	8.41837	7.66	1.099	0.22542	HAT22	0.309204
MA1325.1	40	901	5.10204	4.505	1.13253	0.227867	GATA14	0.311642
MA1375.1	57	1317	7.27041	6.585	1.10409	0.23405	ANL2	0.317481
MA1062.2	57	1317	7.27041	6.585	1.10409	0.23405	TCP15	0.317481
MA0979.1	102	2425	13.0102	12.125	1.07301	0.234185	ERF008	0.317481
MA1223.1	72	1686	9.18367	8.43	1.0894	0.236483	ERF035	0.319665
MA1364.1	121	2900	15.4337	14.5	1.06439	0.23842	PIF7	0.321349
MA1662.1	42	955	5.35714	4.775	1.12191	0.23985	AT3G10030	0.322342
MA0948.1	50	1150	6.37755	5.75	1.10914	0.241048	ARR18	0.323019
MA1284.1	105	2507	13.3929	12.535	1.06844	0.244541	TCP1	0.326757
MA1679.1	74	1748	9.43878	8.74	1.07995	0.257245	RAP2-1	0.342748
MA1038.1	41	940	5.22959	4.7	1.11268	0.260043	MYB3	0.345486
MA0578.1	47	1088	5.9949	5.44	1.102	0.263656	SPL8	0.349288
MA1674.1	65	1531	8.29082	7.655	1.08306	0.265769	NAC017	0.351087
MA1323.1	55	1287	7.01531	6.435	1.09018	0.269616	GATA19	0.35516
MA0945.1	72	1710	9.18367	8.55	1.07411	0.276553	ARR1	0.363269
MA0943.1	58	1365	7.39796	6.825	1.08395	0.277754	ARF5	0.363819
MA1039.1	42	980	5.35714	4.9	1.09329	0.295461	MYB4	0.385925
MA1035.1	89	2149	11.352	10.745	1.0565	0.30444	TCP4	0.396539
MA0575.1	33	765	4.20918	3.825	1.10044	0.309279	F3A4.140	0.401718
MA0953.1	33	766	4.20918	3.83	1.099	0.31195	ATHB-6	0.404057
MA1177.1	41	963	5.22959	4.815	1.0861	0.313326	MYB65	0.404713
MA1395.1	35	816	4.46429	4.08	1.09419	0.31451	MYB77	0.405117
MA1282.1	95	2312	12.1173	11.56	1.04821	0.325734	PTF1	0.418415
MA0573.1	42	998	5.35714	4.99	1.07358	0.33821	ATHB-9	0.433244
MA1197.1	46	1099	5.86735	5.495	1.06776	0.342635	CAMTA1	0.437706
MA1206.1	92	2250	11.7347	11.25	1.04308	0.347457	ARF2	0.442651
MA1673.1	65	1576	8.29082	7.88	1.05213	0.350863	LBD18	0.444552
MA0983.1	146	3611	18.6224	18.055	1.03143	0.351231	DOF5.6	0.444552
MA1354.1	100	2454	12.7551	12.27	1.03954	0.352749	AT4G12670	0.444552
MA1209.1	73	1777	9.31122	8.885	1.04797	0.352774	ATHB20	0.444552
MA1071.1	402	10115	51.2755	50.575	1.01385	0.358058	DOF5.3	0.449992
MA0986.1	69	1684	8.80102	8.42	1.04525	0.366458	DREB2C	0.459307
MA0582.1	85	2090	10.8418	10.45	1.0375	0.374714	RAV1	0.466626
MA1171.1	32	764	4.08163	3.82	1.06849	0.374721	MYB52	0.466626
MA1660.1	89	2191	11.352	10.955	1.03624	0.375455	ANAC13	0.466626
MA1036.1	25	591	3.18878	2.955	1.07911	0.376311	MYB111	0.466626
MA1024.1	46	1114	5.86735	5.57	1.05338	0.37802	HAT1	0.467499
MA1389.1	54	1315	6.88776	6.575	1.04757	0.380228	PHL1	0.468982
MA1230.1	70	1722	8.92857	8.61	1.037	0.39173	ERF037	0.481891
MA1383.1	72	1778	9.18367	8.89	1.03303	0.402838	KAN2	0.494248
MA0990.1	44	1076	5.61224	5.38	1.04317	0.407352	EDT1	0.49847
MA1220.1	70	1732	8.92857	8.66	1.03101	0.411495	TINY	0.502219
MA1048.1	68	1683	8.67347	8.415	1.03072	0.414344	ERF018	0.504372
MA1212.1	72	1785	9.18367	8.925	1.02898	0.416543	ATHB13	0.505725
MA0970.1	34	831	4.33673	4.155	1.04374	0.423168	CMTA3	0.51243
MA1013.1	15	357	1.91327	1.785	1.07186	0.428897	GATA10	0.516677
MA1014.1	15	357	1.91327	1.785	1.07186	0.428897	GATA11	0.516677
MA1365.2	57	1424	7.27041	7.12	1.02112	0.454334	AT5G47660	0.545905
MA1677.1	101	2543	12.8827	12.715	1.01319	0.45958	NAC078	0.550786
MA1163.1	60	1505	7.65306	7.525	1.01702	0.465115	PHL11	0.555391
MA1290.1	97	2445	12.3724	12.225	1.01206	0.465812	TCP17	0.555391
MA1015.1	12	291	1.53061	1.455	1.05197	0.470509	GATA12	0.559557
MA1387.1	59	1486	7.52551	7.43	1.01285	0.478971	AT1G13300	0.56759
MA1064.1	48	1207	6.12245	6.035	1.01449	0.480426	TCP2	0.56759
MA1238.2	73	1843	9.31122	9.215	1.01044	0.480926	ERF38	0.56759
MA1372.1	54	1363	6.88776	6.815	1.01068	0.488273	STZ	0.574803
MA1369.1	50	1262	6.37755	6.31	1.01071	0.490188	HDG1	0.5756
MA1179.1	39	983	4.97449	4.915	1.0121	0.492915	MYB1	0.577344
MA1386.1	51	1292	6.5051	6.46	1.00698	0.500727	HHO3	0.58502
MA0947.1	31	786	3.95408	3.93	1.00613	0.512662	ARR14	0.597463
MA1227.2	60	1534	7.65306	7.67	0.997792	0.527462	ERF027	0.613175
MA1164.1	64	1642	8.16327	8.21	0.994308	0.539072	HHO5	0.625109
MA1678.1	55	1413	7.01531	7.065	0.992966	0.542976	NTL8	0.62807
MA1017.1	29	749	3.69898	3.745	0.987712	0.555037	GATA8	0.640428
MA1377.1	45	1163	5.7398	5.815	0.987067	0.559206	PLT1	0.643629
MA1273.1	241	6186	30.7398	30.93	0.99385	0.56058	dof4.2	0.643629
MA1682.1	85	2193	10.8418	10.965	0.988768	0.562479	TCX3	0.644218
MA0969.1	46	1194	5.86735	5.97	0.982805	0.571629	CMTA2	0.65309
MA1381.1	87	2251	11.0969	11.255	0.985956	0.574271	AT3G46070	0.6545
MA1229.1	63	1637	8.03571	8.185	0.981761	0.581472	AT2G44940	0.661086
MA0574.1	47	1225	5.9949	6.125	0.978759	0.583712	MYB15	0.662015
MA1012.1	124	3209	15.8163	16.045	0.985748	0.586183	AGL27	0.6632
MA1243.1	60	1575	7.65306	7.875	0.971817	0.61293	DREB19	0.691778
MA1676.1	50	1317	6.37755	6.585	0.968497	0.615817	NAC062	0.693353
MA1415.1	112	2925	14.2857	14.625	0.976801	0.623901	REF6	0.700758
MA1413.1	54	1430	6.88776	7.15	0.963322	0.634985	UIF1	0.711489
MA1366.1	76	2005	9.69388	10.025	0.96697	0.641577	AT1G76880	0.717148
MA1394.2	36	965	4.59184	4.825	0.951676	0.646408	MYB73	0.720814
MA1175.1	33	890	4.20918	4.45	0.945884	0.655908	MYB81	0.729659
MA1241.1	68	1810	8.67347	9.05	0.958394	0.664711	AT4G32800	0.737687
MA1259.1	68	1814	8.67347	9.07	0.956281	0.671881	AT1G01250	0.743868
MA0973.1	94	2498	11.9898	12.49	0.959952	0.683503	CDF2	0.754938
MA1044.1	75	2010	9.56633	10.05	0.951873	0.694678	NAC92	0.765463
MA1272.1	263	6870	33.5459	34.35	0.976592	0.698231	AT2G28810	0.767559
MA0950.1	43	1174	5.48469	5.87	0.93436	0.702219	ATHB-12	0.769031
MA1265.2	75	2015	9.56633	10.075	0.949511	0.702878	ERF015	0.769031
MA1376.1	71	1920	9.05612	9.6	0.943346	0.718739	DEAR3	0.78454
MA1362.1	83	2240	10.5867	11.2	0.945244	0.727273	bHLH77	0.791995
MA1165.1	52	1444	6.63265	7.22	0.91865	0.761045	HHO6	0.824677
MA0559.1	293	7704	37.3724	38.52	0.970209	0.761054	PI	0.824677
MA1356.1	112	3025	14.2857	15.125	0.94451	0.762605	TRP2	0.824677
MA1253.1	51	1422	6.5051	7.11	0.914923	0.7688	AT3G16280	0.829161
MA1025.1	85	2324	10.8418	11.62	0.933032	0.771751	HBI1	0.829161
MA0576.1	69	1902	8.80102	9.51	0.925449	0.7721	RAX3	0.829161
MA0981.1	64	1774	8.16327	8.87	0.920323	0.778667	DOF1.8	0.834286
MA1396.1	30	869	3.82653	4.345	0.880674	0.790357	GATA6	0.844864
MA0121.1	37	1060	4.71939	5.3	0.890451	0.792337	ARR10	0.845038
MA0959.1	33	954	4.20918	4.77	0.882428	0.796807	AIB	0.847862
MA1168.1	56	1576	7.14286	7.88	0.906454	0.800785	MYR2	0.850149
MA1274.1	336	8868	42.8571	44.34	0.966557	0.813009	OBP3	0.859443
MA0940.1	232	6194	29.5918	30.97	0.9555	0.813236	AP1	0.859443
MA1343.1	37	1081	4.71939	5.405	0.873152	0.827659	bZIP52	0.872701
MA1268.1	309	8211	39.4133	41.055	0.960011	0.83899	AT1G69570	0.881023
MA1278.1	268	7157	34.1837	35.785	0.955251	0.839449	OBP1	0.881023
MA1275.1	70	1982	8.92857	9.91	0.900966	0.841235	AT1G47655	0.881023
MA1277.1	257	6891	32.7806	34.455	0.951404	0.852029	Adof1	0.890323
MA1269.1	69	1967	8.80102	9.835	0.894867	0.854315	dof4.5	0.890709
MA1018.1	25	780	3.18878	3.9	0.817635	0.875704	GATA9	0.910967
MA1270.1	224	6084	28.5714	30.42	0.939232	0.882867	AT3G45610	0.916369
MA1267.1	314	8412	40.051	42.06	0.952235	0.88498	AT5G66940	0.916516
MA0963.1	45	1352	5.7398	6.76	0.849082	0.893411	BHLH78	0.923192
MA1279.1	224	6119	28.5714	30.595	0.933859	0.902737	COG1	0.93076
MA1251.1	64	1894	8.16327	9.47	0.862013	0.91159	DEAR5	0.937808
MA1280.1	118	3355	15.051	16.775	0.897229	0.915598	OBP4	0.938907
MA0560.1	111	3170	14.1582	15.85	0.89326	0.916696	PIF3	0.938907
MA1208.1	63	1884	8.03571	9.42	0.853048	0.924127	GT-2	0.944438
MA1402.1	266	7276	33.9286	36.38	0.932616	0.93288	BPC6	0.951293
MA0571.1	43	1366	5.48469	6.83	0.80303	0.948361	ANT	0.964962
MA1276.1	68	2091	8.67347	10.455	0.8296	0.960308	AT3G52440	0.974985
MA1404.1	314	8669	40.051	43.345	0.924006	0.973825	BPC1	0.986514
MA1281.1	282	7854	35.9694	39.27	0.915951	0.975906	AT5G02460	0.986514
MA1353.1	87	2713	11.0969	13.565	0.818057	0.984525	AT1G72740	0.993067
MA0562.1	73	2425	9.31122	12.125	0.767936	0.995294	PIF5	0.998696
MA1271.1	78	2570	9.94898	12.85	0.77424	0.995427	DAG2	0.998696
MA1355.1	59	2094	7.52551	10.47	0.718769	0.998262	TBP3	0.998696
MA1403.1	225	6711	28.699	33.555	0.855282	0.998696	BPC5	0.998696

## Sheet: cluster.motifs.4
Supplementary Table 6. Cluster specific peaks and enriched motifs identified from the multi-modal spatial integrated dataset
motif	observed	background	percent.observed	percent.background	fold.enrichment	pvalue	motif.name	p.adjust
MA0562.1	1083	1957	20.063	9.785	2.05038	9.79269e-173	PIF5	4.5536e-170
MA1025.1	1015	1936	18.8033	9.68	1.94249	9.20505e-139	HBI1	2.14017e-136
MA0560.1	1309	2808	24.2497	14.04	1.72719	3.82158e-129	PIF3	5.92344e-127
MA0566.1	773	1672	14.3201	8.36	1.71293	9.60374e-70	MYC2	1.11104e-67
MA1362.1	864	1934	16.0059	9.67	1.65521	1.19467e-69	bHLH77	1.11104e-67
MA1371.1	1909	5294	35.3649	26.47	1.33604	3.58069e-65	IDD4	2.77504e-63
MA0963.1	583	1207	10.8003	6.035	1.78961	6.93218e-60	BHLH78	4.60495e-58
MA1157.1	1500	4056	27.7881	20.28	1.37022	1.33307e-55	NUC	7.74844e-54
MA1370.1	1694	4704	31.382	23.52	1.33427	3.20645e-55	IDD5	1.65666e-53
MA0959.1	439	850	8.13264	4.25	1.91356	7.89318e-55	AIB	3.67033e-53
MA1061.1	1012	2516	18.7477	12.58	1.49028	5.26963e-54	SPT	2.22762e-52
MA1374.1	1635	4547	30.289	22.735	1.33226	2.81036e-52	IDD7	1.08901e-50
MA1363.1	938	2311	17.3768	11.555	1.50383	1.00716e-51	bHLH69	3.60254e-50
MA0960.1	686	1559	12.7084	7.795	1.63033	1.95446e-51	BHLH104	6.4916e-50
MA0561.1	1035	2621	19.1738	13.105	1.46309	8.37864e-51	PIF4	2.59738e-49
MA1364.1	1088	2790	20.1556	13.95	1.44485	1.47855e-50	PIF7	4.29704e-49
MA1403.1	2193	6495	40.6262	32.475	1.251	9.0073e-50	BPC5	2.46376e-48
MA0569.1	939	2343	17.3953	11.715	1.48488	6.98892e-49	MYC4	1.80547e-47
MA1158.1	1531	4255	28.3624	21.275	1.33313	2.44264e-48	MGP	5.97803e-47
MA1074.1	1088	2819	20.1556	14.095	1.42998	5.33178e-48	UNE10	1.23964e-46
MA1156.1	1914	5576	35.4576	27.88	1.27179	1.02721e-46	JKD	2.27453e-45
MA0565.2	787	1929	14.5795	9.645	1.51161	9.42004e-44	FUS3	1.99105e-42
MA0965.1	498	1088	9.22564	5.44	1.69589	1.39172e-42	BIM2	2.81369e-41
MA1333.1	943	2435	17.4694	12.175	1.43486	1.22112e-41	BEH3	2.3608e-40
MA0966.1	487	1064	9.02186	5.32	1.69584	1.26925e-41	BIM3	2.3608e-40
MA1428.1	961	2525	17.8029	12.625	1.41013	7.12113e-39	TCP8	1.27359e-37
MA1404.1	2637	8276	48.8514	41.38	1.18056	8.37989e-39	BPC1	1.43285e-37
MA1063.1	1014	2695	18.7847	13.475	1.39404	8.62789e-39	TCP19	1.43285e-37
MA1160.1	2159	6578	39.9963	32.89	1.21606	3.51964e-38	AT1G14580	5.64356e-37
MA1402.1	2273	6993	42.1082	34.965	1.2043	1.36972e-37	BPC6	2.12307e-36
MA1360.1	809	2065	14.987	10.325	1.45153	2.40065e-37	bHLH74	3.60098e-36
MA0956.1	488	1113	9.04039	5.565	1.62451	1.0088e-35	BEE2	1.46591e-34
MA1035.1	799	2060	14.8018	10.3	1.43707	4.41909e-35	TCP4	6.2269e-34
MA0964.1	614	1500	11.3746	7.5	1.51661	3.21517e-34	BIM1	4.39722e-33
MA1288.1	870	2297	16.1171	11.485	1.40332	5.31816e-34	At1g72010	7.06555e-33
MA0587.1	939	2522	17.3953	12.61	1.37949	1.23364e-33	TCP16	1.59345e-32
MA0962.1	898	2404	16.6358	12.02	1.38401	1.24006e-32	BHLH34	1.55846e-31
MA1372.1	508	1203	9.41089	6.015	1.56457	3.85689e-32	STZ	4.71961e-31
MA0549.1	894	2407	16.5617	12.035	1.37613	1.86284e-31	BZR2	2.22108e-30
MA1332.1	736	1911	13.6347	9.555	1.42697	4.77313e-31	BEH2	5.54877e-30
MA1287.1	909	2463	16.8396	12.315	1.3674	6.87134e-31	TCP21	7.79311e-30
MA1066.1	943	2579	17.4694	12.895	1.35474	1.89295e-30	TCP23	2.09577e-29
MA1286.1	931	2545	17.2471	12.725	1.35537	4.12488e-30	TCP24	4.46063e-29
MA1359.1	852	2292	15.7836	11.46	1.37728	5.16824e-30	bHLH31	5.46189e-29
MA1067.1	547	1342	10.1334	6.71	1.51019	7.42784e-30	TCP5	7.67544e-29
MA1331.1	789	2107	14.6165	10.535	1.38743	8.23177e-29	BEH4	8.32124e-28
MA0552.1	942	2604	17.4509	13.02	1.34032	1.61257e-28	PIF1	1.59541e-27
MA1290.1	858	2336	15.8948	11.68	1.36085	3.07859e-28	TCP17	2.98238e-27
MA0980.2	614	1565	11.3746	7.825	1.45362	3.37031e-28	RAP2-10	3.19836e-27
MA0995.2	621	1587	11.5043	7.935	1.44981	3.60439e-28	ERF039	3.35208e-27
MA1206.1	779	2084	14.4313	10.42	1.38496	3.76556e-28	ARF2	3.4333e-27
MA1267.1	2352	7502	43.5717	37.51	1.1616	5.69623e-27	AT5G66940	5.09374e-26
MA1289.1	916	2548	16.9692	12.74	1.33197	1.26616e-26	TCP3	1.11088e-25
MA1229.1	591	1513	10.9485	7.565	1.44726	1.47459e-26	AT2G44940	1.26978e-25
MA1291.1	755	2031	13.9867	10.155	1.37732	2.01849e-26	TCP7	1.70654e-25
MA0958.1	782	2130	14.4868	10.65	1.36027	1.54401e-25	BHLH13	1.28208e-24
MA0944.1	591	1526	10.9485	7.63	1.43493	1.80109e-25	ARF8	1.46931e-24
MA1373.1	2171	6902	40.2186	34.51	1.16542	6.78298e-25	IDD2	5.43808e-24
MA1237.1	789	2163	14.6165	10.815	1.3515	8.02846e-25	AT4G16750	6.32691e-24
MA0957.1	752	2044	13.9311	10.22	1.36312	8.16375e-25	BHLH3	6.32691e-24
MA1220.1	618	1624	11.4487	8.12	1.40994	2.19113e-24	TINY	1.67029e-23
MA1065.2	511	1292	9.46647	6.46	1.4654	2.40636e-24	TCP20	1.80477e-23
MA1159.1	1595	4890	29.548	24.45	1.20851	4.5729e-24	SGR5	3.37523e-23
MA0580.1	627	1657	11.6154	8.285	1.40198	5.01045e-24	DYT1	3.64041e-23
MA1281.1	2204	7049	40.8299	35.245	1.15846	1.01856e-23	AT5G02460	7.28663e-23
MA1251.1	665	1782	12.3194	8.91	1.38265	1.11782e-23	DEAR5	7.87558e-23
MA1233.2	708	1922	13.116	9.61	1.36483	1.75258e-23	ERF021	1.21634e-22
MA1222.1	1218	3612	22.5639	18.06	1.24939	2.77991e-23	AT1G44830	1.90096e-22
MA1268.1	2304	7434	42.6825	37.17	1.1483	1.01937e-22	AT1G69570	6.86964e-22
MA1202.1	1872	5896	34.6795	29.48	1.17637	1.55722e-22	AGL55	1.02617e-21
MA1376.1	675	1830	12.5046	9.15	1.36663	1.56685e-22	DEAR3	1.02617e-21
MA1396.1	333	779	6.16895	3.895	1.58381	2.97902e-22	GATA6	1.92395e-21
MA1219.1	1034	3012	19.1552	15.06	1.27193	3.06247e-22	CEJ1	1.95075e-21
MA0942.1	575	1520	10.6521	7.6	1.40159	5.46741e-22	ARF1	3.43561e-21
MA1381.1	747	2071	13.8385	10.355	1.3364	6.34303e-22	AT3G46070	3.93268e-21
MA0996.1	601	1605	11.1338	8.025	1.38738	8.95223e-22	ERF043	5.47735e-21
MA1679.1	615	1650	11.3931	8.25	1.38098	9.87339e-22	RAP2-1	5.9625e-21
MA1272.1	1939	6161	35.9207	30.805	1.16607	2.03725e-21	AT2G28810	1.21452e-20
MA1241.1	615	1656	11.3931	8.28	1.37598	2.65033e-21	AT4G32800	1.54911e-20
MA0559.1	2209	7129	40.9226	35.645	1.14806	2.66514e-21	PI	1.54911e-20
MA1265.2	700	1939	12.9678	9.695	1.33757	1.27287e-20	ERF015	7.30724e-20
MA1230.1	596	1606	11.0411	8.03	1.37498	1.46077e-20	ERF037	8.28364e-20
MA1062.2	474	1225	8.78103	6.125	1.43364	2.2991e-20	TCP15	1.28805e-19
MA1424.1	727	2034	13.468	10.17	1.32428	3.70151e-20	ERF019	2.04905e-19
MA1223.1	577	1552	10.6891	7.76	1.37747	4.16044e-20	ERF035	2.27601e-19
MA1227.2	524	1389	9.7073	6.945	1.39774	9.09118e-20	ERF027	4.91558e-19
MA1278.1	2023	6507	37.4768	32.535	1.15189	1.25783e-19	OBP1	6.72286e-19
MA1279.1	1758	5566	32.5676	27.83	1.17023	1.29499e-19	COG1	6.84283e-19
MA1238.2	636	1751	11.7821	8.755	1.34576	2.05565e-19	ERF38	1.07402e-18
MA1677.1	813	2334	15.0611	11.67	1.29059	4.1707e-19	NAC078	2.15486e-18
MA1282.1	787	2249	14.5795	11.245	1.29653	4.62158e-19	PTF1	2.36158e-18
MA1263.1	763	2171	14.1349	10.855	1.30215	5.25198e-19	AT1G36060	2.65453e-18
MA1277.1	1946	6250	36.0504	31.25	1.15361	5.73095e-19	Adof1	2.86548e-18
MA1009.1	454	1184	8.41052	5.92	1.4207	1.12156e-18	ARF3	5.54814e-18
MA0581.1	629	1741	11.6525	8.705	1.33859	1.33375e-18	LEC2	6.52835e-18
MA0943.1	482	1275	8.92923	6.375	1.40066	2.03619e-18	ARF5	9.86278e-18
MA1283.1	696	1970	12.8937	9.85	1.309	6.43693e-18	TCP14	3.08575e-17
MA1259.1	633	1766	11.7266	8.83	1.32804	7.63243e-18	AT1G01250	3.62151e-17
MA1415.1	976	2903	18.0808	14.515	1.24566	7.84364e-18	REF6	3.68414e-17
MA1071.1	2849	9581	52.7788	47.905	1.10174	2.8593e-17	DOF5.3	1.32958e-16
MA1284.1	819	2391	15.1723	11.955	1.26912	4.18169e-17	TCP1	1.92523e-16
MA1274.1	2440	8088	45.2019	40.44	1.11775	5.21776e-17	OBP3	2.37868e-16
MA1242.1	1222	3764	22.638	18.82	1.20287	7.34801e-17	AT3G57600	3.3173e-16
MA1253.1	484	1305	8.96628	6.525	1.37414	1.03828e-16	AT3G16280	4.64232e-16
MA0555.1	1285	3993	23.8051	19.965	1.19234	2.13066e-16	SVP	9.43577e-16
MA0568.1	640	1820	11.8562	9.1	1.30288	5.45087e-16	MYC3	2.39118e-15
MA1013.1	157	330	2.90848	1.65	1.76272	6.95533e-16	GATA10	2.99465e-15
MA1014.1	157	330	2.90848	1.65	1.76272	6.95533e-16	GATA11	2.99465e-15
MA1260.1	803	2364	14.8759	11.82	1.25853	9.20339e-16	AT1G77640	3.92622e-15
MA0563.1	1415	4462	26.2134	22.31	1.17496	9.32772e-16	SEP3	3.94308e-15
MA1361.1	658	1888	12.1897	9.44	1.29128	1.71959e-15	bHLH18	7.20371e-15
MA1216.1	790	2328	14.6351	11.64	1.25731	2.16174e-15	RAP21	8.97509e-15
MA0558.1	1241	3874	22.99	19.37	1.18689	4.47954e-15	FLC	1.84335e-14
MA1018.1	291	730	5.39089	3.65	1.47695	1.03374e-14	GATA9	4.21655e-14
MA1249.1	496	1375	9.18859	6.875	1.33652	1.26447e-14	RAP210	5.11286e-14
MA0564.1	390	1039	7.2249	5.195	1.39074	1.64527e-14	ABI3	6.59526e-14
MA1285.1	571	1622	10.578	8.11	1.30431	2.07072e-14	At2g45680	8.22978e-14
MA0986.1	579	1649	10.7262	8.245	1.30093	2.30951e-14	DREB2C	9.10103e-14
MA0550.2	620	1785	11.4857	8.925	1.28692	2.75148e-14	BZR1	1.07516e-13
MA1365.2	462	1272	8.55873	6.36	1.34571	3.15899e-14	AT5G47660	1.22411e-13
MA1226.1	1072	3314	19.8592	16.57	1.1985	3.87705e-14	AT5G18450	1.48994e-13
MA1048.1	591	1694	10.9485	8.47	1.29262	4.76131e-14	ERF018	1.81476e-13
MA0571.1	454	1251	8.41052	6.255	1.34461	6.26804e-14	ANT	2.36962e-13
MA1255.1	1160	3626	21.4894	18.13	1.1853	8.06362e-14	AT1G22810	3.02386e-13
MA1669.1	460	1275	8.52167	6.375	1.33673	1.24279e-13	DREB1B	4.62318e-13
MA1366.1	608	1759	11.2634	8.795	1.28066	1.45378e-13	AT1G76880	5.34449e-13
MA1248.1	924	2821	17.1175	14.105	1.21357	1.45968e-13	DREB26	5.34449e-13
MA0978.1	373	1000	6.90997	5	1.38199	1.79061e-13	DREB1E	6.50496e-13
MA1670.1	438	1212	8.11412	6.06	1.33896	3.78705e-13	DREB1C	1.3651e-12
MA1321.1	288	741	5.33531	3.705	1.44003	5.2305e-13	SPL13	1.87091e-12
MA0940.1	1716	5608	31.7896	28.04	1.13372	6.00839e-13	AP1	2.13275e-12
MA1208.1	571	1656	10.578	8.28	1.27754	1.45649e-12	GT-2	5.13081e-12
MA0971.1	465	1313	8.6143	6.565	1.31216	2.52728e-12	DREB1A	8.83599e-12
MA1661.1	460	1297	8.52167	6.485	1.31406	2.61024e-12	AT-GTL1	9.05794e-12
MA1250.1	1102	3470	20.415	17.35	1.17666	3.72144e-12	AT1G75490	1.28183e-11
MA1325.1	313	830	5.79844	4.15	1.39722	3.86982e-12	GATA14	1.32314e-11
MA1322.1	345	933	6.39126	4.665	1.37004	5.49728e-12	SPL9	1.86587e-11
MA1273.1	1710	5622	31.6784	28.11	1.12694	6.96952e-12	dof4.2	2.34843e-11
MA1234.1	680	2035	12.5973	10.175	1.23806	8.3275e-12	ERF017	2.78582e-11
MA1224.1	515	1489	9.54057	7.445	1.28147	1.20951e-11	CBF1	4.01732e-11
MA0556.1	1146	3640	21.2301	18.2	1.16649	1.45565e-11	AP3	4.80056e-11
MA1017.1	270	707	5.00185	3.535	1.41495	2.62773e-11	GATA8	8.60488e-11
MA1218.1	478	1374	8.85513	6.87	1.28896	2.70499e-11	CBF4	8.79594e-11
MA1270.1	1690	5588	31.3079	27.94	1.12054	8.20669e-11	AT3G45610	2.65008e-10
MA0553.1	419	1191	7.76213	5.955	1.30347	9.38516e-11	SMZ	3.00973e-10
MA0984.1	814	2518	15.0797	12.59	1.19775	1.22908e-10	DOF5.7	3.91453e-10
MA1203.1	702	2139	13.0048	10.695	1.21597	1.58322e-10	AGL63	5.00814e-10
MA1232.1	807	2503	14.95	12.515	1.19457	2.69486e-10	AT4G28140	8.46697e-10
MA0977.1	531	1571	9.83698	7.855	1.25232	3.299e-10	DOF2.5	1.02955e-09
MA1217.1	465	1356	8.6143	6.78	1.27055	5.17026e-10	CBF2	1.60278e-09
MA0931.1	757	2342	14.0237	11.71	1.19758	6.55345e-10	ABI5	2.01811e-09
MA0554.1	1198	3896	22.1934	19.48	1.13929	3.06824e-09	SOC1	9.38641e-09
MA1349.1	888	2814	16.4505	14.07	1.16919	3.57596e-09	bZIP16	1.08681e-08
MA0582.1	628	1925	11.6339	9.625	1.20872	4.97871e-09	RAV1	1.50331e-08
MA0979.1	846	2675	15.6725	13.375	1.17177	5.88708e-09	ERF008	1.76612e-08
MA1201.1	997	3202	18.4698	16.01	1.15364	6.74278e-09	AGL42	2.00987e-08
MA1338.1	914	2913	16.9322	14.565	1.16253	6.89885e-09	AREB3	2.04329e-08
MA0968.2	868	2757	16.08	13.785	1.16649	9.13945e-09	bZIP68	2.68977e-08
MA1258.1	528	1594	9.7814	7.97	1.22728	9.81605e-09	DREB2	2.87073e-08
MA1213.1	576	1757	10.6706	8.785	1.21464	1.07273e-08	ZHD3	3.11762e-08
MA1015.1	112	261	2.07484	1.305	1.58992	1.77835e-08	GATA12	5.13621e-08
MA1394.2	321	915	5.94665	4.575	1.29981	2.26777e-08	MYB73	6.50934e-08
MA1324.1	372	1083	6.89144	5.415	1.27266	2.52988e-08	GATA20	7.21713e-08
MA1225.1	1258	4142	23.3049	20.71	1.1253	2.6799e-08	ERF5	7.5985e-08
MA1236.1	1116	3642	20.6743	18.21	1.13533	3.04367e-08	ESE3	8.57761e-08
MA0973.1	705	2210	13.0604	11.05	1.18194	3.17811e-08	CDF2	8.90255e-08
MA1382.1	474	1426	8.78103	7.13	1.23156	3.69439e-08	FAR1	1.02868e-07
MA1280.1	931	3002	17.2471	15.01	1.14904	5.71533e-08	OBP4	1.58192e-07
MA1012.1	894	2877	16.5617	14.385	1.15132	7.65995e-08	AGL27	2.10762e-07
MA1271.1	719	2270	13.3197	11.35	1.17355	7.99753e-08	DAG2	2.18756e-07
MA0952.1	616	1925	11.4116	9.625	1.18562	1.66536e-07	ATHB-51	4.52861e-07
MA1323.1	434	1309	8.04001	6.545	1.22842	2.00954e-07	GATA19	5.43276e-07
MA1205.1	835	2693	15.4687	13.465	1.14881	3.42309e-07	AGL6	9.20079e-07
MA1180.1	360	1071	6.66914	5.355	1.2454	5.23551e-07	MYB3R4	1.39915e-06
MA1276.1	584	1831	10.8188	9.155	1.18174	5.86607e-07	AT3G52440	1.5587e-06
MA0584.1	433	1317	8.02149	6.585	1.21815	5.90618e-07	SEP1	1.56044e-06
MA1672.1	749	2406	13.8755	12.03	1.15341	8.15453e-07	GBF2	2.14229e-06
MA0974.2	592	1863	10.967	9.315	1.17735	8.34407e-07	CDF3	2.17977e-06
MA0985.1	319	942	5.9096	4.71	1.25469	1.12594e-06	DRE1C	2.92492e-06
MA0945.1	507	1578	9.39237	7.89	1.19041	1.38077e-06	ARR1	3.567e-06
MA1257.1	1085	3604	20.1	18.02	1.11543	2.17643e-06	ERF9	5.59138e-06
MA1165.1	421	1292	7.79918	6.46	1.2073	2.41396e-06	HHO6	6.16754e-06
MA1171.1	264	769	4.8907	3.845	1.27196	2.93697e-06	MYB52	7.45382e-06
MA1188.1	513	1608	9.50352	8.04	1.18203	2.94947e-06	At3g11280	7.45382e-06
MA1239.1	1095	3646	20.2853	18.23	1.11274	3.09918e-06	ERF104	7.78983e-06
MA0941.1	478	1489	8.85513	7.445	1.18941	3.13512e-06	ABF2	7.83781e-06
MA1264.1	1054	3503	19.5258	17.515	1.1148	3.56561e-06	ESE1	8.86636e-06
MA1344.1	765	2488	14.1719	12.44	1.13922	4.52168e-06	bZIP28	1.11839e-05
MA1064.1	387	1185	7.16932	5.925	1.21001	4.93916e-06	TCP2	1.21519e-05
MA1057.1	225	646	4.16821	3.23	1.29047	5.15927e-06	SPL12	1.26266e-05
MA1231.1	980	3248	18.1549	16.24	1.11791	5.32374e-06	ERF15	1.29609e-05
MA1351.1	842	2762	15.5984	13.81	1.1295	5.67677e-06	GBF3	1.37484e-05
MA1275.1	554	1761	10.2631	8.805	1.16559	7.22738e-06	AT1G47655	1.74131e-05
MA0570.2	776	2536	14.3757	12.68	1.13373	8.08203e-06	ABF1	1.93719e-05
MA1060.1	278	825	5.15006	4.125	1.2485	8.47189e-06	SPL7	2.02022e-05
MA1164.1	491	1547	9.09596	7.735	1.17595	9.02492e-06	HHO5	2.14112e-05
MA0575.1	242	707	4.48314	3.535	1.26822	9.54812e-06	F3A4.140	2.25374e-05
MA0930.1	544	1731	10.0778	8.655	1.16439	1.00085e-05	ABF3	2.35049e-05
MA0983.1	997	3323	18.4698	16.615	1.11163	1.17819e-05	DOF5.6	2.75307e-05
MA1204.1	712	2319	13.1901	11.595	1.13757	1.26306e-05	AGL13	2.93661e-05
MA1005.2	1034	3456	19.1552	17.28	1.10852	1.27646e-05	ERF3	2.95301e-05
MA1357.1	589	1891	10.9114	9.455	1.15404	1.33577e-05	bHLH80	3.07491e-05
MA1055.1	198	566	3.66803	2.83	1.29612	1.37345e-05	SPL1	3.14608e-05
MA1245.2	1026	3432	19.007	17.16	1.10764	1.60435e-05	AT2G33710	3.65697e-05
MA1044.1	594	1912	11.0041	9.56	1.15105	1.70308e-05	NAC92	3.86308e-05
MA1178.1	333	1020	6.16895	5.1	1.2096	2.35229e-05	MYB3R1	5.30977e-05
MA1214.1	683	2234	12.6528	11.17	1.13275	3.44557e-05	ATHB40	7.74006e-05
MA1207.1	563	1816	10.4298	9.08	1.14866	3.69553e-05	GT-A3	8.26164e-05
MA0557.1	431	1362	7.98444	6.81	1.17246	4.41723e-05	FHY3	9.82781e-05
MA0982.1	1933	6729	35.8096	33.645	1.06434	4.60012e-05	DOF2.4	0.00010186
MA1343.1	327	1008	6.0578	5.04	1.20194	4.8544e-05	bZIP52	0.000106981
MA1668.1	775	2565	14.3572	12.825	1.11947	5.22503e-05	DPBF3	0.000114606
MA1262.1	1030	3475	19.0811	17.375	1.0982	6.58078e-05	ERF2	0.000143665
MA0585.1	470	1510	8.70693	7.55	1.15324	0.000112799	AGL1	0.0002451
MA0551.1	575	1879	10.6521	9.395	1.1338	0.000137375	HY5	0.000297113
MA1240.1	1015	3438	18.8033	17.19	1.09385	0.000141337	ERF10	0.000304267
MA0976.2	1005	3410	18.618	17.05	1.09197	0.0001999	CRF4	0.000428357
MA1358.1	609	2005	11.282	10.025	1.12538	0.000202726	bHLH130	0.00043242
MA1199.1	660	2185	12.2268	10.925	1.11915	0.000208476	AGL16	0.000442654
MA1391.2	264	812	4.8907	4.06	1.20461	0.000216843	MYB33	0.000458327
MA1016.1	402	1285	7.4472	6.425	1.1591	0.000227495	GATA15	0.000478665
MA1659.1	748	2498	13.857	12.49	1.10945	0.000231444	ABF4	0.000484781
MA1000.2	1009	3431	18.6921	17.155	1.0896	0.000267793	ERF105	0.000558402
MA1387.1	407	1306	7.53983	6.53	1.15464	0.000292499	AT1G13300	0.000607197
MA1172.1	351	1115	6.50241	5.575	1.16635	0.00034429	MYB3R5	0.000711533
MA1168.1	428	1382	7.92886	6.91	1.14745	0.000360031	MYR2	0.000740772
MA1398.2	416	1341	7.70656	6.705	1.14937	0.000375822	KUA1	0.000769856
MA1681.1	406	1307	7.5213	6.535	1.15093	0.000393133	SRM1	0.000801785
MA1196.1	514	1685	9.52205	8.425	1.13021	0.000430756	At5g05790	0.000874679
MA1228.1	1007	3436	18.6551	17.18	1.08586	0.000448799	AT4G18450	0.000906558
MA0567.1	783	2636	14.5054	13.18	1.10056	0.000450355	ERF1B	0.000906558
MA1215.1	541	1781	10.0222	8.905	1.12546	0.000464053	ATHB53	0.000930106
MA1167.1	287	900	5.31678	4.5	1.18151	0.000483757	EFM	0.000965437
MA1221.1	928	3157	17.1916	15.785	1.08911	0.000530466	RAP26	0.00105413
MA0953.1	211	644	3.90886	3.22	1.21393	0.000571432	ATHB-6	0.00113071
MA1340.1	696	2333	12.8937	11.665	1.10533	0.000598093	bZIP3	0.00117845
MA1320.1	275	862	5.09448	4.31	1.18201	0.000611099	SPL15	0.00119899
MA0548.2	754	2542	13.9681	12.71	1.09899	0.0006879	AGL15	0.00134401
MA1175.1	260	813	4.8166	4.065	1.1849	0.000726954	MYB81	0.00141437
MA1186.1	476	1562	8.81808	7.81	1.12908	0.000768374	At1g49010	0.00148873
MA1049.1	708	2382	13.116	11.91	1.10126	0.000810293	ERF094	0.00156343
MA1200.1	794	2691	14.7092	13.455	1.09321	0.000919941	AGL25	0.00176765
MA1059.2	286	906	5.29826	4.53	1.16959	0.000983579	SPL5	0.00188216
MA1166.1	500	1656	9.26269	8.28	1.11868	0.00131141	PHL12	0.00249921
MA1243.1	487	1612	9.02186	8.06	1.11934	0.00143842	DREB19	0.00272391
MA0948.1	314	1008	5.81697	5.04	1.15416	0.00144104	ARR18	0.00272391
MA1414.1	278	884	5.15006	4.42	1.16517	0.00146332	E2FA	0.00275483
MA1377.1	364	1182	6.74324	5.91	1.14099	0.00148605	PLT1	0.00277703
MA0001.2	429	1409	7.94739	7.045	1.12809	0.00148705	AGL3	0.00277703
MA0997.1	446	1469	8.26232	7.345	1.12489	0.00152148	ERF069	0.00282994
MA0577.2	280	892	5.18711	4.46	1.16303	0.00158353	SPL3	0.00293363
MA1678.1	399	1307	7.39163	6.535	1.13108	0.00176468	NTL8	0.00325626
MA0573.1	285	912	5.27973	4.56	1.15784	0.00191759	ATHB-9	0.00352443
MA0981.1	478	1586	8.85513	7.93	1.11666	0.00193975	DOF1.8	0.00355111
MA1269.1	529	1767	9.79993	8.835	1.10922	0.00204697	dof4.5	0.0037327
MA0579.1	210	657	3.89033	3.285	1.18427	0.00230291	CDC5	0.00418302
MA1163.1	405	1333	7.50278	6.665	1.1257	0.00234213	PHL11	0.00423771
MA1194.1	410	1352	7.59541	6.76	1.12358	0.00253957	AT3G10580	0.00457331
MA1235.1	362	1184	6.70619	5.92	1.1328	0.00254729	AIL7	0.00457331
MA1390.1	383	1259	7.09522	6.295	1.12712	0.00278346	HHO2	0.00497811
MA1425.1	590	1990	10.93	9.95	1.09849	0.00282433	HYH	0.00503185
MA1413.1	409	1353	7.57688	6.765	1.12001	0.00324238	UIF1	0.0057546
MA0578.1	303	983	5.61319	4.915	1.14205	0.00336869	SPL8	0.00595606
MA1389.1	360	1183	6.66914	5.915	1.1275	0.00359489	PHL1	0.00632761
MA1400.1	409	1355	7.57688	6.775	1.11836	0.00360606	At1g19000	0.00632761
MA1052.1	679	2313	12.5787	11.565	1.08766	0.00364672	RAP2-6	0.00637491
MA1335.1	495	1659	9.17006	8.295	1.10549	0.00371036	TGA4	0.0064548
MA1393.2	237	756	4.39052	3.78	1.16151	0.00372018	MYB70	0.0064548
MA1386.1	364	1198	6.74324	5.99	1.12575	0.00380032	HHO3	0.00656933
MA0005.2	480	1607	8.89218	8.035	1.10668	0.00390567	AG	0.0067161
MA1342.1	353	1160	6.53946	5.8	1.12749	0.00391412	bZIP50	0.0067161
MA1169.1	245	785	4.53872	3.925	1.15636	0.00409996	MYB105	0.00697407
MA1170.1	317	1035	5.87255	5.175	1.13479	0.00410284	MYB118	0.00697407
MA0576.1	582	1970	10.7818	9.85	1.0946	0.00410945	RAX3	0.00697407
MA1190.1	575	1946	10.6521	9.73	1.09477	0.00427535	RVE5	0.00722923
MA0586.2	292	949	5.40941	4.745	1.14002	0.00438643	SPL14	0.00739018
MA1426.1	302	984	5.59466	4.92	1.13713	0.00443456	MYB124	0.0074443
MA1266.1	854	2946	15.8207	14.73	1.07404	0.00452679	RAP211	0.0075718
MA0967.1	383	1270	7.09522	6.35	1.11736	0.00506246	BZIP60	0.00843743
MA1339.1	618	2108	11.4487	10.54	1.08621	0.00616404	bZIP43	0.0102089
MA1261.1	515	1741	9.54057	8.705	1.09599	0.00617099	AT5G67000	0.0102089
MA1660.1	595	2026	11.0226	10.13	1.08811	0.00619293	ANAC13	0.0102089
MA1352.1	767	2642	14.209	13.21	1.07562	0.00621317	TRP1	0.0102089
MA0008.2	443	1486	8.20674	7.43	1.10454	0.00627335	HAT5	0.0102715
MA1385.1	474	1604	8.78103	8.02	1.09489	0.00905623	AT2G40260	0.0147759
MA1058.1	178	567	3.29752	2.835	1.16315	0.0101812	SPL4	0.0165534
MA1176.1	250	818	4.63134	4.09	1.13236	0.0110918	MYB119	0.017971
MA0949.1	474	1610	8.78103	8.05	1.09081	0.0117227	ARR2	0.0189272
MA1192.1	408	1376	7.55835	6.88	1.0986	0.0120166	At5g58900	0.0193347
MA1680.1	535	1830	9.91108	9.15	1.08318	0.0129115	RVE7	0.0207029
MA1378.1	307	1021	5.68729	5.105	1.11406	0.0132127	PLT3	0.021113
MA1179.1	284	941	5.26121	4.705	1.11822	0.013839	MYB1	0.0220382
MA0994.1	427	1447	7.91034	7.235	1.09334	0.0140501	ERF8	0.022298
MA1193.1	560	1923	10.3742	9.615	1.07896	0.0148024	At2g38090	0.0234119
MA1195.1	409	1388	7.57688	6.94	1.09177	0.0174394	AT5G56840	0.0274892
MA1252.1	920	3228	17.0433	16.14	1.05597	0.0186554	PUCHI	0.0293066
MA1002.1	592	2046	10.967	10.23	1.07205	0.0199428	ERF112	0.0312236
MA1346.1	394	1338	7.299	6.69	1.09103	0.020138	TGA10	0.0314234
MA1397.1	404	1375	7.48425	6.875	1.08862	0.0213598	At1g74840	0.0332184
MA1367.1	744	2597	13.7829	12.985	1.06145	0.0222493	AT1G76870	0.0344863
MA1383.1	456	1563	8.44757	7.815	1.08094	0.0235239	KAN2	0.0363409
MA1399.1	377	1283	6.98407	6.415	1.08871	0.0254247	At5g08520	0.0391473
MA0583.1	276	925	5.113	4.625	1.10551	0.0258339	RAV1(var.2)	0.039646
MA0590.1	177	578	3.27899	2.89	1.1346	0.0267261	LFY	0.0408804
MA1246.1	1064	3772	19.711	18.86	1.04512	0.0324745	LEP	0.0495102
MA1350.1	574	1996	10.6336	9.98	1.06549	0.0328278	bZIP42	0.0498854
MA1379.1	601	2098	11.1338	10.49	1.06137	0.0380434	SOL1	0.0576228
MA1388.1	416	1433	7.70656	7.165	1.07558	0.0386706	AT3G24120	0.0583825
MA1401.1	481	1668	8.91071	8.34	1.06843	0.0410323	EPR1	0.0617476
MA1336.1	335	1147	6.206	5.735	1.08213	0.0446497	TGA3	0.0669745
MA1337.1	581	2032	10.7632	10.16	1.05937	0.0460191	bZIP44	0.0688067
MA0121.1	308	1054	5.70582	5.27	1.0827	0.0511646	ARR10	0.076255
MA1334.1	592	2078	10.967	10.39	1.05554	0.0553367	GBF6	0.0822095
MA0992.2	688	2426	12.7455	12.13	1.05074	0.0556556	ERF4	0.0824199
MA1671.1	754	2668	13.9681	13.34	1.04709	0.0592159	ERF118	0.0874139
MA1341.1	585	2056	10.8373	10.28	1.05422	0.0608784	bZIP53	0.0895837
MA1384.1	323	1113	5.9837	5.565	1.07524	0.0630592	PHL7	0.0925001
MA1047.2	302	1038	5.59466	5.19	1.07797	0.0634607	TGA5	0.0927962
MA1026.2	408	1419	7.55835	7.095	1.06531	0.0648015	ATHB15	0.0944599
MA0954.2	474	1657	8.78103	8.285	1.05987	0.0650461	ATHB7	0.0945201
MA1053.1	620	2186	11.4857	10.93	1.05084	0.0665195	ERF109	0.09636
MA1183.1	471	1648	8.72545	8.24	1.05891	0.0688076	RVE6	0.0993651
MA1674.1	405	1411	7.50278	7.055	1.06347	0.0710669	NAC017	0.10231
MA0938.1	278	957	5.15006	4.785	1.07629	0.0766328	NAC058	0.109982
MA0972.1	551	1942	10.2075	9.71	1.05123	0.0786001	CCA1	0.112459
MA1354.1	652	2309	12.0785	11.545	1.04621	0.0795832	AT4G12670	0.113516
MA1177.1	262	901	4.85365	4.505	1.07739	0.0804599	MYB65	0.114415
MA1395.1	225	769	4.16821	3.845	1.08406	0.0809718	MYB77	0.114792
MA1189.1	400	1398	7.41015	6.99	1.06011	0.0834869	AT5G61620	0.117998
MA1345.1	593	2098	10.9856	10.49	1.04724	0.0866082	bZIP48	0.121825
MA1056.1	269	928	4.98333	4.64	1.07399	0.0867182	SPL11	0.121825
MA1070.1	301	1044	5.57614	5.22	1.06823	0.0905794	TGA7	0.126866
MA1665.1	386	1353	7.1508	6.765	1.05703	0.0991357	HSFB2A	0.138433
MA0588.1	395	1388	7.31753	6.94	1.0544	0.106783	TGA1	0.148665
MA1667.1	338	1183	6.26158	5.915	1.05859	0.109862	HSFC1	0.152423
MA0935.1	224	773	4.14969	3.865	1.07366	0.110138	NAC025	0.152423
MA1182.1	487	1723	9.02186	8.615	1.04723	0.111848	At3g09600	0.15417
MA0950.1	304	1061	5.63172	5.305	1.06159	0.112063	ATHB-12	0.15417
MA1185.1	392	1381	7.26195	6.905	1.05169	0.119478	LHY1	0.163404
MA1187.1	392	1381	7.26195	6.905	1.05169	0.119478	LCL1	0.163404
MA1664.1	386	1362	7.1508	6.81	1.05004	0.129135	HSFA6B	0.176093
MA1682.1	568	2024	10.5224	10.12	1.03976	0.131335	TCX3	0.17857
MA1348.1	344	1212	6.37273	6.06	1.05161	0.137236	TGA9	0.186049
MA1001.2	654	2341	12.1156	11.705	1.03508	0.14163	ERF11	0.191448
MA1028.1	125	426	2.31567	2.13	1.08717	0.146884	KAN4	0.197974
MA1375.1	328	1157	6.07632	5.785	1.05036	0.14951	ANL2	0.20093
MA0947.1	238	833	4.40904	4.165	1.05859	0.156157	ARR14	0.209259
MA1247.1	875	3155	16.2097	15.775	1.02756	0.157786	ERF087	0.210495
MA1673.1	467	1664	8.65135	8.32	1.03983	0.157985	LBD18	0.210495
MA1392.1	271	953	5.02038	4.765	1.05359	0.160226	MYB98	0.212872
MA0998.1	646	2319	11.9674	11.595	1.03212	0.16468	ERF096	0.218165
MA0574.1	347	1231	6.42831	6.155	1.0444	0.172286	MYB15	0.227593
MA0993.1	340	1207	6.29863	6.035	1.04368	0.178999	ERF7	0.235792
MA1181.1	291	1033	5.39089	5.165	1.04373	0.1996	MYB113	0.262186
MA1027.1	480	1722	8.89218	8.61	1.03277	0.20111	KAN1	0.263426
MA1046.1	299	1068	5.53909	5.34	1.03728	0.233227	NTL9	0.303855
MA0951.1	845	3068	15.6539	15.34	1.02047	0.233282	ATHB-16	0.303855
MA0946.1	166	587	3.07521	2.935	1.04777	0.251158	ARR11	0.326225
MA1051.1	565	2048	10.4668	10.24	1.02215	0.267939	RAP2-3	0.347052
MA1191.1	520	1888	9.6332	9.44	1.02047	0.29346	AT3G10113	0.379053
MA1004.1	716	2609	13.2642	13.045	1.0168	0.295356	ERF13	0.380445
MA1380.1	612	2230	11.3375	11.15	1.01682	0.312316	AT2G20110	0.400544
MA1045.1	155	554	2.87143	2.77	1.03662	0.312682	NAC043	0.400544
MA1020.1	137	489	2.53798	2.445	1.03803	0.318497	GT-1	0.406871
MA1662.1	262	946	4.85365	4.73	1.02614	0.32011	AT3G10030	0.407811
MA1368.2	266	961	4.92775	4.805	1.02555	0.322641	GT-4	0.409912
MA1184.1	503	1833	9.31827	9.165	1.01672	0.332889	RVE1	0.42178
MA1174.1	262	948	4.85365	4.74	1.02398	0.334819	MYB56	0.423072
MA1666.1	373	1364	6.90997	6.82	1.01319	0.390074	HSFB2B	0.491556
MA0999.1	564	2071	10.4483	10.355	1.00901	0.405087	ERF098	0.509096
MA1006.1	542	1992	10.0408	9.96	1.00811	0.417459	ERF6	0.52323
MA0975.1	723	2662	13.3938	13.31	1.0063	0.424128	CRF2	0.53016
MA0110.3	466	1723	8.63283	8.615	1.00207	0.488095	ATHB-5	0.608483
MA1256.1	649	2402	12.023	12.01	1.00108	0.494947	RAP212	0.615376
MA1369.1	301	1122	5.57614	5.61	0.993964	0.562192	HDG1	0.697118
MA1209.1	422	1574	7.81771	7.87	0.993356	0.576468	ATHB20	0.711031
MA1356.1	805	2997	14.9129	14.985	0.995191	0.576764	TRP2	0.711031
MA1069.1	262	979	4.85365	4.895	0.991553	0.577999	TGA6	0.711031
MA1676.1	315	1177	5.83549	5.885	0.991588	0.583294	NAC062	0.71565
MA1663.1	372	1390	6.89144	6.95	0.991574	0.589159	ANAC050	0.720945
MA1244.1	663	2473	12.2823	12.365	0.993314	0.593867	ABR1	0.724798
MA1211.1	470	1760	8.70693	8.8	0.989424	0.620722	ATHB18	0.755591
MA0970.1	227	855	4.20526	4.275	0.983687	0.629625	CMTA3	0.764427
MA0937.1	134	514	2.4824	2.57	0.965915	0.698804	NAC055	0.846208
MA1198.1	331	1260	6.1319	6.3	0.973318	0.734015	HAT2	0.886537
MA1173.1	645	2444	11.9489	12.22	0.977813	0.768781	MYB101	0.926122
MA1406.1	304	1168	5.63172	5.84	0.964335	0.786988	ATHB4	0.945606
MA1197.1	293	1136	5.42794	5.68	0.955623	0.834116	CAMTA1	0.996592
MA1024.1	261	1015	4.83512	5.075	0.952734	0.835421	HAT1	0.996592
MA1212.1	408	1571	7.55835	7.855	0.962235	0.835852	ATHB13	0.996592
MA0990.1	251	980	4.64987	4.9	0.948953	0.849343	EDT1	1
MA1043.1	173	689	3.20489	3.445	0.930302	0.880649	NAC083	1
MA1210.1	361	1407	6.68766	7.035	0.950627	0.885099	HAT22	1
MA1041.1	332	1299	6.15043	6.495	0.946948	0.891948	MYB55	1
MA1068.1	439	1707	8.13264	8.535	0.952858	0.897786	TGA2	1
MA1162.1	552	2136	10.226	10.68	0.957492	0.90179	TCX2	1
MA1039.1	240	954	4.44609	4.77	0.932095	0.91126	MYB4	1
MA1161.1	521	2024	9.65172	10.12	0.953728	0.91377	TSO1	1
MA1355.1	556	2161	10.3001	10.805	0.953273	0.923262	TBP3	1
MA1675.1	219	878	4.05706	4.39	0.924159	0.925398	NAC029	1
MA1038.1	226	910	4.18674	4.55	0.920162	0.938794	MYB3	1
MA1292.1	277	1127	5.13153	5.635	0.910653	0.972892	MYB27	1
MA0969.1	292	1197	5.40941	5.985	0.903828	0.983695	CMTA2	1
MA1036.1	136	586	2.51945	2.93	0.859881	0.984888	MYB111	1
MA1427.1	206	873	3.81623	4.365	0.874279	0.991228	NAC028	1
MA1294.1	290	1209	5.37236	6.045	0.888728	0.993517	MYB62	1
MA1040.1	388	1594	7.18785	7.97	0.901863	0.994363	MYB46	1
MA1042.1	126	563	2.3342	2.815	0.8292	0.995204	MYB59	1
MA0936.1	257	1089	4.76102	5.445	0.874384	0.996065	T11I18.17	1
MA0939.1	257	1089	4.76102	5.445	0.874384	0.996065	NAC080	1
MA0933.1	821	3322	15.2093	16.61	0.915673	0.99948	AHL20	1
MA1353.1	715	2916	13.2456	14.58	0.908481	0.999515	AT1G72740	1
MA1326.1	316	1364	5.85402	6.82	0.858361	0.999627	ZHD5	1
MA0589.1	399	1701	7.39163	8.505	0.869092	0.99977	ZAP1	1
MA1293.1	251	1121	4.64987	5.605	0.829593	0.999878	MYB57	1
MA1037.1	282	1261	5.22416	6.305	0.828574	0.999956	MYB24	1
MA1078.1	523	2353	9.68877	11.765	0.823525	1	WRKY2	1
MA0932.1	420	1984	7.78066	9.92	0.784341	1	AHL12	1
MA0934.1	420	1984	7.78066	9.92	0.784341	1	AHL25	1
MA1090.1	503	2332	9.31827	11.66	0.799165	1	WRKY60	1
MA1330.1	400	1921	7.41015	9.605	0.771489	1	ZHD6	1
MA1328.1	411	1988	7.61393	9.94	0.765989	1	ATHB34	1
MA1329.2	372	1843	6.89144	9.215	0.74785	1	ZHD1	1
MA1086.1	466	2236	8.63283	11.18	0.772167	1	WRKY43	1
MA1092.1	481	2323	8.91071	11.615	0.767172	1	WRKY63	1
MA1327.2	250	1350	4.63134	6.75	0.686125	1	ATHB23	1
MA1091.1	471	2388	8.72545	11.94	0.730775	1	WRKY62	1
MA1081.1	507	2576	9.39237	12.88	0.729221	1	WRKY25	1
MA1296.1	600	3100	11.1152	15.5	0.717111	1	WRKY46	1
MA1085.2	440	2278	8.15117	11.39	0.715642	1	WRKY40	1
MA1077.1	427	2263	7.91034	11.315	0.699102	1	WRKY18	1
MA1094.1	493	2627	9.13301	13.135	0.695319	1	WRKY8	1
MA1080.1	425	2297	7.87329	11.485	0.685528	1	WRKY23	1
MA1087.1	321	1819	5.94665	9.095	0.653837	1	WRKY45	1
MA1299.1	537	3103	9.94813	15.515	0.641194	1	WRKY17	1
MA1088.1	386	2232	7.1508	11.16	0.640752	1	WRKY48	1
MA1312.1	397	2297	7.35458	11.485	0.640364	1	WRKY47	1
MA1317.1	494	2893	9.15154	14.465	0.632668	1	WRKY50	1
MA1304.1	435	2548	8.05854	12.74	0.632538	1	WRKY59	1
MA1309.1	481	2936	8.91071	14.68	0.606996	1	WRKY3	1
MA1301.1	452	2771	8.37347	13.855	0.604365	1	WRKY33	1
MA1313.1	484	2982	8.96628	14.91	0.60136	1	WRKY7	1
MA1311.2	395	2442	7.31753	12.21	0.599306	1	WRKY28	1
MA1295.1	417	2614	7.72508	13.07	0.591055	1	WRKY20	1
MA1310.1	398	2497	7.3731	12.485	0.590557	1	WRKY42	1
MA1297.1	443	2791	8.20674	13.955	0.588086	1	WRKY26	1
MA1089.1	373	2392	6.90997	11.96	0.577756	1	WRKY57	1
MA1300.1	409	2627	7.57688	13.135	0.576847	1	WRKY6	1
MA1307.1	397	2564	7.35458	12.82	0.57368	1	WRKY31	1
MA1316.1	458	2964	8.48462	14.82	0.572512	1	WRKY71	1
MA1318.1	423	2811	7.83624	14.055	0.557541	1	WRKY27	1
MA1315.1	416	2784	7.70656	13.92	0.553632	1	WRKY24	1
MA1298.1	411	2754	7.61393	13.77	0.552936	1	WRKY29	1
MA1076.2	350	2360	6.48388	11.8	0.549482	1	WRKY15	1
MA1079.1	377	2572	6.98407	12.86	0.543085	1	WRKY21	1
MA1303.1	401	2755	7.42868	13.775	0.539287	1	WRKY22	1
MA1306.1	418	2904	7.74361	14.52	0.533306	1	WRKY11	1
MA1075.1	293	2083	5.42794	10.415	0.521165	1	WRKY12	1
MA1084.1	293	2083	5.42794	10.415	0.521165	1	WRKY38	1
MA1314.1	392	2807	7.26195	14.035	0.517417	1	WRKY14	1
MA1305.1	355	2555	6.57651	12.775	0.514795	1	WRKY55	1
MA1302.1	383	2764	7.09522	13.82	0.513402	1	WRKY65	1
MA1083.1	312	2257	5.77992	11.285	0.512177	1	WRKY30	1
MA1308.1	329	2434	6.09485	12.17	0.500809	1	WRKY70	1
MA1093.1	235	1890	4.35346	9.45	0.460684	1	WRKY75	1

## Sheet: cluster.motifs.5
Supplementary Table 6. Cluster specific peaks and enriched motifs identified from the multi-modal spatial integrated dataset
motif	observed	background	percent.observed	percent.background	fold.enrichment	pvalue	motif.name	p.adjust
MA1042.1	184	486	5.84498	2.43	2.40534	3.60496e-33	MYB59	1.67631e-30
MA1157.1	939	4360	29.8285	21.8	1.36828	6.02285e-31	NUC	1.05308e-28
MA1371.1	1158	5626	36.7853	28.13	1.30769	6.7941e-31	IDD4	1.05308e-28
MA1156.1	1219	6027	38.723	30.135	1.28498	1.79071e-29	JKD	2.0817e-27
MA1293.1	305	1051	9.68869	5.255	1.84371	3.32058e-29	MYB57	3.08814e-27
MA1374.1	1018	4879	32.338	24.395	1.3256	1.90583e-28	IDD7	1.47702e-26
MA1040.1	395	1502	12.5476	7.51	1.67079	5.45129e-28	MYB46	3.62122e-26
MA1037.1	326	1197	10.3558	5.985	1.73029	7.82541e-26	MYB24	4.19612e-24
MA1038.1	252	848	8.00508	4.24	1.88799	8.12152e-26	MYB3	4.19612e-24
MA1160.1	1355	7006	43.0432	35.03	1.22875	2.105e-24	AT1G14580	9.78827e-23
MA1158.1	948	4602	30.1144	23.01	1.30875	5.16149e-24	MGP	2.1819e-22
MA0576.1	442	1815	14.0407	9.075	1.54718	9.76784e-24	RAX3	3.78504e-22
MA1036.1	174	527	5.52732	2.635	2.09765	1.85433e-23	MYB111	6.6328e-22
MA1370.1	1005	5087	31.925	25.435	1.25516	2.57678e-19	IDD5	8.55859e-18
MA1039.1	240	885	7.62389	4.425	1.72291	6.84843e-19	MYB4	2.12301e-17
MA1294.1	292	1151	9.27573	5.755	1.61177	2.70781e-18	MYB62	7.86956e-17
MA0587.1	542	2484	17.2173	12.42	1.38625	7.35903e-18	TCP16	2.01291e-16
MA1286.1	550	2556	17.4714	12.78	1.36709	7.60226e-17	TCP24	1.96392e-15
MA1292.1	280	1119	8.89454	5.595	1.58973	1.00332e-16	MYB27	2.4555e-15
MA1289.1	558	2605	17.7255	13.025	1.36089	1.10552e-16	TCP3	2.57034e-15
MA1291.1	454	2079	14.4219	10.395	1.38738	5.69804e-15	TCP7	1.26171e-13
MA1290.1	503	2355	15.9784	11.775	1.35698	9.20767e-15	TCP17	1.94617e-13
MA1288.1	492	2325	15.629	11.625	1.34443	1.02855e-13	At1g72010	2.07946e-12
MA1428.1	528	2538	16.7726	12.69	1.32171	2.39553e-13	TCP8	4.64134e-12
MA1063.1	563	2737	17.8844	13.685	1.30686	2.64314e-13	TCP19	4.91624e-12
MA1287.1	521	2506	16.5502	12.53	1.32085	4.06315e-13	TCP21	7.26679e-12
MA1282.1	475	2268	15.0889	11.34	1.33059	1.72438e-12	PTF1	2.96976e-11
MA1373.1	1317	7279	41.8361	36.395	1.1495	3.9265e-12	IDD2	6.52079e-11
MA0574.1	264	1131	8.38628	5.655	1.48298	4.21814e-12	MYB15	6.76357e-11
MA0581.1	398	1856	12.6429	9.28	1.36239	5.57488e-12	LEC2	8.64106e-11
MA0565.2	449	2153	14.263	10.765	1.32494	1.54814e-11	FUS3	2.32221e-10
MA1202.1	1066	5793	33.8628	28.965	1.16909	4.01554e-11	AGL55	5.83508e-10
MA1159.1	967	5199	30.7179	25.995	1.18169	4.98462e-11	SGR5	7.02378e-10
MA1283.1	418	2005	13.2783	10.025	1.32452	9.39607e-11	TCP14	1.28505e-09
MA1067.1	306	1389	9.72046	6.945	1.39963	1.00061e-10	TCP5	1.32938e-09
MA1035.1	435	2126	13.8183	10.63	1.29993	5.32531e-10	TCP4	6.87853e-09
MA1041.1	273	1253	8.67217	6.265	1.38423	3.51561e-09	MYB55	4.41826e-08
MA1213.1	387	1896	12.2935	9.48	1.29678	7.6153e-09	ZHD3	9.31873e-08
MA0562.1	452	2268	14.3583	11.34	1.26617	8.9336e-09	PIF5	1.06516e-07
MA0563.1	851	4676	27.033	23.38	1.15625	1.08411e-07	SEP3	1.26027e-06
MA1388.1	304	1474	9.65693	7.37	1.3103	1.37203e-07	AT3G24120	1.55609e-06
MA0951.1	609	3256	19.3456	16.28	1.18831	3.55317e-07	ATHB-16	3.93387e-06
MA1025.1	431	2215	13.6912	11.075	1.23623	3.85386e-07	HBI1	4.16754e-06
MA1214.1	469	2440	14.8983	12.2	1.22118	4.84127e-07	ATHB40	5.11634e-06
MA1284.1	476	2485	15.1207	12.425	1.21696	5.95062e-07	TCP1	6.14897e-06
MA0560.1	571	3048	18.1385	15.24	1.19019	7.47354e-07	PIF3	7.55477e-06
MA0954.2	349	1758	11.0864	8.79	1.26125	8.37548e-07	ATHB7	8.28638e-06
MA0982.1	1216	6981	38.6277	34.905	1.10665	1.14809e-06	DOF2.4	1.11221e-05
MA1362.1	414	2143	13.1512	10.715	1.22736	1.49446e-06	bHLH77	1.41821e-05
MA0977.1	330	1666	10.4828	8.33	1.25844	2.1197e-06	DOF2.5	1.97132e-05
MA0564.1	229	1098	7.27446	5.49	1.32504	2.28929e-06	ABI3	2.08729e-05
MA1064.1	241	1169	7.65565	5.845	1.30978	3.03938e-06	TCP2	2.71791e-05
MA1383.1	323	1634	10.2605	8.17	1.25587	3.30658e-06	KAN2	2.90106e-05
MA1285.1	334	1703	10.6099	8.515	1.24603	4.57664e-06	At2g45680	3.94099e-05
MA1198.1	263	1307	8.35451	6.535	1.27843	7.45508e-06	HAT2	6.30293e-05
MA1024.1	214	1034	6.79797	5.17	1.31489	8.4453e-06	HAT1	7.01261e-05
MA0110.3	352	1821	11.1817	9.105	1.22808	9.55474e-06	ATHB-5	7.79466e-05
MA1210.1	286	1445	9.08513	7.225	1.25746	1.13562e-05	HAT22	9.10451e-05
MA1212.1	325	1670	10.324	8.35	1.23641	1.22202e-05	ATHB13	9.63117e-05
MA1267.1	1378	8082	43.7738	40.41	1.08324	1.60949e-05	AT5G66940	0.000124736
MA0952.1	396	2105	12.5794	10.525	1.19519	3.45382e-05	ATHB-51	0.000263283
MA1272.1	1134	6592	36.0229	32.96	1.09293	4.07494e-05	AT2G28810	0.00030562
MA1278.1	1189	6935	37.77	34.675	1.08926	4.15983e-05	OBP1	0.000307035
MA1026.2	293	1513	9.3075	7.565	1.23034	4.91002e-05	ATHB15	0.000351555
MA1354.1	436	2349	13.8501	11.745	1.17923	4.91421e-05	AT4G12670	0.000351555
MA1193.1	385	2051	12.23	10.255	1.19259	5.45157e-05	At2g38090	0.000384088
MA0949.1	312	1627	9.91105	8.135	1.21832	5.99686e-05	ARR2	0.0004162
MA0584.1	274	1409	8.70394	7.045	1.23548	6.46429e-05	SEP1	0.000442044
MA1211.1	355	1881	11.277	9.405	1.19904	7.02932e-05	ATHB18	0.000473715
MA1330.1	371	1978	11.7853	9.89	1.19163	8.07923e-05	ZHD6	0.000536692
MA1273.1	1026	5957	32.5921	29.785	1.09425	0.000104923	dof4.2	0.000687174
MA1406.1	234	1190	7.43329	5.95	1.24929	0.000111026	ATHB4	0.000717042
MA0966.1	226	1145	7.17916	5.725	1.254	0.000115101	BIM3	0.00073318
MA0580.1	333	1766	10.5781	8.83	1.19798	0.000128263	DYT1	0.000805977
MA1217.1	264	1366	8.38628	6.83	1.22786	0.000134391	CBF2	0.000833226
MA1066.1	470	2582	14.9301	12.91	1.15648	0.00016085	TCP23	0.000984146
MA1268.1	1340	7949	42.5667	39.745	1.071	0.000237128	AT1G69570	0.0014305
MA1387.1	269	1407	8.54511	7.035	1.21466	0.000239954	AT1G13300	0.0014305
MA0953.1	148	718	4.7014	3.59	1.30958	0.000247522	ATHB-6	0.00145693
MA1328.1	376	2036	11.9441	10.18	1.17329	0.000258495	ATHB34	0.0015025
MA1277.1	1129	6634	35.864	33.17	1.08122	0.000269799	Adof1	0.00154885
MA1215.1	354	1909	11.2452	9.545	1.17813	0.000290564	ATHB53	0.00164771
MA1027.1	329	1765	10.4511	8.825	1.18426	0.000331654	KAN1	0.00185806
MA0001.2	288	1530	9.14867	7.65	1.1959	0.000417261	AGL3	0.00230984
MA0965.1	231	1199	7.33799	5.995	1.22402	0.00042266	BIM2	0.0023122
MA0559.1	1260	7474	40.0254	37.37	1.07106	0.000443777	PI	0.00239949
MA1016.1	250	1313	7.94155	6.565	1.20968	0.000509449	GATA15	0.00272292
MA1352.1	479	2671	15.216	13.355	1.13935	0.000536351	TRP1	0.00283413
MA1065.2	265	1407	8.41804	7.035	1.19659	0.00068325	TCP20	0.00356979
MA1164.1	296	1590	9.4028	7.95	1.18274	0.000720897	HHO5	0.00372463
MA1322.1	195	1004	6.19441	5.02	1.23395	0.000776538	SPL9	0.00396803
MA1209.1	311	1684	9.87929	8.42	1.17331	0.000900101	ATHB20	0.00454942
MA0008.2	296	1596	9.4028	7.98	1.1783	0.000916843	HAT5	0.00458421
MA1206.1	395	2187	12.5476	10.935	1.14748	0.0010284	ARF2	0.00508732
MA1188.1	322	1754	10.2287	8.77	1.16633	0.00108614	At3g11280	0.00527986
MA1276.1	356	1956	11.3088	9.78	1.15632	0.00109004	AT3G52440	0.00527986
MA1062.2	249	1325	7.90978	6.625	1.19393	0.00111955	TCP15	0.00536693
MA1071.1	1641	9924	52.1283	49.62	1.05055	0.00115483	DOF5.3	0.00543556
MA1020.1	100	475	3.17662	2.375	1.33752	0.00115725	GT-1	0.00543556
MA0974.2	365	2012	11.5947	10.06	1.15255	0.00118507	CDF3	0.00549704
MA0005.2	304	1650	9.65693	8.25	1.17054	0.00119398	AG	0.00549704
MA1329.2	353	1947	11.2135	9.735	1.15187	0.00148735	ZHD1	0.00678058
MA1413.1	256	1375	8.13215	6.875	1.18286	0.00162577	UIF1	0.00733965
MA1327.2	261	1405	8.29098	7.025	1.18021	0.0016663	ATHB23	0.00745026
MA1281.1	1273	7619	40.4384	38.095	1.06151	0.00174015	AT5G02460	0.00770637
MA0940.1	1002	5928	31.8297	29.64	1.07388	0.00189258	AP1	0.00830236
MA1186.1	307	1681	9.75222	8.405	1.16029	0.00195134	At1g49010	0.00848014
MA1044.1	362	2010	11.4994	10.05	1.14422	0.00203362	NAC92	0.00875585
MA1070.1	200	1055	6.35324	5.275	1.20441	0.00222252	TGA7	0.00948141
MA1168.1	268	1454	8.51334	7.27	1.17102	0.00225572	MYR2	0.00953555
MA1385.1	315	1738	10.0064	8.69	1.15148	0.0027207	AT2G40260	0.0113975
MA0578.1	198	1053	6.28971	5.265	1.19463	0.00339312	SPL8	0.0140875
MA1204.1	439	2491	13.9454	12.455	1.11966	0.0034812	AGL13	0.0143253
MA1166.1	314	1741	9.97459	8.705	1.14585	0.0036865	PHL12	0.015037
MA1218.1	255	1392	8.10038	6.96	1.16385	0.00393924	CBF4	0.0159282
MA1677.1	447	2545	14.1995	12.725	1.11587	0.0040675	NAC078	0.0163051
MA0554.1	700	4095	22.2363	20.475	1.08602	0.00432781	SOC1	0.0170721
MA0978.1	190	1012	6.03558	5.06	1.1928	0.00433228	DREB1E	0.0170721
MA1192.1	270	1484	8.57687	7.42	1.15591	0.00439446	At5g58900	0.0171716
MA0973.1	423	2406	13.4371	12.03	1.11697	0.00486269	CDF2	0.0186882
MA1399.1	252	1380	8.00508	6.9	1.16016	0.00486295	At5g08520	0.0186882
MA1195.1	269	1483	8.54511	7.415	1.15241	0.00522389	AT5G56840	0.0199107
MA1670.1	231	1259	7.33799	6.295	1.16569	0.0054966	DREB1C	0.0207798
MA0573.1	176	938	5.59085	4.69	1.19208	0.00603315	ATHB-9	0.0225214
MA1201.1	581	3378	18.4562	16.89	1.09273	0.00605413	AGL42	0.0225214
MA1194.1	266	1472	8.44981	7.36	1.14807	0.0066072	AT3G10580	0.0243837
MA1326.1	256	1413	8.13215	7.065	1.15105	0.00673535	ZHD5	0.0246609
MA0956.1	221	1207	7.02033	6.035	1.16327	0.00716373	BEE2	0.0260245
MA1681.1	255	1410	8.10038	7.05	1.14899	0.0074515	SRM1	0.0267361
MA0556.1	659	3867	20.9339	19.335	1.0827	0.00747461	AP3	0.0267361
MA0933.1	603	3535	19.155	17.675	1.08374	0.00990656	AHL20	0.0351645
MA0964.1	293	1647	9.3075	8.235	1.13024	0.0101497	BIM1	0.0357545
MA1669.1	237	1313	7.52859	6.565	1.14678	0.0105426	DREB1B	0.0368594
MA1181.1	197	1078	6.25794	5.39	1.16103	0.0115668	MYB113	0.0401385
MA1336.1	215	1186	6.82973	5.93	1.15173	0.012074	TGA3	0.0415881
MA0983.1	599	3522	19.028	17.61	1.08052	0.0127023	DOF5.6	0.0434308
MA1372.1	243	1355	7.71919	6.775	1.13936	0.012923	STZ	0.0438626
MA0963.1	234	1302	7.43329	6.51	1.14183	0.0132572	BHLH78	0.044671
MA1380.1	412	2379	13.0877	11.895	1.10027	0.0138205	AT2G20110	0.0462339
MA1200.1	490	2857	15.5654	14.285	1.08964	0.0141854	AGL25	0.0470568
MA1348.1	222	1233	7.0521	6.165	1.14389	0.0144593	TGA9	0.0470568
MA0936.1	186	1019	5.90851	5.095	1.15967	0.0144712	T11I18.17	0.0470568
MA0939.1	186	1019	5.90851	5.095	1.15967	0.0144712	NAC080	0.0470568
MA0935.1	151	815	4.7967	4.075	1.1771	0.0159191	NAC025	0.0514054
MA0932.1	354	2035	11.2452	10.175	1.10518	0.017341	AHL12	0.0552298
MA0934.1	354	2035	11.2452	10.175	1.10518	0.017341	AHL25	0.0552298
MA1269.1	330	1890	10.4828	9.45	1.1093	0.0176677	dof4.5	0.0558877
MA0548.2	461	2693	14.6442	13.465	1.08758	0.0193221	AGL15	0.060708
MA1676.1	225	1261	7.1474	6.305	1.13361	0.0200009	NAC062	0.0624189
MA1368.2	177	977	5.62262	4.885	1.151	0.0217395	GT-4	0.0673924
MA1427.1	153	838	4.86023	4.19	1.15996	0.0245224	NAC028	0.0755161
MA1203.1	382	2221	12.1347	11.105	1.09272	0.0251663	AGL63	0.0769889
MA0971.1	234	1328	7.43329	6.64	1.11947	0.0294268	DREB1A	0.0888361
MA0946.1	107	572	3.39898	2.86	1.18846	0.0295383	ARR11	0.0888361
MA1199.1	397	2320	12.6112	11.6	1.08717	0.029612	AGL16	0.0888361
MA0950.1	200	1125	6.35324	5.625	1.12946	0.0307959	ATHB-12	0.0917955
MA1205.1	495	2927	15.7243	14.635	1.07443	0.0324621	AGL6	0.0961458
MA1389.1	224	1272	7.11563	6.36	1.11881	0.0332788	PHL1	0.0979407
MA0967.1	231	1316	7.33799	6.58	1.1152	0.0349653	BZIP60	0.102257
MA1207.1	328	1907	10.4193	9.535	1.09274	0.0363942	GT-A3	0.105771
MA1356.1	507	3008	16.1055	15.04	1.07084	0.0370959	TRP2	0.10714
MA1056.1	168	941	5.33672	4.705	1.13427	0.0393243	SPL11	0.112328
MA0566.1	315	1831	10.0064	9.155	1.09299	0.0393752	MYC2	0.112328
MA1043.1	128	704	4.06607	3.52	1.15513	0.0412008	NAC083	0.116819
MA0990.1	184	1039	5.84498	5.195	1.12512	0.0418821	EDT1	0.117487
MA0985.1	172	967	5.46379	4.835	1.13005	0.0419416	DRE1C	0.117487
MA1343.1	183	1034	5.81321	5.17	1.12441	0.0431782	bZIP52	0.120227
MA1174.1	183	1035	5.81321	5.175	1.12333	0.0444921	MYB56	0.123148
MA1346.1	234	1345	7.43329	6.725	1.10532	0.0468317	TGA10	0.128856
MA0582.1	353	2075	11.2135	10.375	1.08082	0.050568	RAV1	0.138318
MA1271.1	409	2424	12.9924	12.12	1.07198	0.0552069	DAG2	0.150124
MA1227.2	254	1474	8.06861	7.37	1.09479	0.0563115	ERF027	0.152238
MA1320.1	158	893	5.01906	4.465	1.12409	0.0572035	SPL15	0.153755
MA1196.1	316	1855	10.0381	9.275	1.08228	0.0587074	At5g05790	0.15689
MA1009.1	216	1246	6.8615	6.23	1.10136	0.0610482	ARF3	0.162214
MA0583.1	166	948	5.27319	4.74	1.11249	0.0697993	RAV1(var.2)	0.184232
MA0555.1	707	4290	22.4587	21.45	1.04703	0.0701269	SVP	0.184232
MA1280.1	533	3206	16.9314	16.03	1.05623	0.0707011	OBP4	0.184697
MA1069.1	169	967	5.36849	4.835	1.11034	0.0715098	TGA6	0.185766
MA0937.1	91	501	2.89072	2.505	1.15398	0.0759153	NAC055	0.196114
MA1335.1	283	1665	8.98983	8.325	1.07986	0.076493	TGA4	0.196515
MA1275.1	325	1925	10.324	9.625	1.07262	0.0792809	AT1G47655	0.202558
MA0558.1	685	4177	21.7598	20.885	1.04189	0.0986013	FLC	0.250544
MA1386.1	211	1236	6.70267	6.18	1.08457	0.100015	HHO3	0.251523
MA0944.1	269	1592	8.54511	7.96	1.07351	0.100068	ARF8	0.251523
MA1361.1	332	1982	10.5464	9.91	1.06422	0.102783	bHLH18	0.256958
MA1163.1	240	1416	7.62389	7.08	1.07682	0.104887	PHL11	0.259233
MA0945.1	279	1656	8.86277	8.28	1.07038	0.104984	ARR1	0.259233
MA1048.1	290	1724	9.2122	8.62	1.0687	0.105366	ERF018	0.259233
MA1015.1	53	285	1.68361	1.425	1.18148	0.106969	GATA12	0.261793
MA1666.1	235	1387	7.46506	6.935	1.07643	0.108725	HSFB2B	0.264698
MA1345.1	344	2061	10.9276	10.305	1.06041	0.111793	bZIP48	0.270749
MA1061.1	428	2583	13.5959	12.915	1.05272	0.113157	SPT	0.271369
MA1367.1	437	2639	13.8818	13.195	1.05205	0.113216	AT1G76870	0.271369
MA0984.1	432	2609	13.723	13.045	1.05197	0.115154	DOF5.7	0.274599
MA1379.1	378	2275	12.0076	11.375	1.05562	0.117973	SOL1	0.279884
MA1279.1	975	6014	30.972	30.07	1.03	0.11891	COG1	0.280675
MA0969.1	194	1140	6.16264	5.7	1.08117	0.120037	CMTA2	0.281906
MA1381.1	366	2207	11.6264	11.035	1.0536	0.131055	AT3G46070	0.306233
MA1189.1	255	1520	8.10038	7.6	1.06584	0.132234	AT5G61620	0.307445
MA1341.1	336	2022	10.6734	10.11	1.05573	0.133728	bZIP53	0.30937
MA0943.1	222	1320	7.0521	6.6	1.0685	0.141673	ARF5	0.326127
MA1384.1	194	1154	6.16264	5.77	1.06805	0.161595	PHL7	0.370156
MA0981.1	283	1706	8.98983	8.53	1.05391	0.165552	DOF1.8	0.377361
MA0585.1	260	1564	8.25921	7.82	1.05617	0.167447	AGL1	0.379819
MA1046.1	190	1133	6.03558	5.665	1.06542	0.173883	NTL9	0.392502
MA0980.2	279	1686	8.86277	8.43	1.05134	0.179249	RAP2-10	0.401689
MA0561.1	436	2665	13.8501	13.325	1.0394	0.17968	PIF4	0.401689
MA1175.1	149	883	4.73316	4.415	1.07206	0.183697	MYB81	0.408521
MA1249.1	237	1427	7.52859	7.135	1.05516	0.184493	RAP210	0.408521
MA1425.1	329	2003	10.4511	10.015	1.04354	0.195679	HYH	0.431237
MA0959.1	158	943	5.01906	4.715	1.06449	0.202144	AIB	0.443381
MA0553.1	206	1241	6.54384	6.205	1.05461	0.205842	SMZ	0.449374
MA1400.1	241	1460	7.65565	7.3	1.04872	0.211567	At1g19000	0.459712
MA0972.1	333	2035	10.5781	10.175	1.03962	0.216158	CCA1	0.467506
MA1045.1	98	577	3.11309	2.885	1.07906	0.217721	NAC043	0.468704
MA0567.1	395	2425	12.5476	12.125	1.03486	0.222479	ERF1B	0.476741
MA1398.2	227	1377	7.21093	6.885	1.04734	0.226091	KUA1	0.482259
MA1665.1	230	1396	7.30623	6.98	1.04674	0.227296	HSFB2A	0.482615
MA1012.1	496	3064	15.756	15.32	1.02846	0.237274	AGL27	0.501511
MA1369.1	201	1219	6.38501	6.095	1.04758	0.240562	HDG1	0.50616
MA1074.1	472	2915	14.9936	14.575	1.02872	0.241975	UNE10	0.50684
MA1057.1	111	662	3.52605	3.31	1.06527	0.245085	SPL12	0.511052
MA1208.1	297	1820	9.43456	9.1	1.03677	0.248042	GT-2	0.514909
MA0948.1	187	1134	5.94028	5.67	1.04767	0.249203	ARR18	0.51502
MA1068.1	273	1671	8.67217	8.355	1.03796	0.251675	TGA2	0.517827
MA0590.1	100	598	3.17662	2.99	1.06241	0.26751	LFY	0.547984
MA1270.1	954	5966	30.305	29.83	1.01592	0.269433	AT3G45610	0.549501
MA1255.1	554	3445	17.5985	17.225	1.02168	0.280487	AT1G22810	0.566117
MA1414.1	138	836	4.38374	4.18	1.04874	0.280789	E2FA	0.566117
MA0960.1	265	1629	8.41804	8.145	1.03352	0.281232	BHLH104	0.566117
MA1664.1	223	1367	7.08386	6.835	1.03641	0.28452	HSFA6B	0.569613
MA0588.1	230	1411	7.30623	7.055	1.03561	0.285419	TGA1	0.569613
MA1162.1	365	2259	11.5947	11.295	1.02653	0.290555	TCX2	0.577385
MA0930.1	283	1746	8.98983	8.73	1.02976	0.297051	ABF3	0.587782
MA0579.1	103	623	3.27192	3.115	1.05038	0.306715	CDC5	0.604333
MA1660.1	348	2159	11.0546	10.795	1.02405	0.314046	ANAC13	0.616166
MA1682.1	342	2122	10.864	10.61	1.02394	0.316658	TCX3	0.61868
MA1274.1	1374	8651	43.6468	43.255	1.00906	0.321251	OBP3	0.625029
MA1678.1	229	1414	7.27446	7.07	1.02892	0.324347	NTL8	0.628421
MA1358.1	321	1996	10.197	9.98	1.02174	0.339096	bHLH130	0.654272
MA1360.1	355	2213	11.277	11.065	1.01916	0.349448	bHLH74	0.668465
MA1182.1	298	1854	9.46633	9.27	1.02118	0.349892	At3g09600	0.668465
MA0976.2	499	3122	15.8513	15.61	1.01546	0.350764	CRF4	0.668465
MA1176.1	140	863	4.44727	4.315	1.03065	0.359871	MYB119	0.683021
MA1184.1	314	1960	9.97459	9.8	1.01782	0.370092	RVE1	0.699192
MA1375.1	203	1261	6.44854	6.305	1.02277	0.371399	ANL2	0.699192
MA0589.1	269	1678	8.54511	8.39	1.01849	0.377156	ZAP1	0.707167
MA1183.1	279	1742	8.86277	8.71	1.01754	0.381089	RVE6	0.711672
MA1333.1	399	2500	12.6747	12.5	1.01398	0.382802	BEH3	0.712011
MA0938.1	151	937	4.7967	4.685	1.02384	0.387484	NAC058	0.71632
MA1167.1	154	956	4.89199	4.78	1.02343	0.388199	EFM	0.71632
MA1337.1	320	2003	10.1652	10.015	1.015	0.390162	bZIP44	0.717096
MA1342.1	195	1215	6.19441	6.075	1.01966	0.392633	bZIP50	0.718797
MA1047.2	177	1107	5.62262	5.535	1.01583	0.420726	TGA5	0.767205
MA1334.1	326	2050	10.3558	10.25	1.01032	0.425918	GBF6	0.77364
MA1674.1	239	1501	7.59212	7.505	1.01161	0.431635	NAC017	0.780975
MA0569.1	382	2416	12.1347	12.08	1.00453	0.468949	MYC4	0.843753
MA1332.1	320	2023	10.1652	10.115	1.00496	0.469961	BEH2	0.843753
MA1173.1	400	2531	12.7065	12.655	1.00407	0.471937	MYB101	0.844041
MA1224.1	243	1536	7.71919	7.68	1.0051	0.475871	CBF1	0.847816
MA0557.1	216	1373	6.8615	6.865	0.99949	0.515673	FHY3	0.914156
MA1680.1	307	1952	9.75222	9.76	0.999203	0.517039	RVE7	0.914156
MA1675.1	139	885	4.4155	4.425	0.997854	0.526168	NAC029	0.926774
MA1364.1	458	2919	14.5489	14.595	0.996843	0.540967	PIF7	0.949245
MA1191.1	316	2023	10.0381	10.115	0.992399	0.572353	AT3G10113	1
MA0942.1	250	1603	7.94155	8.015	0.990836	0.577106	ARF1	1
MA1165.1	215	1381	6.82973	6.905	0.9891	0.584157	HHO6	1
MA0575.1	114	738	3.62135	3.69	0.981395	0.60409	F3A4.140	1
MA1662.1	149	963	4.73316	4.815	0.983004	0.606541	AT3G10030	1
MA0552.1	412	2645	13.0877	13.225	0.989616	0.607178	PIF1	1
MA1359.1	380	2441	12.0712	12.205	0.989034	0.60828	bHLH31	1
MA0941.1	237	1527	7.52859	7.635	0.986063	0.608318	ABF2	1
MA1241.1	272	1752	8.64041	8.76	0.986348	0.612929	AT4G32800	1
MA1261.1	261	1683	8.29098	8.415	0.985262	0.618671	AT5G67000	1
MA1185.1	226	1459	7.17916	7.295	0.984121	0.619047	LHY1	1
MA1187.1	226	1459	7.17916	7.295	0.984121	0.619047	LCL1	1
MA1197.1	172	1113	5.46379	5.565	0.981812	0.619591	CAMTA1	1
MA0571.1	208	1344	6.60737	6.72	0.98324	0.6205	ANT	1
MA1226.1	485	3117	15.4066	15.585	0.988554	0.626885	AT5G18450	1
MA0995.2	263	1698	8.35451	8.49	0.984041	0.627802	ERF039	1
MA0586.2	150	974	4.76493	4.87	0.978425	0.63127	SPL14	1
MA1059.2	137	892	4.35197	4.46	0.975778	0.639972	SPL5	1
MA1049.1	345	2227	10.9593	11.135	0.984224	0.643357	ERF094	1
MA1017.1	117	765	3.71665	3.825	0.971672	0.650564	GATA8	1
MA1667.1	187	1216	5.94028	6.08	0.97702	0.65214	HSFC1	1
MA1390.1	210	1365	6.6709	6.825	0.977422	0.657504	HHO2	1
MA1392.1	154	1005	4.89199	5.025	0.973531	0.658719	MYB98	1
MA1190.1	318	2060	10.1017	10.3	0.980743	0.664966	RVE5	1
MA1401.1	274	1784	8.70394	8.92	0.975778	0.688834	EPR1	1
MA1253.1	214	1398	6.79797	6.99	0.972527	0.688906	AT3G16280	1
MA1242.1	544	3515	17.2808	17.575	0.983261	0.689734	AT3G57600	1
MA1331.1	337	2191	10.7052	10.955	0.977199	0.697023	BEH4	1
MA0570.2	386	2507	12.2618	12.535	0.978201	0.701985	ABF1	1
MA1672.1	368	2394	11.69	11.97	0.976605	0.710076	GBF2	1
MA1161.1	332	2169	10.5464	10.845	0.972465	0.730641	TSO1	1
MA1376.1	293	1918	9.3075	9.59	0.970542	0.730928	DEAR3	1
MA0962.1	375	2447	11.9123	12.235	0.973627	0.735134	BHLH34	1
MA0549.1	375	2449	11.9123	12.245	0.972832	0.741172	BZR2	1
MA1397.1	216	1424	6.8615	7.12	0.963694	0.741474	At1g74840	1
MA1382.1	218	1441	6.92503	7.205	0.961143	0.756657	FAR1	1
MA1350.1	299	1967	9.49809	9.835	0.965744	0.764629	bZIP42	1
MA0550.2	281	1851	8.9263	9.255	0.964484	0.765411	BZR1	1
MA1363.1	378	2479	12.0076	12.395	0.968747	0.772096	bHLH69	1
MA1378.1	156	1044	4.95553	5.22	0.949335	0.778393	PLT3	1
MA0577.2	133	894	4.2249	4.47	0.945169	0.778755	SPL3	1
MA0121.1	162	1085	5.14612	5.425	0.948594	0.785877	ARR10	1
MA1321.1	123	831	3.90724	4.155	0.940371	0.789296	SPL13	1
MA1357.1	291	1924	9.24396	9.62	0.960911	0.791132	bHLH80	1
MA1396.1	134	906	4.25667	4.53	0.939662	0.80161	GATA6	1
MA1230.1	256	1704	8.13215	8.52	0.954477	0.811252	ERF037	1
MA1223.1	249	1659	7.90978	8.295	0.95356	0.812601	ERF035	1
MA1377.1	180	1210	5.71792	6.05	0.94511	0.813397	PLT1	1
MA1058.1	86	593	2.73189	2.965	0.921381	0.814593	SPL4	1
MA1018.1	116	791	3.68488	3.955	0.931701	0.814599	GATA9	1
MA1324.1	162	1093	5.14612	5.465	0.941651	0.815572	GATA20	1
MA1366.1	295	1972	9.37103	9.86	0.950409	0.8498	AT1G76880	1
MA0931.1	351	2337	11.1499	11.685	0.954209	0.852882	ABI5	1
MA1222.1	534	3526	16.9632	17.63	0.962175	0.863432	AT1G44830	1
MA1391.2	130	897	4.12961	4.485	0.920759	0.86404	MYB33	1
MA0957.1	309	2070	9.81576	10.35	0.948382	0.865471	BHLH3	1
MA1235.1	173	1183	5.49555	5.915	0.929088	0.870846	AIL7	1
MA1086.1	340	2275	10.8005	11.375	0.949495	0.87248	WRKY43	1
MA1661.1	221	1501	7.02033	7.505	0.93542	0.877768	AT-GTL1	1
MA1339.1	307	2063	9.75222	10.315	0.945441	0.877997	bZIP43	1
MA0996.1	248	1678	7.87802	8.39	0.938977	0.878254	ERF043	1
MA1402.1	1121	7305	35.6099	36.525	0.974946	0.881459	BPC6	1
MA1679.1	260	1762	8.25921	8.81	0.937482	0.889782	RAP2-1	1
MA1233.2	302	2037	9.59339	10.185	0.941914	0.890802	ERF021	1
MA1220.1	254	1724	8.06861	8.62	0.936034	0.892337	TINY	1
MA1234.1	294	1986	9.33926	9.93	0.94051	0.893098	ERF017	1
MA1055.1	83	593	2.63659	2.965	0.889239	0.893976	SPL1	1
MA1365.2	205	1404	6.51207	7.02	0.927645	0.895752	AT5G47660	1
MA1169.1	116	819	3.68488	4.095	0.899848	0.906913	MYB105	1
MA1248.1	411	2758	13.0559	13.79	0.946766	0.908771	DREB26	1
MA1179.1	137	962	4.35197	4.81	0.904775	0.913417	MYB1	1
MA0958.1	319	2163	10.1334	10.815	0.936978	0.915875	BHLH13	1
MA0986.1	247	1692	7.84625	8.46	0.927453	0.917627	DREB2C	1
MA1353.1	409	2755	12.9924	13.775	0.943185	0.922351	AT1G72740	1
MA1219.1	444	2983	14.1042	14.915	0.945638	0.922635	CEJ1	1
MA1340.1	339	2301	10.7687	11.505	0.936005	0.926024	bZIP3	1
MA1177.1	140	991	4.44727	4.955	0.897531	0.931409	MYB65	1
MA1663.1	202	1405	6.41677	7.025	0.91342	0.933496	ANAC050	1
MA1170.1	162	1141	5.14612	5.705	0.902038	0.936538	MYB118	1
MA1404.1	1325	8665	42.0902	43.325	0.9715	0.938654	BPC1	1
MA1251.1	275	1893	8.73571	9.465	0.922948	0.941222	DEAR5	1
MA1172.1	164	1158	5.20966	5.79	0.899768	0.942164	MYB3R5	1
MA1178.1	151	1074	4.7967	5.37	0.89324	0.946532	MYB3R1	1
MA1236.1	508	3427	16.1372	17.135	0.94177	0.950639	ESE3	1
MA1323.1	186	1312	5.90851	6.56	0.900688	0.951721	GATA19	1
MA1060.1	117	849	3.71665	4.245	0.875535	0.952408	SPL7	1
MA1250.1	487	3293	15.4701	16.465	0.939577	0.952858	AT1G75490	1
MA0994.1	193	1365	6.13088	6.825	0.898297	0.958785	ERF8	1
MA1426.1	135	976	4.28844	4.88	0.878778	0.959332	MYB124	1
MA1237.1	318	2196	10.1017	10.98	0.920005	0.960813	AT4G16750	1
MA1259.1	259	1807	8.22745	9.035	0.910619	0.961598	AT1G01250	1
MA0998.1	311	2156	9.87929	10.78	0.916446	0.965608	ERF096	1
MA1051.1	263	1839	8.35451	9.195	0.908593	0.966117	RAP2-3	1
MA1053.1	277	1936	8.79924	9.68	0.909012	0.969191	ERF109	1
MA1393.2	102	761	3.24015	3.805	0.851551	0.970207	MYB70	1
MA1092.1	326	2262	10.3558	11.31	0.915631	0.970383	WRKY63	1
MA1078.1	333	2310	10.5781	11.55	0.915857	0.971497	WRKY2	1
MA1265.2	285	1995	9.05337	9.975	0.907606	0.973124	ERF015	1
MA1180.1	154	1120	4.89199	5.6	0.873571	0.974369	MYB3R4	1
MA1325.1	128	944	4.06607	4.72	0.861456	0.974914	GATA14	1
MA1403.1	1023	6801	32.4968	34.005	0.955648	0.975632	BPC5	1
MA1002.1	268	1888	8.51334	9.44	0.901837	0.976656	ERF112	1
MA0551.1	259	1831	8.22745	9.155	0.898683	0.978283	HY5	1
MA1668.1	373	2587	11.8488	12.935	0.916026	0.978457	DPBF3	1
MA1355.1	302	2120	9.59339	10.6	0.905037	0.979764	TBP3	1
MA0993.1	159	1162	5.05083	5.81	0.869333	0.979966	ERF7	1
MA1028.1	57	457	1.81067	2.285	0.792417	0.979985	KAN4	1
MA0568.1	256	1816	8.13215	9.08	0.895611	0.980849	MYC3	1
MA1216.1	325	2281	10.324	11.405	0.905218	0.983361	RAP21	1
MA1091.1	338	2369	10.737	11.845	0.906456	0.984036	WRKY62	1
MA1081.1	362	2528	11.4994	12.64	0.90976	0.984054	WRKY25	1
MA1243.1	224	1609	7.11563	8.045	0.884478	0.984216	DREB19	1
MA1171.1	104	793	3.30368	3.965	0.833212	0.984667	MYB52	1
MA1245.2	461	3183	14.6442	15.915	0.920152	0.984825	AT2G33710	1
MA1264.1	473	3262	15.0254	16.31	0.921239	0.984877	ESE1	1
MA1424.1	289	2047	9.18043	10.235	0.896965	0.985413	ERF019	1
MA1395.1	109	829	3.46252	4.145	0.835348	0.98543	MYB77	1
MA1094.1	369	2582	11.7217	12.91	0.907957	0.986611	WRKY8	1
MA1229.1	224	1618	7.11563	8.09	0.879559	0.987721	AT2G44940	1
MA1077.1	315	2232	10.0064	11.16	0.896627	0.989114	WRKY18	1
MA0970.1	116	887	3.68488	4.435	0.830863	0.989807	CMTA3	1
MA1080.1	311	2208	9.87929	11.04	0.894863	0.989822	WRKY23	1
MA0975.1	337	2383	10.7052	11.915	0.898465	0.990266	CRF2	1
MA0947.1	105	812	3.33545	4.06	0.82154	0.990399	ARR14	1
MA1344.1	349	2464	11.0864	12.32	0.89987	0.990545	bZIP28	1
MA1296.1	435	3035	13.8183	15.175	0.910596	0.990828	WRKY46	1
MA1349.1	403	2826	12.8018	14.13	0.906	0.991355	bZIP16	1
MA1659.1	348	2462	11.0546	12.31	0.898021	0.991569	ABF4	1
MA1052.1	290	2076	9.2122	10.38	0.887495	0.991813	RAP2-6	1
MA0999.1	265	1909	8.41804	9.545	0.881932	0.99197	ERF098	1
MA1004.1	334	2372	10.6099	11.86	0.894596	0.992229	ERF13	1
MA1238.2	254	1838	8.06861	9.19	0.877978	0.992622	ERF38	1
MA1263.1	302	2165	9.59339	10.825	0.886226	0.993505	AT1G36060	1
MA1005.2	457	3198	14.5172	15.99	0.90789	0.993879	ERF3	1
MA1671.1	336	2406	10.6734	12.03	0.887236	0.995469	ERF118	1
MA0979.1	353	2534	11.2135	12.67	0.885041	0.996919	ERF008	1
MA1312.1	312	2259	9.91105	11.295	0.877473	0.996924	WRKY47	1
MA1013.1	42	382	1.33418	1.91	0.698524	0.997044	GATA10	1
MA1014.1	42	382	1.33418	1.91	0.698524	0.997044	GATA11	1
MA0968.2	386	2758	12.2618	13.79	0.889177	0.997192	bZIP68	1
MA1351.1	386	2759	12.2618	13.795	0.888855	0.997266	GBF3	1
MA1225.1	556	3887	17.662	19.435	0.908773	0.997341	ERF5	1
MA1673.1	216	1615	6.8615	8.075	0.849721	0.997499	LBD18	1
MA1006.1	250	1847	7.94155	9.235	0.85994	0.997514	ERF6	1
MA1090.1	320	2322	10.1652	11.61	0.875554	0.99764	WRKY60	1
MA1338.1	405	2896	12.8653	14.48	0.888488	0.997919	AREB3	1
MA1258.1	223	1669	7.08386	8.345	0.848875	0.997965	DREB2	1
MA1257.1	477	3383	15.1525	16.915	0.895801	0.998307	ERF9	1
[truncated: 52 more rows]

## Sheet: cluster.motifs.6
Supplementary Table 6. Cluster specific peaks and enriched motifs identified from the multi-modal spatial integrated dataset
[truncated: 466 more rows]

[truncated: 26 more sheets: cluster.motifs.7, cluster.motifs.8, cluster.motifs.9, cluster.motifs.10, cluster.motifs.11, cluster.motifs.12, cluster.motifs.13, cluster.motifs.14, cluster.motifs.15, cluster.motifs.16, cluster.motifs.17, cluster.motifs.18, cluster.motifs.19, cluster.motifs.20, cluster.motifs.21, cluster.motifs.22, cluster.motifs.23, cluster.motifs.24, cluster.motifs.25, cluster.motifs.26 …]
