# Supplementary material for: Transient cell states encode positional information to direct asymmetric growth
Source: bioRxiv. 2026 May 22:2026.05.21.726925. Preprint. [Version 1] doi: 10.64898/2026.05.21.726925 (PMC13228422; doi:10.64898/2026.05.21.726925)
Supplement: Supplement 8 — Supplementary Table 7. Subcluster specific markers and enriched motifs within accessible chromatin regions identified from the apical hypocotyl cell re-clustering (cluster 26). [file media-8.xlsx]

## Sheet: Table_7
Supplementary Table 7. Subcluster specific markers and enriched motifs within accessible chromatin regions identified from the apical hypocotyl cell re-clustering (cluster 26)
gene	Desc	p_val	avg_log2FC	pct.1	pct.2	p_val_adj	cluster
AT3G52150	RNA-binding (RRM/RBD/RNP motifs) family protein	6.75e-11	2.38717	0.13	0.043	1.63e-06	0
AT3G16640	AtTCTP2	7.58e-11	1.19393	0.201	0.088	1.83e-06	0
AT2G21660	ATGRP7,GLYCINE RICH PROTEIN 7,CCR2,cold,circadian rhythm,and rna binding 2,GR-RBP7,GLYCINE-RICH RNA-BINDING PROTEIN 7	8.71e-08	0.803567	0.329	0.218	0.00209793	0
AT5G51550	EXORDIUM like 3	8.41e-07	1.56333	0.1	0.039	0.0202638	0
AT1G28330	AtDRM1,DRM1,DORMANCY-ASSOCIATED PROTEIN 1	1.53e-06	1.18468	0.123	0.055	0.0368912	0
AT5G07180	ERECTA-like 2	8.11e-06	1.21586	0.121	0.058	0.195367	0
AT4G24830	arginosuccinate synthase family	9e-06	0.744646	0.224	0.139	0.216745	0
AT1G67090	ribulose bisphosphate carboxylase small chain 1A	1.11e-05	0.901747	0.153	0.082	0.266486	0
AT3G44750	ATHD2A,HD2A,HISTONE DEACETYLASE 2A,HDT1	1.23e-05	1.34535	0.112	0.053	0.295355	0
AT2G07696	Ribosomal protein S7p/S5e family protein	5.79e-05	0.78627	0.18	0.109	1	0
AT4G39690	MICOS complex subunit	0.000158008	0.988162	0.109	0.057	1	0
AT2G37080	ROP interactive partner 3	0.000562627	0.901747	0.133	0.08	1	0
AT4G37750	AtANT,CKC,CKC1,COMPLEMENTING A PROTEIN KINASE C MUTANT 1,DRG,DRAGON	0.000763742	1.05375	0.11	0.064	1	0
AT5G27120	NOP56-like pre RNA processing ribonucleoprotein	0.000811133	0.860525	0.141	0.088	1	0
AT3G07770	AtHsp90-6,HEAT SHOCK PROTEIN 90-6,AtHsp90.6,HEAT SHOCK PROTEIN 90.6	0.00290726	0.685614	0.116	0.072	1	0
AT5G14740	BETA CA2,BETA CARBONIC ANHYDRASE 2,CA18,CARBONIC ANHYDRASE 18	0.00423418	0.655991	0.112	0.07	1	0
AT4G31820	MAB4,MACCHI-BOU 4,NPY1,NAKED PINS IN YUC MUTANTS 1	0.00577934	0.72014	0.1	0.062	1	0
AT2G36400	AtGRF3,growth-regulating factor 3	0.00669066	0.633099	0.165	0.119	1	0
AT4G20980	Eukaryotic translation initiation factor 3 subunit 7 (eIF-3)	0.00810679	1.03366	0.11	0.073	1	0
AT5G60390	GTP binding Elongation factor Tu family protein	0.00824425	0.468788	0.132	0.089	1	0
AT3G08770	lipid transfer protein 6	6.6e-82	4.10195	0.534	0.066	1.59e-77	4
AT4G29030	Putative membrane lipoprotein	6.84e-26	3.15122	0.202	0.028	1.65e-21	4
AT2G38540	ATLTP1,ARABIDOPSIS THALIANA LIPID TRANSFER PROTEIN 1,LTP1,LIPID TRANSFER PROTEIN 1	3.3e-16	2.81808	0.161	0.03	7.95e-12	4
AT1G28290	arabinogalactan protein 31	1.58e-13	2.30992	0.145	0.03	3.8e-09	4
AT5G60390	GTP binding Elongation factor Tu family protein	8.92e-10	1.52931	0.228	0.087	2.15e-05	4
AT5G18380	Ribosomal protein S5 domain 2-like superfamily protein	1.02e-07	1.73524	0.119	0.035	0.00246222	4
AT5G54900	ATRBP45A,RNA-binding protein 45A	2.87e-07	1.8002	0.114	0.034	0.00690068	4
AT2G02100	PDF2.2	3.65e-07	1.62766	0.13	0.042	0.00879061	4
AT3G16640	AtTCTP2	7.33e-07	1.12974	0.238	0.112	0.0176545	4
AT1G14440	AtHB31,homeobox protein 31,FTM2,FLORAL TRANSITION AT THE MERISTEM2,ZHD4,ZINC FINGER HOMEODOMAIN 4	7.71e-07	1.22705	0.212	0.095	0.0185811	4
AT3G07770	AtHsp90-6,HEAT SHOCK PROTEIN 90-6,AtHsp90.6,HEAT SHOCK PROTEIN 90.6	1.08e-06	1.2019	0.181	0.075	0.0261148	4
AT5G57390	CHO1,CHOTTO 1,EMK,EMBRYOMAKER,PLT5,PLETHORA 5	1.27e-06	1.82375	0.104	0.031	0.0306293	4
AT3G05600	alpha/beta-Hydrolases superfamily protein	2.06e-06	1.1937	0.15	0.057	0.049674	4
AT3G23890	ATTOPII	2.23e-06	2.13536	0.114	0.038	0.0537297	4
AT3G06220	AP2/B3-like transcriptional factor family protein	3.3e-06	1.49677	0.135	0.05	0.0795493	4
AT2G42840	protodermal factor 1	3.33e-06	1.13891	0.264	0.14	0.0801571	4
AT4G13840	CER26,ECERIFERUM 26	3.8e-06	1.29324	0.161	0.066	0.0915948	4
AT5G61030	glycine-rich RNA-binding protein 3	6.72e-06	1.09751	0.166	0.07	0.161845	4
AT1G29930	AB140,CAB140,CHLOROPHYLL A/B PROTEIN 140,LHCB1.3,LIGHT-HARVESTING CHLOROPHYLL A/B-PROTEIN 1.3	1.09e-05	1.07085	0.197	0.093	0.261376	4
AT2G45480	AtGRF9,growth-regulating factor 9	1.37e-05	1.27413	0.109	0.038	0.330354	4
AT5G28640	ATGIF1,ARABIDOPSIS GRF1-INTERACTING FACTOR 1,GIF1,GRF1-INTERACTING FACTOR 1,GIF,GRF1-INTERACTING FACTOR	2.41e-05	1.53028	0.104	0.037	0.580939	4
AT1G57820	ORTH2,ORTHRUS 2	3.19e-05	1.26522	0.124	0.049	0.767434	4
AT4G03210	xyloglucan endotransglucosylase/hydrolase 9	6.84e-05	1.27248	0.104	0.039	1	4
AT5G07180	ERECTA-like 2	0.000113213	1.17492	0.15	0.07	1	4
AT1G06550	ATP-dependent caseinolytic (Clp) protease/crotonase family protein	0.000169918	0.653937	0.202	0.106	1	4
AT3G16780	Ribosomal protein L19e family protein	0.000264728	1.01084	0.145	0.069	1	4
AT1G12270	stress-inducible protein	0.000363383	1.1357	0.114	0.05	1	4
AT1G67090	ribulose bisphosphate carboxylase small chain 1A	0.000410229	0.830267	0.181	0.097	1	4
AT5G02500	AT-HSC70-1,ARABIDOPSIS THALIANA HEAT SHOCK COGNATE PROTEIN 70-1,AtHsp70-1,HSC70,HEAT SHOCK COGNATE PROTEIN 70,HSP70-1,HEAT SHOCK PROTEIN 70-1	0.000559152	0.945316	0.166	0.087	1	4
AT5G27120	NOP56-like pre RNA processing ribonucleoprotein	0.000652966	0.972942	0.176	0.097	1	4
AT4G37750	AtANT,CKC,CKC1,COMPLEMENTING A PROTEIN KINASE C MUTANT 1,DRG,DRAGON	0.00112643	1.01659	0.14	0.072	1	4
AT5G26710	Glutamyl/glutaminyl-tRNA synthetase, class Ic	0.00202731	0.587809	0.161	0.087	1	4
AT4G02930	GTP binding Elongation factor Tu family protein	0.00359544	0.691929	0.207	0.13	1	4
AT2G36400	AtGRF3,growth-regulating factor 3	0.00438389	0.668167	0.202	0.126	1	4
AT2G33210	heat shock protein 60-2	0.00836091	0.643737	0.14	0.081	1	4
AT4G24830	arginosuccinate synthase family	0.00838135	0.475078	0.238	0.159	1	4
AT3G09260	Glycosyl hydrolase superfamily protein	2.13e-25	1.06836	0.475	0.212	5.13e-21	1
AT3G16400	ATMLP-470,MYROSINASE-BINDING PROTEIN-LIKE PROTEIN-470,ATNSP1,NITRILE SPECIFIER PROTEIN 1	1.01e-24	1.6929	0.314	0.11	2.42e-20	1
AT2G26250	FDH,FIDDLEHEAD	1.08e-19	1.55192	0.286	0.109	2.59e-15	1
AT4G23670	Polyketide cyclase/dehydrase and lipid transport superfamily protein	7.45e-16	1.3718	0.252	0.101	1.79e-11	1
AT2G01008	maternal effect embryo arrest protein	1.07e-14	1.12306	0.308	0.145	2.58e-10	1
AT3G15950	DNA topoisomerase-like protein	2.52e-14	1.39138	0.226	0.089	6.07e-10	1
AT1G20920	RCF1,regulator of CBF gene expression 1	3.54e-14	1.90253	0.137	0.035	8.53e-10	1
AT2G16586	transmembrane protein	3.98e-13	1.14441	0.232	0.096	9.6e-09	1
AT3G16420	JAL30,JACALIN-RELATED LECTIN 30,PBPI	2.32e-10	1.22851	0.191	0.083	5.59e-06	1
AT1G54010	GLL23,GDSL-like lipase 23	2.69e-10	1.218	0.182	0.076	6.48e-06	1
AT3G21720	isocitrate lyase	7.73e-09	0.964534	0.206	0.101	0.000186297	1
AT3G16460	Mannose-binding lectin superfamily protein	5.46e-08	1.20089	0.161	0.075	0.00131466	1
AT1G24880	AtLpxC2	2.51e-07	0.745809	0.295	0.184	0.00605367	1
AT1G20100	DNA ligase-like protein	2.64e-07	1.35942	0.106	0.04	0.00635417	1
AT5G57240	OSBP(oxysterol binding protein)-related protein 4C	1.05e-06	1.08293	0.143	0.068	0.0252813	1
AT3G04290	ATLTL1	1.09e-06	1.00923	0.156	0.077	0.0262749	1
AT2G05380	glycine-rich protein 3 short isoform	5.64e-06	0.965004	0.167	0.09	0.135775	1
AT5G23940	DCR,DEFECTIVE IN CUTICULAR RIDGES,EMB3009,EMBRYO DEFECTIVE 3009	2.14e-05	0.725197	0.564	0.39	0.515635	1
AT5G15230	GAST1 protein homolog 4	4.56e-05	0.88504	0.202	0.125	1	1
AT5G53460	NADH-dependent glutamate synthase 1	5.21e-05	0.867762	0.111	0.055	1	1
AT2G38530	LP2,cdf3,cell growth defect factor-3	0.000115812	0.696982	0.299	0.218	1	1
ATCG00670	CLPP1,CASEINOLYTIC PROTEASE P 1	0.00206073	0.855789	0.113	0.069	1	1
ATCG01130	Ycf1 protein	0.00451322	0.52054	0.163	0.113	1	1
AT5G14230	ankyrin	7.76e-23	2.64638	0.195	0.035	1.87e-18	2
AT2G32990	AtGH9B8,glycosyl hydrolase 9B8	1.29e-21	3.63292	0.144	0.019	3.12e-17	2
AT1G49430	LRD2,LATERAL ROOT DEVELOPMENT 2	1.26e-18	2.01755	0.28	0.091	3.04e-14	2
AT4G13210	Pectin lyase-like superfamily protein	1.64e-18	3.84324	0.101	0.01	3.96e-14	2
AT4G23750	TMO3,TARGET OF MONOPTEROS 3	1.53e-17	2.4262	0.222	0.062	3.69e-13	2
AT1G79840	HD-ZIP IV family of homeobox-leucine zipper protein with lipid-binding START domain-containing protein	2.64e-16	2.67082	0.148	0.03	6.35e-12	2
AT3G21560	BRT1,Bright Trichomes 1	1.61e-10	1.76791	0.206	0.08	3.88e-06	2
AT4G31610	ATREM1,REPRODUCTIVE MERISTEM 1,REM34,reproductive meristem 34	8.65e-09	2.24959	0.101	0.027	0.000208342	2
AT5G57240	OSBP(oxysterol binding protein)-related protein 4C	7.74e-07	1.20581	0.175	0.077	0.0186396	2
AT1G77510	ATPDI6,PROTEIN DISULFIDE ISOMERASE 6,ATPDIL1-2,PDI-like 1-2,PDI6,PROTEIN DISULFIDE ISOMERASE 6	1.42e-06	1.52203	0.156	0.068	0.0341079	2
AT5G06390	FASCICLIN-like arabinogalactan protein 17 precursor	1.76e-06	1.42311	0.136	0.055	0.0423903	2
AT2G38670	phosphorylethanolamine cytidylyltransferase 1	4.54e-05	1.13542	0.144	0.069	1	2
AT5G16070	TCP-1/cpn60 chaperonin family protein	0.000119444	1.33028	0.14	0.071	1	2
AT2G01008	maternal effect embryo arrest protein	0.00050487	0.642689	0.284	0.184	1	2
AT3G17840	receptor-like kinase 902	0.000868018	1.07652	0.144	0.08	1	2
AT2G26250	FDH,FIDDLEHEAD	0.00148517	0.541193	0.237	0.155	1	2
AT3G02530	TCP-1/cpn60 chaperonin family protein	0.00193786	1.14749	0.121	0.066	1	2
AT1G48630	RACK1B,receptor for activated C kinase 1B	0.00300423	0.835516	0.132	0.076	1	2
AT3G04290	ATLTL1	0.00529454	0.759852	0.152	0.094	1	2
AT1G25230	Calcineurin-like metallo-phosphoesterase superfamily protein	5.75e-31	4.95775	0.164	0.005	1.39e-26	5
ATCG00490	ribulose-bisphosphate carboxylase	8.22e-26	5.03082	0.131	0.004	1.98e-21	5
AT3G01420	Peroxidase superfamily protein	5.13e-16	3.76136	0.115	0.006	1.24e-11	5
AT5G40450	A-kinase anchor-like protein	9.13e-15	2.78072	0.246	0.037	2.2e-10	5
AT5G56870	beta-galactosidase 4	1.48e-11	3.66825	0.115	0.01	3.56e-07	5
AT1G13440	GAPC-2,GLYCERALDEHYDE-3-PHOSPHATE DEHYDROGENASE C-2	4.88e-11	3.66825	0.115	0.011	1.18e-06	5
AT4G20260	ATPCAP1,ARABIDOPSIS THALIANA PLASMA-MEMBRANE ASSOCIATED CATION-BINDING PROTEIN 1,MDP25,microtubule-destabilizing protein 25	1.02e-09	3.18282	0.131	0.017	2.46e-05	5
AT5G53460	NADH-dependent glutamate synthase 1	5.52e-08	2.56133	0.246	0.067	0.00132986	5
AT4G05631	hypothetical protein	2.72e-06	2.62385	0.115	0.021	0.0656307	5
ATCG00130	ATPase, F0 complex, subunit B/B', bacterial/chloroplast	8.45e-06	2.20881	0.148	0.035	0.203623	5
AT3G09260	Glycosyl hydrolase superfamily protein	9.96e-06	1.04676	0.557	0.29	0.239976	5
AT1G20620	ATCAT3,SEN2,SENESCENCE 2	2.69e-05	1.89064	0.197	0.061	0.647882	5
AT1G78080	AtWIND1,WIND1,wound induced dedifferentiation 1	2.89e-05	1.93785	0.164	0.045	0.697161	5
ATCG00040	maturase K	0.000197338	1.71405	0.197	0.07	1	5
AT3G26520	GAMMA-TIP2,SITIP,SALT-STRESS INDUCIBLE TONOPLAST INTRINSIC PROTEIN,TIP1	0.000218354	1.95775	0.148	0.044	1	5
ATCG01130	Ycf1 protein	0.00110333	0.694241	0.279	0.124	1	5
AT1G65985	transmembrane protein, putative (DUF247)	0.00267649	1.71405	0.115	0.037	1	5
AT2G05380	glycine-rich protein 3 short isoform	0.00458635	1.11366	0.23	0.112	1	5
AT1G72970	EDA17,embryo sac development arrest 17	0.0052514	1.55277	0.131	0.05	1	5

## Sheet: cluster.motifs.0
Supplementary Table 7. Subcluster specific markers and enriched motifs within accessible chromatin regions identified from the apical hypocotyl cell re-clustering (cluster 26)
motif	observed	background	percent.observed	percent.background	fold.enrichment	pvalue	motif.name	p.adjust
MA1268.1	185	6456	40.6593	32.28	1.25958	8.80492e-05	AT1G69570	0.0409429
MA1278.1	155	5587	34.0659	27.935	1.21947	0.00220576	OBP1	0.464286
MA1226.1	76	2477	16.7033	12.385	1.34867	0.00392553	AT5G18450	0.464286
MA1166.1	45	1327	9.89011	6.635	1.4906	0.00483956	PHL12	0.464286
MA1272.1	144	5285	31.6484	26.425	1.19767	0.00686581	AT2G28810	0.464286
MA1368.2	28	757	6.15385	3.785	1.62585	0.00831401	GT-4	0.464286
MA1281.1	157	5862	34.5055	29.31	1.17726	0.00863046	AT5G02460	0.464286
MA1398.2	38	1137	8.35165	5.685	1.46907	0.011583	KUA1	0.464286
MA1246.1	83	2871	18.2418	14.355	1.27076	0.0117741	LEP	0.464286
MA0949.1	34	995	7.47253	4.975	1.50202	0.0121796	ARR2	0.464286
MA1168.1	40	1216	8.79121	6.08	1.44592	0.0124035	MYR2	0.464286
MA1255.1	82	2857	18.022	14.285	1.2616	0.0145601	AT1G22810	0.464286
MA1277.1	139	5190	30.5495	25.95	1.17724	0.0146013	Adof1	0.464286
MA1267.1	174	6668	38.2418	33.34	1.14702	0.0148155	AT5G66940	0.464286
MA1274.1	176	6755	38.6813	33.775	1.14526	0.014977	OBP3	0.464286
MA1001.2	54	1797	11.8681	8.985	1.32088	0.0212268	ERF11	0.60208
MA0938.1	28	823	6.15385	4.115	1.49547	0.0228037	NAC058	0.60208
MA1257.1	79	2798	17.3626	13.99	1.24107	0.0235221	ERF9	0.60208
MA1387.1	36	1124	7.91209	5.62	1.40784	0.0246011	AT1G13300	0.60208
MA0992.2	55	1867	12.0879	9.335	1.2949	0.0282037	ERF4	0.629347
MA1413.1	35	1099	7.69231	5.495	1.39987	0.0284221	UIF1	0.629347
MA1060.1	19	525	4.17582	2.625	1.59079	0.0323622	SPL7	0.657495
MA1262.1	76	2731	16.7033	13.655	1.22324	0.0349954	ERF2	0.657495
MA1228.1	72	2570	15.8242	12.85	1.23145	0.0350907	AT4G18450	0.657495
MA1000.2	72	2571	15.8242	12.855	1.23097	0.0353492	ERF105	0.657495
MA0584.1	34	1089	7.47253	5.445	1.37237	0.0387473	SEP1	0.692981
MA1673.1	36	1175	7.91209	5.875	1.34674	0.0429779	LBD18	0.740174
MA1235.1	26	804	5.71429	4.02	1.42146	0.0463437	AIL7	0.748387
MA1026.2	39	1299	8.57143	6.495	1.3197	0.0467768	ATHB15	0.748387
MA1219.1	68	2453	14.9451	12.265	1.21851	0.048283	CEJ1	0.748387
MA0121.1	23	709	5.05495	3.545	1.42594	0.0568082	ARR10	0.833874
MA1044.1	44	1520	9.67033	7.6	1.27241	0.0589318	NAC92	0.833874
MA1225.1	84	3146	18.4615	15.73	1.17365	0.062332	ERF5	0.833874
MA1383.1	41	1409	9.01099	7.045	1.27906	0.0625994	KAN2	0.833874
MA0558.1	87	3271	19.1209	16.355	1.16912	0.0627647	FLC	0.833874
MA1236.1	75	2783	16.4835	13.915	1.18459	0.0650575	ESE3	0.840326
MA1264.1	72	2670	15.8242	13.35	1.18533	0.0692167	ESE1	0.869886
MA1164.1	39	1347	8.57143	6.735	1.27267	0.0722346	HHO5	0.883924
MA1222.1	77	2891	16.9231	14.455	1.17074	0.0760808	AT1G44830	0.906535
MA1244.1	51	1836	11.2088	9.18	1.221	0.0786537	ABR1	0.906535
MA1270.1	118	4624	25.9341	23.12	1.12172	0.0844301	AT3G45610	0.906535
MA0564.1	21	670	4.61538	3.35	1.37773	0.0874108	ABI3	0.906535
MA1250.1	72	2709	15.8242	13.545	1.16827	0.0876669	AT1G75490	0.906535
MA1201.1	74	2797	16.2637	13.985	1.16294	0.0904883	AGL42	0.906535
MA1252.1	64	2389	14.0659	11.945	1.17756	0.0924942	PUCHI	0.906535
MA1279.1	118	4647	25.9341	23.235	1.11616	0.0940464	COG1	0.906535
MA1163.1	34	1186	7.47253	5.93	1.26012	0.0981735	PHL11	0.906535
MA1404.1	170	6883	37.3626	34.415	1.08565	0.0992539	BPC1	0.906535
MA1052.1	45	1627	9.89011	8.135	1.21575	0.0994043	RAP2-6	0.906535
MA0001.2	34	1190	7.47253	5.95	1.25589	0.101499	AGL3	0.906535
MA1237.1	48	1758	10.5495	8.79	1.20017	0.106361	AT4G16750	0.906535
MA0976.2	65	2460	14.2857	12.3	1.16144	0.110385	CRF4	0.906535
MA0946.1	15	465	3.2967	2.325	1.41794	0.111982	ARR11	0.906535
MA1661.1	30	1045	6.59341	5.225	1.2619	0.11345	AT-GTL1	0.906535
MA1247.1	62	2341	13.6264	11.705	1.16415	0.113453	ERF087	0.906535
MA0945.1	37	1327	8.13187	6.635	1.2256	0.116468	ARR1	0.906535
MA0974.2	42	1531	9.23077	7.655	1.20585	0.118721	CDF3	0.906535
MA1341.1	46	1698	10.1099	8.49	1.1908	0.122591	bZIP53	0.906535
MA1671.1	50	1865	10.989	9.325	1.17845	0.125592	ERF118	0.906535
MA0947.1	19	629	4.17582	3.145	1.32777	0.129143	ARR14	0.906535
MA1377.1	24	824	5.27473	4.12	1.28027	0.129824	PLT1	0.906535
MA1402.1	147	5963	32.3077	29.815	1.08361	0.130853	BPC6	0.906535
MA1231.1	64	2452	14.0659	12.26	1.1473	0.133003	ERF15	0.906535
MA1403.1	133	5369	29.2308	26.845	1.08887	0.134247	BPC5	0.906535
MA1366.1	37	1347	8.13187	6.735	1.2074	0.134882	AT1G76880	0.906535
MA0963.1	31	1106	6.81319	5.53	1.23204	0.135037	BHLH78	0.906535
MA1373.1	133	5374	29.2308	26.87	1.08786	0.136923	IDD2	0.906535
MA1273.1	116	4648	25.4945	23.24	1.09701	0.136987	dof4.2	0.906535
MA1374.1	96	3801	21.0989	19.005	1.11018	0.13803	IDD7	0.906535
MA1214.1	54	2045	11.8681	10.225	1.1607	0.138077	ATHB40	0.906535
MA1245.2	64	2461	14.0659	12.305	1.14311	0.139602	AT2G33710	0.906535
MA0984.1	48	1801	10.5495	9.005	1.17151	0.140367	DOF5.7	0.906535
MA1061.1	59	2259	12.967	11.295	1.14803	0.143869	SPT	0.916426
MA1005.2	64	2470	14.0659	12.35	1.13894	0.146406	ERF3	0.919981
MA1240.1	70	2723	15.3846	13.615	1.12998	0.148407	ERF10	0.920124
MA1239.1	73	2854	16.044	14.27	1.12431	0.152408	ERF104	0.922717
MA1232.1	54	2064	11.8681	10.32	1.15001	0.153878	AT4G28140	0.922717
MA0555.1	81	3194	17.8022	15.97	1.11473	0.155198	SVP	0.922717
MA0960.1	37	1372	8.13187	6.86	1.1854	0.16029	BHLH104	0.922717
MA1371.1	110	4436	24.1758	22.18	1.08998	0.163532	IDD4	0.922717
MA1158.1	90	3587	19.7802	17.935	1.10288	0.164329	MGP	0.922717
MA1392.1	21	736	4.61538	3.68	1.25418	0.170656	MYB98	0.922717
MA1170.1	23	816	5.05495	4.08	1.23896	0.171365	MYB118	0.922717
MA1348.1	27	977	5.93407	4.885	1.21475	0.172348	TGA9	0.922717
MA1242.1	70	2754	15.3846	13.77	1.11726	0.172508	AT3G57600	0.922717
MA1269.1	37	1386	8.13187	6.93	1.17343	0.17566	dof4.5	0.922717
MA0959.1	20	700	4.3956	3.5	1.25589	0.176263	AIB	0.922717
MA1389.1	27	980	5.93407	4.9	1.21103	0.176332	PHL1	0.922717
MA1386.1	29	1061	6.37363	5.305	1.20144	0.176606	HHO3	0.922717
MA1202.1	117	4761	25.7143	23.805	1.08021	0.180545	AGL55	0.932818
MA1324.1	23	829	5.05495	4.145	1.21953	0.190604	GATA20	0.96745
MA1221.1	60	2356	13.1868	11.78	1.11942	0.191409	RAP26	0.96745
MA1266.1	58	2281	12.7473	11.405	1.11769	0.19983	RAP211	0.988761
MA0997.1	31	1161	6.81319	5.805	1.17368	0.200925	ERF069	0.988761
MA1248.1	58	2285	12.7473	11.425	1.11573	0.203714	DREB26	0.988761
MA1157.1	86	3470	18.9011	17.35	1.0894	0.20454	NUC	0.988761
MA1365.2	27	1004	5.93407	5.02	1.18208	0.209952	AT5G47660	0.988761
MA1261.1	36	1374	7.91209	6.87	1.15169	0.210416	AT5G67000	0.988761
MA1388.1	27	1006	5.93407	5.03	1.17973	0.212889	AT3G24120	0.988761
MA1370.1	96	3908	21.0989	19.54	1.07978	0.213907	IDD5	0.988761
MA0975.1	43	1668	9.45055	8.34	1.13316	0.214763	CRF2	0.988761
MA1414.1	17	606	3.73626	3.03	1.23309	0.220824	E2FA	0.995018
MA1070.1	23	849	5.05495	4.245	1.1908	0.222238	TGA7	0.995018
MA1427.1	18	647	3.95604	3.235	1.22289	0.222542	NAC028	0.995018
MA0948.1	23	855	5.05495	4.275	1.18244	0.232179	ARR18	0.999956
MA1058.1	13	455	2.85714	2.275	1.25589	0.238951	SPL4	0.999956
MA1378.1	20	739	4.3956	3.695	1.18961	0.243198	PLT3	0.999956
MA1071.1	180	7583	39.5604	37.915	1.0434	0.246715	DOF5.3	0.999956
MA1193.1	42	1653	9.23077	8.265	1.11685	0.247206	At2g38090	0.999956
MA1165.1	29	1114	6.37363	5.57	1.14428	0.251574	HHO6	0.999956
MA1321.1	16	581	3.51648	2.905	1.21049	0.251618	SPL13	0.999956
MA0936.1	12	423	2.63736	2.115	1.24698	0.257896	T11I18.17	0.999956
MA0939.1	12	423	2.63736	2.115	1.24698	0.257896	NAC080	0.999956
MA1342.1	25	953	5.49451	4.765	1.1531	0.258789	bZIP50	0.999956
MA1216.1	46	1834	10.1099	9.17	1.1025	0.263154	RAP21	0.999956
MA0553.1	19	709	4.17582	3.545	1.17795	0.263746	SMZ	0.999956
MA1040.1	18	671	3.95604	3.355	1.17915	0.269565	MYB46	0.999956
MA0979.1	49	1970	10.7692	9.85	1.09332	0.274474	ERF008	0.999956
MA0994.1	29	1129	6.37363	5.645	1.12907	0.275008	ERF8	0.999956
MA1345.1	44	1759	9.67033	8.795	1.09953	0.275058	bZIP48	0.999956
MA1372.1	26	1005	5.71429	5.025	1.13717	0.27655	STZ	0.999956
MA1025.1	42	1683	9.23077	8.415	1.09694	0.286252	HBI1	0.999956
MA0554.1	78	3218	17.1429	16.09	1.06544	0.286604	SOC1	0.999956
MA1028.1	9	314	1.97802	1.57	1.25989	0.287539	KAN4	0.999956
MA1055.1	9	314	1.97802	1.57	1.25989	0.287539	SPL1	0.999956
MA1379.1	44	1769	9.67033	8.845	1.09331	0.288083	SOL1	0.999956
MA0565.2	39	1565	8.57143	7.825	1.09539	0.298466	FUS3	0.999956
MA1051.1	34	1354	7.47253	6.77	1.10377	0.298703	RAP2-3	0.999956
MA1195.1	31	1228	6.81319	6.14	1.10964	0.299201	AT5G56840	0.999956
MA1395.1	17	645	3.73626	3.225	1.15853	0.30137	MYB77	0.999956
MA1357.1	36	1443	7.91209	7.215	1.09662	0.305532	bHLH80	0.999956
MA1074.1	40	1613	8.79121	8.065	1.09004	0.306437	UNE10	0.999956
MA1260.1	46	1873	10.1099	9.365	1.07954	0.313277	AT1G77640	0.999956
MA0993.1	26	1027	5.71429	5.135	1.11281	0.314557	ERF7	0.999956
MA1256.1	45	1834	9.89011	9.17	1.07853	0.318096	RAP212	0.999956
MA1180.1	24	945	5.27473	4.725	1.11634	0.318138	MYB3R4	0.999956
MA1263.1	43	1750	9.45055	8.75	1.08006	0.319722	AT1G36060	0.999956
MA1677.1	45	1841	9.89011	9.205	1.07443	0.327587	NAC078	0.999956
MA1002.1	37	1501	8.13187	7.505	1.08353	0.328797	ERF112	0.999956
MA1004.1	41	1678	9.01099	8.39	1.07402	0.338436	ERF13	0.999956
MA1234.1	39	1595	8.57143	7.975	1.07479	0.341895	ERF017	0.999956
MA0571.1	23	917	5.05495	4.585	1.1025	0.344751	ANT	0.999956
MA1424.1	39	1614	8.57143	8.07	1.06213	0.370298	ERF019	0.999956
MA0966.1	22	888	4.83516	4.44	1.089	0.37104	BIM3	0.999956
MA1384.1	23	932	5.05495	4.66	1.08475	0.373962	PHL7	0.999956
MA1160.1	128	5477	28.1319	27.385	1.02727	0.376347	AT1G14580	0.999956
MA0588.1	27	1105	5.93407	5.525	1.07404	0.378483	TGA1	0.999956
MA1162.1	41	1708	9.01099	8.54	1.05515	0.382339	TCX2	0.999956
MA1334.1	42	1752	9.23077	8.76	1.05374	0.383736	GBF6	0.999956
MA1169.1	16	640	3.51648	3.2	1.0989	0.385625	MYB105	0.999956
MA0581.1	31	1283	6.81319	6.415	1.06207	0.39016	LEC2	0.999956
MA1167.1	19	772	4.17582	3.86	1.08182	0.395579	EFM	0.999956
MA0551.1	40	1678	8.79121	8.39	1.04782	0.402011	HY5	0.999956
MA1200.1	52	2197	11.4286	10.985	1.04038	0.402062	AGL25	0.999956
MA1156.1	112	4815	24.6154	24.075	1.02245	0.410622	JKD	0.999956
MA1335.1	32	1344	7.03297	6.72	1.04657	0.420638	TGA4	0.999956
MA1349.1	58	2472	12.7473	12.36	1.03133	0.421334	bZIP16	0.999956
MA1027.1	30	1259	6.59341	6.295	1.0474	0.423151	KAN1	0.999956
MA1172.1	23	957	5.05495	4.785	1.05641	0.423515	MYB3R5	0.999956
MA1675.1	15	613	3.2967	3.065	1.0756	0.423605	NAC029	0.999956
MA0999.1	35	1480	7.69231	7.4	1.0395	0.4308	ERF098	0.999956
MA0569.1	45	1915	9.89011	9.575	1.03291	0.432222	MYC4	0.999956
MA0957.1	45	1915	9.89011	9.575	1.03291	0.432222	BHLH3	0.999956
MA1331.1	40	1713	8.79121	8.565	1.02641	0.455468	BEH4	0.999956
MA1336.1	22	930	4.83516	4.65	1.03982	0.456392	TGA3	0.999956
MA1358.1	36	1541	7.91209	7.705	1.02688	0.459198	bHLH130	0.999956
MA1333.1	48	2068	10.5495	10.34	1.02026	0.464094	BEH3	0.999956
MA1280.1	56	2418	12.3077	12.09	1.01801	0.464615	OBP4	0.999956
MA1178.1	21	891	4.61538	4.455	1.036	0.465671	MYB3R1	0.999956
MA1211.1	37	1590	8.13187	7.95	1.02288	0.467789	ATHB18	0.999956
MA0561.1	59	2552	12.967	12.76	1.01623	0.468274	PIF4	0.999956
MA1337.1	39	1678	8.57143	8.39	1.02162	0.468799	bZIP44	0.999956
MA1046.1	6	241	1.31868	1.205	1.09434	0.469558	NTL9	0.999956
MA0958.1	41	1766	9.01099	8.83	1.0205	0.469736	BHLH13	0.999956
MA0968.2	56	2422	12.3077	12.11	1.01632	0.469889	bZIP68	0.999956
MA1678.1	24	1027	5.27473	5.135	1.02721	0.476101	NTL8	0.999956
MA0977.1	27	1159	5.93407	5.795	1.024	0.477839	DOF2.5	0.999956
MA1376.1	34	1466	7.47253	7.33	1.01944	0.479353	DEAR3	0.999956
MA1367.1	49	2123	10.7692	10.615	1.01453	0.479914	AT1G76870	0.999956
MA0998.1	38	1642	8.35165	8.21	1.01725	0.480867	ERF096	0.999956
MA1415.1	50	2170	10.989	10.85	1.01281	0.484354	REF6	0.999956
MA0568.1	39	1689	8.57143	8.445	1.01497	0.485862	MYC3	0.999956
MA0563.1	79	3448	17.3626	17.24	1.00711	0.491867	SEP3	0.999956
MA1189.1	28	1211	6.15385	6.055	1.01632	0.492842	AT5G61620	0.999956
MA1053.1	29	1255	6.37363	6.275	1.01572	0.493095	ERF109	0.999956
MA1286.1	42	1826	9.23077	9.13	1.01104	0.494157	TCP24	0.999956
MA1196.1	38	1651	8.35165	8.255	1.01171	0.494978	At5g05790	0.999956
MA1183.1	35	1520	7.69231	7.6	1.01215	0.496042	RVE6	0.999956
MA1188.1	35	1523	7.69231	7.615	1.01015	0.500918	At3g11280	0.999956
MA1176.1	15	649	3.2967	3.245	1.01593	0.512275	MYB119	0.999956
MA1332.1	36	1576	7.91209	7.88	1.00407	0.515427	BEH2	0.999956
MA1344.1	50	2199	10.989	10.995	0.999455	0.524377	bZIP28	0.999956
MA0567.1	38	1671	8.35165	8.355	0.999599	0.526164	ERF1B	0.999956
MA1059.2	14	614	3.07692	3.07	1.00226	0.534984	SPL5	0.999956
MA1351.1	55	2430	12.0879	12.15	0.99489	0.538331	GBF3	0.999956
MA1159.1	94	4155	20.6593	20.775	0.994433	0.543477	SGR5	0.999956
MA0954.2	33	1463	7.25275	7.315	0.99149	0.547049	ATHB7	0.999956
MA0965.1	21	938	4.61538	4.69	0.984091	0.562254	BIM2	0.999956
MA0549.1	47	2095	10.3297	10.475	0.986126	0.563888	BZR2	0.999956
MA0951.1	52	2317	11.4286	11.585	0.986497	0.564304	ATHB-16	0.999956
MA1391.2	15	674	3.2967	3.37	0.97825	0.571905	MYB33	0.999956
MA1340.1	44	1972	9.67033	9.86	0.980764	0.578192	bZIP3	0.999956
MA0583.1	16	722	3.51648	3.61	0.974095	0.57894	RAV1(var.2)	0.999956
MA1338.1	57	2551	12.5275	12.755	0.982162	0.58007	AREB3	0.999956
MA1265.2	34	1530	7.47253	7.65	0.976801	0.58328	ERF015	0.999956
MA1179.1	18	815	3.95604	4.075	0.970808	0.585629	MYB1	0.999956
MA1177.1	16	725	3.51648	3.625	0.970064	0.585663	MYB65	0.999956
MA1390.1	23	1040	5.05495	5.2	0.972105	0.586583	HHO2	0.999956
MA1049.1	37	1670	8.13187	8.35	0.973876	0.592656	ERF094	0.999956
MA1161.1	36	1628	7.91209	8.14	0.972001	0.596711	TSO1	0.999956
MA1400.1	26	1182	5.71429	5.91	0.966884	0.599962	At1g19000	0.999956
MA1665.1	23	1049	5.05495	5.245	0.963765	0.603388	HSFB2A	0.999956
MA1198.1	26	1184	5.71429	5.92	0.965251	0.603468	HAT2	0.999956
MA1380.1	41	1858	9.01099	9.29	0.969967	0.606209	AT2G20110	0.999956
MA1205.1	48	2174	10.5495	10.87	0.970511	0.610614	AGL6	0.999956
MA1346.1	24	1099	5.27473	5.495	0.959914	0.612407	TGA10	0.999956
MA1209.1	36	1640	7.91209	8.2	0.964889	0.614797	ATHB20	0.999956
MA1171.1	13	603	2.85714	3.015	0.947643	0.617984	MYB52	0.999956
MA0937.1	8	374	1.75824	1.87	0.940236	0.619583	NAC055	0.999956
MA1289.1	43	1959	9.45055	9.795	0.964834	0.622251	TCP3	0.999956
MA0962.1	49	2230	10.7692	11.15	0.96585	0.625385	BHLH34	0.999956
MA1354.1	41	1876	9.01099	9.38	0.96066	0.631493	AT4G12670	0.999956
MA0577.2	13	611	2.85714	3.055	0.935235	0.636788	SPL3	0.999956
MA1271.1	43	1971	9.45055	9.855	0.95896	0.638561	DAG2	0.999956
MA1186.1	30	1387	6.59341	6.935	0.950744	0.641063	At1g49010	0.999956
MA0970.1	10	475	2.1978	2.375	0.92539	0.642871	CMTA3	0.999956
MA1208.1	28	1301	6.15385	6.505	0.946018	0.648299	GT-2	0.999956
MA0967.1	16	758	3.51648	3.79	0.927832	0.656477	BZIP60	0.999956
MA0932.1	30	1397	6.59341	6.985	0.943938	0.656637	AHL12	0.999956
MA0934.1	30	1397	6.59341	6.985	0.943938	0.656637	AHL25	0.999956
MA1006.1	20	943	4.3956	4.715	0.93226	0.659239	ERF6	0.999956
MA1406.1	18	856	3.95604	4.28	0.924309	0.668258	ATHB4	0.999956
MA1668.1	50	2310	10.989	11.55	0.95143	0.669408	DPBF3	0.999956
MA1199.1	37	1728	8.13187	8.64	0.941188	0.676228	AGL16	0.999956
MA1024.1	18	863	3.95604	4.315	0.916812	0.681461	HAT1	0.999956
MA1393.2	14	678	3.07692	3.39	0.907647	0.682453	MYB70	0.999956
MA0578.1	17	820	3.73626	4.1	0.911284	0.687633	SPL8	0.999956
MA0548.2	42	1964	9.23077	9.82	0.939997	0.688487	AGL15	0.999956
MA1190.1	32	1511	7.03297	7.555	0.930902	0.690715	RVE5	0.999956
MA1233.2	33	1559	7.25275	7.795	0.930436	0.694062	ERF021	0.999956
MA1020.1	7	353	1.53846	1.765	0.87165	0.695388	GT-1	0.999956
MA0559.1	123	5602	27.033	28.01	0.965118	0.697361	PI	0.999956
MA1290.1	40	1881	8.79121	9.405	0.934738	0.698384	TCP17	0.999956
MA1210.1	24	1150	5.27473	5.75	0.917344	0.699085	HAT22	0.999956
MA1327.2	24	1150	5.27473	5.75	0.917344	0.699085	ATHB23	0.999956
MA0931.1	45	2109	9.89011	10.545	0.937896	0.699622	ABI5	0.999956
MA0973.1	40	1884	8.79121	9.42	0.933249	0.702194	CDF2	0.999956
MA0566.1	24	1153	5.27473	5.765	0.914957	0.703832	MYC2	0.999956
MA1039.1	19	922	4.17582	4.61	0.905819	0.704347	MYB4	0.999956
MA1350.1	34	1613	7.47253	8.065	0.926538	0.705501	bZIP42	0.999956
MA1381.1	37	1752	8.13187	8.76	0.928295	0.708167	AT3G46070	0.999956
MA1397.1	23	1110	5.05495	5.55	0.910801	0.70884	At1g74840	0.999956
MA0590.1	9	457	1.97802	2.285	0.865655	0.715755	LFY	0.999956
MA1173.1	41	1943	9.01099	9.715	0.927534	0.718875	MYB101	0.999956
MA1251.1	30	1441	6.59341	7.205	0.915115	0.721036	DEAR5	0.999956
MA1009.1	20	981	4.3956	4.905	0.896148	0.725398	ARF3	0.999956
MA1057.1	8	416	1.75824	2.08	0.845309	0.733261	SPL12	0.999956
MA1243.1	25	1224	5.49451	6.12	0.897795	0.740958	DREB19	0.999956
MA1325.1	14	711	3.07692	3.555	0.86552	0.74692	GATA14	0.999956
MA1666.1	21	1042	4.61538	5.21	0.88587	0.747841	HSFB2B	0.999956
MA0983.1	49	2334	10.7692	11.67	0.922813	0.748393	DOF5.6	0.999956
MA0981.1	28	1369	6.15385	6.845	0.899028	0.748785	DOF1.8	0.999956
MA0556.1	61	2881	13.4066	14.405	0.93069	0.749453	AP3	0.999956
MA0573.1	14	719	3.07692	3.595	0.85589	0.761178	ATHB-9	0.999956
MA1037.1	15	769	3.2967	3.845	0.8574	0.764899	MYB24	0.999956
MA1069.1	15	771	3.2967	3.855	0.855176	0.76824	TGA6	0.999956
MA1175.1	13	675	2.85714	3.375	0.846561	0.768246	MYB81	0.999956
MA1659.1	46	2216	10.1099	11.08	0.912445	0.768531	ABF4	0.999956
MA1322.1	15	772	3.2967	3.86	0.854068	0.769899	SPL9	0.999956
MA1220.1	26	1292	5.71429	6.46	0.884564	0.770173	TINY	0.999956
MA1326.1	22	1106	4.83516	5.53	0.874352	0.772575	ZHD5	0.999956
MA0586.2	13	687	2.85714	3.435	0.831774	0.788811	SPL14	0.999956
MA1364.1	53	2558	11.6484	12.79	0.910739	0.788963	PIF7	0.999956
MA0950.1	16	832	3.51648	4.16	0.845309	0.788972	ATHB-12	0.999956
MA1258.1	26	1311	5.71429	6.555	0.871745	0.794107	DREB2	0.999956
MA1035.1	38	1873	8.35165	9.365	0.891794	0.795482	TCP4	0.999956
MA1330.1	34	1691	7.47253	8.455	0.8838	0.799853	ZHD6	0.999956
MA1343.1	15	791	3.2967	3.955	0.833553	0.799891	bZIP52	0.999956
MA0956.1	18	936	3.95604	4.68	0.845309	0.800531	BEE2	0.999956
MA1259.1	28	1415	6.15385	7.075	0.869802	0.805599	AT1G01250	0.999956
MA1224.1	22	1133	4.83516	5.665	0.853515	0.808124	CBF1	0.999956
MA1276.1	30	1515	6.59341	7.575	0.870417	0.812052	AT3G52440	0.999956
MA1294.1	17	897	3.73626	4.485	0.833058	0.813098	MYB62	0.999956
MA1229.1	23	1187	5.05495	5.935	0.851718	0.815818	AT2G44940	0.999956
MA0582.1	30	1521	6.59341	7.605	0.866983	0.818424	RAV1	0.999956
MA1385.1	29	1474	6.37363	7.37	0.864807	0.8186	AT2G40260	0.999956
MA1681.1	22	1142	4.83516	5.71	0.846789	0.819066	SRM1	0.999956
MA1212.1	29	1479	6.37363	7.395	0.861883	0.823863	ATHB13	0.999956
MA1682.1	30	1529	6.59341	7.645	0.862447	0.826684	TCX3	0.999956
MA0005.2	24	1247	5.27473	6.235	0.845986	0.829827	AG	0.999956
MA0575.1	10	566	2.1978	2.83	0.776609	0.832715	F3A4.140	0.999956
MA1679.1	26	1349	5.71429	6.745	0.847188	0.83677	RAP2-1	0.999956
MA1660.1	32	1634	7.03297	8.17	0.860828	0.836998	ANAC13	0.999956
MA1215.1	35	1777	7.69231	8.885	0.865763	0.838416	ATHB53	0.999956
MA1293.1	15	822	3.2967	4.11	0.802118	0.842677	MYB57	0.999956
MA0587.1	36	1832	7.91209	9.16	0.863765	0.845443	TCP16	0.999956
MA1078.1	36	1833	7.91209	9.165	0.863294	0.846311	WRKY2	0.999956
MA1662.1	12	677	2.63736	3.385	0.779132	0.847922	AT3G10030	0.999956
MA0110.3	29	1504	6.37363	7.52	0.847557	0.848564	ATHB-5	0.999956
MA1394.2	14	781	3.07692	3.905	0.787944	0.853259	MYB73	0.999956
MA1203.1	32	1656	7.03297	8.28	0.849392	0.856893	AGL63	0.999956
MA1194.1	23	1226	5.05495	6.13	0.824624	0.857963	AT3G10580	0.999956
MA1670.1	18	983	3.95604	4.915	0.804892	0.858422	DREB1C	0.999956
MA1339.1	33	1709	7.25275	8.545	0.848771	0.861531	bZIP43	0.999956
MA1360.1	37	1899	8.13187	9.495	0.856437	0.861899	bHLH74	0.999956
MA1664.1	18	987	3.95604	4.935	0.80163	0.862691	HSFA6B	0.999956
MA0972.1	27	1426	5.93407	7.13	0.832267	0.864654	CCA1	0.999956
MA1187.1	23	1233	5.05495	6.165	0.819942	0.864697	LCL1	0.999956
MA1680.1	30	1578	6.59341	7.89	0.835666	0.871509	RVE7	0.999956
MA0940.1	98	4735	21.5385	23.675	0.909756	0.873562	AP1	0.999956
MA1292.1	15	849	3.2967	4.245	0.776609	0.87399	MYB27	0.999956
MA0964.1	25	1341	5.49451	6.705	0.819464	0.87469	BIM1	0.999956
MA1425.1	34	1777	7.47253	8.885	0.841027	0.877627	HYH	0.999956
MA1017.1	10	602	2.1978	3.01	0.730167	0.881939	GATA8	0.999956
MA1238.2	26	1402	5.71429	7.01	0.815162	0.885042	ERF38	0.999956
MA1067.1	28	1502	6.15385	7.51	0.81942	0.887457	TCP5	0.999956
MA1359.1	41	2130	9.01099	10.65	0.846102	0.891464	bHLH31	0.999956
MA1676.1	18	1023	3.95604	5.115	0.77342	0.896783	NAC062	0.999956
MA1092.1	22	1226	4.83516	6.13	0.788771	0.900327	WRKY63	0.999956
MA0550.2	27	1473	5.93407	7.365	0.805712	0.901633	BZR1	0.999956
MA1041.1	18	1031	3.95604	5.155	0.767419	0.903355	MYB55	0.999956
MA1275.1	28	1526	6.15385	7.63	0.806533	0.904537	AT1G47655	0.999956
MA0579.1	6	410	1.31868	2.05	0.643259	0.907688	CDC5	0.999956
MA1282.1	31	1677	6.81319	8.385	0.812545	0.90792	PTF1	0.999956
MA1068.1	18	1037	3.95604	5.185	0.762979	0.908059	TGA2	0.999956
MA0552.1	45	2351	9.89011	11.755	0.841353	0.909588	PIF1	0.999956
MA1185.1	22	1239	4.83516	6.195	0.780495	0.909798	LHY1	0.999956
MA1204.1	37	1970	8.13187	9.85	0.82557	0.910074	AGL13	0.999956
MA0585.1	20	1144	4.3956	5.72	0.768462	0.91302	AGL1	0.999956
MA1363.1	38	2025	8.35165	10.125	0.824854	0.913974	bHLH69	0.999956
MA1329.2	29	1594	6.37363	7.97	0.799702	0.9166	ZHD1	0.999956
MA1672.1	41	2174	9.01099	10.87	0.828978	0.916742	GBF2	0.999956
MA1012.1	45	2366	9.89011	11.83	0.836019	0.917295	AGL27	0.999956
MA1399.1	20	1152	4.3956	5.76	0.763126	0.918512	At5g08520	0.999956
MA1075.1	26	1459	5.71429	7.295	0.783315	0.923766	WRKY12	0.999956
MA1320.1	10	645	2.1978	3.225	0.681489	0.924588	SPL15	0.999956
MA1249.1	18	1064	3.95604	5.32	0.743617	0.926975	RAP210	0.999956
MA1047.2	14	859	3.07692	4.295	0.716397	0.927219	TGA5	0.999956
MA1361.1	29	1614	6.37363	8.07	0.789793	0.927745	bHLH18	0.999956
MA0935.1	3	253	0.659341	1.265	0.521218	0.929673	NAC025	0.999956
MA1056.1	10	653	2.1978	3.265	0.67314	0.930872	SPL11	0.999956
MA0971.1	16	969	3.51648	4.845	0.725796	0.931594	DREB1A	0.999956
MA1018.1	9	601	1.97802	3.005	0.658244	0.932463	GATA9	0.999956
MA0969.1	12	764	2.63736	3.82	0.690409	0.933982	CMTA2	0.999956
MA1181.1	15	923	3.2967	4.615	0.714345	0.935144	MYB113	0.999956
MA1401.1	25	1431	5.49451	7.155	0.767925	0.935415	EPR1	0.999956
MA1174.1	13	819	2.85714	4.095	0.697715	0.93546	MYB56	0.999956
MA0589.1	21	1231	4.61538	6.155	0.749859	0.935754	ZAP1	0.999956
MA1084.1	27	1536	5.93407	7.68	0.772665	0.938121	WRKY38	0.999956
MA0570.2	42	2271	9.23077	11.355	0.812926	0.939029	ABF1	0.999956
MA0933.1	45	2417	9.89011	12.085	0.818379	0.939668	AHL20	0.999956
MA1192.1	20	1188	4.3956	5.94	0.740001	0.939817	At5g58900	0.999956
MA0982.1	100	4995	21.978	24.975	0.880001	0.94085	DOF2.4	0.999956
MA1328.1	32	1794	7.03297	8.97	0.784054	0.942988	ATHB34	0.999956
MA1674.1	19	1149	4.17582	5.745	0.726862	0.945873	NAC017	0.999956
MA0978.1	13	837	2.85714	4.185	0.68271	0.946252	DREB1E	0.999956
MA1396.1	10	676	2.1978	3.38	0.650237	0.946492	GATA6	0.999956
MA1042.1	5	395	1.0989	1.975	0.556406	0.948141	MYB59	0.999956
MA1038.1	10	679	2.1978	3.395	0.647364	0.948283	MYB3	0.999956
MA1230.1	21	1257	4.61538	6.285	0.734349	0.94854	ERF037	0.999956
MA1088.1	31	1760	6.81319	8.8	0.774226	0.949115	WRKY48	0.999956
MA1362.1	31	1763	6.81319	8.815	0.772908	0.950253	bHLH77	0.999956
MA1045.1	5	399	1.0989	1.995	0.550828	0.951057	NAC043	0.999956
MA1015.1	2	210	0.43956	1.05	0.418629	0.953877	GATA12	0.999956
MA1426.1	11	746	2.41758	3.73	0.648145	0.955022	MYB124	0.999956
MA1213.1	28	1627	6.15385	8.135	0.756465	0.955149	ZHD3	0.999956
MA1311.2	32	1829	7.03297	9.145	0.769051	0.956083	WRKY28	0.999956
MA1253.1	17	1069	3.73626	5.345	0.69902	0.956492	AT3G16280	0.999956
MA1323.1	15	970	3.2967	4.85	0.679733	0.959126	GATA19	0.999956
MA0576.1	23	1388	5.05495	6.94	0.728378	0.959989	RAX3	0.999956
MA1036.1	5	414	1.0989	2.07	0.53087	0.960712	MYB111	0.999956
MA1296.1	42	2344	9.23077	11.72	0.787608	0.962886	WRKY46	0.999956
MA0995.2	20	1243	4.3956	6.215	0.707257	0.963212	ERF039	0.999956
MA0560.1	47	2590	10.3297	12.95	0.797658	0.96357	PIF3	0.999956
MA1016.1	13	882	2.85714	4.41	0.647878	0.966661	GATA15	0.999956
MA1285.1	23	1410	5.05495	7.05	0.717013	0.967045	At2g45680	0.999956
MA1191.1	27	1619	5.93407	8.095	0.733053	0.968354	AT3G10113	0.999956
MA1352.1	37	2122	8.13187	10.61	0.766434	0.968843	TRP1	0.999956
MA0952.1	25	1521	5.49451	7.605	0.722486	0.969408	ATHB-51	0.999956
MA0953.1	6	493	1.31868	2.465	0.534962	0.969923	ATHB-6	0.999956
MA1283.1	27	1633	5.93407	8.165	0.726769	0.97192	TCP14	0.999956
MA0557.1	17	1119	3.73626	5.595	0.667786	0.973491	FHY3	0.999956
MA1086.1	30	1802	6.59341	9.01	0.731788	0.975604	WRKY43	0.999956
MA0930.1	7	568	1.53846	2.84	0.541712	0.975642	ABF3	0.999956
MA0980.2	19	1234	4.17582	6.17	0.676795	0.975727	RAP2-10	0.999956
MA1217.1	16	1074	3.51648	5.37	0.654839	0.97575	CBF2	0.999956
MA1663.1	16	1080	3.51648	5.4	0.651201	0.977238	ANAC050	0.999956
MA1218.1	16	1089	3.51648	5.445	0.645819	0.979318	CBF4	0.999956
MA1223.1	18	1197	3.95604	5.985	0.660993	0.97939	ERF035	0.999956
MA1375.1	15	1040	3.2967	5.2	0.633981	0.980501	ANL2	0.999956
MA1667.1	13	933	2.85714	4.665	0.612464	0.981223	HSFC1	0.999956
MA1091.1	13	934	2.85714	4.67	0.611808	0.98144	WRKY62	0.999956
MA1094.1	29	1787	6.37363	8.935	0.713333	0.982125	WRKY8	0.999956
MA1080.1	17	1160	3.73626	5.8	0.644183	0.982721	WRKY23	0.999956
MA1184.1	24	1537	5.27473	7.685	0.686366	0.983531	RVE1	0.999956
MA1669.1	14	1015	3.07692	5.075	0.60629	0.986149	DREB1B	0.999956
MA1087.1	21	1398	4.61538	6.99	0.660284	0.986403	WRKY45	0.999956
MA1062.2	17	1184	3.73626	5.92	0.631126	0.986666	TCP15	0.999956
MA1304.1	31	1923	6.81319	9.615	0.7086	0.986712	WRKY59	0.999956
MA1064.1	13	963	2.85714	4.815	0.593384	0.986808	TCP2	0.999956
MA1207.1	25	1614	5.49451	8.07	0.680856	0.986988	GT-A3	0.999956
MA1299.1	38	2290	8.35165	11.45	0.729402	0.987883	WRKY17	0.999956
MA1310.1	30	1882	6.59341	9.41	0.700681	0.987911	WRKY42	0.999956
MA1227.2	15	1085	3.2967	5.425	0.607687	0.988252	ERF027	0.999956
MA0562.1	32	1993	7.03297	9.965	0.705767	0.988753	PIF5	0.999956
MA1317.1	36	2199	7.91209	10.995	0.719608	0.988905	WRKY50	0.999956
MA1090.1	28	1792	6.15385	8.96	0.686813	0.989359	WRKY60	0.999956
MA1065.2	18	1262	3.95604	6.31	0.626948	0.98967	TCP20	0.999956
MA1356.1	39	2363	8.57143	11.815	0.72547	0.989979	TRP2	0.999956
MA1369.1	14	1056	3.07692	5.28	0.582751	0.991479	HDG1	0.999956
MA1083.1	24	1611	5.27473	8.055	0.654839	0.992066	WRKY30	0.999956
MA0944.1	15	1120	3.2967	5.6	0.588697	0.992202	ARF8	0.999956
MA1297.1	33	2088	7.25275	10.44	0.694708	0.992428	WRKY26	0.999956
MA1284.1	32	2050	7.03297	10.25	0.686143	0.993344	TCP1	0.999956
MA1241.1	18	1308	3.95604	6.54	0.6049	0.993828	AT4G32800	0.999956
MA1182.1	21	1476	4.61538	7.38	0.625391	0.994023	At3g09600	0.999956
MA1048.1	16	1200	3.51648	6	0.586081	0.994108	ERF018	0.999956
MA1043.1	4	473	0.879121	2.365	0.371721	0.994877	NAC083	0.999956
MA1312.1	26	1770	5.71429	8.85	0.645682	0.995357	WRKY47	0.999956
MA1300.1	31	2042	6.81319	10.21	0.667305	0.995658	WRKY6	0.999956
MA1013.1	1	238	0.21978	1.19	0.184689	0.995954	GATA10	0.999956
MA1014.1	1	238	0.21978	1.19	0.184689	0.995954	GATA11	0.999956
MA1206.1	23	1623	5.05495	8.115	0.622914	0.996047	ARF2	0.999956
MA0985.1	6	626	1.31868	3.13	0.421304	0.996056	DRE1C	0.999956
MA0943.1	13	1061	2.85714	5.305	0.538575	0.996126	ARF5	0.999956
MA1298.1	31	2057	6.81319	10.285	0.662439	0.996258	WRKY29	0.999956
MA0941.1	19	1411	4.17582	7.055	0.591896	0.996424	ABF2	0.999956
MA1081.1	17	1301	3.73626	6.505	0.574368	0.99654	WRKY25	0.999956
MA0942.1	14	1135	3.07692	5.675	0.542189	0.996825	ARF1	0.999956
MA1306.1	33	2182	7.25275	10.91	0.66478	0.996922	WRKY11	0.999956
MA0986.1	16	1255	3.51648	6.275	0.560396	0.996983	DREB2C	0.999956
MA1303.1	31	2079	6.81319	10.395	0.655429	0.997001	WRKY22	0.999956
MA1089.1	28	1941	6.15385	9.705	0.63409	0.997619	WRKY57	0.999956
MA1302.1	29	1995	6.37363	9.975	0.63896	0.997626	WRKY65	0.999956
MA1318.1	31	2115	6.81319	10.575	0.644273	0.997928	WRKY27	0.999956
MA0996.1	12	1048	2.63736	5.24	0.503313	0.997929	ERF043	0.999956
MA1301.1	31	2121	6.81319	10.605	0.64245	0.998054	WRKY33	0.999956
MA0990.1	10	933	2.1978	4.665	0.471126	0.998153	EDT1	0.999956
MA1316.1	32	2182	7.03297	10.91	0.644635	0.998203	WRKY71	0.999956
MA1077.1	25	1807	5.49451	9.035	0.608136	0.998269	WRKY18	0.999956
MA1076.2	25	1820	5.49451	9.1	0.603792	0.998505	WRKY15	0.999956
MA1085.2	24	1771	5.27473	8.855	0.595678	0.998609	WRKY40	0.999956
MA0574.1	9	889	1.97802	4.445	0.444999	0.998617	MYB15	0.999956
MA0580.1	19	1495	4.17582	7.475	0.558639	0.9987	DYT1	0.999956
MA1382.1	13	1146	2.85714	5.73	0.498629	0.998765	FAR1	0.999956
MA1315.1	31	2166	6.81319	10.83	0.629103	0.998793	WRKY24	0.999956
MA1288.1	26	1894	5.71429	9.47	0.603409	0.998794	At1g72010	0.999956
MA1314.1	29	2083	6.37363	10.415	0.611966	0.999086	WRKY14	0.999956
MA1307.1	26	1920	5.71429	9.6	0.595238	0.999105	WRKY31	0.999956
MA1291.1	22	1697	4.83516	8.485	0.569849	0.999113	TCP7	0.999956
MA1305.1	26	1923	5.71429	9.615	0.594309	0.999135	WRKY55	0.999956
MA1093.1	16	1356	3.51648	6.78	0.518655	0.99918	WRKY75	0.999956
MA0008.2	16	1363	3.51648	6.815	0.515992	0.999253	HAT5	0.999956
MA1063.1	30	2177	6.59341	10.885	0.605733	0.999413	TCP19	0.999956
MA1197.1	8	884	1.75824	4.42	0.397792	0.999469	CAMTA1	0.999956
MA1309.1	30	2190	6.59341	10.95	0.602138	0.999494	WRKY3	0.999956
MA1079.1	21	1687	4.61538	8.435	0.547171	0.999505	WRKY21	0.999956
MA1295.1	27	2033	5.93407	10.165	0.583774	0.999543	WRKY20	0.999956
MA1313.1	30	2244	6.59341	11.22	0.587648	0.999729	WRKY7	0.999956
MA1308.1	22	1816	4.83516	9.08	0.532507	0.999801	WRKY70	0.999956
MA1353.1	30	2294	6.59341	11.47	0.574839	0.999851	AT1G72740	0.999956
MA1066.1	30	2297	6.59341	11.485	0.574089	0.999856	TCP23	0.999956
MA1428.1	24	1978	5.27473	9.89	0.533339	0.999891	TCP8	0.999956
MA1355.1	20	1794	4.3956	8.97	0.490034	0.999946	TBP3	0.999956
MA1287.1	24	2046	5.27473	10.23	0.515613	0.999956	TCP21	0.999956

## Sheet: cluster.motifs.1
Supplementary Table 7. Subcluster specific markers and enriched motifs within accessible chromatin regions identified from the apical hypocotyl cell re-clustering (cluster 26)
motif	observed	background	percent.observed	percent.background	fold.enrichment	pvalue	motif.name	p.adjust
MA1381.1	42	1717	16.3424	8.585	1.9036	3.77307e-05	AT3G46070	0.010333
MA1679.1	36	1389	14.0078	6.945	2.01696	4.51324e-05	RAP2-1	0.010333
MA1218.1	30	1096	11.6732	5.48	2.13014	7.87523e-05	CBF4	0.010333
MA1241.1	34	1324	13.2296	6.62	1.99842	8.97445e-05	AT4G32800	0.010333
MA1220.1	34	1347	13.2296	6.735	1.9643	0.00012492	TINY	0.010333
MA0996.1	29	1083	11.284	5.415	2.08385	0.000152078	ERF043	0.010333
MA0980.2	32	1250	12.4514	6.25	1.99222	0.000155551	RAP2-10	0.010333
MA1224.1	30	1171	11.6732	5.855	1.99371	0.000249831	CBF1	0.0145214
MA1217.1	28	1086	10.8949	5.43	2.00643	0.000366472	CBF2	0.0189344
MA1227.2	28	1108	10.8949	5.54	1.9666	0.000503046	ERF027	0.0233916
MA0995.2	31	1286	12.0623	6.43	1.87593	0.000555274	ERF039	0.0234729
MA1216.1	42	1954	16.3424	9.77	1.67271	0.000622306	RAP21	0.0241144
MA1376.1	35	1550	13.6187	7.75	1.75725	0.000787915	DEAR3	0.0249057
MA1414.1	18	600	7.00389	3	2.33463	0.000797604	E2FA	0.0249057
MA1251.1	34	1492	13.2296	7.46	1.7734	0.00080341	DEAR5	0.0249057
MA1248.1	48	2418	18.677	12.09	1.54483	0.00139042	DREB26	0.0360527
MA1230.1	30	1306	11.6732	6.53	1.78762	0.00146258	ERF037	0.0360527
MA1361.1	36	1670	14.0078	8.35	1.67758	0.00150182	bHLH18	0.0360527
MA1259.1	33	1489	12.8405	7.445	1.72471	0.00152697	AT1G01250	0.0360527
MA1223.1	29	1255	11.284	6.275	1.79825	0.00160769	ERF035	0.0360527
MA1229.1	29	1259	11.284	6.295	1.79254	0.0016859	AT2G44940	0.0360527
MA1249.1	26	1085	10.1167	5.425	1.86484	0.00170572	RAP210	0.0360527
MA1368.2	19	705	7.393	3.525	2.0973	0.001995	GT-4	0.0403336
MA0942.1	27	1166	10.5058	5.83	1.80203	0.00226189	ARF1	0.0438241
MA0985.1	17	617	6.61479	3.085	2.14418	0.00271477	DRE1C	0.0503392
MA0581.1	28	1244	10.8949	6.22	1.7516	0.00281467	LEC2	0.0503392
MA1253.1	25	1075	9.72763	5.375	1.80979	0.00310045	AT3G16280	0.0533966
MA1428.1	40	2009	15.5642	10.045	1.54945	0.0034562	TCP8	0.0570909
MA1283.1	34	1633	13.2296	8.165	1.62028	0.00356051	TCP14	0.0570909
MA1263.1	37	1851	14.3969	9.255	1.55558	0.00463175	AT1G36060	0.0696896
MA0986.1	28	1291	10.8949	6.455	1.68783	0.00469229	DREB2C	0.0696896
MA1233.2	33	1602	12.8405	8.01	1.60305	0.00479585	ERF021	0.0696896
MA1363.1	40	2066	15.5642	10.33	1.5067	0.00557002	bHLH69	0.0784867
MA0944.1	25	1129	9.72763	5.645	1.72323	0.0057681	ARF8	0.0785764
MA1238.2	30	1437	11.6732	7.185	1.62466	0.00591435	ERF38	0.0785764
MA0979.1	41	2146	15.9533	10.73	1.48679	0.00626923	ERF008	0.0809775
MA1424.1	34	1704	13.2296	8.52	1.55277	0.00680333	ERF019	0.0842746
MA0586.2	17	678	6.61479	3.39	1.95126	0.00688696	SPL14	0.0842746
MA0943.1	24	1088	9.33852	5.44	1.71664	0.00710233	ARF5	0.0846816
MA1669.1	23	1037	8.94942	5.185	1.72602	0.00783901	DREB1B	0.0911285
MA1325.1	17	692	6.61479	3.46	1.91179	0.00835318	GATA14	0.0947372
MA0971.1	22	991	8.56031	4.955	1.72761	0.00913552	DREB1A	0.101143
MA1009.1	22	1002	8.56031	5.01	1.70864	0.0103	ARF3	0.111384
MA1059.2	16	660	6.22568	3.3	1.88657	0.0116399	SPL5	0.123013
MA0933.1	41	2234	15.9533	11.17	1.42823	0.0120567	AHL20	0.124586
MA1173.1	35	1850	13.6187	9.25	1.47229	0.0131958	MYB101	0.131111
MA1039.1	20	905	7.7821	4.525	1.7198	0.0132521	MYB4	0.131111
MA1375.1	21	971	8.17121	4.855	1.68305	0.0140841	ANL2	0.136
MA1066.1	42	2326	16.3424	11.63	1.40519	0.0143312	TCP23	0.136
MA1670.1	21	987	8.17121	4.935	1.65577	0.0166058	DREB1C	0.152005
MA0978.1	19	866	7.393	4.33	1.70739	0.0166715	DREB1E	0.152005
MA1242.1	51	2969	19.8444	14.845	1.33677	0.0172011	AT3G57600	0.153817
MA1018.1	14	581	5.44747	2.905	1.87521	0.0185156	GATA9	0.162448
MA0966.1	19	892	7.393	4.46	1.65762	0.0219096	BIM3	0.188666
MA1250.1	49	2882	19.0661	14.41	1.32312	0.0231479	AT1G75490	0.193319
MA1237.1	34	1862	13.2296	9.31	1.42101	0.0232814	AT4G16750	0.193319
MA0565.2	29	1535	11.284	7.675	1.47023	0.0237264	FUS3	0.193557
MA0998.1	31	1669	12.0623	8.345	1.44545	0.0242345	ERF096	0.194294
MA1678.1	21	1036	8.17121	5.18	1.57745	0.026589	NTL8	0.209558
MA1427.1	14	623	5.44747	3.115	1.74879	0.0311108	NAC028	0.241108
MA0579.1	11	450	4.28016	2.25	1.90229	0.0316521	CDC5	0.241283
MA1243.1	24	1253	9.33852	6.265	1.49059	0.0330987	DREB19	0.24824
MA1372.1	20	1004	7.7821	5.02	1.55022	0.0350988	STZ	0.259062
MA0960.1	26	1398	10.1167	6.99	1.44731	0.0370103	BHLH104	0.268036
MA1260.1	35	2002	13.6187	10.01	1.36051	0.0374674	AT1G77640	0.268036
MA1355.1	31	1737	12.0623	8.685	1.38886	0.0387636	TBP3	0.273107
MA1258.1	25	1343	9.72763	6.715	1.44864	0.0400341	DREB2	0.277047
MA1015.1	6	195	2.33463	0.975	2.39449	0.0405144	GATA12	0.277047
MA0558.1	52	3204	20.2335	16.02	1.26301	0.0415778	FLC	0.280198
MA1180.1	18	901	7.00389	4.505	1.55469	0.0431978	MYB3R4	0.284315
MA1265.2	29	1620	11.284	8.1	1.39309	0.0434116	ERF015	0.284315
MA1163.1	21	1101	8.17121	5.505	1.48432	0.046217	PHL11	0.29231
MA1172.1	18	909	7.00389	4.545	1.54101	0.0463575	MYB3R5	0.29231
MA0564.1	14	661	5.44747	3.305	1.64825	0.0470986	ABI3	0.29231
MA1025.1	30	1700	11.6732	8.5	1.37331	0.0471467	HBI1	0.29231
MA1369.1	19	981	7.393	4.905	1.50724	0.0496897	HDG1	0.304022
MA1323.1	19	987	7.393	4.935	1.49807	0.0522008	GATA19	0.315239
MA1234.1	29	1679	11.284	8.395	1.34414	0.0629655	ERF017	0.371491
MA1288.1	32	1885	12.4514	9.425	1.3211	0.0631135	At1g72010	0.371491
MA1232.1	37	2235	14.3969	11.175	1.28831	0.0642444	AT4G28140	0.373421
MA1012.1	38	2324	14.786	11.62	1.27246	0.0707734	AGL27	0.404446
MA1198.1	20	1093	7.7821	5.465	1.42399	0.0713217	HAT2	0.404446
MA0574.1	17	899	6.61479	4.495	1.47159	0.0727736	MYB15	0.407707
MA0577.2	13	647	5.05837	3.235	1.56364	0.075415	SPL3	0.417476
MA0963.1	20	1109	7.7821	5.545	1.40344	0.0798557	BHLH78	0.433185
MA1064.1	18	977	7.00389	4.885	1.43375	0.0801159	TCP2	0.433185
MA0585.1	20	1113	7.7821	5.565	1.3984	0.0820918	AGL1	0.438767
MA0566.1	21	1185	8.17121	5.925	1.37911	0.0849326	MYC2	0.448792
MA1074.1	28	1673	10.8949	8.365	1.30244	0.0902251	UNE10	0.471401
MA1360.1	32	1954	12.4514	9.77	1.27445	0.0913914	bHLH74	0.472189
MA0554.1	48	3105	18.677	15.525	1.20303	0.0959063	SOC1	0.478297
MA1395.1	12	611	4.66926	3.055	1.5284	0.0967745	MYB77	0.478297
MA1255.1	47	3035	18.2879	15.175	1.20514	0.0967956	AT1G22810	0.478297
MA0962.1	37	2322	14.3969	11.61	1.24004	0.0983368	BHLH34	0.478297
MA1285.1	24	1413	9.33852	7.065	1.3218	0.0986202	At2g45680	0.478297
MA1209.1	25	1482	9.72763	7.41	1.31277	0.0987451	ATHB20	0.478297
MA0573.1	13	684	5.05837	3.42	1.47905	0.104255	ATHB-9	0.49978
MA1676.1	17	951	6.61479	4.755	1.39112	0.106895	NAC062	0.507206
MA0567.1	28	1714	10.8949	8.57	1.27129	0.112053	ERF1B	0.514512
MA1063.1	35	2209	13.6187	11.045	1.23302	0.112336	TCP19	0.514512
MA1013.1	6	256	2.33463	1.28	1.82393	0.113221	GATA10	0.514512
MA1014.1	6	256	2.33463	1.28	1.82393	0.113221	GATA11	0.514512
MA1245.2	41	2642	15.9533	13.21	1.20767	0.113967	AT2G33710	0.514512
MA1169.1	12	638	4.66926	3.19	1.46372	0.121821	MYB105	0.538539
MA1222.1	47	3094	18.2879	15.47	1.18215	0.122114	AT1G44830	0.538539
MA1178.1	15	838	5.83658	4.19	1.39298	0.123476	MYB3R1	0.538539
MA0580.1	24	1454	9.33852	7.27	1.28453	0.123922	DYT1	0.538539
MA0972.1	23	1388	8.94942	6.94	1.28954	0.126312	CCA1	0.538573
MA1284.1	32	2023	12.4514	10.115	1.23098	0.127237	TCP1	0.538573
MA1225.1	51	3398	19.8444	16.99	1.168	0.127519	ERF5	0.538573
MA0590.1	9	451	3.50195	2.255	1.55297	0.128563	LFY	0.538573
MA1038.1	12	647	4.66926	3.235	1.44336	0.130921	MYB3	0.543557
MA1221.1	39	2536	15.1751	12.68	1.19677	0.133238	RAP26	0.548278
MA0990.1	15	856	5.83658	4.28	1.36369	0.139695	EDT1	0.566137
MA1202.1	70	4835	27.2374	24.175	1.12667	0.140278	AGL55	0.566137
MA0569.1	31	1980	12.0623	9.9	1.21841	0.144361	MYC4	0.566137
MA0957.1	31	1980	12.0623	9.9	1.21841	0.144361	BHLH3	0.566137
MA0562.1	31	1983	12.0623	9.915	1.21657	0.146268	PIF5	0.566137
MA1043.1	9	465	3.50195	2.325	1.50621	0.146407	NAC083	0.566137
MA1005.2	40	2639	15.5642	13.195	1.17955	0.150104	ERF3	0.566137
MA1353.1	35	2281	13.6187	11.405	1.1941	0.152758	AT1G72740	0.566137
MA1326.1	17	1007	6.61479	5.035	1.31376	0.153144	ZHD5	0.566137
MA1061.1	36	2354	14.0078	11.77	1.19013	0.153182	SPT	0.566137
MA1215.1	26	1643	10.1167	8.215	1.2315	0.157597	ATHB53	0.566137
MA1673.1	21	1292	8.17121	6.46	1.26489	0.159213	LBD18	0.566137
MA0936.1	8	410	3.11284	2.05	1.51846	0.159491	T11I18.17	0.566137
MA0939.1	8	410	3.11284	2.05	1.51846	0.159491	NAC080	0.566137
MA0964.1	22	1364	8.56031	6.82	1.25518	0.160643	BIM1	0.566137
MA1671.1	31	2006	12.0623	10.03	1.20262	0.161381	ERF118	0.566137
MA1333.1	33	2151	12.8405	10.755	1.19391	0.161943	BEH3	0.566137
MA0954.2	22	1366	8.56031	6.83	1.25334	0.162267	ATHB7	0.566137
MA1674.1	19	1156	7.393	5.78	1.27907	0.162507	NAC017	0.566137
MA1342.1	16	949	6.22568	4.745	1.31205	0.163392	bZIP50	0.566137
MA0560.1	39	2591	15.1751	12.955	1.17137	0.164755	PIF3	0.566137
MA1354.1	28	1799	10.8949	8.995	1.21122	0.167271	AT4G12670	0.566137
MA1051.1	23	1443	8.94942	7.215	1.24039	0.167446	RAP2-3	0.566137
MA1071.1	103	7400	40.0778	37	1.08318	0.167524	DOF5.3	0.566137
MA1046.1	5	227	1.94553	1.135	1.71412	0.168805	NTL9	0.566137
MA0563.1	50	3407	19.4553	17.035	1.14208	0.169232	SEP3	0.566137
MA1661.1	17	1027	6.61479	5.135	1.28818	0.171984	AT-GTL1	0.567645
MA1396.1	12	684	4.66926	3.42	1.36528	0.172124	GATA6	0.567645
MA1269.1	21	1314	8.17121	6.57	1.24371	0.177976	dof4.5	0.576704
MA1004.1	27	1742	10.5058	8.71	1.20618	0.17828	ERF13	0.576704
MA0948.1	14	826	5.44747	4.13	1.319	0.178592	ARR18	0.576704
MA1060.1	10	557	3.89105	2.785	1.39715	0.181759	SPL7	0.582882
MA1337.1	26	1680	10.1167	8.4	1.20437	0.185978	bZIP44	0.586651
MA0568.1	27	1752	10.5058	8.76	1.1993	0.186055	MYC3	0.586651
MA0965.1	16	972	6.22568	4.86	1.281	0.186719	BIM2	0.586651
MA1203.1	25	1612	9.72763	8.06	1.2069	0.189059	AGL63	0.590017
MA0974.2	23	1471	8.94942	7.355	1.21678	0.190926	CDF3	0.59187
MA0959.1	12	702	4.66926	3.51	1.33027	0.194245	AIB	0.598171
MA1052.1	27	1769	10.5058	8.845	1.18777	0.199679	RAP2-6	0.609588
MA1201.1	42	2869	16.3424	14.345	1.13924	0.201425	AGL42	0.609588
MA1041.1	17	1057	6.61479	5.285	1.25162	0.202388	MYB55	0.609588
MA1000.2	40	2724	15.5642	13.62	1.14275	0.203196	ERF105	0.609588
MA1275.1	22	1415	8.56031	7.075	1.20994	0.204829	AT1G47655	0.609641
MA0005.2	19	1202	7.393	6.01	1.23012	0.205893	AG	0.609641
MA1274.1	91	6569	35.4086	32.845	1.07805	0.207147	OBP3	0.609641
MA1049.1	26	1714	10.1167	8.57	1.18048	0.214287	ERF094	0.621267
MA1287.1	31	2079	12.0623	10.395	1.16039	0.214977	TCP21	0.621267
MA1329.2	22	1427	8.56031	7.135	1.19976	0.216026	ZHD1	0.621267
MA1320.1	11	650	4.28016	3.25	1.31697	0.216442	SPL15	0.621267
MA1057.1	8	449	3.11284	2.245	1.38657	0.222026	SPL12	0.626026
MA1056.1	11	654	4.28016	3.27	1.30892	0.222057	SPL11	0.626026
MA1366.1	20	1290	7.7821	6.45	1.20653	0.222549	AT1G76880	0.626026
MA1367.1	31	2095	12.0623	10.475	1.15153	0.227801	AT1G76870	0.626026
MA0555.1	45	3131	17.5097	15.655	1.11848	0.227829	SVP	0.626026
MA1048.1	20	1298	7.7821	6.49	1.19909	0.230684	ERF018	0.626026
MA1219.1	38	2615	14.786	13.075	1.13086	0.230738	CEJ1	0.626026
MA0576.1	22	1443	8.56031	7.215	1.18646	0.231397	RAX3	0.626026
MA1324.1	14	872	5.44747	4.36	1.24942	0.233008	GATA20	0.626026
MA1068.1	17	1087	6.61479	5.435	1.21707	0.235161	TGA2	0.626026
MA1247.1	37	2548	14.3969	12.74	1.13005	0.236043	ERF087	0.626026
MA1226.1	39	2699	15.1751	13.495	1.1245	0.238038	AT5G18450	0.626026
MA1182.1	21	1378	8.17121	6.89	1.18595	0.238687	At3g09600	0.626026
MA1252.1	38	2626	14.786	13.13	1.12612	0.238961	PUCHI	0.626026
MA1336.1	15	948	5.83658	4.74	1.23135	0.239355	TGA3	0.626026
MA1385.1	21	1380	8.17121	6.9	1.18423	0.240719	AT2G40260	0.626026
MA0958.1	27	1825	10.5058	9.125	1.15132	0.247964	BHLH13	0.626026
MA0548.2	29	1972	11.284	9.86	1.14443	0.248009	AGL15	0.626026
MA1065.2	19	1243	7.393	6.215	1.18954	0.248753	TCP20	0.626026
MA1343.1	12	743	4.66926	3.715	1.25687	0.249057	bZIP52	0.626026
MA0587.1	28	1900	10.8949	9.5	1.14684	0.249371	TCP16	0.626026
MA1332.1	24	1609	9.33852	8.045	1.16079	0.2514	BEH2	0.626026
MA1212.1	20	1318	7.7821	6.59	1.1809	0.251584	ATHB13	0.626026
MA0561.1	38	2644	14.786	13.22	1.11846	0.252712	PIF4	0.626026
MA1087.1	21	1392	8.17121	6.96	1.17402	0.253067	WRKY45	0.626026
MA0940.1	63	4523	24.5136	22.615	1.08395	0.253103	AP1	0.626026
MA1663.1	17	1105	6.61479	5.525	1.19725	0.255847	ANAC050	0.629465
MA0975.1	26	1762	10.1167	8.81	1.14832	0.257561	CRF2	0.630346
MA1062.2	18	1189	7.00389	5.945	1.17811	0.269422	TCP15	0.653619
MA1086.1	26	1775	10.1167	8.875	1.13991	0.269881	WRKY43	0.653619
MA1188.1	21	1410	8.17121	7.05	1.15904	0.272063	At3g11280	0.655489
MA1359.1	31	2151	12.0623	10.755	1.12155	0.275395	bHLH31	0.660097
MA1350.1	24	1636	9.33852	8.18	1.14163	0.278082	bZIP42	0.663117
MA1257.1	42	2984	16.3424	14.92	1.09534	0.284399	ERF9	0.673706
MA1055.1	6	346	2.33463	1.73	1.3495	0.286426	SPL1	0.673706
MA1001.2	27	1868	10.5058	9.34	1.12482	0.28819	ERF11	0.673706
MA1085.2	25	1720	9.72763	8.6	1.13112	0.288317	WRKY40	0.673706
MA1194.1	17	1135	6.61479	5.675	1.1656	0.291802	AT3G10580	0.67844
MA1053.1	20	1359	7.7821	6.795	1.14527	0.296678	ERF109	0.686344
MA1246.1	43	3079	16.7315	15.395	1.08682	0.299834	LEP	0.687077
MA1002.1	23	1585	8.94942	7.925	1.12926	0.301705	ERF112	0.687077
MA1231.1	37	2631	14.3969	13.155	1.0944	0.302751	ERF15	0.687077
MA1080.1	17	1144	6.61479	5.72	1.15643	0.302905	WRKY23	0.687077
MA1189.1	17	1147	6.61479	5.735	1.15341	0.306635	AT5G61620	0.690369
MA1170.1	12	783	4.66926	3.915	1.19266	0.307325	MYB118	0.690369
MA0575.1	9	569	3.50195	2.845	1.23091	0.310349	F3A4.140	0.693808
MA1401.1	20	1374	7.7821	6.87	1.13277	0.313824	EPR1	0.695159
MA0582.1	22	1523	8.56031	7.615	1.12414	0.314785	RAV1	0.695159
MA1042.1	6	359	2.33463	1.795	1.30063	0.315438	MYB59	0.695159
MA0999.1	22	1525	8.56031	7.625	1.12266	0.316987	ERF098	0.695279
MA1047.2	13	865	5.05837	4.325	1.16956	0.321095	TGA5	0.700852
MA1165.1	16	1086	6.22568	5.43	1.14653	0.322543	HHO6	0.700852
MA1286.1	27	1907	10.5058	9.535	1.10182	0.326609	TCP24	0.706387
MA1208.1	18	1241	7.00389	6.205	1.12875	0.331787	GT-2	0.714264
MA1346.1	17	1171	6.61479	5.855	1.12977	0.336941	TGA10	0.720035
MA1083.1	22	1546	8.56031	7.73	1.10741	0.340375	WRKY30	0.720035
MA1240.1	40	2902	15.5642	14.51	1.07265	0.340519	ERF10	0.720035
MA1282.1	24	1697	9.33852	8.485	1.10059	0.341875	PTF1	0.720035
MA1348.1	15	1027	5.83658	5.135	1.13663	0.342284	TGA9	0.720035
MA0556.1	39	2830	15.1751	14.15	1.07245	0.343759	AP3	0.720035
MA0930.1	9	591	3.50195	2.955	1.18509	0.349773	ABF3	0.729348
MA0931.1	30	2158	11.6732	10.79	1.08185	0.351813	ABI5	0.730327
MA1291.1	24	1710	9.33852	8.55	1.09222	0.355969	TCP7	0.732192
MA1185.1	17	1186	6.61479	5.93	1.11548	0.356243	LHY1	0.732192
MA1659.1	31	2242	12.0623	11.21	1.07603	0.359998	ABF4	0.732192
MA1175.1	10	670	3.89105	3.35	1.16151	0.360033	MYB81	0.732192
MA1261.1	20	1414	7.7821	7.07	1.10072	0.360862	AT5G67000	0.732192
MA0984.1	25	1791	9.72763	8.955	1.08628	0.362159	DOF5.7	0.732192
MA0992.2	27	1949	10.5058	9.745	1.07807	0.369565	ERF4	0.74393
MA0551.1	24	1730	9.33852	8.65	1.0796	0.377903	HY5	0.747788
MA0982.1	65	4862	25.2918	24.31	1.04039	0.379352	DOF2.4	0.747788
MA1091.1	13	905	5.05837	4.525	1.11787	0.380391	WRKY62	0.747788
MA1168.1	16	1131	6.22568	5.655	1.10092	0.382439	MYR2	0.747788
MA0550.2	21	1508	8.17121	7.54	1.08371	0.383167	BZR1	0.747788
MA1403.1	73	5483	28.4047	27.415	1.0361	0.38324	BPC5	0.747788
MA1335.1	20	1433	7.7821	7.165	1.08613	0.383716	TGA4	0.747788
MA1330.1	21	1509	8.17121	7.545	1.083	0.384347	ZHD6	0.747788
MA0549.1	30	2194	11.6732	10.97	1.0641	0.387366	BZR2	0.750522
MA1017.1	9	614	3.50195	3.07	1.1407	0.391704	GATA8	0.754215
MA1290.1	26	1895	10.1167	9.475	1.06773	0.392516	TCP17	0.754215
MA1402.1	79	5967	30.7393	29.835	1.03031	0.397954	BPC6	0.761516
MA1028.1	5	323	1.94553	1.615	1.20466	0.400953	KAN4	0.761517
MA1383.1	18	1296	7.00389	6.48	1.08085	0.401229	KAN2	0.761517
MA1384.1	12	846	4.66926	4.23	1.10384	0.404858	PHL7	0.76233
MA0976.2	36	2670	14.0078	13.35	1.04927	0.404936	CRF4	0.76233
MA1331.1	24	1760	9.33852	8.8	1.0612	0.411236	BEH4	0.767427
MA1195.1	16	1153	6.22568	5.765	1.07991	0.41231	AT5G56840	0.767427
MA1205.1	29	2143	11.284	10.715	1.05311	0.412856	AGL6	0.767427
MA0584.1	14	1004	5.44747	5.02	1.08515	0.415699	SEP1	0.767427
MA1294.1	12	853	4.66926	4.265	1.09479	0.415896	MYB62	0.767427
MA0983.1	30	2227	11.6732	11.135	1.04833	0.420503	DOF5.6	0.772862
MA1183.1	20	1471	7.7821	7.355	1.05807	0.429998	RVE6	0.783629
MA1392.1	10	711	3.89105	3.555	1.09453	0.43095	MYB98	0.783629
MA1394.2	11	787	4.28016	3.935	1.08771	0.431417	MYB73	0.783629
MA1213.1	20	1483	7.7821	7.415	1.04951	0.444691	ZHD3	0.804596
MA1187.1	16	1178	6.22568	5.89	1.05699	0.446426	LCL1	0.804606
MA1399.1	15	1105	5.83658	5.525	1.05639	0.451352	At5g08520	0.807882
MA1214.1	25	1873	9.72763	9.365	1.03872	0.451719	ATHB40	0.807882
MA1321.1	8	575	3.11284	2.875	1.08273	0.460189	SPL13	0.811881
MA1415.1	29	2190	11.284	10.95	1.03051	0.461168	REF6	0.811881
MA0947.1	9	652	3.50195	3.26	1.07422	0.461267	ARR14	0.811881
MA1397.1	15	1113	5.83658	5.565	1.0488	0.462614	At1g74840	0.811881
MA1084.1	20	1499	7.7821	7.495	1.03831	0.464282	WRKY38	0.811881
MA1177.1	10	732	3.89105	3.66	1.06313	0.467252	MYB65	0.811881
MA1081.1	17	1271	6.61479	6.355	1.04088	0.468214	WRKY25	0.811881
MA1088.1	23	1738	8.94942	8.69	1.02985	0.473236	WRKY48	0.811881
MA0956.1	13	967	5.05837	4.835	1.0462	0.474104	BEE2	0.811881
MA1164.1	17	1276	6.61479	6.38	1.0368	0.47482	HHO5	0.811881
MA0001.2	15	1122	5.83658	5.61	1.04039	0.475258	AGL3	0.811881
MA0578.1	10	737	3.89105	3.685	1.05592	0.475847	SPL8	0.811881
MA1364.1	34	2592	13.2296	12.96	1.0208	0.476653	PIF7	0.811881
MA0932.1	17	1282	6.61479	6.41	1.03195	0.482735	AHL12	0.814279
MA0934.1	17	1282	6.61479	6.41	1.03195	0.482735	AHL25	0.814279
MA1387.1	14	1051	5.44747	5.255	1.03663	0.484142	AT1G13300	0.814279
MA0977.1	15	1129	5.83658	5.645	1.03394	0.485065	DOF2.5	0.814279
MA1020.1	5	358	1.94553	1.79	1.08689	0.488551	GT-1	0.814692
MA1197.1	12	903	4.66926	4.515	1.03417	0.494469	CAMTA1	0.814692
MA1345.1	23	1757	8.94942	8.785	1.01872	0.494937	bZIP48	0.814692
MA1393.2	9	671	3.50195	3.355	1.0438	0.49563	MYB70	0.814692
MA1184.1	19	1449	7.393	7.245	1.02043	0.498047	RVE1	0.814692
MA1382.1	16	1217	6.22568	6.085	1.02312	0.499436	FAR1	0.814692
MA1236.1	39	3006	15.1751	15.03	1.00965	0.500917	ESE3	0.814692
MA1186.1	17	1296	6.61479	6.48	1.0208	0.501134	At1g49010	0.814692
MA1044.1	19	1453	7.393	7.265	1.01762	0.50302	NAC92	0.814692
MA0937.1	5	364	1.94553	1.82	1.06897	0.503158	NAC055	0.814692
MA1391.2	9	676	3.50195	3.38	1.03608	0.504584	MYB33	0.814692
MA1190.1	19	1458	7.393	7.29	1.01413	0.509223	RVE5	0.819107
MA1681.1	14	1071	5.44747	5.355	1.01727	0.512934	SRM1	0.819107
MA1256.1	25	1929	9.72763	9.645	1.00857	0.513239	RAP212	0.819107
MA1666.1	14	1072	5.44747	5.36	1.01632	0.514364	HSFB2B	0.819107
MA1389.1	12	917	4.66926	4.585	1.01838	0.516135	PHL1	0.819123
MA1167.1	10	763	3.89105	3.815	1.01993	0.520031	EFM	0.820812
MA0994.1	15	1156	5.83658	5.78	1.00979	0.52257	ERF8	0.820812
MA1328.1	21	1626	8.17121	8.13	1.00507	0.523619	ATHB34	0.820812
MA1228.1	36	2798	14.0078	13.99	1.00127	0.524343	AT4G18450	0.820812
MA1386.1	13	1005	5.05837	5.025	1.00664	0.530688	HHO3	0.820812
MA0571.1	12	928	4.66926	4.64	1.00631	0.532981	ANT	0.820812
MA1404.1	89	6942	34.6304	34.71	0.997705	0.534426	BPC1	0.820812
MA1181.1	11	852	4.28016	4.26	1.00473	0.537114	MYB113	0.820812
MA1289.1	25	1953	9.72763	9.765	0.996173	0.539266	TCP3	0.820812
MA0969.1	10	775	3.89105	3.875	1.00414	0.540048	CMTA2	0.820812
MA0110.3	18	1405	7.00389	7.025	0.996995	0.540643	ATHB-5	0.820812
MA1272.1	66	5159	25.6809	25.795	0.995578	0.540863	AT2G28810	0.820812
MA1006.1	13	1012	5.05837	5.06	0.999677	0.540929	ERF6	0.820812
MA1371.1	55	4302	21.4008	21.51	0.994922	0.541912	IDD4	0.820812
MA0589.1	15	1174	5.83658	5.87	0.994306	0.547179	ZAP1	0.824323
MA1161.1	19	1490	7.393	7.45	0.992348	0.548504	TSO1	0.824323
MA0588.1	15	1176	5.83658	5.88	0.992615	0.549889	TGA1	0.824323
MA1304.1	24	1886	9.33852	9.43	0.990299	0.551713	WRKY59	0.824323
MA1244.1	25	1966	9.72763	9.83	0.989586	0.553222	ABR1	0.824323
MA0950.1	10	784	3.89105	3.92	0.992615	0.554867	ATHB-12	0.824323
MA0552.1	31	2442	12.0623	12.21	0.9879	0.557874	PIF1	0.826151
MA0559.1	70	5498	27.2374	27.49	0.99081	0.560216	PI	0.826395
MA0951.1	27	2133	10.5058	10.665	0.985076	0.563362	ATHB-16	0.826395
MA1199.1	22	1743	8.56031	8.715	0.98225	0.567779	AGL16	0.826395
MA0570.2	29	2297	11.284	11.485	0.982503	0.569937	ABF1	0.826395
MA1297.1	26	2061	10.1167	10.305	0.98173	0.570368	WRKY26	0.826395
MA1040.1	8	634	3.11284	3.17	0.981969	0.570888	MYB46	0.826395
MA1179.1	10	794	3.89105	3.97	0.980113	0.571116	MYB1	0.826395
MA1192.1	14	1114	5.44747	5.57	0.978002	0.5733	At5g58900	0.826395
MA1276.1	18	1432	7.00389	7.16	0.978197	0.574034	AT3G52440	0.826395
MA1264.1	36	2858	14.0078	14.29	0.980251	0.579172	ESE1	0.829525
MA1089.1	24	1912	9.33852	9.56	0.976833	0.579776	WRKY57	0.829525
MA1313.1	27	2153	10.5058	10.765	0.975925	0.583746	WRKY7	0.830977
MA1262.1	37	2945	14.3969	14.725	0.977717	0.586521	ERF2	0.830977
MA1388.1	12	965	4.66926	4.825	0.967722	0.588145	AT3G24120	0.830977
MA1277.1	64	5070	24.9027	25.35	0.982356	0.589802	Adof1	0.830977
MA0993.1	13	1047	5.05837	5.235	0.966259	0.590949	ERF7	0.830977
MA1193.1	19	1526	7.393	7.63	0.968938	0.591512	At2g38090	0.830977
MA1317.1	27	2163	10.5058	10.815	0.971413	0.593817	WRKY50	0.831039
MA1327.2	13	1050	5.05837	5.25	0.963498	0.595131	ATHB23	0.831039
MA1362.1	22	1771	8.56031	8.855	0.966721	0.598763	bHLH77	0.833607
MA1352.1	26	2091	10.1167	10.455	0.967645	0.601148	TRP1	0.834429
MA1314.1	25	2016	9.72763	10.08	0.965042	0.605648	WRKY14	0.838174
MA1067.1	19	1543	7.393	7.715	0.958263	0.611266	TCP5	0.84246
MA1322.1	9	739	3.50195	3.695	0.947753	0.612369	SPL9	0.84246
MA0997.1	15	1228	5.83658	6.14	0.950582	0.61823	ERF069	0.848015
MA1303.1	25	2033	9.72763	10.165	0.956973	0.622923	WRKY22	0.851939
MA0970.1	6	501	2.33463	2.505	0.931988	0.625917	CMTA3	0.853523
MA1200.1	27	2199	10.5058	10.995	0.95551	0.629297	AGL25	0.854904
MA1196.1	19	1560	7.393	7.8	0.94782	0.630606	At5g05790	0.854904
MA1281.1	71	5681	27.6265	28.405	0.972591	0.632862	AT5G02460	0.855309
MA1318.1	25	2045	9.72763	10.225	0.951357	0.634923	WRKY27	0.855309
MA1377.1	10	836	3.89105	4.18	0.930873	0.636424	PLT1	0.855309
MA1413.1	13	1082	5.05837	5.41	0.935003	0.638533	UIF1	0.855362
MA1204.1	23	1890	8.94942	9.45	0.947028	0.640142	AGL13	0.855362
MA1390.1	12	1005	4.66926	5.025	0.929206	0.644442	HHO2	0.85864
MA1267.1	80	6413	31.1284	32.065	0.970791	0.649612	AT5G66940	0.859473
MA1672.1	27	2223	10.5058	11.115	0.945194	0.652193	GBF2	0.859473
MA0967.1	9	765	3.50195	3.825	0.915541	0.653283	BZIP60	0.859473
MA1680.1	18	1500	7.00389	7.5	0.933852	0.653745	RVE7	0.859473
MA1077.1	21	1743	8.17121	8.715	0.937603	0.654436	WRKY18	0.859473
MA0008.2	15	1261	5.83658	6.305	0.925706	0.659019	HAT5	0.859473
MA1334.1	21	1749	8.17121	8.745	0.934386	0.660668	GBF6	0.859473
MA1076.2	21	1749	8.17121	8.745	0.934386	0.660668	WRKY15	0.859473
MA1311.2	21	1750	8.17121	8.75	0.933852	0.661702	WRKY28	0.859473
MA1166.1	15	1271	5.83658	6.355	0.918423	0.670919	PHL12	0.864791
MA1235.1	10	861	3.89105	4.305	0.903845	0.672692	AIL7	0.864791
MA0945.1	16	1355	6.22568	6.775	0.91892	0.673581	ARR1	0.864791
MA1094.1	21	1762	8.17121	8.81	0.927492	0.673976	WRKY8	0.864791
MA1191.1	18	1523	7.00389	7.615	0.919749	0.678947	AT3G10113	0.864791
MA1675.1	7	615	2.72374	3.075	0.885768	0.67986	NAC029	0.864791
MA1027.1	14	1198	5.44747	5.99	0.909428	0.681564	KAN1	0.864791
MA1171.1	7	617	2.72374	3.085	0.882896	0.683115	MYB52	0.864791
MA1660.1	19	1609	7.393	8.045	0.918955	0.683723	ANAC13	0.864791
MA0941.1	17	1449	6.61479	7.245	0.913014	0.687217	ABF2	0.864791
MA1310.1	21	1778	8.17121	8.89	0.919146	0.689976	WRKY42	0.864791
MA0553.1	8	706	3.11284	3.53	0.881824	0.690317	SMZ	0.864791
MA1239.1	37	3070	14.3969	15.35	0.937908	0.691116	ERF104	0.864791
MA1069.1	9	792	3.50195	3.96	0.88433	0.693085	TGA6	0.864791
MA1211.1	17	1455	6.61479	7.275	0.909249	0.693692	ATHB18	0.864791
MA1373.1	64	5232	24.9027	26.16	0.951939	0.700177	IDD2	0.869354
MA1268.1	77	6260	29.9611	31.3	0.957223	0.701092	AT1G69570	0.869354
MA0949.1	11	970	4.28016	4.85	0.882506	0.706968	ARR2	0.872592
MA1037.1	8	718	3.11284	3.59	0.867086	0.708057	MYB24	0.872592
MA1341.1	20	1718	7.7821	8.59	0.905949	0.711134	bZIP53	0.872592
MA0938.1	9	805	3.50195	4.025	0.870049	0.71121	NAC058	0.872592
MA1306.1	25	2129	9.72763	10.645	0.913821	0.713682	WRKY11	0.873321
MA1312.1	20	1724	7.7821	8.62	0.902796	0.716909	WRKY47	0.873351
MA1210.1	12	1063	4.66926	5.315	0.878506	0.718341	HAT22	0.873351
MA1292.1	9	811	3.50195	4.055	0.863612	0.719341	MYB27	0.873351
MA1035.1	22	1902	8.56031	9.51	0.900138	0.729751	TCP4	0.881757
MA1278.1	66	5439	25.6809	27.195	0.944326	0.730057	OBP1	0.881757
MA1365.2	11	992	4.28016	4.96	0.862935	0.733949	AT5G47660	0.884162
MA0953.1	5	479	1.94553	2.395	0.812328	0.74025	ATHB-6	0.889448
MA1315.1	24	2085	9.33852	10.425	0.895781	0.745974	WRKY24	0.89375
MA1280.1	27	2333	10.5058	11.665	0.900629	0.747675	OBP4	0.89375
MA1070.1	9	835	3.50195	4.175	0.838789	0.750362	TGA7	0.894662
MA0981.1	14	1265	5.44747	6.325	0.86126	0.755643	DOF1.8	0.897246
MA1174.1	8	755	3.11284	3.775	0.824594	0.758517	MYB56	0.897246
MA1270.1	53	4452	20.6226	22.26	0.926441	0.759199	AT3G45610	0.897246
MA1667.1	10	930	3.89105	4.65	0.836785	0.761151	HSFC1	0.897246
MA1036.1	4	402	1.55642	2.01	0.774338	0.762176	MYB111	0.897246
MA1374.1	43	3656	16.7315	18.28	0.915291	0.764141	IDD7	0.897287
MA1664.1	11	1021	4.28016	5.105	0.838424	0.76697	HSFA6B	0.898341
MA1344.1	26	2282	10.1167	11.41	0.886655	0.771686	bZIP28	0.900673
MA1299.1	26	2285	10.1167	11.425	0.885491	0.77394	WRKY17	0.900673
MA1398.2	12	1114	4.66926	5.57	0.838287	0.774773	KUA1	0.900673
MA0583.1	8	772	3.11284	3.86	0.806435	0.779533	RAV1(var.2)	0.903947
MA1273.1	53	4498	20.6226	22.49	0.916966	0.785797	dof4.2	0.908944
MA1206.1	18	1639	7.00389	8.195	0.854654	0.789577	ARF2	0.909243
MA1079.1	18	1640	7.00389	8.2	0.854133	0.790404	WRKY21	0.909243
MA1316.1	24	2147	9.33852	10.735	0.869913	0.7943	WRKY71	0.909243
MA0121.1	7	696	2.72374	3.48	0.782683	0.794617	ARR10	0.909243
MA1425.1	20	1815	7.7821	9.075	0.857532	0.795895	HYH	0.909243
MA1340.1	22	1985	8.56031	9.925	0.8625	0.797787	bZIP3	0.909243
MA1305.1	20	1822	7.7821	9.11	0.854237	0.801285	WRKY55	0.910996
MA0935.1	2	234	0.77821	1.17	0.665137	0.80555	NAC025	0.913612
MA1356.1	26	2337	10.1167	11.685	0.865788	0.810716	TRP2	0.917233
MA1078.1	19	1755	7.393	8.775	0.842507	0.814351	WRKY2	0.91911
MA1298.1	22	2021	8.56031	10.105	0.847136	0.823348	WRKY29	0.923753
MA1358.1	16	1516	6.22568	7.58	0.82133	0.826851	bHLH130	0.923753
MA0557.1	12	1172	4.66926	5.86	0.796802	0.828858	FHY3	0.923753
MA1677.1	19	1776	7.393	8.88	0.832545	0.829488	NAC078	0.923753
MA1162.1	17	1606	6.61479	8.03	0.823759	0.830003	TCX2	0.923753
MA1339.1	19	1778	7.393	8.89	0.831608	0.830881	bZIP43	0.923753
MA1300.1	21	1950	8.17121	9.75	0.838072	0.832371	WRKY6	0.923753
MA1378.1	7	742	2.72374	3.71	0.73416	0.844405	PLT3	0.9307
MA1075.1	15	1455	5.83658	7.275	0.802278	0.845485	WRKY12	0.9307
MA1271.1	20	1886	7.7821	9.43	0.825249	0.846024	DAG2	0.9307
MA0946.1	4	461	1.55642	2.305	0.675237	0.846752	ARR11	0.9307
MA1093.1	13	1292	5.05837	6.46	0.783029	0.853999	WRKY75	0.9307
MA1058.1	4	468	1.55642	2.34	0.665137	0.854879	SPL4	0.9307
MA1026.2	12	1206	4.66926	6.03	0.774338	0.855706	ATHB15	0.9307
MA1309.1	23	2160	8.94942	10.8	0.82865	0.857216	WRKY3	0.9307
MA1406.1	8	851	3.11284	4.255	0.731572	0.859857	ATHB4	0.9307
MA0968.2	27	2505	10.5058	12.525	0.838789	0.86084	bZIP68	0.9307
MA1665.1	10	1036	3.89105	5.18	0.751168	0.862306	HSFB2A	0.9307
MA1380.1	18	1743	7.00389	8.715	0.803659	0.863866	AT2G20110	0.9307
MA1379.1	17	1661	6.61479	8.305	0.796482	0.866708	SOL1	0.9307
MA1158.1	38	3443	14.786	17.215	0.858902	0.870081	MGP	0.9307
MA1092.1	12	1228	4.66926	6.14	0.760466	0.871265	WRKY63	0.9307
MA1426.1	7	773	2.72374	3.865	0.704718	0.872181	MYB124	0.9307
MA1157.1	37	3367	14.3969	16.835	0.855176	0.873157	NUC	0.9307
MA1207.1	16	1587	6.22568	7.935	0.784585	0.874658	GT-A3	0.9307
MA0973.1	18	1769	7.00389	8.845	0.791847	0.878889	CDF2	0.931829
MA1302.1	20	1944	7.7821	9.72	0.800628	0.879727	WRKY65	0.931829
MA1682.1	15	1514	5.83658	7.57	0.771014	0.883396	TCX3	0.932465
MA1357.1	14	1427	5.44747	7.135	0.763486	0.884338	bHLH80	0.932465
MA1338.1	28	2645	10.8949	13.225	0.823814	0.887661	AREB3	0.933852
MA1045.1	3	405	1.16732	2.025	0.576452	0.895472	NAC043	0.939942
MA1349.1	27	2591	10.5058	12.955	0.810948	0.900865	bZIP16	0.940827
MA1090.1	17	1726	6.61479	8.63	0.766487	0.901878	WRKY60	0.940827
MA1024.1	7	815	2.72374	4.075	0.668401	0.903194	HAT1	0.940827
MA1266.1	25	2429	9.72763	12.145	0.800957	0.904686	RAP211	0.940827
MA1301.1	21	2087	8.17121	10.435	0.783058	0.906431	WRKY33	0.940827
MA1159.1	43	4021	16.7315	20.105	0.832207	0.927121	SGR5	0.959365
MA1400.1	10	1148	3.89105	5.74	0.677883	0.928915	At1g19000	0.959365
MA1176.1	5	662	1.94553	3.31	0.587772	0.930481	MYB119	0.959365
MA1308.1	16	1718	6.22568	8.59	0.724759	0.935292	WRKY70	0.96034
MA1370.1	40	3807	15.5642	19.035	0.817662	0.936943	IDD5	0.96034
MA0952.1	13	1450	5.05837	7.25	0.697706	0.937622	ATHB-51	0.96034
MA1160.1	57	5292	22.179	26.46	0.838208	0.951293	AT1G14580	0.9722
MA1351.1	24	2504	9.33852	12.52	0.745888	0.954723	GBF3	0.973566
MA1279.1	47	4504	18.2879	22.52	0.812075	0.958987	COG1	0.975774
MA1296.1	21	2310	8.17121	11.55	0.707464	0.969271	WRKY46	0.98234
MA1307.1	16	1852	6.22568	9.26	0.67232	0.969665	WRKY31	0.98234
MA1293.1	5	781	1.94553	3.905	0.498214	0.974263	MYB57	0.983357
MA1156.1	47	4621	18.2879	23.105	0.791514	0.974898	JKD	0.983357
MA1662.1	4	700	1.55642	3.5	0.444691	0.980809	AT3G10030	0.987178
MA1295.1	15	1924	5.83658	9.62	0.606713	0.989528	WRKY20	0.993803
MA1668.1	19	2376	7.393	11.88	0.622306	0.993209	DPBF3	0.995349
MA1016.1	4	877	1.55642	4.385	0.354942	0.996666	GATA15	0.996666

## Sheet: cluster.motifs.2
Supplementary Table 7. Subcluster specific markers and enriched motifs within accessible chromatin regions identified from the apical hypocotyl cell re-clustering (cluster 26)
motif	observed	background	percent.observed	percent.background	fold.enrichment	pvalue	motif.name	p.adjust
MA0995.2	26	1244	11.9266	6.22	1.91746	0.00109684	ERF039	0.291822
MA0996.1	23	1056	10.5505	5.28	1.99819	0.00125515	ERF043	0.291822
MA0980.2	24	1214	11.0092	6.07	1.8137	0.00350592	RAP2-10	0.424806
MA1077.1	31	1716	14.2202	8.58	1.65736	0.00365425	WRKY18	0.424806
MA1230.1	24	1263	11.0092	6.315	1.74334	0.00571027	ERF037	0.531055
MA1200.1	35	2094	16.055	10.47	1.53343	0.00687923	AGL25	0.533141
MA0965.1	19	956	8.7156	4.78	1.82335	0.00863451	BIM2	0.564881
MA1222.1	48	3193	22.0183	15.965	1.37916	0.0112869	AT1G44830	0.564881
MA1223.1	22	1200	10.0917	6	1.68196	0.011886	ERF035	0.564881
MA0942.1	21	1135	9.63303	5.675	1.69745	0.0126139	ARF1	0.564881
MA1296.1	35	2257	16.055	11.285	1.42269	0.0201733	WRKY46	0.564881
MA0976.2	41	2739	18.8073	13.695	1.3733	0.0206744	CRF4	0.564881
MA0550.2	25	1496	11.4679	7.48	1.53314	0.0216917	BZR1	0.564881
MA1381.1	28	1728	12.844	8.64	1.48658	0.0222598	AT3G46070	0.564881
MA1180.1	17	914	7.79817	4.57	1.70638	0.0226762	MYB3R4	0.564881
MA0963.1	20	1132	9.17431	5.66	1.6209	0.0230006	BHLH78	0.564881
MA1178.1	16	855	7.33945	4.275	1.71683	0.0253517	MYB3R1	0.564881
MA1013.1	7	263	3.21101	1.315	2.44183	0.0255905	GATA10	0.564881
MA1014.1	7	263	3.21101	1.315	2.44183	0.0255905	GATA11	0.564881
MA1360.1	31	1985	14.2202	9.925	1.43276	0.0260219	bHLH74	0.564881
MA1229.1	21	1223	9.63303	6.115	1.57531	0.0264228	AT2G44940	0.564881
MA1241.1	22	1299	10.0917	6.495	1.55377	0.0267256	AT4G32800	0.564881
MA1220.1	22	1308	10.0917	6.54	1.54308	0.0285772	TINY	0.574169
MA0581.1	21	1238	9.63303	6.19	1.55622	0.0296345	LEC2	0.574169
MA1219.1	39	2669	17.8899	13.345	1.34057	0.0334861	CEJ1	0.622841
MA1250.1	43	3008	19.7248	15.04	1.31149	0.0355405	AT1G75490	0.633709
MA0966.1	16	913	7.33945	4.565	1.60777	0.0422494	BIM3	0.633709
MA1318.1	30	1993	13.7615	9.965	1.38098	0.0431638	WRKY27	0.633709
MA1324.1	15	844	6.88073	4.22	1.63051	0.0436983	GATA20	0.633709
MA1227.2	18	1072	8.25688	5.36	1.54046	0.0459253	ERF027	0.633709
MA1216.1	29	1936	13.3028	9.68	1.37425	0.0489093	RAP21	0.633709
MA1259.1	23	1466	10.5505	7.33	1.43935	0.0497436	AT1G01250	0.633709
MA1237.1	28	1862	12.844	9.31	1.3796	0.0504628	AT4G16750	0.633709
MA1052.1	27	1783	12.3853	8.915	1.38927	0.0505849	RAP2-6	0.633709
MA1667.1	16	936	7.33945	4.68	1.56826	0.0508029	HSFC1	0.633709
MA1253.1	18	1087	8.25688	5.435	1.51921	0.0512599	AT3G16280	0.633709
MA0952.1	22	1397	10.0917	6.985	1.44477	0.0525264	ATHB-51	0.633709
MA1174.1	13	723	5.9633	3.615	1.6496	0.0538204	MYB56	0.633709
MA1363.1	30	2048	13.7615	10.24	1.34389	0.0578748	bHLH69	0.633709
MA1396.1	12	663	5.50459	3.315	1.66051	0.0599877	GATA6	0.633709
MA1238.2	22	1419	10.0917	7.095	1.42237	0.0601997	ERF38	0.633709
MA0559.1	69	5351	31.6514	26.755	1.18301	0.0605658	PI	0.633709
MA1309.1	31	2143	14.2202	10.715	1.32713	0.0621211	WRKY3	0.633709
MA1061.1	34	2388	15.5963	11.94	1.30623	0.0622084	SPT	0.633709
MA1074.1	25	1665	11.4679	8.325	1.37752	0.0635646	UNE10	0.633709
MA0560.1	37	2650	16.9725	13.25	1.28094	0.066567	PIF3	0.633709
MA0964.1	21	1358	9.63303	6.79	1.41871	0.0668293	BIM1	0.633709
MA1255.1	43	3153	19.7248	15.765	1.25117	0.067335	AT1G22810	0.633709
MA0986.1	20	1289	9.17431	6.445	1.42348	0.070673	DREB2C	0.633709
MA1085.2	25	1690	11.4679	8.45	1.35715	0.0728177	WRKY40	0.633709
MA1242.1	42	3095	19.2661	15.475	1.24498	0.0747837	AT3G57600	0.633709
MA0549.1	31	2182	14.2202	10.91	1.30341	0.074942	BZR2	0.633709
MA1225.1	47	3518	21.5596	17.59	1.22568	0.0749696	ERF5	0.633709
MA1185.1	18	1145	8.25688	5.725	1.44225	0.0760152	LHY1	0.633709
MA1181.1	14	841	6.42202	4.205	1.52723	0.0770041	MYB113	0.633709
MA1172.1	15	917	6.88073	4.585	1.50071	0.0772205	MYB3R5	0.633709
MA0943.1	17	1071	7.79817	5.355	1.45624	0.0776805	ARF5	0.633709
MA1679.1	21	1392	9.63303	6.96	1.38406	0.0815979	RAP2-1	0.650267
MA1224.1	18	1158	8.25688	5.79	1.42606	0.082507	CBF1	0.650267
MA1088.1	25	1720	11.4679	8.6	1.33348	0.0851093	WRKY48	0.652123
MA0970.1	9	486	4.12844	2.43	1.69895	0.0855473	CMTA3	0.652123
MA1311.2	25	1734	11.4679	8.67	1.32271	0.0913	WRKY28	0.675813
MA0972.1	20	1335	9.17431	6.675	1.37443	0.0925781	CCA1	0.675813
MA1202.1	63	4960	28.8991	24.8	1.16529	0.0931813	AGL55	0.675813
MA1233.2	23	1579	10.5505	7.895	1.33635	0.0944685	ERF021	0.675813
MA1315.1	29	2074	13.3028	10.37	1.28281	0.0969896	WRKY24	0.677154
MA1303.1	28	1993	12.844	9.965	1.28891	0.0975684	WRKY22	0.677154
MA1035.1	27	1924	12.3853	9.62	1.28746	0.103619	TCP4	0.690475
MA1400.1	17	1118	7.79817	5.59	1.39502	0.104176	At1g19000	0.690475
MA0935.1	5	230	2.29358	1.15	1.99442	0.107491	NAC025	0.690475
MA1049.1	25	1768	11.4679	8.84	1.29727	0.107564	ERF094	0.690475
MA0590.1	8	439	3.66972	2.195	1.67186	0.108401	LFY	0.690475
MA1424.1	24	1692	11.0092	8.46	1.30132	0.110543	ERF019	0.690475
MA1272.1	63	5024	28.8991	25.12	1.15044	0.11319	AT2G28810	0.690475
MA1213.1	21	1457	9.63303	7.285	1.32231	0.115584	ZHD3	0.690475
MA0564.1	11	674	5.04587	3.37	1.49729	0.120026	ABI3	0.690475
MA1316.1	29	2124	13.3028	10.62	1.25261	0.120342	WRKY71	0.690475
MA1187.1	17	1147	7.79817	5.735	1.35975	0.123042	LCL1	0.690475
MA1265.2	23	1633	10.5505	8.165	1.29216	0.123098	ERF015	0.690475
MA0562.1	27	1967	12.3853	9.835	1.25931	0.125207	PIF5	0.690475
MA1060.1	9	530	4.12844	2.65	1.5579	0.126581	SPL7	0.690475
MA1305.1	25	1806	11.4679	9.03	1.26998	0.127826	WRKY55	0.690475
MA1249.1	16	1076	7.33945	5.38	1.36421	0.129248	RAP210	0.690475
MA1089.1	26	1894	11.9266	9.47	1.25941	0.130695	WRKY57	0.690475
MA1401.1	19	1320	8.7156	6.6	1.32054	0.131185	EPR1	0.690475
MA1313.1	29	2146	13.3028	10.73	1.23977	0.131661	WRKY7	0.690475
MA1302.1	26	1896	11.9266	9.48	1.25808	0.131814	WRKY65	0.690475
MA1299.1	30	2232	13.7615	11.16	1.23311	0.132783	WRKY17	0.690475
MA1671.1	28	2066	12.844	10.33	1.24337	0.133632	ERF118	0.690475
MA1182.1	19	1325	8.7156	6.625	1.31556	0.134539	At3g09600	0.690475
MA1203.1	22	1571	10.0917	7.855	1.28475	0.135125	AGL63	0.690475
MA1278.1	66	5357	30.2752	26.785	1.13031	0.137573	OBP1	0.695343
MA1661.1	15	1013	6.88073	5.065	1.35849	0.142097	AT-GTL1	0.703942
MA1306.1	28	2084	12.844	10.42	1.23263	0.143641	WRKY11	0.703942
MA1325.1	11	700	5.04587	3.5	1.44168	0.144177	GATA14	0.703942
MA0953.1	8	472	3.66972	2.36	1.55497	0.14533	ATHB-6	0.703942
MA1359.1	29	2174	13.3028	10.87	1.2238	0.146988	bHLH31	0.704631
MA1009.1	15	1022	6.88073	5.11	1.34652	0.149404	ARF3	0.708907
MA0554.1	39	3045	17.8899	15.225	1.17504	0.156995	SOC1	0.726985
MA0573.1	11	713	5.04587	3.565	1.41539	0.157151	ATHB-9	0.726985
MA1069.1	12	795	5.50459	3.975	1.3848	0.160361	TGA6	0.726985
MA1176.1	10	638	4.58716	3.19	1.43798	0.160404	MYB119	0.726985
MA1398.2	16	1117	7.33945	5.585	1.31414	0.161162	KUA1	0.726985
MA1025.1	23	1696	10.5505	8.48	1.24416	0.162594	HBI1	0.726985
MA1323.1	14	966	6.42202	4.83	1.32961	0.170758	GATA19	0.755154
MA1236.1	39	3074	17.8899	15.37	1.16395	0.172143	ESE3	0.755154
MA0979.1	28	2136	12.844	10.68	1.20263	0.174995	ERF008	0.755497
MA1285.1	19	1381	8.7156	6.905	1.26222	0.17547	At2g45680	0.755497
MA0941.1	20	1473	9.17431	7.365	1.24566	0.182412	ABF2	0.778179
MA1397.1	15	1063	6.88073	5.315	1.29459	0.185206	At1g74840	0.779452
MA1298.1	26	1983	11.9266	9.915	1.20289	0.186063	WRKY29	0.779452
MA1376.1	20	1482	9.17431	7.41	1.2381	0.18949	DEAR3	0.78672
MA1314.1	26	2002	11.9266	10.01	1.19147	0.19931	WRKY14	0.820167
MA1218.1	15	1082	6.88073	5.41	1.27185	0.203124	CBF4	0.828531
MA1006.1	14	1005	6.42202	5.025	1.27801	0.208537	ERF6	0.843213
MA1276.1	19	1428	8.7156	7.14	1.22067	0.214338	AT3G52440	0.851372
MA1271.1	24	1854	11.0092	9.27	1.18761	0.215989	DAG2	0.851372
MA1364.1	33	2636	15.1376	13.18	1.14853	0.220977	PIF7	0.851372
MA1304.1	24	1862	11.0092	9.31	1.18251	0.222192	WRKY59	0.851372
MA1244.1	26	2040	11.9266	10.2	1.16928	0.227199	ABR1	0.851372
MA1189.1	15	1107	6.88073	5.535	1.24313	0.227875	AT5G61620	0.851372
MA1277.1	59	4938	27.0642	24.69	1.09616	0.228341	Adof1	0.851372
MA1232.1	28	2214	12.844	11.07	1.16026	0.228476	AT4G28140	0.851372
MA1394.2	11	782	5.04587	3.91	1.2905	0.23503	MYB73	0.851372
MA1378.1	10	702	4.58716	3.51	1.30688	0.237443	PLT3	0.851372
MA1195.1	15	1117	6.88073	5.585	1.232	0.238125	AT5G56840	0.851372
MA0960.1	19	1456	8.7156	7.28	1.1972	0.239266	BHLH104	0.851372
MA0576.1	19	1458	8.7156	7.29	1.19556	0.241093	RAX3	0.851372
MA1317.1	27	2145	12.3853	10.725	1.15481	0.241488	WRKY50	0.851372
MA1332.1	21	1634	9.63303	8.17	1.17907	0.245874	BEH2	0.851372
MA0585.1	15	1126	6.88073	5.63	1.22216	0.24751	AGL1	0.851372
MA0946.1	7	468	3.21101	2.34	1.37223	0.250394	ARR11	0.851372
MA1281.1	66	5611	30.2752	28.055	1.07914	0.25337	AT5G02460	0.851372
MA1413.1	14	1049	6.42202	5.245	1.22441	0.255235	UIF1	0.851372
MA0975.1	23	1818	10.5505	9.09	1.16067	0.256351	CRF2	0.851372
MA1301.1	26	2078	11.9266	10.39	1.14789	0.256817	WRKY33	0.851372
MA1041.1	14	1053	6.42202	5.265	1.21976	0.259668	MYB55	0.851372
MA0553.1	10	721	4.58716	3.605	1.27244	0.262645	SMZ	0.851372
MA1365.2	13	972	5.9633	4.86	1.22702	0.263313	AT5G47660	0.851372
MA1193.1	19	1482	8.7156	7.41	1.17619	0.26347	At2g38090	0.851372
MA0971.1	13	973	5.9633	4.865	1.22576	0.264478	DREB1A	0.851372
MA1165.1	14	1059	6.42202	5.295	1.21285	0.266371	HHO6	0.851372
MA0992.2	25	2007	11.4679	10.035	1.14279	0.26971	ERF4	0.851372
MA0586.2	9	645	4.12844	3.225	1.28014	0.272054	SPL14	0.851372
MA0959.1	10	729	4.58716	3.645	1.25848	0.273514	AIB	0.851372
MA1362.1	22	1752	10.0917	8.76	1.15203	0.274133	bHLH77	0.851372
MA0569.1	25	2024	11.4679	10.12	1.13319	0.284019	MYC4	0.851372
MA0957.1	25	2024	11.4679	10.12	1.13319	0.284019	BHLH3	0.851372
MA1001.2	24	1939	11.0092	9.695	1.13555	0.285879	ERF11	0.851372
MA0947.1	9	655	4.12844	3.275	1.26059	0.286677	ARR14	0.851372
MA1403.1	63	5403	28.8991	27.015	1.06974	0.28737	BPC5	0.851372
MA0954.2	17	1336	7.79817	6.68	1.16739	0.289053	ATHB7	0.851372
MA1251.1	18	1423	8.25688	7.115	1.16049	0.28992	DEAR5	0.851372
MA1297.1	25	2032	11.4679	10.16	1.12873	0.29085	WRKY26	0.851372
MA1267.1	73	6311	33.4862	31.555	1.0612	0.291249	AT5G66940	0.851372
MA1055.1	5	330	2.29358	1.65	1.39005	0.291894	SPL1	0.851372
MA0589.1	15	1167	6.88073	5.835	1.17922	0.291984	ZAP1	0.851372
MA1331.1	22	1775	10.0917	8.875	1.1371	0.294979	BEH4	0.851372
MA1341.1	22	1776	10.0917	8.88	1.13646	0.295898	bZIP53	0.851372
MA1406.1	11	830	5.04587	4.15	1.21587	0.296485	ATHB4	0.851372
MA1206.1	20	1606	9.17431	8.03	1.1425	0.299649	ARF2	0.851372
MA1672.1	27	2218	12.3853	11.09	1.1168	0.300017	GBF2	0.851372
MA1377.1	11	833	5.04587	4.165	1.21149	0.300475	PLT1	0.851372
MA1231.1	33	2754	15.1376	13.77	1.09932	0.305733	ERF15	0.851372
MA1669.1	13	1008	5.9633	5.04	1.18319	0.306326	DREB1B	0.851372
MA0567.1	22	1788	10.0917	8.94	1.12883	0.307	ERF1B	0.851372
MA1252.1	32	2668	14.6789	13.34	1.10037	0.307611	PUCHI	0.851372
MA0931.1	27	2232	12.3853	11.16	1.1098	0.311794	ABI5	0.851372
MA0557.1	15	1185	6.88073	5.925	1.16131	0.312281	FHY3	0.851372
MA1393.2	9	673	4.12844	3.365	1.22688	0.31351	MYB70	0.851372
MA1018.1	8	589	3.66972	2.945	1.24609	0.313822	GATA9	0.851372
MA1343.1	10	765	4.58716	3.825	1.19926	0.32397	bZIP52	0.851372
MA1289.1	24	1984	11.0092	9.92	1.1098	0.325929	TCP3	0.851372
MA1334.1	22	1810	10.0917	9.05	1.11511	0.327693	GBF6	0.851372
MA1020.1	5	347	2.29358	1.735	1.32195	0.328086	GT-1	0.851372
MA1076.2	21	1723	9.63303	8.615	1.11817	0.328465	WRKY15	0.851372
MA1662.1	9	685	4.12844	3.425	1.20538	0.331703	AT3G10030	0.851372
MA0944.1	14	1117	6.42202	5.585	1.14987	0.333964	ARF8	0.851372
MA1333.1	26	2174	11.9266	10.87	1.0972	0.337989	BEH3	0.851372
MA0985.1	8	605	3.66972	3.025	1.21313	0.339813	DRE1C	0.851372
MA1221.1	31	2625	14.2202	13.125	1.08344	0.344123	RAP26	0.851372
MA0999.1	19	1563	8.7156	7.815	1.11524	0.344145	ERF098	0.851372
MA1067.1	19	1564	8.7156	7.82	1.11453	0.345181	TCP5	0.851372
MA1263.1	22	1833	10.0917	9.165	1.10112	0.349735	AT1G36060	0.851372
MA0566.1	15	1219	6.88073	6.095	1.12891	0.35161	MYC2	0.851372
MA1208.1	15	1219	6.88073	6.095	1.12891	0.35161	GT-2	0.851372
MA0552.1	29	2456	13.3028	12.28	1.08329	0.351619	PIF1	0.851372
MA1280.1	27	2281	12.3853	11.405	1.08596	0.354123	OBP4	0.851372
MA0563.1	39	3353	17.8899	16.765	1.0671	0.354565	SEP3	0.851372
MA0005.2	15	1222	6.88073	6.11	1.12614	0.355131	AG	0.851372
MA1214.1	22	1839	10.0917	9.195	1.09753	0.355546	ATHB40	0.851372
MA1059.2	8	615	3.66972	3.075	1.19341	0.356226	SPL5	0.851372
MA0008.2	15	1226	6.88073	6.13	1.12247	0.359837	HAT5	0.851372
MA1426.1	10	790	4.58716	3.95	1.16131	0.360118	MYB124	0.851372
MA1670.1	12	964	5.50459	4.82	1.14203	0.360333	DREB1C	0.851372
MA0587.1	23	1934	10.5505	9.67	1.09105	0.361685	TCP16	0.851372
MA1056.1	8	619	3.66972	3.095	1.18569	0.362819	SPL11	0.851372
MA0950.1	10	792	4.58716	3.96	1.15837	0.363037	ATHB-12	0.851372
MA0962.1	28	2383	12.844	11.915	1.07797	0.365458	BHLH34	0.851372
MA0579.1	6	450	2.75229	2.25	1.22324	0.367061	CDC5	0.851372
MA1428.1	24	2033	11.0092	10.165	1.08305	0.371265	TCP8	0.851372
MA1064.1	12	973	5.50459	4.865	1.13147	0.372273	TCP2	0.851372
MA1248.1	29	2484	13.3028	12.42	1.07108	0.375585	DREB26	0.851372
MA1295.1	23	1949	10.5505	9.745	1.08265	0.376045	WRKY20	0.851372
MA0994.1	14	1152	6.42202	5.76	1.11493	0.376556	ERF8	0.851372
MA1184.1	17	1418	7.79817	7.09	1.09988	0.37786	RVE1	0.851372
MA1404.1	78	6922	35.7798	34.61	1.0338	0.382105	BPC1	0.851372
MA0584.1	12	982	5.50459	4.91	1.1211	0.384265	SEP1	0.851372
MA1257.1	36	3123	16.5138	15.615	1.05756	0.384716	ERF9	0.851372
MA1002.1	19	1603	8.7156	8.015	1.08741	0.386062	ERF112	0.851372
MA1045.1	5	374	2.29358	1.87	1.22651	0.386322	NAC043	0.851372
MA1012.1	26	2233	11.9266	11.165	1.06821	0.391102	AGL27	0.857129
MA1042.1	5	377	2.29358	1.885	1.21675	0.3928	MYB59	0.857129
MA0001.2	13	1078	5.9633	5.39	1.10636	0.394464	AGL3	0.857129
MA1288.1	22	1882	10.0917	9.41	1.07245	0.397751	At1g72010	0.860251
MA1086.1	20	1708	9.17431	8.54	1.07428	0.402664	WRKY43	0.866846
MA0561.1	31	2698	14.2202	13.49	1.05413	0.405098	PIF4	0.868068
MA0956.1	12	999	5.50459	4.995	1.10202	0.407018	BEE2	0.86818
MA1260.1	24	2075	11.0092	10.375	1.06113	0.411084	AT1G77640	0.869101
MA0978.1	10	826	4.58716	4.13	1.11069	0.413	DREB1E	0.869101
MA1087.1	16	1360	7.33945	6.8	1.07933	0.413057	WRKY45	0.869101
MA0958.1	22	1901	10.0917	9.505	1.06173	0.41663	BHLH13	0.872672
MA1361.1	19	1637	8.7156	8.185	1.06483	0.422266	bHLH18	0.876041
MA0974.2	17	1458	7.79817	7.29	1.06971	0.42278	CDF3	0.876041
MA1234.1	19	1639	8.7156	8.195	1.06353	0.424405	ERF017	0.876041
MA1191.1	17	1461	7.79817	7.305	1.06751	0.426166	AT3G10113	0.876041
MA0568.1	21	1822	9.63303	9.11	1.05741	0.427659	MYC3	0.876041
MA0548.2	21	1833	9.63303	9.165	1.05107	0.438889	AGL15	0.895102
MA1040.1	8	671	3.66972	3.355	1.09381	0.448967	MYB46	0.911658
MA0940.1	50	4484	22.9358	22.42	1.02301	0.453638	AP1	0.916578
MA0580.1	17	1489	7.79817	7.445	1.04744	0.457792	DYT1	0.916578
MA1070.1	10	857	4.58716	4.285	1.07051	0.458652	TGA7	0.916578
MA1062.2	13	1130	5.9633	5.65	1.05545	0.46144	TCP15	0.916578
MA1016.1	10	862	4.58716	4.31	1.06431	0.465982	GATA15	0.916578
MA1036.1	5	412	2.29358	2.06	1.11339	0.467613	MYB111	0.916578
MA1080.1	13	1138	5.9633	5.69	1.04803	0.471715	WRKY23	0.916578
MA1349.1	29	2594	13.3028	12.97	1.02566	0.472025	bZIP16	0.916578
MA1004.1	20	1776	9.17431	8.88	1.03314	0.473639	ERF13	0.916578
MA1262.1	34	3053	15.5963	15.265	1.02171	0.474663	ERF2	0.916578
MA0949.1	11	962	5.04587	4.81	1.04904	0.479285	ARR2	0.916578
MA1351.1	28	2511	12.844	12.555	1.02302	0.4793	GBF3	0.916578
MA1390.1	11	964	5.04587	4.82	1.04686	0.482064	HHO2	0.916578
MA1083.1	17	1511	7.79817	7.555	1.03219	0.482581	WRKY30	0.916578
MA1217.1	12	1057	5.50459	5.285	1.04155	0.48469	CBF2	0.916578
MA1308.1	19	1697	8.7156	8.485	1.02718	0.486451	WRKY70	0.916578
MA1273.1	49	4442	22.4771	22.21	1.01202	0.488692	dof4.2	0.916578
MA1190.1	16	1426	7.33945	7.13	1.02938	0.489699	RVE5	0.916578
MA1675.1	7	605	3.21101	3.025	1.06149	0.490218	NAC029	0.916578
MA1322.1	8	699	3.66972	3.495	1.04999	0.494805	SPL9	0.916578
MA0577.2	7	609	3.21101	3.045	1.05452	0.497161	SPL3	0.916578
MA0570.2	26	2348	11.9266	11.74	1.01589	0.497278	ABF1	0.916578
MA1246.1	35	3173	16.055	15.865	1.01198	0.49806	LEP	0.916578
MA1256.1	22	1984	10.0917	9.92	1.01731	0.499461	RAP212	0.916578
MA0588.1	13	1161	5.9633	5.805	1.02727	0.501082	TGA1	0.916578
MA0558.1	34	3087	15.5963	15.435	1.01045	0.502639	FLC	0.916578
MA1183.1	16	1440	7.33945	7.2	1.01937	0.505816	RVE6	0.918766
MA1664.1	11	986	5.04587	4.93	1.0235	0.512418	HSFA6B	0.920895
MA1094.1	19	1722	8.7156	8.61	1.01226	0.512984	WRKY8	0.920895
MA1354.1	20	1819	9.17431	9.095	1.00872	0.518247	AT4G12670	0.920895
MA1228.1	32	2926	14.6789	14.63	1.00334	0.521353	AT4G18450	0.920895
MA1163.1	12	1087	5.50459	5.435	1.0128	0.524217	PHL11	0.920895
MA1680.1	16	1458	7.33945	7.29	1.00678	0.526378	RVE7	0.920895
MA1373.1	56	5139	25.6881	25.695	0.99973	0.52708	IDD2	0.920895
MA1414.1	7	627	3.21101	3.135	1.02425	0.528027	E2FA	0.920895
MA1261.1	16	1460	7.33945	7.3	1.0054	0.528649	AT5G67000	0.920895
MA1063.1	24	2198	11.0092	10.99	1.00174	0.52873	TCP19	0.920895
MA1282.1	19	1737	8.7156	8.685	1.00352	0.528772	PTF1	0.920895
MA1204.1	20	1837	9.17431	9.185	0.998836	0.536696	AGL13	0.923752
MA1338.1	29	2670	13.3028	13.35	0.996461	0.538609	AREB3	0.923752
MA1266.1	27	2487	12.3853	12.435	0.996005	0.539989	RAP211	0.923752
MA1168.1	12	1102	5.50459	5.51	0.999018	0.543658	MYR2	0.923752
MA1053.1	15	1384	6.88073	6.92	0.994326	0.547665	ERF109	0.923752
MA1157.1	36	3333	16.5138	16.665	0.990925	0.552516	NUC	0.923752
MA1240.1	33	3056	15.1376	15.28	0.990682	0.552606	ERF10	0.923752
MA1321.1	6	548	2.75229	2.74	1.00449	0.553039	SPL13	0.923752
MA1026.2	13	1203	5.9633	6.015	0.991405	0.553658	ATHB15	0.923752
MA0574.1	10	924	4.58716	4.62	0.992891	0.554869	MYB15	0.923752
MA1287.1	22	2042	10.0917	10.21	0.988418	0.556352	TCP21	0.923752
MA1386.1	11	1021	5.04587	5.105	0.988418	0.559623	HHO3	0.923752
MA1051.1	16	1488	7.33945	7.44	0.986485	0.560123	RAP2-3	0.923752
MA1235.1	9	835	4.12844	4.175	0.988848	0.561484	AIL7	0.923752
MA1677.1	19	1769	8.7156	8.845	0.98537	0.562	NAC078	0.923752
MA1371.1	46	4274	21.1009	21.37	0.987408	0.565669	IDD4	0.923752
MA1043.1	5	462	2.29358	2.31	0.992891	0.568855	NAC083	0.923752
MA1194.1	12	1122	5.50459	5.61	0.98121	0.569155	AT3G10580	0.923752
MA0556.1	29	2706	13.3028	13.53	0.983204	0.569518	AP3	0.923752
MA0948.1	9	843	4.12844	4.215	0.979464	0.573072	ARR18	0.923752
MA1245.2	29	2714	13.3028	13.57	0.980306	0.576305	AT2G33710	0.923752
MA0582.1	16	1503	7.33945	7.515	0.97664	0.576694	RAV1	0.923752
MA0565.2	16	1507	7.33945	7.535	0.974048	0.581075	FUS3	0.923752
MA1264.1	32	2999	14.6789	14.995	0.97892	0.581561	ESE1	0.923752
MA1079.1	17	1605	7.79817	8.025	0.971734	0.585697	WRKY21	0.923752
MA1328.1	17	1607	7.79817	8.035	0.970525	0.587813	ATHB34	0.923752
MA1355.1	19	1800	8.7156	9	0.9684	0.593443	TBP3	0.923752
MA1275.1	15	1428	6.88073	7.14	0.963688	0.597522	AT1G47655	0.923752
MA1081.1	13	1245	5.9633	6.225	0.95796	0.604204	WRKY25	0.923752
MA0575.1	6	578	2.75229	2.89	0.952351	0.605233	F3A4.140	0.923752
MA1274.1	69	6458	31.6514	32.29	0.980222	0.605528	OBP3	0.923752
MA1175.1	7	676	3.21101	3.38	0.950003	0.60797	MYB81	0.923752
MA1307.1	19	1816	8.7156	9.08	0.959867	0.609327	WRKY31	0.923752
MA0951.1	22	2099	10.0917	10.495	0.961576	0.610265	ATHB-16	0.923752
MA1090.1	18	1723	8.25688	8.615	0.958431	0.610502	WRKY60	0.923752
MA1668.1	25	2385	11.4679	11.925	0.961668	0.614296	DPBF3	0.923752
MA1291.1	18	1729	8.25688	8.645	0.955105	0.616525	TCP7	0.923752
MA1300.1	20	1921	9.17431	9.605	0.95516	0.619787	WRKY6	0.923752
MA1164.1	13	1260	5.9633	6.3	0.946556	0.621634	HHO5	0.923752
MA0121.1	7	685	3.21101	3.425	0.937521	0.621874	ARR10	0.923752
MA1243.1	13	1262	5.9633	6.31	0.945056	0.623931	DREB19	0.923752
MA0933.1	23	2209	10.5505	11.045	0.955225	0.62477	AHL20	0.923752
MA0932.1	13	1265	5.9633	6.325	0.942815	0.627363	AHL12	0.923752
MA0934.1	13	1265	5.9633	6.325	0.942815	0.627363	AHL25	0.923752
MA1078.1	18	1741	8.25688	8.705	0.948522	0.628449	WRKY2	0.923752
MA1091.1	9	883	4.12844	4.415	0.935094	0.628891	WRKY62	0.923752
MA1209.1	15	1457	6.88073	7.285	0.944507	0.629088	ATHB20	0.923752
MA1399.1	11	1077	5.04587	5.385	0.937024	0.63118	At5g08520	0.923752
MA1196.1	16	1555	7.33945	7.775	0.943981	0.632182	At5g05790	0.923752
MA1179.1	8	792	3.66972	3.96	0.926698	0.636688	MYB1	0.923752
MA1084.1	15	1470	6.88073	7.35	0.936154	0.642853	WRKY38	0.923752
MA1199.1	17	1663	7.79817	8.315	0.937843	0.645203	AGL16	0.923752
MA0997.1	13	1281	5.9633	6.405	0.931039	0.64541	ERF069	0.923752
MA1339.1	18	1763	8.25688	8.815	0.936685	0.64986	bZIP43	0.923752
MA0930.1	6	607	2.75229	3.035	0.906851	0.65241	ABF3	0.923752
MA1057.1	4	408	1.83486	2.04	0.899442	0.652634	SPL12	0.923752
MA0571.1	9	903	4.12844	4.515	0.914383	0.655318	ANT	0.923752
MA1247.1	27	2626	12.3853	13.13	0.943284	0.658351	ERF087	0.923752
MA0968.2	26	2536	11.9266	12.68	0.940584	0.662	bZIP68	0.923752
MA1348.1	10	1006	4.58716	5.03	0.911959	0.662455	TGA9	0.923752
MA0555.1	31	3009	14.2202	15.045	0.945177	0.662703	SVP	0.923752
MA1173.1	19	1874	8.7156	9.37	0.93016	0.664566	MYB101	0.923752
MA1015.1	2	208	0.917431	1.04	0.882145	0.664692	GATA12	0.923752
MA1065.2	12	1202	5.50459	6.01	0.915905	0.664772	TCP20	0.923752
MA1665.1	10	1008	4.58716	5.04	0.91015	0.66489	HSFB2A	0.923752
MA1395.1	6	616	2.75229	3.08	0.893602	0.666337	MYB77	0.923752
MA1387.1	10	1010	4.58716	5.05	0.908348	0.667316	AT1G13300	0.923752
MA1212.1	13	1301	5.9633	6.505	0.916726	0.667324	ATHB13	0.923752
MA1205.1	21	2069	9.63303	10.345	0.931177	0.66841	AGL6	0.923752
MA1215.1	16	1592	7.33945	7.96	0.922041	0.669472	ATHB53	0.923752
MA1239.1	33	3212	15.1376	16.06	0.942566	0.673392	ERF104	0.926412
MA1310.1	18	1791	8.25688	8.955	0.922041	0.676207	WRKY42	0.927541
MA1092.1	12	1215	5.50459	6.075	0.906105	0.679164	WRKY63	0.928856
MA1385.1	13	1320	5.9633	6.6	0.903531	0.687442	AT2G40260	0.933722
MA1158.1	35	3424	16.055	17.12	0.937795	0.68987	MGP	0.933722
MA1159.1	40	3900	18.3486	19.5	0.940955	0.693077	SGR5	0.933722
MA1279.1	45	4376	20.6422	21.88	0.943428	0.696966	COG1	0.933722
MA1336.1	9	939	4.12844	4.695	0.879327	0.700104	TGA3	0.933722
MA0945.1	13	1333	5.9633	6.665	0.894719	0.700798	ARR1	0.933722
MA0977.1	11	1138	5.04587	5.69	0.886796	0.701845	DOF2.5	0.933722
MA1039.1	9	941	4.12844	4.705	0.877458	0.702483	MYB4	0.933722
MA0967.1	7	743	3.21101	3.715	0.864336	0.704633	BZIP60	0.933722
MA1024.1	8	844	3.66972	4.22	0.869603	0.705612	HAT1	0.933722
MA0998.1	17	1729	7.79817	8.645	0.902043	0.707422	ERF096	0.933722
MA1346.1	11	1144	5.04587	5.72	0.882145	0.70833	TGA10	0.933722
MA1226.1	28	2787	12.844	13.935	0.921711	0.708826	AT5G18450	0.933722
MA1044.1	14	1446	6.42202	7.23	0.888246	0.715772	NAC92	0.936698
MA1666.1	10	1053	4.58716	5.265	0.871255	0.716974	HSFB2B	0.936698
MA1048.1	12	1251	5.50459	6.255	0.88003	0.717128	ERF018	0.936698
MA1058.1	4	446	1.83486	2.23	0.822808	0.719591	SPL4	0.937282
MA1353.1	23	2329	10.5505	11.645	0.906008	0.724352	AT1G72740	0.940848
MA1046.1	2	235	0.917431	1.175	0.780793	0.728599	NTL9	0.943728
MA1415.1	21	2155	9.63303	10.775	0.894016	0.73902	REF6	0.951613
MA1005.2	27	2737	12.3853	13.685	0.905029	0.741191	ERF3	0.951613
MA1093.1	12	1278	5.50459	6.39	0.861438	0.743699	WRKY75	0.951613
MA1269.1	12	1279	5.50459	6.395	0.860764	0.744652	dof4.5	0.951613
MA1207.1	15	1578	6.88073	7.89	0.872083	0.746416	GT-A3	0.951613
MA0969.1	7	778	3.21101	3.89	0.825452	0.748429	CMTA2	0.951613
MA1066.1	23	2365	10.5505	11.825	0.892216	0.750967	TCP23	0.951613
MA1383.1	12	1289	5.50459	6.445	0.854086	0.754045	KAN2	0.951613
MA1374.1	36	3624	16.5138	18.12	0.911355	0.757461	IDD7	0.951613
MA1270.1	44	4385	20.1835	21.925	0.920569	0.757886	AT3G45610	0.951613
MA1170.1	7	788	3.21101	3.94	0.814977	0.760067	MYB118	0.951613
MA0981.1	12	1300	5.50459	6.5	0.84686	0.76411	DOF1.8	0.951613
MA1673.1	12	1300	5.50459	6.5	0.84686	0.76411	LBD18	0.951613
MA1286.1	18	1900	8.25688	9.5	0.869145	0.767871	TCP24	0.951613
MA0551.1	17	1806	7.79817	9.03	0.863584	0.77135	HY5	0.951613
MA1177.1	6	699	2.75229	3.495	0.787495	0.777717	MYB65	0.951613
MA1075.1	13	1416	5.9633	7.08	0.842274	0.777755	WRKY12	0.951613
MA1017.1	5	593	2.29358	2.965	0.773551	0.777958	GATA8	0.951613
MA1682.1	14	1520	6.42202	7.6	0.845002	0.780875	TCX3	0.951613
MA1344.1	22	2312	10.0917	11.56	0.872988	0.781763	bZIP28	0.951613
MA1392.1	6	707	2.75229	3.535	0.778584	0.78681	MYB98	0.951613
MA1337.1	16	1729	7.33945	8.645	0.848982	0.788116	bZIP44	0.951613
MA1198.1	10	1126	4.58716	5.63	0.81477	0.789835	HAT2	0.951613
MA1342.1	8	922	3.66972	4.61	0.796036	0.792076	bZIP50	0.951613
MA0937.1	3	385	1.37615	1.925	0.714881	0.793705	NAC055	0.951613
MA1312.1	16	1737	7.33945	8.685	0.845072	0.794025	WRKY47	0.951613
MA1367.1	20	2134	9.17431	10.67	0.859823	0.794159	AT1G76870	0.951613
MA1370.1	37	3785	16.9725	18.925	0.896828	0.794292	IDD5	0.951613
MA1382.1	11	1240	5.04587	6.2	0.81385	0.799923	FAR1	0.951613
MA0993.1	9	1035	4.12844	5.175	0.797766	0.800649	ERF7	0.951613
MA1375.1	8	931	3.66972	4.655	0.78834	0.800723	ANL2	0.951613
MA0578.1	6	720	2.75229	3.6	0.764526	0.800985	SPL8	0.951613
MA1171.1	5	616	2.29358	3.08	0.744668	0.805191	MYB52	0.951613
MA1368.2	6	725	2.75229	3.625	0.759253	0.80624	GT-4	0.951613
MA1427.1	5	617	2.29358	3.085	0.743461	0.806313	NAC028	0.951613
MA1037.1	6	732	2.75229	3.66	0.751993	0.813418	MYB24	0.955373
MA1290.1	17	1869	7.79817	9.345	0.834475	0.816244	TCP17	0.955373
MA1047.2	7	842	3.21101	4.21	0.76271	0.816255	TGA5	0.955373
MA1000.2	27	2861	12.3853	14.305	0.865804	0.818002	ERF105	0.955373
MA1201.1	27	2873	12.3853	14.365	0.862187	0.824507	AGL42	0.955373
MA0936.1	3	409	1.37615	2.045	0.672932	0.826105	T11I18.17	0.955373
MA0939.1	3	409	1.37615	2.045	0.672932	0.826105	NAC080	0.955373
MA1388.1	8	963	3.66972	4.815	0.762144	0.8293	AT3G24120	0.955373
MA1268.1	61	6154	27.9817	30.77	0.909381	0.834031	AT1G69570	0.955373
MA1402.1	59	5966	27.0642	29.83	0.907282	0.834338	BPC6	0.955373
MA1210.1	9	1082	4.12844	5.41	0.763113	0.839778	HAT22	0.955373
MA1284.1	18	2010	8.25688	10.05	0.82158	0.841303	TCP1	0.955373
MA1335.1	12	1400	5.50459	7	0.78637	0.842782	TGA4	0.955373
MA1681.1	9	1086	4.12844	5.43	0.760302	0.842814	SRM1	0.955373
MA1028.1	2	304	0.917431	1.52	0.603573	0.846694	KAN4	0.955373
MA1340.1	18	2020	8.25688	10.1	0.817513	0.847026	bZIP3	0.955373
MA1211.1	12	1407	5.50459	7.035	0.782457	0.847444	ATHB18	0.955373
MA0583.1	6	770	2.75229	3.85	0.714881	0.848819	RAV1(var.2)	0.955373
MA1068.1	9	1095	4.12844	5.475	0.754053	0.849483	TGA2	0.955373
MA0938.1	6	773	2.75229	3.865	0.712107	0.851366	NAC058	0.955373
MA1379.1	14	1622	6.42202	8.11	0.791864	0.852645	SOL1	0.955373
MA1391.2	5	668	2.29358	3.34	0.6867	0.857046	MYB33	0.957996
MA1192.1	9	1119	4.12844	5.595	0.73788	0.866184	At5g58900	0.963454
MA1350.1	14	1650	6.42202	8.25	0.778426	0.868834	bZIP42	0.963454
MA1659.1	20	2272	9.17431	11.36	0.807598	0.872732	ABF4	0.963454
MA1293.1	6	800	2.75229	4	0.688073	0.872757	MYB57	0.963454
MA1283.1	14	1659	6.42202	8.295	0.774204	0.873734	TCP14	0.963454
MA1188.1	12	1451	5.50459	7.255	0.75873	0.87436	At3g11280	0.963454
MA1258.1	11	1356	5.04587	6.78	0.744229	0.880447	DREB2	0.967868
MA1369.1	7	928	3.21101	4.64	0.692028	0.884106	HDG1	0.967879
MA1320.1	4	589	1.83486	2.945	0.623043	0.887498	SPL15	0.967879
MA1676.1	7	937	3.21101	4.685	0.685381	0.889826	NAC062	0.967879
MA1384.1	6	827	2.75229	4.135	0.665609	0.891534	PHL7	0.967879
MA0110.3	11	1385	5.04587	6.925	0.728646	0.895886	ATHB-5	0.967879
MA1345.1	15	1809	6.88073	9.045	0.760722	0.896191	bZIP48	0.967879
MA1358.1	12	1505	5.50459	7.525	0.731507	0.902104	bHLH130	0.967879
MA1160.1	49	5214	22.4771	26.07	0.862181	0.903485	AT1G14580	0.967879
MA0990.1	6	848	2.75229	4.24	0.649126	0.904471	EDT1	0.967879
MA1326.1	7	964	3.21101	4.82	0.666184	0.90559	ZHD5	0.967879
MA1169.1	4	617	1.83486	3.085	0.594769	0.907474	MYB105	0.967879
MA1330.1	12	1521	5.50459	7.605	0.723812	0.909292	ZHD6	0.967879
MA1156.1	42	4556	19.2661	22.78	0.845744	0.909441	JKD	0.967879
MA1294.1	6	857	2.75229	4.285	0.642309	0.909598	MYB62	0.967879
MA1425.1	15	1848	6.88073	9.24	0.744668	0.912511	HYH	0.968762
MA1071.1	70	7288	32.1101	36.44	0.881177	0.921221	DOF5.3	0.97413
MA1372.1	7	996	3.21101	4.98	0.644781	0.921757	STZ	0.97413
MA1038.1	4	650	1.83486	3.25	0.564573	0.926948	MYB3	0.977394
MA1166.1	9	1245	4.12844	6.225	0.663203	0.931041	PHL12	0.978148
MA1380.1	13	1702	5.9633	8.51	0.700741	0.936431	AT2G20110	0.978148
MA1197.1	6	919	2.75229	4.595	0.598976	0.938886	CAMTA1	0.978148
MA1292.1	5	801	2.29358	4.005	0.572679	0.93994	MYB27	0.978148
MA1352.1	16	2045	7.33945	10.225	0.717795	0.942196	TRP1	0.978148
MA1186.1	9	1278	4.12844	6.39	0.646078	0.942717	At1g49010	0.978148
MA0982.1	43	4796	19.7248	23.98	0.822551	0.94309	DOF2.4	0.978148
MA1366.1	9	1285	4.12844	6.425	0.642559	0.944961	AT1G76880	0.978148
MA0984.1	13	1742	5.9633	8.71	0.68465	0.947992	DOF5.7	0.978148
MA1357.1	10	1411	4.58716	7.055	0.650199	0.948727	bHLH80	0.978148
MA1027.1	8	1189	3.66972	5.945	0.617279	0.950802	KAN1	0.978148
MA1162.1	11	1569	5.04587	7.845	0.643196	0.960082	TCX2	0.985515
MA1167.1	4	767	1.83486	3.835	0.478452	0.969809	EFM	0.991201
MA1389.1	5	898	2.29358	4.49	0.510819	0.969885	PHL1	0.991201
MA1678.1	6	1035	2.75229	5.175	0.531844	0.972031	NTL8	0.991216
MA0973.1	12	1779	5.50459	8.895	0.618841	0.976838	CDF2	0.993938
MA1674.1	6	1148	2.75229	5.74	0.479494	0.987625	NAC017	0.997796
MA1329.2	8	1444	3.66972	7.22	0.508272	0.990709	ZHD1	0.997796
MA1663.1	5	1070	2.29358	5.35	0.428706	0.991961	ANAC050	0.997796
MA0983.1	14	2211	6.42202	11.055	0.580915	0.992949	DOF5.6	0.997796
MA1356.1	14	2338	6.42202	11.69	0.54936	0.996825	TRP2	0.997796
MA1660.1	8	1603	3.66972	8.015	0.457857	0.997066	ANAC13	0.997796
MA1327.2	4	1053	1.83486	5.265	0.348502	0.997238	ATHB23	0.997796
MA1161.1	7	1507	3.21101	7.535	0.426146	0.997796	TSO1	0.997796

## Sheet: cluster.motifs.4
Supplementary Table 7. Subcluster specific markers and enriched motifs within accessible chromatin regions identified from the apical hypocotyl cell re-clustering (cluster 26)
motif	observed	background	percent.observed	percent.background	fold.enrichment	pvalue	motif.name	p.adjust
MA1286.1	59	1838	15.6085	9.19	1.69842	3.81006e-05	TCP24	0.0132133
MA1287.1	64	2075	16.9312	10.375	1.63192	5.68314e-05	TCP21	0.0132133
MA1186.1	46	1360	12.1693	6.8	1.7896	9.07372e-05	At1g49010	0.0140643
MA1294.1	33	903	8.73016	4.515	1.93359	0.000242137	MYB62	0.0281484
MA0951.1	65	2288	17.1958	11.44	1.50313	0.000509921	ATHB-16	0.0474226
MA1288.1	55	1885	14.5503	9.425	1.54379	0.000784459	At1g72010	0.0480958
MA1189.1	39	1214	10.3175	6.07	1.69975	0.000861725	AT5G61620	0.0480958
MA0930.1	22	555	5.82011	2.775	2.09734	0.000941903	ABF3	0.0480958
MA1289.1	56	1946	14.8148	9.73	1.52259	0.000969254	TCP3	0.0480958
MA1195.1	39	1226	10.3175	6.13	1.68311	0.00103432	AT5G56840	0.0480958
MA1290.1	53	1841	14.0212	9.205	1.52321	0.0013277	TCP17	0.0561254
MA0566.1	36	1125	9.52381	5.625	1.69312	0.00145659	MYC2	0.056443
MA1196.1	48	1638	12.6984	8.19	1.55048	0.00158368	At5g05790	0.0566471
MA1428.1	55	1990	14.5503	9.95	1.46234	0.00264245	TCP8	0.0877672
MA0964.1	40	1346	10.582	6.73	1.57236	0.00306539	BIM1	0.0897018
MA0985.1	22	613	5.82011	3.065	1.89889	0.00323396	DRE1C	0.0897018
MA1188.1	44	1524	11.6402	7.62	1.52759	0.00327942	At3g11280	0.0897018
MA0954.2	42	1449	11.1111	7.245	1.53362	0.00378379	ATHB7	0.097748
MA1361.1	46	1643	12.1693	8.215	1.48135	0.00470819	bHLH18	0.108247
MA1293.1	27	834	7.14286	4.17	1.71292	0.00480604	MYB57	0.108247
MA0978.1	27	840	7.14286	4.2	1.70068	0.00527728	DREB1E	0.108247
MA1212.1	41	1434	10.8466	7.17	1.51277	0.00531582	ATHB13	0.108247
MA1681.1	34	1133	8.99471	5.665	1.58777	0.00535417	SRM1	0.108247
MA1214.1	54	2020	14.2857	10.1	1.41443	0.00571667	ATHB40	0.11076
MA1036.1	16	421	4.2328	2.105	2.01083	0.00667952	MYB111	0.124239
MA0952.1	42	1503	11.1111	7.515	1.47852	0.00707332	ATHB-51	0.126504
MA0950.1	26	822	6.87831	4.11	1.67355	0.00749389	ATHB-12	0.129061
MA1063.1	56	2164	14.8148	10.82	1.36921	0.00934841	TCP19	0.149318
MA1180.1	28	927	7.40741	4.635	1.59815	0.0101746	MYB3R4	0.149318
MA1363.1	52	1991	13.7566	9.955	1.38188	0.0103147	bHLH69	0.149318
MA1198.1	34	1186	8.99471	5.93	1.51681	0.0103927	HAT2	0.149318
MA0110.3	41	1496	10.8466	7.48	1.45007	0.010583	ATHB-5	0.149318
MA1413.1	32	1103	8.46561	5.515	1.53502	0.0108608	UIF1	0.149318
MA1292.1	26	848	6.87831	4.24	1.62224	0.0109179	MYB27	0.149318
MA0587.1	49	1867	12.963	9.335	1.38864	0.0116576	TCP16	0.15488
MA0589.1	33	1168	8.73016	5.84	1.49489	0.0140042	ZAP1	0.180887
MA1663.1	31	1087	8.20106	5.435	1.50893	0.0150708	ANAC050	0.189403
MA1178.1	26	875	6.87831	4.375	1.57218	0.0157217	MYB3R1	0.191564
MA0933.1	59	2368	15.6085	11.84	1.31828	0.0160666	AHL20	0.191564
MA0550.2	39	1450	10.3175	7.25	1.4231	0.0165394	BZR1	0.192271
MA1042.1	14	394	3.7037	1.97	1.88005	0.0183313	MYB59	0.20163
MA1193.1	43	1645	11.3757	8.225	1.38306	0.0188595	At2g38090	0.20163
MA1194.1	34	1240	8.99471	6.2	1.45076	0.0190263	AT3G10580	0.20163
MA1282.1	44	1692	11.6402	8.46	1.37591	0.019079	PTF1	0.20163
MA1398.2	32	1155	8.46561	5.775	1.46591	0.0197934	KUA1	0.204532
MA1207.1	42	1612	11.1111	8.06	1.37855	0.0211863	GT-A3	0.214166
MA1035.1	47	1854	12.4339	9.27	1.3413	0.0234492	TCP4	0.231997
MA1213.1	41	1599	10.8466	7.995	1.35667	0.0284079	ZHD3	0.27066
MA0937.1	13	380	3.43915	1.9	1.81008	0.0294163	NAC055	0.27066
MA1209.1	41	1610	10.8466	8.05	1.3474	0.0312339	ATHB20	0.27066
MA1038.1	20	673	5.29101	3.365	1.57236	0.0316678	MYB3	0.27066
MA1192.1	32	1202	8.46561	6.01	1.40859	0.0321819	At5g58900	0.27066
MA1400.1	32	1202	8.46561	6.01	1.40859	0.0321819	At1g19000	0.27066
MA1327.2	30	1113	7.93651	5.565	1.42615	0.0324794	ATHB23	0.27066
MA1081.1	33	1251	8.73016	6.255	1.39571	0.0333807	WRKY25	0.27066
MA0953.1	16	509	4.2328	2.545	1.66318	0.0334184	ATHB-6	0.27066
MA1177.1	21	722	5.55556	3.61	1.53894	0.0343143	MYB65	0.27066
MA1283.1	41	1622	10.8466	8.11	1.33743	0.0345622	TCP14	0.27066
MA0941.1	37	1438	9.78836	7.19	1.36139	0.0347659	ABF2	0.27066
MA1172.1	26	944	6.87831	4.72	1.45727	0.0357782	MYB3R5	0.27066
MA1091.1	25	902	6.61376	4.51	1.46646	0.0366543	WRKY62	0.27066
MA1285.1	36	1399	9.52381	6.995	1.36152	0.0369652	At2g45680	0.27066
MA1066.1	55	2291	14.5503	11.455	1.27021	0.0371495	TCP23	0.27066
MA1067.1	38	1492	10.0529	7.46	1.34758	0.0372521	TCP5	0.27066
MA1337.1	41	1635	10.8466	8.175	1.3268	0.0384711	bZIP44	0.271567
MA1164.1	34	1312	8.99471	6.56	1.37114	0.038545	HHO5	0.271567
MA1354.1	46	1875	12.1693	9.375	1.29806	0.0402316	AT4G12670	0.275432
MA1169.1	18	606	4.7619	3.03	1.57159	0.0402782	MYB105	0.275432
MA1399.1	30	1140	7.93651	5.7	1.39237	0.0423818	At5g08520	0.285617
MA1026.2	33	1285	8.73016	6.425	1.35878	0.0456322	ATHB15	0.303128
MA1284.1	49	2052	12.963	10.26	1.26345	0.0516378	TCP1	0.334818
MA1040.1	19	669	5.02646	3.345	1.50268	0.0518428	MYB46	0.334818
MA0966.1	24	892	6.34921	4.46	1.42359	0.0529658	BIM3	0.336926
MA1249.1	28	1074	7.40741	5.37	1.37941	0.0536183	RAP210	0.336926
MA1265.2	37	1493	9.78836	7.465	1.31123	0.0550629	ERF015	0.34139
MA0574.1	23	853	6.08466	4.265	1.42665	0.0562267	MYB15	0.343306
MA0008.2	34	1357	8.99471	6.785	1.32568	0.0568485	HAT5	0.343306
MA1333.1	49	2075	12.963	10.375	1.24944	0.0603011	BEH3	0.355817
MA1329.2	38	1552	10.0529	7.76	1.29548	0.0604507	ZHD1	0.355817
MA1084.1	37	1511	9.78836	7.555	1.29561	0.0633038	WRKY38	0.367953
MA1660.1	41	1704	10.8466	8.52	1.27307	0.0651126	ANAC13	0.373795
MA0990.1	24	914	6.34921	4.57	1.38932	0.0659706	EDT1	0.374102
MA1049.1	38	1572	10.0529	7.86	1.279	0.0701369	ERF094	0.385353
MA0946.1	14	477	3.7037	2.385	1.55292	0.0702841	ARR11	0.385353
MA1674.1	30	1197	7.93651	5.985	1.32607	0.0704408	NAC017	0.385353
MA1211.1	38	1584	10.0529	7.92	1.26931	0.0764549	ATHB18	0.409365
MA0962.1	52	2258	13.7566	11.29	1.21848	0.0766231	BHLH34	0.409365
MA1360.1	45	1921	11.9048	9.605	1.23943	0.0774712	bHLH74	0.409365
MA1039.1	23	888	6.08466	4.44	1.37042	0.0794282	MYB4	0.41499
MA1037.1	20	759	5.29101	3.795	1.3942	0.085332	MYB24	0.438187
MA0588.1	28	1130	7.40741	5.65	1.31105	0.0873083	TGA1	0.438187
MA1406.1	23	899	6.08466	4.495	1.35365	0.0878927	ATHB4	0.438187
MA1215.1	41	1748	10.8466	8.74	1.24103	0.0879214	ATHB53	0.438187
MA1295.1	46	1996	12.1693	9.98	1.21937	0.0915343	WRKY20	0.438187
MA0552.1	53	2339	14.0212	11.695	1.1989	0.0923948	PIF1	0.438187
MA1217.1	26	1044	6.87831	5.22	1.31768	0.0926911	CBF2	0.438187
MA1346.1	28	1138	7.40741	5.69	1.30183	0.0930811	TGA10	0.438187
MA1174.1	20	769	5.29101	3.845	1.37607	0.0940995	MYB56	0.438187
MA0584.1	26	1046	6.87831	5.23	1.31516	0.0942337	SEP1	0.438187
MA1218.1	26	1046	6.87831	5.23	1.31516	0.0942337	CBF4	0.438187
MA1024.1	22	863	5.82011	4.315	1.34881	0.0961998	HAT1	0.4429
MA0549.1	48	2106	12.6984	10.53	1.20593	0.0986672	BZR2	0.449806
MA1343.1	19	731	5.02646	3.655	1.37523	0.101237	bZIP52	0.45704
MA1367.1	49	2164	12.963	10.82	1.19806	0.103947	AT1G76870	0.464761
MA1338.1	57	2560	15.0794	12.8	1.17808	0.105308	AREB3	0.466366
MA1351.1	54	2417	14.2857	12.085	1.1821	0.10817	GBF3	0.468022
MA1048.1	29	1205	7.67196	6.025	1.27335	0.108327	ERF018	0.468022
MA1261.1	32	1350	8.46561	6.75	1.25416	0.110061	AT5G67000	0.468022
MA0580.1	35	1495	9.25926	7.475	1.2387	0.110963	DYT1	0.468022
MA1243.1	29	1209	7.67196	6.045	1.26914	0.111551	DREB19	0.468022
MA1307.1	43	1884	11.3757	9.42	1.20761	0.112093	WRKY31	0.468022
MA1083.1	36	1546	9.52381	7.73	1.23206	0.113044	WRKY30	0.468022
MA1341.1	39	1692	10.3175	8.46	1.21956	0.113734	bZIP53	0.468022
MA1369.1	25	1029	6.61376	5.145	1.28547	0.119626	HDG1	0.487948
MA1340.1	44	1950	11.6402	9.75	1.19387	0.123702	bZIP3	0.499349
MA1331.1	39	1707	10.3175	8.535	1.20884	0.124569	BEH4	0.499349
MA1041.1	24	989	6.34921	4.945	1.28396	0.126461	MYB55	0.502599
MA0576.1	32	1375	8.46561	6.875	1.23136	0.13023	RAX3	0.512958
MA0995.2	29	1232	7.67196	6.16	1.24545	0.131273	ERF039	0.512958
MA1397.1	27	1139	7.14286	5.695	1.25423	0.133744	At1g74840	0.518259
MA0971.1	23	952	6.08466	4.76	1.27829	0.136866	DREB1A	0.521702
MA1332.1	36	1577	9.52381	7.885	1.20784	0.137108	BEH2	0.521702
MA1074.1	37	1627	9.78836	8.135	1.20324	0.138157	UNE10	0.521702
MA0568.1	38	1677	10.0529	8.385	1.19892	0.139121	MYC3	0.521702
MA1665.1	24	1004	6.34921	5.02	1.26478	0.141673	HSFB2A	0.523941
MA0959.1	17	676	4.49735	3.38	1.33058	0.142944	AIB	0.523941
MA0943.1	25	1053	6.61376	5.265	1.25617	0.143098	ARF5	0.523941
MA1344.1	49	2228	12.963	11.14	1.16364	0.146113	bZIP28	0.530799
MA0001.2	27	1153	7.14286	5.765	1.239	0.147421	AGL3	0.531402
MA1380.1	42	1886	11.1111	9.43	1.17827	0.149329	AT2G20110	0.533939
MA1326.1	25	1060	6.61376	5.3	1.24788	0.150422	ZHD5	0.533939
MA0557.1	26	1110	6.87831	5.55	1.23933	0.152585	FHY3	0.535595
MA0956.1	23	967	6.08466	4.835	1.25846	0.153192	BEE2	0.535595
MA1297.1	46	2095	12.1693	10.475	1.16175	0.158205	WRKY26	0.54087
MA0569.1	42	1898	11.1111	9.49	1.17082	0.159129	MYC4	0.54087
MA0957.1	42	1898	11.1111	9.49	1.17082	0.159129	BHLH3	0.54087
MA0579.1	11	412	2.91005	2.06	1.41265	0.159353	CDC5	0.54087
MA1204.1	43	1957	11.3757	9.785	1.16256	0.16709	AGL13	0.558655
MA1352.1	47	2157	12.4339	10.785	1.15288	0.168053	TRP1	0.558655
MA1064.1	23	980	6.08466	4.9	1.24177	0.168197	TCP2	0.558655
MA0969.1	19	791	5.02646	3.955	1.27091	0.170603	CMTA2	0.562627
MA1334.1	38	1716	10.0529	8.58	1.17167	0.172804	GBF6	0.563012
MA1085.2	39	1766	10.3175	8.83	1.16846	0.17333	WRKY40	0.563012
MA1382.1	26	1130	6.87831	5.65	1.2174	0.174352	FAR1	0.563012
MA1068.1	24	1038	6.34921	5.19	1.22335	0.179925	TGA2	0.574133
MA1200.1	48	2223	12.6984	11.115	1.14246	0.181337	AGL25	0.574133
MA1335.1	31	1381	8.20106	6.905	1.1877	0.182192	TGA4	0.574133
MA1664.1	23	992	6.08466	4.96	1.22675	0.182735	HSFA6B	0.574133
MA1176.1	16	659	4.2328	3.295	1.28461	0.184914	MYB119	0.57708
MA0575.1	14	567	3.7037	2.835	1.30642	0.188301	F3A4.140	0.583732
MA1065.2	28	1243	7.40741	6.215	1.19186	0.192054	TCP20	0.58515
MA0553.1	16	665	4.2328	3.325	1.27302	0.194207	SMZ	0.58515
MA1349.1	53	2490	14.0212	12.45	1.1262	0.194681	bZIP16	0.58515
MA0965.1	22	954	5.82011	4.77	1.22015	0.195934	BIM2	0.58515
MA0570.2	48	2242	12.6984	11.21	1.13278	0.197693	ABF1	0.58515
MA0932.1	30	1347	7.93651	6.735	1.1784	0.198634	AHL12	0.58515
MA0934.1	30	1347	7.93651	6.735	1.1784	0.198634	AHL25	0.58515
MA1308.1	39	1793	10.3175	8.965	1.15086	0.198825	WRKY70	0.58515
MA1667.1	20	862	5.29101	4.31	1.22761	0.202305	HSFC1	0.589092
MA0935.1	7	253	1.85185	1.265	1.46391	0.203909	NAC025	0.589092
MA0958.1	38	1749	10.0529	8.745	1.14956	0.204609	BHLH13	0.589092
MA0968.2	52	2452	13.7566	12.26	1.12207	0.205232	bZIP68	0.589092
MA1075.1	31	1405	8.20106	7.025	1.16741	0.20838	WRKY12	0.592461
MA1357.1	32	1455	8.46561	7.275	1.16366	0.208954	bHLH80	0.592461
MA1316.1	47	2206	12.4339	11.03	1.12728	0.210555	WRKY71	0.593384
MA1043.1	12	487	3.1746	2.435	1.30374	0.213217	NAC083	0.595086
MA0585.1	26	1163	6.87831	5.815	1.18286	0.213719	AGL1	0.595086
MA1300.1	43	2011	11.3757	10.055	1.13134	0.216335	WRKY6	0.598784
MA1161.1	36	1663	9.52381	8.315	1.14538	0.218893	TSO1	0.600823
MA0931.1	45	2115	11.9048	10.575	1.12575	0.219656	ABI5	0.600823
MA1330.1	36	1671	9.52381	8.355	1.13989	0.227552	ZHD6	0.615477
MA0942.1	25	1126	6.61376	5.63	1.17473	0.229478	ARF1	0.615477
MA1339.1	36	1673	9.52381	8.365	1.13853	0.229743	bZIP43	0.615477
MA1018.1	14	591	3.7037	2.955	1.25337	0.230323	GATA9	0.615477
MA1062.2	26	1177	6.87831	5.885	1.16879	0.231631	TCP15	0.615477
MA0963.1	24	1083	6.34921	5.415	1.17252	0.238024	BHLH78	0.620587
MA1092.1	26	1182	6.87831	5.91	1.16384	0.238191	WRKY63	0.620587
MA1376.1	31	1431	8.20106	7.155	1.1462	0.238759	DEAR3	0.620587
MA1358.1	33	1531	8.73016	7.655	1.14045	0.238893	bHLH130	0.620587
MA1087.1	30	1385	7.93651	6.925	1.14607	0.243505	WRKY45	0.629054
MA1676.1	23	1039	6.08466	5.195	1.17125	0.245548	NAC062	0.630828
MA1379.1	38	1792	10.0529	8.96	1.12198	0.250244	SOL1	0.635162
MA1210.1	25	1142	6.61376	5.71	1.15828	0.251122	HAT22	0.635162
MA1336.1	21	945	5.55556	4.725	1.17578	0.252442	TGA3	0.635162
MA1392.1	17	750	4.49735	3.75	1.19929	0.254684	MYB98	0.635162
MA0949.1	22	997	5.82011	4.985	1.16752	0.256371	ARR2	0.635162
MA1394.2	17	751	4.49735	3.755	1.1977	0.256394	MYB73	0.635162
MA1237.1	36	1697	9.52381	8.485	1.12243	0.256797	AT4G16750	0.635162
MA1668.1	48	2306	12.6984	11.53	1.10134	0.258272	DPBF3	0.635432
MA1345.1	36	1709	9.52381	8.545	1.11455	0.270827	bZIP48	0.662223
MA1025.1	36	1710	9.52381	8.55	1.1139	0.27201	HBI1	0.662223
MA1317.1	46	2220	12.1693	11.1	1.09633	0.274588	WRKY50	0.665018
MA1425.1	37	1765	9.78836	8.825	1.10916	0.277191	HYH	0.667844
MA0936.1	10	425	2.6455	2.125	1.24494	0.284916	T11I18.17	0.679416
MA0939.1	10	425	2.6455	2.125	1.24494	0.284916	NAC080	0.679416
MA1089.1	41	1977	10.8466	9.885	1.09727	0.28739	WRKY57	0.681818
MA1080.1	25	1169	6.61376	5.845	1.13152	0.289477	WRKY23	0.683283
MA1375.1	22	1022	5.82011	5.11	1.13896	0.294629	ANL2	0.691908
MA0567.1	33	1578	8.73016	7.89	1.10648	0.296528	ERF1B	0.691908
MA1679.1	28	1326	7.40741	6.63	1.11726	0.297935	RAP2-1	0.691908
MA1678.1	23	1075	6.08466	5.375	1.13203	0.299083	NTL8	0.691908
MA0970.1	11	481	2.91005	2.405	1.21	0.302419	CMTA3	0.696164
MA1069.1	17	778	4.49735	3.89	1.15613	0.304107	TGA6	0.6966
MA1009.1	21	979	5.55556	4.895	1.13494	0.305997	ARF3	0.697493
MA1094.1	37	1793	9.78836	8.965	1.09184	0.310921	WRKY8	0.703507
MA1427.1	14	633	3.7037	3.165	1.17021	0.311766	NAC028	0.703507
MA0561.1	52	2564	13.7566	12.82	1.07306	0.313293	PIF4	0.703507
MA1090.1	36	1745	9.52381	8.725	1.09155	0.314687	WRKY60	0.703507
MA1093.1	28	1340	7.40741	6.7	1.10558	0.317628	WRKY75	0.705311
MA0551.1	35	1697	9.25926	8.485	1.09125	0.318528	HY5	0.705311
MA0565.2	33	1602	8.73016	8.01	1.08991	0.327772	FUS3	0.720096
MA0005.2	26	1246	6.87831	6.23	1.10406	0.328599	AG	0.720096
MA1322.1	17	792	4.49735	3.96	1.1357	0.329851	SPL9	0.720096
MA1227.2	23	1100	6.08466	5.5	1.1063	0.338373	ERF027	0.73525
MA1179.1	17	799	4.49735	3.995	1.12575	0.342926	MYB1	0.741307
MA1659.1	44	2180	11.6402	10.9	1.06791	0.344349	ABF4	0.741307
MA1238.2	28	1360	7.40741	6.8	1.08932	0.346432	ERF38	0.742354
MA1414.1	13	602	3.43915	3.01	1.14258	0.351463	E2FA	0.74968
MA1015.1	5	208	1.32275	1.04	1.27188	0.357497	GATA12	0.75907
MA1181.1	19	911	5.02646	4.555	1.1035	0.362513	MYB113	0.76275
MA1253.1	22	1065	5.82011	5.325	1.09298	0.364353	AT3G16280	0.76275
MA1299.1	47	2353	12.4339	11.765	1.05685	0.365255	WRKY17	0.76275
MA1671.1	36	1786	9.52381	8.93	1.0665	0.367259	ERF118	0.76275
MA1199.1	35	1736	9.25926	8.68	1.06673	0.369347	AGL16	0.76275
MA1303.1	42	2098	11.1111	10.49	1.05921	0.369795	WRKY22	0.76275
MA1076.2	37	1841	9.78836	9.205	1.06337	0.371662	WRKY15	0.76275
MA1224.1	23	1121	6.08466	5.605	1.08558	0.372353	CBF1	0.76275
MA1263.1	34	1688	8.99471	8.44	1.06572	0.374162	AT1G36060	0.763093
MA1378.1	15	716	3.96825	3.58	1.10845	0.378698	PLT3	0.766304
MA1313.1	45	2264	11.9048	11.32	1.05166	0.382483	WRKY7	0.766304
MA0562.1	40	2006	10.582	10.03	1.05504	0.384127	PIF5	0.766304
MA1233.2	30	1489	7.93651	7.445	1.06602	0.384546	ERF021	0.766304
MA1306.1	44	2216	11.6402	11.08	1.05056	0.387174	WRKY11	0.766304
MA1086.1	36	1802	9.52381	9.01	1.05703	0.388331	WRKY43	0.766304
MA1170.1	17	823	4.49735	4.115	1.09292	0.388529	MYB118	0.766304
MA0573.1	15	721	3.96825	3.605	1.10076	0.38892	ATHB-9	0.766304
MA1301.1	43	2170	11.3757	10.85	1.04845	0.394401	WRKY33	0.770616
MA1309.1	44	2222	11.6402	11.11	1.04772	0.394423	WRKY3	0.770616
MA0967.1	16	777	4.2328	3.885	1.08952	0.398697	BZIP60	0.77553
MA0994.1	22	1087	5.82011	5.435	1.07086	0.401293	ERF8	0.77553
MA1302.1	40	2021	10.582	10.105	1.04721	0.403084	WRKY65	0.77553
MA1234.1	31	1554	8.20106	7.77	1.05548	0.403609	ERF017	0.77553
MA1028.1	7	323	1.85185	1.615	1.14666	0.410776	KAN4	0.78578
MA1078.1	35	1768	9.25926	8.84	1.04743	0.412323	WRKY2	0.78578
MA1162.1	34	1718	8.99471	8.59	1.04711	0.41508	TCX2	0.786384
MA1364.1	50	2553	13.2275	12.765	1.03623	0.416023	PIF7	0.786384
MA1325.1	15	737	3.96825	3.685	1.07687	0.421801	GATA14	0.792986
MA1374.1	75	3869	19.8413	19.345	1.02565	0.423347	IDD7	0.792986
MA0996.1	21	1049	5.55556	5.245	1.05921	0.424819	ERF043	0.792986
MA1666.1	21	1051	5.55556	5.255	1.05719	0.428299	HSFB2B	0.792986
MA1672.1	42	2147	11.1111	10.735	1.03504	0.430461	GBF2	0.792986
MA1056.1	13	638	3.43915	3.19	1.0781	0.430815	SPL11	0.792986
MA0560.1	50	2571	13.2275	12.855	1.02898	0.436843	PIF3	0.792986
MA1385.1	29	1474	7.67196	7.37	1.04097	0.438725	AT2G40260	0.792986
MA1359.1	42	2155	11.1111	10.775	1.03119	0.440485	bHLH31	0.792986
MA1070.1	17	850	4.49735	4.25	1.0582	0.440632	TGA7	0.792986
MA1296.1	46	2365	12.1693	11.825	1.02912	0.441078	WRKY46	0.792986
MA1675.1	12	591	3.1746	2.955	1.07432	0.441463	NAC029	0.792986
MA1016.1	18	903	4.7619	4.515	1.05469	0.44255	GATA15	0.792986
MA1305.1	37	1897	9.78836	9.485	1.03198	0.445384	WRKY55	0.792986
MA1662.1	14	697	3.7037	3.485	1.06276	0.446475	AT3G10030	0.792986
MA0556.1	55	2842	14.5503	14.21	1.02395	0.4468	AP3	0.792986
MA1219.1	46	2377	12.1693	11.885	1.02392	0.455543	CEJ1	0.805428
MA0947.1	12	598	3.1746	2.99	1.06174	0.457612	ARR14	0.806022
MA1318.1	41	2118	10.8466	10.59	1.02423	0.459977	WRKY27	0.807129
MA1383.1	28	1444	7.40741	7.22	1.02596	0.472345	KAN2	0.825715
MA1047.2	17	870	4.49735	4.35	1.03387	0.479252	TGA5	0.834653
MA1260.1	35	1819	9.25926	9.095	1.01806	0.48182	AT1G77640	0.835993
MA1045.1	8	401	2.1164	2.005	1.05556	0.488525	NAC043	0.844043
MA1223.1	23	1192	6.08466	5.96	1.02092	0.49009	ERF035	0.844043
MA1171.1	12	614	3.1746	3.07	1.03407	0.494282	MYB52	0.845097
MA1310.1	36	1881	9.52381	9.405	1.01263	0.494336	WRKY42	0.845097
MA1350.1	30	1567	7.93651	7.835	1.01296	0.498492	bZIP42	0.846512
MA1205.1	42	2202	11.1111	11.01	1.00918	0.499492	AGL6	0.846512
MA1328.1	33	1731	8.73016	8.655	1.00868	0.5061	ATHB34	0.846512
MA1661.1	20	1043	5.29101	5.215	1.01457	0.506354	AT-GTL1	0.846512
MA0581.1	25	1311	6.61376	6.555	1.00896	0.51155	LEC2	0.846512
MA1168.1	23	1205	6.08466	6.025	1.0099	0.511564	MYR2	0.846512
MA1673.1	23	1205	6.08466	6.025	1.0099	0.511564	LBD18	0.846512
MA1258.1	25	1312	6.61376	6.56	1.00819	0.513131	DREB2	0.846512
MA1365.2	19	995	5.02646	4.975	1.01034	0.515282	AT5G47660	0.846512
MA1013.1	5	251	1.32275	1.255	1.05399	0.515636	GATA10	0.846512
MA1014.1	5	251	1.32275	1.255	1.05399	0.515636	GATA11	0.846512
MA1314.1	40	2110	10.582	10.55	1.00303	0.517009	WRKY14	0.846512
MA0564.1	13	681	3.43915	3.405	1.01003	0.525214	ABI3	0.856433
MA1088.1	34	1799	8.99471	8.995	0.999968	0.526752	WRKY48	0.856433
MA1222.1	53	2813	14.0212	14.065	0.996883	0.532792	AT1G44830	0.857292
MA1669.1	19	1006	5.02646	5.03	0.999295	0.534987	DREB1B	0.857292
MA1250.1	51	2711	13.4921	13.555	0.995357	0.537572	AT1G75490	0.857292
MA1202.1	89	4728	23.545	23.64	0.99598	0.537739	AGL55	0.857292
MA1304.1	37	1969	9.78836	9.845	0.994247	0.540699	WRKY59	0.857292
MA1220.1	24	1277	6.34921	6.385	0.994394	0.541992	TINY	0.857292
MA1362.1	33	1757	8.73016	8.785	0.993757	0.542091	bHLH77	0.857292
MA1370.1	75	3991	19.8413	19.955	0.994301	0.543166	IDD5	0.857292
MA1348.1	19	1011	5.02646	5.055	0.994353	0.543873	TGA9	0.857292
MA1670.1	19	1013	5.02646	5.065	0.99239	0.547414	DREB1C	0.857416
MA1017.1	12	638	3.1746	3.19	0.995173	0.548134	GATA8	0.857416
MA1255.1	51	2722	13.4921	13.61	0.991335	0.550053	AT1G22810	0.857416
MA1197.1	17	908	4.49735	4.54	0.990607	0.551328	CAMTA1	0.857416
MA1342.1	18	964	4.7619	4.82	0.987947	0.555628	bZIP50	0.859967
MA1264.1	48	2568	12.6984	12.84	0.988973	0.556667	ESE1	0.859967
MA1004.1	29	1558	7.67196	7.79	0.984847	0.562652	ERF13	0.866334
MA1680.1	30	1613	7.93651	8.065	0.984068	0.564725	RVE7	0.866656
MA1044.1	28	1512	7.40741	7.56	0.979816	0.573644	NAC92	0.877449
MA0578.1	15	815	3.96825	4.075	0.973805	0.579289	SPL8	0.883178
MA0997.1	20	1089	5.29101	5.445	0.971718	0.585676	ERF069	0.887457
MA1315.1	40	2165	10.582	10.825	0.977553	0.585912	WRKY24	0.887457
MA1356.1	45	2436	11.9048	12.18	0.977402	0.589506	TRP2	0.890002
MA1393.2	12	661	3.1746	3.305	0.960546	0.597747	MYB70	0.899523
MA1251.1	26	1425	6.87831	7.125	0.965376	0.603856	DEAR5	0.905783
MA1182.1	27	1484	7.14286	7.42	0.962649	0.610922	At3g09600	0.912684
MA1266.1	40	2187	10.582	10.935	0.967719	0.612587	RAP211	0.912684
MA1259.1	25	1378	6.61376	6.89	0.959907	0.614345	AT1G01250	0.912684
MA1061.1	42	2300	11.1111	11.5	0.966184	0.618824	SPT	0.916411
MA1677.1	33	1816	8.73016	9.08	0.961471	0.620922	NAC078	0.9166
MA1163.1	21	1167	5.55556	5.835	0.952109	0.624223	PHL11	0.918368
MA1052.1	28	1549	7.40741	7.745	0.956412	0.62607	RAP2-6	0.918368
MA1184.1	28	1554	7.40741	7.77	0.953334	0.632944	RVE1	0.921476
MA0980.2	22	1229	5.82011	6.145	0.947129	0.635701	RAP2-10	0.921476
MA1236.1	50	2747	13.2275	13.735	0.963052	0.636608	ESE3	0.921476
MA0960.1	24	1340	6.34921	6.7	0.947643	0.638367	BHLH104	0.921476
MA1077.1	32	1780	8.46561	8.9	0.951192	0.644282	WRKY18	0.921476
MA0586.2	12	684	3.1746	3.42	0.928247	0.644784	SPL14	0.921476
MA1388.1	18	1017	4.7619	5.085	0.936461	0.647214	AT3G24120	0.921476
MA1012.1	43	2379	11.3757	11.895	0.95634	0.6474	AGL27	0.921476
MA1206.1	29	1622	7.67196	8.11	0.945987	0.651158	ARF2	0.921476
MA1229.1	21	1185	5.55556	5.925	0.937647	0.652071	AT2G44940	0.921476
MA1324.1	15	855	3.96825	4.275	0.928247	0.653354	GATA20	0.921476
MA1291.1	30	1679	7.93651	8.395	0.945385	0.654384	TCP7	0.921476
MA1228.1	45	2495	11.9048	12.475	0.95429	0.65596	AT4G18450	0.921476
MA1241.1	23	1298	6.08466	6.49	0.937543	0.656848	AT4G32800	0.921476
MA1159.1	76	4168	20.1058	20.84	0.964771	0.658633	SGR5	0.921476
MA1020.1	6	355	1.5873	1.775	0.894254	0.66503	GT-1	0.921476
MA1183.1	28	1580	7.40741	7.9	0.937647	0.667754	RVE6	0.921476
MA0972.1	26	1472	6.87831	7.36	0.934553	0.669931	CCA1	0.921476
MA0975.1	28	1582	7.40741	7.91	0.936461	0.670363	CRF2	0.921476
MA1312.1	31	1747	8.20106	8.735	0.938873	0.671371	WRKY47	0.921476
MA1372.1	18	1032	4.7619	5.16	0.92285	0.671375	STZ	0.921476
MA1311.2	32	1802	8.46561	9.01	0.939579	0.671786	WRKY28	0.921476
MA1424.1	28	1586	7.40741	7.93	0.934099	0.67555	ERF019	0.923914
MA0976.2	42	2354	11.1111	11.77	0.94402	0.679571	CRF4	0.926687
MA1298.1	37	2086	9.78836	10.43	0.938481	0.684566	WRKY29	0.930118
MA0979.1	34	1925	8.99471	9.625	0.934515	0.688039	ERF008	0.930118
MA1401.1	26	1488	6.87831	7.44	0.924504	0.691102	EPR1	0.930118
MA1377.1	14	822	3.7037	4.11	0.901144	0.692941	PLT1	0.930118
MA0984.1	32	1820	8.46561	9.1	0.930287	0.69348	DOF5.7	0.930118
MA1235.1	14	823	3.7037	4.115	0.90005	0.694643	AIL7	0.930118
MA1415.1	38	2151	10.0529	10.755	0.93472	0.696088	REF6	0.930118
MA1185.1	22	1276	5.82011	6.38	0.912242	0.703667	LHY1	0.936857
MA1201.1	49	2760	12.963	13.8	0.939345	0.705161	AGL42	0.936857
MA1002.1	24	1396	6.34921	6.98	0.909628	0.715351	ERF112	0.947062
MA0986.1	21	1230	5.55556	6.15	0.903342	0.716916	DREB2C	0.947062
MA1190.1	27	1566	7.14286	7.83	0.912242	0.719606	RVE5	0.947923
MA1395.1	10	614	2.6455	3.07	0.861727	0.727643	MYB77	0.955802
MA1682.1	28	1630	7.40741	8.15	0.908884	0.729725	TCX3	0.955837
MA1203.1	28	1634	7.40741	8.17	0.906659	0.734375	AGL63	0.956082
MA0548.2	34	1968	8.99471	9.84	0.914096	0.735951	AGL15	0.956082
MA1231.1	41	2354	10.8466	11.77	0.921543	0.73608	ERF15	0.956082
MA1006.1	15	909	3.96825	4.545	0.873103	0.741422	ERF6	0.960006
MA1166.1	23	1364	6.08466	6.82	0.892178	0.745334	PHL12	0.960006
MA1055.1	5	329	1.32275	1.645	0.804104	0.747978	SPL1	0.960006
MA1187.1	21	1254	5.55556	6.27	0.886054	0.748408	LCL1	0.960006
MA1079.1	29	1703	7.67196	8.515	0.900993	0.749424	WRKY21	0.960006
MA0583.1	11	690	2.91005	3.45	0.843494	0.758827	RAV1(var.2)	0.968121
MA0590.1	7	455	1.85185	2.275	0.814001	0.759923	LFY	0.968121
MA1158.1	64	3643	16.9312	18.215	0.929521	0.762224	MGP	0.968399
MA1245.2	41	2384	10.8466	11.92	0.909946	0.764612	AT2G33710	0.968786
MA1371.1	80	4524	21.164	22.62	0.935633	0.770427	IDD4	0.971615
MA1368.2	12	756	3.1746	3.78	0.839842	0.771023	GT-4	0.971615
MA1060.1	8	524	2.1164	2.62	0.807787	0.777098	SPL7	0.975236
MA1257.1	47	2731	12.4339	13.655	0.910572	0.778339	ERF9	0.975236
MA1262.1	46	2678	12.1693	13.39	0.908836	0.780189	ERF2	0.975236
MA1191.1	27	1634	7.14286	8.17	0.874279	0.794809	AT3G10113	0.988095
MA0938.1	13	832	3.43915	4.16	0.82672	0.796141	NAC058	0.988095
MA0571.1	14	891	3.7037	4.455	0.831359	0.796851	ANT	0.988095
MA1389.1	15	954	3.96825	4.77	0.831919	0.802805	PHL1	0.991362
MA1051.1	21	1302	5.55556	6.51	0.853388	0.804474	RAP2-3	0.991362
MA1053.1	19	1190	5.02646	5.95	0.844782	0.807705	ERF109	0.991362
MA1321.1	9	603	2.38095	3.015	0.789702	0.808014	SPL13	0.991362
MA1247.1	38	2270	10.0529	11.35	0.885719	0.810662	ERF087	0.991995
MA1384.1	14	906	3.7037	4.53	0.817595	0.81573	PHL7	0.992158
MA1046.1	3	234	0.793651	1.17	0.678334	0.821893	NTL9	0.992158
MA1248.1	37	2228	9.78836	11.14	0.878668	0.822052	DREB26	0.992158
MA1167.1	12	793	3.1746	3.965	0.800657	0.822292	EFM	0.992158
MA0999.1	23	1435	6.08466	7.175	0.848036	0.823011	ERF098	0.992158
MA1246.1	47	2789	12.4339	13.945	0.891636	0.823598	LEP	0.992158
MA1387.1	17	1097	4.49735	5.485	0.819937	0.832616	AT1G13300	0.999811
MA1244.1	29	1796	7.67196	8.98	0.854338	0.838703	ABR1	0.999811
MA0944.1	17	1108	4.49735	5.54	0.811797	0.843824	ARF8	0.999811
MA1323.1	15	990	3.96825	4.95	0.801667	0.84388	GATA19	0.999811
MA0993.1	15	991	3.96825	4.955	0.800859	0.844922	ERF7	0.999811
MA1242.1	46	2771	12.1693	13.855	0.878334	0.849572	AT3G57600	0.999811
MA0555.1	54	3224	14.2857	16.12	0.886211	0.853548	SVP	0.999811
MA1175.1	10	700	2.6455	3.5	0.755858	0.855906	MYB81	0.999811
MA1381.1	28	1769	7.40741	8.845	0.837468	0.862324	AT3G46070	0.999811
MA1216.1	28	1773	7.40741	8.865	0.835579	0.86526	RAP21	0.999811
MA1230.1	19	1258	5.02646	6.29	0.799118	0.87268	ERF037	0.999811
MA1232.1	31	1961	8.20106	9.805	0.836416	0.875858	AT4G28140	0.999811
MA1000.2	40	2479	10.582	12.395	0.853732	0.878268	ERF105	0.999811
MA1366.1	20	1326	5.29101	6.63	0.79804	0.879682	AT1G76880	0.999811
MA1320.1	9	660	2.38095	3.3	0.721501	0.880126	SPL15	0.999811
MA0121.1	10	724	2.6455	3.62	0.730802	0.88161	ARR10	0.999811
MA1396.1	10	725	2.6455	3.625	0.729794	0.882594	GATA6	0.999811
MA0998.1	24	1567	6.34921	7.835	0.810365	0.883874	ERF096	0.999811
MA1156.1	83	4900	21.9577	24.5	0.896232	0.889894	JKD	0.999811
MA0983.1	37	2336	9.78836	11.68	0.838045	0.894179	DOF5.6	0.999811
MA1240.1	42	2622	11.1111	13.11	0.847529	0.894459	ERF10	0.999811
MA1221.1	36	2283	9.52381	11.415	0.834324	0.896544	RAP26	0.999811
MA1273.1	78	4650	20.6349	23.25	0.887523	0.900408	dof4.2	0.999811
MA0582.1	23	1536	6.08466	7.68	0.792273	0.902034	RAV1	0.999811
MA1386.1	15	1057	3.96825	5.285	0.750852	0.902661	HHO3	0.999811
MA1390.1	14	1008	3.7037	5.04	0.734862	0.911349	HHO2	0.999811
MA0973.1	29	1911	7.67196	9.555	0.802926	0.914228	CDF2	0.999811
MA1059.2	8	634	2.1164	3.17	0.667635	0.91527	SPL5	0.999811
MA1057.1	5	435	1.32275	2.175	0.608162	0.916744	SPL12	0.999811
MA1252.1	36	2325	9.52381	11.625	0.819252	0.917374	PUCHI	0.999811
MA1239.1	44	2787	11.6402	13.935	0.835322	0.918206	ERF104	0.999811
MA0558.1	53	3303	14.0212	16.515	0.848996	0.919804	FLC	0.999811
MA1005.2	37	2390	9.78836	11.95	0.81911	0.920546	ERF3	0.999811
MA1001.2	25	1688	6.61376	8.44	0.78362	0.920675	ERF11	0.999811
MA0982.1	84	5061	22.2222	25.305	0.878175	0.928262	DOF2.4	0.999811
MA1256.1	26	1764	6.87831	8.82	0.779853	0.928613	RAP212	0.999811
MA1402.1	101	6005	26.7196	30.025	0.889911	0.930743	BPC6	0.999811
MA1355.1	26	1772	6.87831	8.86	0.776333	0.932171	TBP3	0.999811
MA1165.1	15	1116	3.96825	5.58	0.711157	0.938203	HHO6	0.999811
MA0559.1	93	5596	24.6032	27.98	0.879313	0.939003	PI	0.999811
MA1269.1	20	1432	5.29101	7.16	0.738967	0.941481	dof4.5	0.999811
MA1404.1	116	6887	30.6878	34.435	0.891181	0.946517	BPC1	0.999811
MA1225.1	48	3099	12.6984	15.495	0.819517	0.946943	ERF5	0.999811
MA1157.1	56	3557	14.8148	17.785	0.832995	0.947012	NUC	0.999811
MA0577.2	7	615	1.85185	3.075	0.602228	0.947874	SPL3	0.999811
MA0992.2	25	1754	6.61376	8.77	0.754134	0.948607	ERF4	0.999811
MA1353.1	34	2293	8.99471	11.465	0.784536	0.949472	AT1G72740	0.999811
MA1226.1	37	2471	9.78836	12.355	0.792259	0.949964	AT5G18450	0.999811
MA0554.1	50	3226	13.2275	16.13	0.820057	0.950267	SOC1	0.999811
MA0948.1	11	890	2.91005	4.45	0.653944	0.951894	ARR18	0.999811
MA1027.1	17	1278	4.49735	6.39	0.703811	0.953946	KAN1	0.999811
MA1391.2	8	696	2.1164	3.48	0.608162	0.954442	MYB33	0.999811
MA1268.1	109	6561	28.836	32.805	0.879012	0.957975	AT1G69570	0.999811
MA1279.1	75	4679	19.8413	23.395	0.848099	0.958294	COG1	0.999811
MA1426.1	8	714	2.1164	3.57	0.59283	0.962289	MYB124	0.999811
MA1160.1	90	5545	23.8095	27.725	0.858775	0.963635	AT1G14580	0.999811
MA0940.1	75	4741	19.8413	23.705	0.837008	0.969381	AP1	0.999811
MA0977.1	15	1200	3.96825	6	0.661376	0.969443	DOF2.5	0.999811
MA1267.1	111	6744	29.3651	33.72	0.870851	0.969864	AT5G66940	0.999811
MA1275.1	20	1534	5.29101	7.67	0.689831	0.973207	AT1G47655	0.999811
MA1277.1	83	5267	21.9577	26.335	0.833783	0.979323	Adof1	0.999811
MA0974.2	20	1571	5.29101	7.855	0.673584	0.980216	CDF3	0.999811
MA1058.1	4	478	1.0582	2.39	0.442762	0.981133	SPL4	0.999811
MA0945.1	17	1389	4.49735	6.945	0.647567	0.98194	ARR1	0.999811
MA1270.1	72	4680	19.0476	23.4	0.814001	0.982919	AT3G45610	0.999811
MA1173.1	27	2030	7.14286	10.15	0.70373	0.983131	MYB101	0.999811
MA1280.1	33	2420	8.73016	12.1	0.721501	0.985593	OBP4	0.999811
MA1373.1	84	5440	22.2222	27.2	0.816993	0.989082	IDD2	0.999811
MA1276.1	17	1503	4.49735	7.515	0.59845	0.993755	AT3G52440	0.999811
MA1403.1	81	5380	21.4286	26.9	0.796601	0.994318	BPC5	0.999811
MA0981.1	15	1392	3.96825	6.96	0.570151	0.995119	DOF1.8	0.999811
MA1274.1	106	6845	28.0423	34.225	0.819352	0.995972	OBP3	0.999811
MA1272.1	79	5369	20.8995	26.845	0.778524	0.997061	AT2G28810	0.999811
MA1071.1	118	7571	31.2169	37.855	0.824645	0.997215	DOF5.3	0.999811
MA1208.1	12	1281	3.1746	6.405	0.495645	0.998396	GT-2	0.999811
MA1278.1	82	5685	21.6931	28.425	0.763171	0.998896	OBP1	0.999811
MA1271.1	20	1966	5.29101	9.83	0.538251	0.999563	DAG2	0.999811
MA1281.1	84	5933	22.2222	29.665	0.749106	0.99958	AT5G02460	0.999811
MA0563.1	42	3502	11.1111	17.51	0.634558	0.999811	SEP3	0.999811

## Sheet: cluster.motifs.5
Supplementary Table 7. Subcluster specific markers and enriched motifs within accessible chromatin regions identified from the apical hypocotyl cell re-clustering (cluster 26)
motif	observed	background	percent.observed	percent.background	fold.enrichment	pvalue	motif.name	p.adjust
MA1314.1	60	2146	18.1818	10.73	1.69448	3.04299e-05	WRKY14	0.00684728
MA1329.2	51	1734	15.4545	8.67	1.78253	3.6538e-05	ZHD1	0.00684728
MA1313.1	62	2306	18.7879	11.53	1.62948	6.95306e-05	WRKY7	0.00684728
MA1305.1	54	1923	16.3636	9.615	1.70189	7.26802e-05	WRKY55	0.00684728
MA1303.1	59	2169	17.8788	10.845	1.64857	7.81789e-05	WRKY22	0.00684728
MA1298.1	58	2130	17.5758	10.65	1.65031	8.83519e-05	WRKY29	0.00684728
MA1328.1	55	2001	16.6667	10.005	1.66583	0.000108727	ATHB34	0.00700422
MA1308.1	51	1822	15.4545	9.11	1.69644	0.000128544	WRKY70	0.00700422
MA1306.1	60	2262	18.1818	11.31	1.60759	0.000135565	WRKY11	0.00700422
MA0951.1	65	2568	19.697	12.84	1.53403	0.000260151	ATHB-16	0.012097
MA1297.1	56	2142	16.9697	10.71	1.58447	0.000339674	WRKY26	0.0143589
MA1315.1	57	2227	17.2727	11.135	1.55121	0.000507541	WRKY24	0.0196672
MA1310.1	52	1987	15.7576	9.935	1.58607	0.000556584	WRKY42	0.0199086
MA1087.1	38	1329	11.5152	6.645	1.7329	0.000673836	WRKY45	0.022381
MA1093.1	38	1348	11.5152	6.74	1.70848	0.000876687	WRKY75	0.0271773
MA1318.1	55	2188	16.6667	10.94	1.52346	0.000986294	WRKY27	0.0282047
MA1302.1	52	2051	15.7576	10.255	1.53657	0.00114038	WRKY65	0.0282047
MA1081.1	36	1275	10.9091	6.375	1.71123	0.00116843	WRKY25	0.0282047
MA0567.1	38	1370	11.5152	6.85	1.68104	0.00117744	ERF1B	0.0282047
MA1311.2	48	1859	14.5455	9.295	1.56487	0.00123283	WRKY28	0.0282047
MA1214.1	58	2365	17.5758	11.825	1.48632	0.00127376	ATHB40	0.0282047
MA1330.1	48	1881	14.5455	9.405	1.54657	0.00157308	ZHD6	0.0329237
MA1080.1	32	1114	9.69697	5.57	1.74093	0.00167479	WRKY23	0.0329237
MA1316.1	55	2241	16.6667	11.205	1.48743	0.00169929	WRKY71	0.0329237
MA1079.1	44	1711	13.3333	8.555	1.55854	0.00215305	WRKY21	0.0400467
MA1307.1	49	1976	14.8485	9.88	1.50288	0.00252399	WRKY31	0.0422348
MA0588.1	31	1099	9.39394	5.495	1.70954	0.0026025	TGA1	0.0422348
MA0932.1	39	1483	11.8182	7.415	1.59382	0.002634	AHL12	0.0422348
MA0934.1	39	1483	11.8182	7.415	1.59382	0.002634	AHL25	0.0422348
MA1327.2	34	1247	10.303	6.235	1.65245	0.00281619	ATHB23	0.0436509
MA1295.1	50	2059	15.1515	10.295	1.47174	0.00347243	WRKY20	0.0520242
MA1086.1	46	1859	13.9394	9.295	1.49967	0.00358016	WRKY43	0.0520242
MA1076.2	46	1890	13.9394	9.45	1.47507	0.00486414	WRKY15	0.0685402
MA1026.2	37	1454	11.2121	7.27	1.54225	0.00574596	ATHB15	0.0775837
MA1292.1	26	924	7.87879	4.62	1.70537	0.00583963	MYB27	0.0775837
MA1301.1	51	2175	15.4545	10.875	1.42111	0.00628404	WRKY33	0.0811688
MA1299.1	55	2398	16.6667	11.99	1.39005	0.0070716	WRKY17	0.0888728
MA1091.1	26	941	7.87879	4.705	1.67456	0.00733052	WRKY62	0.0897024
MA0008.2	38	1539	11.5152	7.695	1.49645	0.00827655	HAT5	0.0934584
MA1326.1	31	1193	9.39394	5.965	1.57484	0.00841988	ZHD5	0.0934584
MA1383.1	40	1642	12.1212	8.21	1.4764	0.00843494	KAN2	0.0934584
MA1335.1	34	1341	10.303	6.705	1.53662	0.00844141	TGA4	0.0934584
MA1213.1	43	1814	13.0303	9.07	1.43664	0.0100413	ZHD3	0.108586
MA1083.1	38	1574	11.5152	7.87	1.46317	0.011642	WRKY30	0.122513
MA1042.1	14	427	4.24242	2.135	1.98708	0.0118561	MYB59	0.122513
MA1049.1	33	1330	10	6.65	1.50376	0.0126693	ERF094	0.128071
MA1312.1	42	1803	12.7273	9.015	1.41179	0.0143663	WRKY47	0.139877
MA1004.1	33	1343	10	6.715	1.4892	0.0144389	ERF13	0.139877
MA1084.1	36	1502	10.9091	7.51	1.45261	0.0154225	WRKY38	0.146356
MA1309.1	50	2239	15.1515	11.195	1.35342	0.0162972	WRKY3	0.151564
MA0998.1	33	1359	10	6.795	1.47167	0.0168869	ERF096	0.153969
MA1348.1	25	985	7.57576	4.925	1.53822	0.0221377	TGA9	0.195446
MA1300.1	47	2121	14.2424	10.605	1.34299	0.0222766	WRKY6	0.195446
MA1016.1	24	940	7.27273	4.7	1.54739	0.0232105	GATA15	0.199868
MA1293.1	23	898	6.9697	4.49	1.55227	0.0251387	MYB57	0.212536
MA0954.2	37	1623	11.2121	8.115	1.38165	0.0281619	ATHB7	0.233844
MA1212.1	37	1639	11.2121	8.195	1.36817	0.032005	ATHB13	0.261094
MA1094.1	40	1835	12.1212	9.175	1.32111	0.0421098	WRKY8	0.332652
MA0936.1	12	414	3.63636	2.07	1.7567	0.0429229	T11I18.17	0.332652
MA0939.1	12	414	3.63636	2.07	1.7567	0.0429229	NAC080	0.332652
MA0952.1	37	1688	11.2121	8.44	1.32845	0.0463342	ATHB-51	0.349307
MA1012.1	53	2558	16.0606	12.79	1.25572	0.0467816	AGL27	0.349307
MA1294.1	24	1011	7.27273	5.055	1.43872	0.0476536	MYB62	0.349307
MA1304.1	43	2016	13.0303	10.08	1.29269	0.0480766	WRKY59	0.349307
MA0578.1	21	866	6.36364	4.33	1.46966	0.0511889	SPL8	0.366198
MA1089.1	43	2030	13.0303	10.15	1.28377	0.052666	WRKY57	0.371056
MA1390.1	25	1076	7.57576	5.38	1.40813	0.0538578	HHO2	0.373007
MA1174.1	21	874	6.36364	4.37	1.45621	0.0553472	MYB56	0.373007
MA1346.1	26	1131	7.87879	5.655	1.39324	0.0553495	TGA10	0.373007
MA1215.1	41	1949	12.4242	9.745	1.27494	0.0628814	ATHB53	0.417712
MA1228.1	43	2065	13.0303	10.325	1.26201	0.06556	AT4G18450	0.429372
MA0983.1	50	2454	15.1515	12.27	1.23484	0.0667781	DOF5.6	0.430196
MA0550.2	31	1420	9.39394	7.1	1.32309	0.0675362	BZR1	0.430196
MA1046.1	8	261	2.42424	1.305	1.85766	0.0685699	NTL9	0.430878
MA1002.1	27	1213	8.18182	6.065	1.34902	0.0703291	ERF112	0.436041
MA1088.1	39	1862	11.8182	9.31	1.26941	0.0722035	WRKY48	0.441771
MA1296.1	48	2368	14.5455	11.84	1.2285	0.076691	WRKY46	0.463134
MA1209.1	38	1825	11.5152	9.125	1.26193	0.0805154	ATHB20	0.479996
MA1406.1	22	975	6.66667	4.875	1.36752	0.0858837	ATHB4	0.502616
MA0573.1	18	768	5.45455	3.84	1.42045	0.0864715	ATHB-9	0.502616
MA0946.1	12	472	3.63636	2.36	1.54083	0.0929109	ARR11	0.517524
MA1322.1	18	776	5.45455	3.88	1.40581	0.0930088	SPL9	0.517524
MA1192.1	28	1305	8.48485	6.525	1.30036	0.0933357	At5g58900	0.517524
MA0586.2	15	624	4.54545	3.12	1.45688	0.0945786	SPL14	0.517524
MA1092.1	26	1200	7.87879	6	1.31313	0.0948792	WRKY63	0.517524
MA1077.1	38	1854	11.5152	9.27	1.2422	0.0957141	WRKY18	0.517524
MA0938.1	18	782	5.45455	3.91	1.39502	0.0981149	NAC058	0.524407
MA1181.1	22	994	6.66667	4.97	1.34138	0.0999402	MYB113	0.528093
MA0993.1	20	898	6.06061	4.49	1.3498	0.107887	ERF7	0.562268
MA1336.1	21	952	6.36364	4.76	1.3369	0.108826	TGA3	0.562268
MA0967.1	17	749	5.15152	3.745	1.37557	0.115837	BZIP60	0.591915
MA1020.1	9	344	2.72727	1.72	1.58562	0.117541	GT-1	0.594092
MA1037.1	18	812	5.45455	4.06	1.34348	0.126269	MYB24	0.631347
MA1317.1	45	2310	13.6364	11.55	1.18064	0.13458	WRKY50	0.665739
MA1266.1	36	1824	10.9091	9.12	1.19617	0.148962	RAP211	0.729129
MA0950.1	19	892	5.75758	4.46	1.29094	0.154328	ATHB-12	0.744139
MA1211.1	35	1776	10.6061	8.88	1.19438	0.155229	ATHB18	0.744139
MA1068.1	21	1005	6.36364	5.025	1.2664	0.159223	TGA2	0.754957
MA1186.1	30	1503	9.09091	7.515	1.2097	0.160733	At1g49010	0.754957
MA0974.2	33	1673	10	8.365	1.19546	0.162689	CDF3	0.756503
MA1387.1	25	1238	7.57576	6.19	1.22387	0.172769	AT1G13300	0.795421
MA1231.1	38	1979	11.5152	9.895	1.16373	0.182469	ERF15	0.822722
MA1027.1	27	1360	8.18182	6.8	1.20321	0.183492	KAN1	0.822722
MA0999.1	25	1249	7.57576	6.245	1.21309	0.184007	ERF098	0.822722
MA1671.1	28	1421	8.48485	7.105	1.19421	0.188489	ERF118	0.828686
MA1006.1	16	760	4.84848	3.8	1.27592	0.191587	ERF6	0.828686
MA1342.1	20	981	6.06061	4.905	1.2356	0.194103	bZIP50	0.828686
MA1193.1	36	1879	10.9091	9.395	1.16116	0.194186	At2g38090	0.828686
MA1018.1	13	601	3.93939	3.005	1.31095	0.195959	GATA9	0.828686
MA0976.2	38	1995	11.5152	9.975	1.1544	0.196033	CRF4	0.828686
MA1350.1	29	1490	8.78788	7.45	1.17958	0.201232	bZIP42	0.842999
MA1047.2	18	879	5.45455	4.395	1.24108	0.204424	TGA5	0.848726
MA1427.1	14	666	4.24242	3.33	1.274	0.212926	NAC028	0.876199
MA1056.1	13	617	3.93939	3.085	1.27695	0.221503	SPL11	0.903499
MA1232.1	33	1740	10	8.7	1.14943	0.224151	AT4G28140	0.90635
MA1237.1	30	1584	9.09091	7.92	1.14784	0.240058	AT4G16750	0.945768
MA1285.1	26	1358	7.87879	6.79	1.16035	0.242277	At2g45680	0.945768
MA0997.1	19	963	5.75758	4.815	1.19576	0.242726	ERF069	0.945768
MA1283.1	30	1587	9.09091	7.935	1.14567	0.2433	TCP14	0.945768
MA0953.1	12	576	3.63636	2.88	1.26263	0.244709	ATHB-6	0.945768
MA0933.1	49	2688	14.8485	13.44	1.1048	0.246522	AHL20	0.945768
MA0589.1	22	1136	6.66667	5.68	1.17371	0.248137	ZAP1	0.945768
MA1075.1	27	1425	8.18182	7.125	1.14833	0.253947	WRKY12	0.953665
MA0975.1	25	1312	7.57576	6.56	1.15484	0.255259	CRF2	0.953665
MA1085.2	34	1829	10.303	9.145	1.12663	0.256362	WRKY40	0.953665
MA1379.1	37	2005	11.2121	10.025	1.11842	0.259166	SOL1	0.956447
MA1321.1	12	587	3.63636	2.935	1.23897	0.264661	SPL13	0.966388
MA1428.1	35	1896	10.6061	9.48	1.11878	0.266016	TCP8	0.966388
MA1264.1	39	2130	11.8182	10.65	1.10969	0.268236	ESE1	0.966898
MA1261.1	23	1210	6.9697	6.05	1.15202	0.270373	AT5G67000	0.967105
MA1052.1	24	1269	7.27273	6.345	1.14621	0.272798	RAP2-6	0.968328
MA1198.1	25	1333	7.57576	6.665	1.13665	0.28131	HAT2	0.99098
MA1044.1	28	1510	8.48485	7.55	1.12382	0.28662	NAC92	1
MA0574.1	16	828	4.84848	4.14	1.17113	0.293764	MYB15	1
MA1357.1	27	1467	8.18182	7.335	1.11545	0.304786	bHLH80	1
MA1380.1	38	2110	11.5152	10.55	1.09148	0.307621	AT2G20110	1
MA0937.1	8	387	2.42424	1.935	1.25284	0.308923	NAC055	1
MA1399.1	23	1244	6.9697	6.22	1.12053	0.315867	At5g08520	1
MA1051.1	20	1072	6.06061	5.36	1.13071	0.317463	RAP2-3	1
MA0994.1	18	962	5.45455	4.81	1.134	0.325294	ERF8	1
MA1262.1	40	2250	12.1212	11.25	1.07744	0.331706	ERF2	1
MA1288.1	33	1843	10	9.215	1.08519	0.336433	At1g72010	1
MA1339.1	29	1610	8.78788	8.05	1.09166	0.338001	bZIP43	1
MA0973.1	36	2023	10.9091	10.115	1.07851	0.340798	CDF2	1
MA1284.1	37	2083	11.2121	10.415	1.07654	0.3421	TCP1	1
MA1216.1	28	1555	8.48485	7.775	1.0913	0.342415	RAP21	1
MA0579.1	7	348	2.12121	1.74	1.21909	0.351593	CDC5	1
MA1043.1	10	518	3.0303	2.59	1.17	0.351821	NAC083	1
MA1038.1	13	691	3.93939	3.455	1.1402	0.354118	MYB3	1
MA0565.2	30	1683	9.09091	8.415	1.08032	0.355892	FUS3	1
MA0564.1	13	693	3.93939	3.465	1.13691	0.357928	ABI3	1
MA0587.1	32	1810	9.69697	9.05	1.07149	0.367233	TCP16	1
MA1040.1	13	702	3.93939	3.51	1.12233	0.375156	MYB46	1
MA1005.2	35	2002	10.6061	10.01	1.05955	0.384648	ERF3	1
MA1195.1	24	1354	7.27273	6.77	1.07426	0.387922	AT5G56840	1
MA0978.1	15	826	4.54545	4.13	1.10059	0.389084	DREB1E	1
MA1196.1	31	1774	9.39394	8.87	1.05907	0.395793	At5g05790	1
MA1063.1	36	2072	10.9091	10.36	1.053	0.397109	TCP19	1
MA1000.2	36	2073	10.9091	10.365	1.05249	0.398277	ERF105	1
MA1388.1	20	1128	6.06061	5.64	1.07458	0.402672	AT3G24120	1
MA1161.1	32	1840	9.69697	9.2	1.05402	0.404038	TSO1	1
MA0982.1	90	5321	27.2727	26.605	1.0251	0.411778	DOF2.4	1
MA1358.1	27	1553	8.18182	7.765	1.05368	0.417283	bHLH130	1
MA1239.1	40	2329	12.1212	11.645	1.04089	0.418384	ERF104	1
MA1667.1	15	849	4.54545	4.245	1.07078	0.430434	HSFC1	1
MA1180.1	16	911	4.84848	4.555	1.06443	0.43518	MYB3R4	1
MA1263.1	26	1511	7.87879	7.555	1.04286	0.441271	AT1G36060	1
MA1245.2	34	1990	10.303	9.95	1.03548	0.441612	AT2G33710	1
MA0930.1	9	502	2.72727	2.51	1.08656	0.447687	ABF3	1
MA1320.1	11	623	3.33333	3.115	1.07009	0.452689	SPL15	1
MA1015.1	4	211	1.21212	1.055	1.14893	0.460773	GATA12	1
MA0948.1	16	927	4.84848	4.635	1.04606	0.463073	ARR18	1
MA1078.1	31	1828	9.39394	9.14	1.02778	0.463979	WRKY2	1
MA1060.1	9	511	2.72727	2.555	1.06743	0.468697	SPL7	1
MA1414.1	9	511	2.72727	2.555	1.06743	0.468697	E2FA	1
MA1287.1	34	2015	10.303	10.075	1.02263	0.471978	TCP21	1
MA1017.1	11	633	3.33333	3.165	1.05319	0.473707	GATA8	1
MA1169.1	11	633	3.33333	3.165	1.05319	0.473707	MYB105	1
MA1396.1	12	699	3.63636	3.495	1.04045	0.485768	GATA6	1
MA1374.1	68	4084	20.6061	20.42	1.00911	0.488494	IDD7	1
MA1395.1	11	642	3.33333	3.21	1.03842	0.492503	MYB77	1
MA1244.1	25	1489	7.57576	7.445	1.01756	0.494143	ABR1	1
MA1070.1	15	885	4.54545	4.425	1.02722	0.495075	TGA7	1
MA1362.1	29	1738	8.78788	8.69	1.01126	0.503399	bHLH77	1
MA1240.1	37	2228	11.2121	11.14	1.00647	0.509596	ERF10	1
MA0553.1	10	591	3.0303	2.955	1.02548	0.512844	SMZ	1
MA1024.1	16	961	4.84848	4.805	1.00905	0.521762	HAT1	1
MA1372.1	17	1023	5.15152	5.115	1.00714	0.523551	STZ	1
MA1194.1	22	1328	6.66667	6.64	1.00402	0.524184	AT3G10580	1
MA1226.1	35	2119	10.6061	10.595	1.00104	0.524198	AT5G18450	1
MA1202.1	75	4560	22.7273	22.8	0.99681	0.534409	AGL55	1
MA1041.1	16	976	4.84848	4.88	0.993542	0.547161	MYB55	1
MA1090.1	30	1836	9.09091	9.18	0.990295	0.550802	WRKY60	1
MA0984.1	31	1899	9.39394	9.495	0.989356	0.553093	DOF5.7	1
MA1247.1	30	1840	9.09091	9.2	0.988142	0.555805	ERF087	1
MA1222.1	40	2452	12.1212	12.26	0.98868	0.556425	AT1G44830	1
MA0005.2	22	1351	6.66667	6.755	0.986923	0.557559	AG	1
MA1400.1	21	1290	6.36364	6.45	0.98661	0.558138	At1g19000	1
MA1369.1	19	1170	5.75758	5.85	0.984201	0.562564	HDG1	1
MA0001.2	21	1294	6.36364	6.47	0.98356	0.563993	AGL3	1
MA1384.1	16	991	4.84848	4.955	0.978504	0.572123	PHL7	1
MA1345.1	27	1669	8.18182	8.345	0.980446	0.572339	bZIP48	1
MA1675.1	10	622	3.0303	3.11	0.974374	0.578209	NAC029	1
MA1681.1	20	1246	6.06061	6.23	0.97281	0.584032	SRM1	1
MA1325.1	12	750	3.63636	3.75	0.969697	0.584713	GATA14	1
MA1291.1	26	1620	7.87879	8.1	0.97269	0.588666	TCP7	1
MA1217.1	17	1071	5.15152	5.355	0.962001	0.600899	CBF2	1
MA1233.2	23	1444	6.9697	7.22	0.965332	0.601315	ERF021	1
MA1286.1	30	1880	9.09091	9.4	0.967118	0.60487	TCP24	1
MA1207.1	27	1697	8.18182	8.485	0.964268	0.608051	GT-A3	1
MA1397.1	19	1201	5.75758	6.005	0.958797	0.609113	At1g74840	1
MA1201.1	43	2695	13.0303	13.475	0.966998	0.618839	AGL42	1
MA1249.1	17	1087	5.15152	5.435	0.947841	0.625504	RAP210	1
MA1036.1	7	458	2.12121	2.29	0.926294	0.633779	MYB111	1
MA1677.1	30	1908	9.09091	9.54	0.952925	0.637943	NAC078	1
MA0979.1	26	1661	7.87879	8.305	0.94868	0.640581	ERF008	1
MA1165.1	18	1160	5.45455	5.8	0.940439	0.640621	HHO6	1
MA0110.3	26	1663	7.87879	8.315	0.947539	0.643037	ATHB-5	1
MA1069.1	12	783	3.63636	3.915	0.928829	0.644205	TGA6	1
MA1680.1	28	1790	8.48485	8.95	0.948028	0.645656	RVE7	1
MA1337.1	25	1603	7.57576	8.015	0.945197	0.646107	bZIP44	1
MA1361.1	25	1611	7.57576	8.055	0.940504	0.655981	bHLH18	1
MA0977.1	19	1234	5.75758	6.17	0.933157	0.656214	DOF2.5	1
MA1386.1	18	1171	5.45455	5.855	0.931605	0.656385	HHO3	1
MA1663.1	16	1047	4.84848	5.235	0.926167	0.660141	ANAC050	1
MA1665.1	16	1047	4.84848	5.235	0.926167	0.660141	HSFB2A	1
MA0941.1	21	1365	6.36364	6.825	0.932401	0.662796	ABF2	1
MA1178.1	13	858	3.93939	4.29	0.918274	0.663107	MYB3R1	1
MA0571.1	14	922	4.24242	4.61	0.920266	0.663428	ANT	1
MA1365.2	16	1052	4.84848	5.26	0.921765	0.667527	AT5G47660	1
MA0580.1	23	1495	6.9697	7.475	0.932401	0.66791	DYT1	1
MA1256.1	23	1496	6.9697	7.48	0.931778	0.669158	RAP212	1
MA1389.1	16	1055	4.84848	5.275	0.919144	0.671917	PHL1	1
MA0964.1	20	1310	6.06061	6.55	0.925283	0.673516	BIM1	1
MA1425.1	26	1689	7.87879	8.445	0.932953	0.67424	HYH	1
MA0943.1	16	1059	4.84848	5.295	0.915672	0.677722	ARF5	1
MA1055.1	4	279	1.21212	1.395	0.868904	0.678865	SPL1	1
MA0949.1	16	1061	4.84848	5.305	0.913946	0.680604	ARR2	1
MA1218.1	16	1061	4.84848	5.305	0.913946	0.680604	CBF4	1
MA1392.1	12	807	3.63636	4.035	0.901205	0.68452	MYB98	1
MA1673.1	16	1065	4.84848	5.325	0.910514	0.686323	LBD18	1
MA1238.2	20	1320	6.06061	6.6	0.918274	0.686546	ERF38	1
MA1164.1	22	1452	6.66667	7.26	0.918274	0.69289	HHO5	1
MA1413.1	17	1134	5.15152	5.67	0.908556	0.693382	UIF1	1
MA1184.1	27	1772	8.18182	8.86	0.923456	0.697071	RVE1	1
MA0576.1	19	1265	5.75758	6.325	0.910289	0.69771	RAX3	1
MA1424.1	22	1456	6.66667	7.28	0.915751	0.697759	ERF019	1
MA0554.1	54	3463	16.3636	17.315	0.945056	0.699404	SOC1	1
MA1066.1	33	2153	10	10.765	0.928936	0.700344	TCP23	1
MA1191.1	28	1839	8.48485	9.195	0.922768	0.701314	AT3G10113	1
MA1377.1	12	818	3.63636	4.09	0.889086	0.70208	PLT1	1
MA1334.1	25	1650	7.57576	8.25	0.918274	0.702111	GBF6	1
MA0931.1	29	1904	8.78788	9.52	0.923097	0.703338	ABI5	1
MA1269.1	23	1531	6.9697	7.655	0.910476	0.711286	dof4.5	1
MA1172.1	14	955	4.24242	4.775	0.888466	0.713014	MYB3R5	1
MA1188.1	25	1660	7.57576	8.3	0.912742	0.713368	At3g11280	1
MA1189.1	20	1344	6.06061	6.72	0.901876	0.716628	AT5G61620	1
MA1375.1	17	1153	5.15152	5.765	0.893585	0.718731	ANL2	1
MA1376.1	20	1347	6.06061	6.735	0.899867	0.720266	DEAR3	1
MA1282.1	26	1730	7.87879	8.65	0.910843	0.720456	PTF1	1
MA1001.2	21	1412	6.36364	7.06	0.901365	0.721399	ERF11	1
MA1674.1	18	1225	5.45455	6.125	0.890538	0.728313	NAC017	1
MA1159.1	70	4494	21.2121	22.47	0.94402	0.729441	SGR5	1
MA0965.1	13	903	3.93939	4.515	0.872513	0.731689	BIM2	1
MA1341.1	24	1617	7.27273	8.085	0.899533	0.736114	bZIP53	1
MA1332.1	22	1490	6.66667	7.45	0.894855	0.737364	BEH2	1
MA1160.1	93	5926	28.1818	29.63	0.951124	0.737912	AT1G14580	1
MA0582.1	23	1555	6.9697	7.775	0.896424	0.738318	RAV1	1
MA1260.1	24	1620	7.27273	8.1	0.897868	0.739341	AT1G77640	1
MA1190.1	25	1688	7.57576	8.44	0.897602	0.743564	RVE5	1
MA1401.1	24	1629	7.27273	8.145	0.892907	0.748875	EPR1	1
MA0995.2	18	1242	5.45455	6.21	0.878349	0.748928	ERF039	1
MA1167.1	12	853	3.63636	4.265	0.852606	0.75388	EFM	1
MA1175.1	10	721	3.0303	3.605	0.840583	0.75537	MYB81	1
MA0581.1	20	1379	6.06061	6.895	0.878986	0.757316	LEC2	1
MA1053.1	14	988	4.24242	4.94	0.85879	0.757898	ERF109	1
MA1182.1	24	1643	7.27273	8.215	0.885299	0.763271	At3g09600	1
MA1385.1	25	1708	7.57576	8.54	0.887091	0.7639	AT2G40260	1
MA0966.1	12	861	3.63636	4.305	0.844684	0.764828	BIM3	1
MA1162.1	28	1903	8.48485	9.515	0.891734	0.766203	TCX2	1
MA1331.1	23	1585	6.9697	7.925	0.879457	0.769859	BEH4	1
MA0945.1	20	1391	6.06061	6.955	0.871403	0.770365	ARR1	1
MA1660.1	26	1780	7.87879	8.9	0.885257	0.771351	ANAC13	1
MA0590.1	6	459	1.81818	2.295	0.792236	0.771964	LFY	1
MA1248.1	29	1982	8.78788	9.91	0.886769	0.779792	DREB26	1
MA0956.1	13	942	3.93939	4.71	0.836389	0.783385	BEE2	1
MA0942.1	16	1142	4.84848	5.71	0.849122	0.784558	ARF1	1
MA0944.1	15	1077	4.54545	5.385	0.844096	0.785843	ARF8	1
MA1236.1	34	2313	10.303	11.565	0.89088	0.788811	ESE3	1
MA0577.2	7	539	2.12121	2.695	0.787092	0.789328	SPL3	1
MA1062.2	16	1149	4.84848	5.745	0.843949	0.792326	TCP15	1
MA0549.1	28	1932	8.48485	9.66	0.878349	0.792439	BZR2	1
MA0992.2	21	1479	6.36364	7.395	0.860532	0.793644	ERF4	1
MA1662.1	10	749	3.0303	3.745	0.80916	0.79483	AT3G10030	1
MA1059.2	7	543	2.12121	2.715	0.781294	0.79552	SPL5	1
MA1028.1	4	331	1.21212	1.655	0.7324	0.798612	KAN4	1
MA1253.1	14	1024	4.24242	5.12	0.828598	0.801265	AT3G16280	1
MA0584.1	16	1158	4.84848	5.79	0.837389	0.802025	SEP1	1
MA1199.1	27	1881	8.18182	9.405	0.869943	0.804175	AGL16	1
MA0969.1	10	757	3.0303	3.785	0.800608	0.805211	CMTA2	1
MA0935.1	3	263	0.909091	1.315	0.691324	0.811821	NAC025	1
MA0981.1	21	1500	6.36364	7.5	0.848485	0.813418	DOF1.8	1
MA1176.1	9	697	2.72727	3.485	0.782575	0.816428	MYB119	1
MA1183.1	24	1701	7.27273	8.505	0.855112	0.817161	RVE6	1
MA1220.1	17	1241	5.15152	6.205	0.83022	0.818738	TINY	1
MA1045.1	5	416	1.51515	2.08	0.728438	0.819424	NAC043	1
MA1255.1	35	2417	10.6061	12.085	0.877622	0.819455	AT1G22810	1
MA1370.1	63	4200	19.0909	21	0.909091	0.822525	IDD5	1
MA0559.1	91	5949	27.5758	29.745	0.927072	0.823528	PI	1
MA1381.1	25	1775	7.57576	8.875	0.853606	0.82429	AT3G46070	1
MA0583.1	8	635	2.42424	3.175	0.763541	0.826307	RAV1(var.2)	1
MA1163.1	18	1317	5.45455	6.585	0.828329	0.827574	PHL11	1
MA1206.1	23	1648	6.9697	8.24	0.845837	0.827711	ARF2	1
MA1666.1	14	1052	4.24242	5.26	0.806545	0.830958	HSFB2B	1
MA1275.1	23	1653	6.9697	8.265	0.843279	0.831816	AT1G47655	1
MA1168.1	19	1390	5.75758	6.95	0.828428	0.833298	MYR2	1
MA1265.2	19	1390	5.75758	6.95	0.828428	0.833298	ERF015	1
MA1064.1	13	987	3.93939	4.935	0.798256	0.833893	TCP2	1
MA1343.1	10	783	3.0303	3.915	0.774024	0.836267	bZIP52	1
MA0968.2	32	2248	9.69697	11.24	0.86272	0.837101	bZIP68	1
MA0563.1	55	3724	16.6667	18.62	0.895095	0.839031	SEP3	1
MA1241.1	17	1263	5.15152	6.315	0.815759	0.839195	AT4G32800	1
MA1221.1	26	1863	7.87879	9.315	0.845817	0.841738	RAP26	1
MA1210.1	17	1274	5.15152	6.37	0.808715	0.848759	HAT22	1
MA1235.1	10	795	3.0303	3.975	0.76234	0.849256	AIL7	1
MA1276.1	22	1610	6.66667	8.05	0.828157	0.850041	AT3G52440	1
MA1158.1	57	3871	17.2727	19.355	0.892417	0.850142	MGP	1
MA1039.1	12	935	3.63636	4.675	0.777832	0.850339	MYB4	1
MA1065.2	16	1210	4.84848	6.05	0.801402	0.851809	TCP20	1
MA1679.1	17	1278	5.15152	6.39	0.806184	0.852129	RAP2-1	1
MA1197.1	11	868	3.33333	4.34	0.768049	0.85258	CAMTA1	1
MA1676.1	15	1145	4.54545	5.725	0.793966	0.854333	NAC062	1
MA0985.1	7	587	2.12121	2.935	0.72273	0.854804	DRE1C	1
MA1157.1	55	3753	16.6667	18.765	0.888178	0.854881	NUC	1
MA0947.1	7	588	2.12121	2.94	0.721501	0.855972	ARR14	1
MA0566.1	14	1081	4.24242	5.405	0.784907	0.858101	MYC2	1
MA1415.1	29	2088	8.78788	10.44	0.841751	0.861158	REF6	1
MA0971.1	12	948	3.63636	4.74	0.767165	0.862531	DREB1A	1
MA1057.1	4	372	1.21212	1.86	0.651678	0.865283	SPL12	1
MA1360.1	25	1832	7.57576	9.16	0.827048	0.866339	bHLH74	1
MA1252.1	26	1900	7.87879	9.5	0.829346	0.867486	PUCHI	1
MA1067.1	20	1505	6.06061	7.525	0.805396	0.87113	TCP5	1
MA1258.1	16	1235	4.84848	6.175	0.78518	0.872085	DREB2	1
MA1219.1	29	2108	8.78788	10.54	0.833765	0.873634	CEJ1	1
MA0986.1	15	1171	4.54545	5.855	0.776337	0.875596	DREB2C	1
MA0940.1	75	5062	22.7273	25.31	0.897956	0.876086	AP1	1
MA0556.1	44	3094	13.3333	15.47	0.861883	0.878168	AP3	1
MA1225.1	36	2575	10.9091	12.875	0.847308	0.878206	ERF5	1
MA1352.1	30	2182	9.09091	10.91	0.833264	0.878401	TRP1	1
MA1289.1	27	1987	8.18182	9.935	0.823535	0.88037	TCP3	1
MA0980.2	16	1247	4.84848	6.235	0.777624	0.881019	RAP2-10	1
MA1185.1	18	1388	5.45455	6.94	0.785958	0.883933	LHY1	1
MA1257.1	31	2258	9.39394	11.29	0.832058	0.884087	ERF9	1
MA1669.1	13	1045	3.93939	5.225	0.753951	0.885272	DREB1B	1
MA1223.1	15	1189	4.54545	5.945	0.764584	0.888834	ERF035	1
MA1664.1	12	981	3.63636	4.905	0.741359	0.889994	HSFA6B	1
MA1166.1	19	1468	5.75758	7.34	0.784411	0.891647	PHL12	1
MA0963.1	13	1058	3.93939	5.29	0.744687	0.894839	BHLH78	1
MA1670.1	13	1058	3.93939	5.29	0.744687	0.894839	DREB1C	1
MA1366.1	19	1479	5.75758	7.395	0.778577	0.898391	AT1G76880	1
MA1682.1	23	1753	6.9697	8.765	0.795174	0.899642	TCX3	1
MA0575.1	6	557	1.81818	2.785	0.652848	0.900577	F3A4.140	1
MA1398.2	15	1207	4.54545	6.035	0.753182	0.900923	KUA1	1
MA1071.1	120	7932	36.3636	39.66	0.916884	0.902141	DOF5.3	1
MA1259.1	16	1284	4.84848	6.42	0.755216	0.905498	AT1G01250	1
MA1378.1	8	719	2.42424	3.595	0.674337	0.910256	PLT3	1
MA1344.1	27	2046	8.18182	10.23	0.799787	0.911611	bZIP28	1
MA1371.1	69	4778	20.9091	23.89	0.875224	0.912354	IDD4	1
MA1324.1	9	800	2.72727	4	0.681818	0.915255	GATA20	1
MA0990.1	12	1019	3.63636	5.095	0.713712	0.915932	EDT1	1
MA1230.1	15	1234	4.54545	6.17	0.736703	0.917039	ERF037	1
MA1280.1	35	2603	10.6061	13.015	0.814911	0.921489	OBP4	1
MA1170.1	10	884	3.0303	4.42	0.685589	0.922027	MYB118	1
MA1229.1	14	1175	4.24242	5.875	0.722115	0.923424	AT2G44940	1
MA1373.1	85	5834	25.7576	29.17	0.883016	0.925879	IDD2	1
MA1243.1	14	1182	4.24242	5.91	0.717838	0.927074	DREB19	1
MA1349.1	30	2285	9.09091	11.425	0.795703	0.92752	bZIP16	1
MA1246.1	31	2353	9.39394	11.765	0.798465	0.927861	LEP	1
MA1271.1	27	2087	8.18182	10.435	0.784075	0.929203	DAG2	1
MA1224.1	13	1115	3.93939	5.575	0.706618	0.929426	CBF1	1
MA1273.1	72	5044	21.8182	25.22	0.865114	0.934833	dof4.2	1
MA0552.1	28	2172	8.48485	10.86	0.781294	0.935651	PIF1	1
MA0557.1	11	992	3.33333	4.96	0.672043	0.940513	FHY3	1
MA0972.1	19	1571	5.75758	7.855	0.732982	0.942541	CCA1	1
MA1333.1	24	1921	7.27273	9.605	0.757181	0.943404	BEH3	1
MA0562.1	25	1990	7.57576	9.95	0.761383	0.943476	PIF5	1
MA0585.1	14	1218	4.24242	6.09	0.696621	0.943612	AGL1	1
MA1227.2	13	1151	3.93939	5.755	0.684517	0.945891	ERF027	1
MA1367.1	27	2136	8.18182	10.68	0.766088	0.946357	AT1G76870	1
MA1338.1	30	2354	9.09091	11.77	0.77238	0.950328	AREB3	1
MA1668.1	27	2157	8.18182	10.785	0.758629	0.952561	DPBF3	1
MA1208.1	16	1390	4.84848	6.95	0.697624	0.953848	GT-2	1
MA0551.1	18	1538	5.45455	7.69	0.709304	0.955364	HY5	1
MA1242.1	29	2309	8.78788	11.545	0.761185	0.956534	AT3G57600	1
MA1359.1	26	2107	7.87879	10.535	0.747868	0.957645	bHLH31	1
MA0970.1	4	483	1.21212	2.415	0.501914	0.959652	CMTA3	1
MA0121.1	7	734	2.12121	3.67	0.577987	0.960793	ARR10	1
MA0570.2	26	2120	7.87879	10.6	0.743282	0.960888	ABF1	1
MA1426.1	6	655	1.81818	3.275	0.55517	0.961442	MYB124	1
MA1340.1	22	1846	6.66667	9.23	0.722282	0.962188	bZIP3	1
MA1179.1	8	824	2.42424	4.12	0.588408	0.964576	MYB1	1
MA1659.1	25	2068	7.57576	10.34	0.732665	0.964949	ABF4	1
MA1171.1	5	588	1.51515	2.94	0.515358	0.967489	MYB52	1
MA0959.1	6	673	1.81818	3.365	0.540321	0.967944	AIB	1
MA1323.1	9	918	2.72727	4.59	0.594177	0.969284	GATA19	1
MA1048.1	12	1152	3.63636	5.76	0.631313	0.970186	ERF018	1
MA0558.1	47	3597	14.2424	17.985	0.791906	0.971198	FLC	1
MA1203.1	20	1746	6.06061	8.73	0.694227	0.971597	AGL63	1
MA1661.1	11	1082	3.33333	5.41	0.616143	0.97169	AT-GTL1	1
MA1351.1	27	2247	8.18182	11.235	0.728244	0.972722	GBF3	1
MA1272.1	80	5759	24.2424	28.795	0.841897	0.973039	AT2G28810	1
MA1394.2	7	774	2.12121	3.87	0.548117	0.973556	MYB73	1
MA1200.1	30	2466	9.09091	12.33	0.7373	0.97445	AGL25	1
MA1250.1	28	2331	8.48485	11.655	0.728001	0.975088	AT1G75490	1
MA1058.1	3	448	0.909091	2.24	0.405844	0.979728	SPL4	1
MA1251.1	14	1351	4.24242	6.755	0.628042	0.97993	DEAR5	1
MA0996.1	10	1046	3.0303	5.23	0.579408	0.980469	ERF043	1
MA0962.1	24	2086	7.27273	10.43	0.697289	0.980503	BHLH34	1
MA1368.2	7	809	2.12121	4.045	0.524403	0.981476	GT-4	1
MA1187.1	14	1366	4.24242	6.83	0.621146	0.982275	LCL1	1
MA1204.1	25	2180	7.57576	10.9	0.695024	0.983341	AGL13	1
MA0569.1	19	1757	5.75758	8.785	0.655387	0.98463	MYC4	1
MA0957.1	19	1757	5.75758	8.785	0.655387	0.98463	BHLH3	1
MA1234.1	14	1384	4.24242	6.92	0.613067	0.984759	ERF017	1
MA1278.1	83	6071	25.1515	30.355	0.828579	0.984768	OBP1	1
MA1363.1	21	1905	6.36364	9.525	0.668098	0.984823	bHLH69	1
MA0958.1	17	1611	5.15152	8.055	0.639543	0.984875	BHLH13	1
MA1074.1	16	1539	4.84848	7.695	0.630083	0.985214	UNE10	1
MA1270.1	67	5045	20.303	25.225	0.804877	0.985413	AT3G45610	1
MA1393.2	5	660	1.51515	3.3	0.459137	0.985546	MYB70	1
MA0568.1	16	1545	4.84848	7.725	0.627636	0.985918	MYC3	1
MA1290.1	20	1843	6.06061	9.215	0.657689	0.986031	TCP17	1
MA1672.1	22	2023	6.66667	10.115	0.659087	0.989165	GBF2	1
MA1354.1	21	1959	6.36364	9.795	0.649682	0.989909	AT4G12670	1
MA1156.1	69	5258	20.9091	26.29	0.795325	0.990595	JKD	1
MA1678.1	10	1135	3.0303	5.675	0.533974	0.991627	NTL8	1
MA1205.1	27	2425	8.18182	12.125	0.674789	0.991912	AGL6	1
MA1025.1	17	1689	5.15152	8.445	0.610008	0.992003	HBI1	1
MA0561.1	26	2370	7.87879	11.85	0.664877	0.992872	PIF4	1
MA1035.1	19	1862	5.75758	9.31	0.618429	0.993324	TCP4	1
MA0560.1	28	2524	8.48485	12.62	0.672333	0.993358	PIF3	1
MA0548.2	23	2169	6.9697	10.845	0.642665	0.993794	AGL15	1
MA1274.1	102	7459	30.9091	37.295	0.828773	0.993871	OBP3	1
MA1173.1	21	2027	6.36364	10.135	0.627887	0.994096	MYB101	1
MA1177.1	5	750	1.51515	3.75	0.40404	0.995049	MYB65	1
MA1382.1	8	1020	2.42424	5.1	0.475342	0.995127	FAR1	1
MA1009.1	7	935	2.12121	4.675	0.453735	0.995244	ARF3	1
MA1061.1	22	2143	6.66667	10.715	0.622181	0.995776	SPT	1
MA1268.1	96	7171	29.0909	35.855	0.811349	0.996303	AT1G69570	1
MA1364.1	25	2397	7.57576	11.985	0.632103	0.996709	PIF7	1
MA1277.1	73	5723	22.1212	28.615	0.773064	0.997063	Adof1	1
MA0555.1	39	3472	11.8182	17.36	0.680771	0.99798	SVP	1
MA0960.1	9	1215	2.72727	6.075	0.448934	0.998511	BHLH104	1
MA1279.1	62	5104	18.7879	25.52	0.736202	0.998555	COG1	1
MA1267.1	96	7389	29.0909	36.945	0.787411	0.998988	AT5G66940	1
MA1391.2	3	691	0.909091	3.455	0.263123	0.999297	MYB33	1
MA1281.1	79	6441	23.9394	32.205	0.743344	0.999639	AT5G02460	1
MA1356.1	22	2450	6.66667	12.25	0.544218	0.999722	TRP2	1
MA1404.1	84	6947	25.4545	34.735	0.732821	0.999899	BPC1	1
MA1355.1	11	1679	3.33333	8.395	0.397062	0.999944	TBP3	1
MA1353.1	16	2154	4.84848	10.77	0.450184	0.999963	AT1G72740	1
MA1402.1	65	5975	19.697	29.875	0.659313	0.999991	BPC6	1
MA1403.1	51	5268	15.4545	26.34	0.586733	0.999999	BPC5	1
MA1013.1	0	221	0	1.105	0	1	GATA10	1
MA1014.1	0	221	0	1.105	0	1	GATA11	1
