# Supplementary material for: Transient cell states encode positional information to direct asymmetric growth
Source: bioRxiv. 2026 May 22:2026.05.21.726925. Preprint. [Version 1] doi: 10.64898/2026.05.21.726925 (PMC13228422; doi:10.64898/2026.05.21.726925)
Supplement: Supplement 9 — Supplementary Table 8. Full and subset gene regulatory networks. [file media-9.xlsx]

## Sheet: data_S8_full_network
Supplementary Table 8. Full and subset gene regulatory networks
tf	gene	n_peaks	correlation	t_stat	p_value	fdr
ABF1	A/N-InvB	2	NA	NA	NA	NA
ABF1	ABCB21	1	NA	NA	NA	NA
ABF1	ABCG15	1	-0.645119	-8.35819	4.34e-13	3.33e-12
ABF1	ABI5	1	NA	NA	NA	NA
ABF1	ACR3	1	NA	NA	NA	NA
ABF1	ACR4	1	-0.240372	-2.45143	0.0159994	0.0224875
ABF1	ACT3	3	NA	NA	NA	NA
ABF1	AGC1-10	1	NA	NA	NA	NA
ABF1	AGC1-9	1	NA	NA	NA	NA
ABF1	AGL67	1	NA	NA	NA	NA
ABF1	AHG1	1	NA	NA	NA	NA
ABF1	AHL4	1	NA	NA	NA	NA
ABF1	AHL5	1	NA	NA	NA	NA
ABF1	AHL8	1	NA	NA	NA	NA
ABF1	AHP6	2	NA	NA	NA	NA
ABF1	AIL5	2	0.0250105	0.247669	0.804909	0.828551
ABF1	AITR2	1	NA	NA	NA	NA
ABF1	AKS3	1	NA	NA	NA	NA
ABF1	ALA10	1	NA	NA	NA	NA
ABF1	ALMT4	1	NA	NA	NA	NA
ABF1	ANAC003	1	NA	NA	NA	NA
ABF1	ANAC047	1	NA	NA	NA	NA
ABF1	ANAC079	1	0.554174	6.59063	2.21e-09	9.12e-09
ABF1	ANAC101	1	NA	NA	NA	NA
ABF1	ANQ1	1	NA	NA	NA	NA
ABF1	ANS	1	NA	NA	NA	NA
ABF1	APG10	1	NA	NA	NA	NA
ABF1	API2	1	-0.382026	-4.09225	8.78e-05	0.000173174
ABF1	APO4	1	NA	NA	NA	NA
ABF1	AR192	1	NA	NA	NA	NA
ABF1	ARF6	1	NA	NA	NA	NA
ABF1	ARP2	1	-0.565537	-6.78837	8.75e-10	3.83e-09
ABF1	ASL16	2	NA	NA	NA	NA
ABF1	AT1G01300	1	NA	NA	NA	NA
ABF1	AT1G07040	1	NA	NA	NA	NA
ABF1	AT1G08220	1	NA	NA	NA	NA
ABF1	AT1G09580	1	NA	NA	NA	NA
ABF1	AT1G10400	1	NA	NA	NA	NA
ABF1	AT1G10780	1	NA	NA	NA	NA
ABF1	AT1G11730	1	NA	NA	NA	NA
ABF1	AT1G15740	1	NA	NA	NA	NA
ABF1	AT1G16500	1	NA	NA	NA	NA
ABF1	AT1G16640	1	NA	NA	NA	NA
ABF1	AT1G18265	1	NA	NA	NA	NA
ABF1	AT1G19565	1	NA	NA	NA	NA
ABF1	AT1G20950	2	-0.433769	-4.76579	6.53e-06	1.54e-05
ABF1	AT1G25510	1	NA	NA	NA	NA
ABF1	AT1G28390	1	NA	NA	NA	NA
ABF1	AT1G29775	1	NA	NA	NA	NA
ABF1	AT1G32190	2	NA	NA	NA	NA
ABF1	AT1G32700	1	0.734854	10.7261	3.24e-18	6.4e-17
ABF1	AT1G33102	1	NA	NA	NA	NA
ABF1	AT1G33260	1	NA	NA	NA	NA
ABF1	AT1G33600	1	NA	NA	NA	NA
ABF1	AT1G44160	1	NA	NA	NA	NA
ABF1	AT1G49790	1	NA	NA	NA	NA
ABF1	AT1G52330	2	NA	NA	NA	NA
ABF1	AT1G56020	1	NA	NA	NA	NA
ABF1	AT1G57720	1	NA	NA	NA	NA
ABF1	AT1G60060	1	-0.603742	-7.49736	2.95e-11	1.64e-10
ABF1	AT1G63370	1	NA	NA	NA	NA
ABF1	AT1G63410	1	NA	NA	NA	NA
ABF1	AT1G63730	1	NA	NA	NA	NA
ABF1	AT1G65985	1	-0.779023	-12.2998	1.39e-21	6.05e-20
ABF1	AT1G66780	1	NA	NA	NA	NA
ABF1	AT1G69020	1	NA	NA	NA	NA
ABF1	AT1G69050	1	NA	NA	NA	NA
ABF1	AT1G69290	1	NA	NA	NA	NA
ABF1	AT1G70350	1	NA	NA	NA	NA
ABF1	AT1G73090	2	NA	NA	NA	NA
ABF1	AT1G73160	1	NA	NA	NA	NA
ABF1	AT1G73920	1	NA	NA	NA	NA
ABF1	AT1G74400	1	NA	NA	NA	NA
ABF1	AT1G74870	2	NA	NA	NA	NA
ABF1	AT1G75150	1	NA	NA	NA	NA
ABF1	AT1G77260	1	-0.467629	-5.2372	9.33e-07	2.51e-06
ABF1	AT1G79060	1	NA	NA	NA	NA
ABF1	AT1G79080	1	NA	NA	NA	NA
ABF1	AT1G79120	2	NA	NA	NA	NA
ABF1	AT1G80150	1	NA	NA	NA	NA
ABF1	AT1G80570	1	NA	NA	NA	NA
ABF1	AT2G04280	1	NA	NA	NA	NA
ABF1	AT2G18630	1	NA	NA	NA	NA
ABF1	AT2G24240	1	NA	NA	NA	NA
ABF1	AT2G24800	1	NA	NA	NA	NA
ABF1	AT2G30840	1	NA	NA	NA	NA
ABF1	AT2G31410	1	NA	NA	NA	NA
ABF1	AT2G32630	1	NA	NA	NA	NA
ABF1	AT2G33400	1	NA	NA	NA	NA
ABF1	AT2G34185	1	NA	NA	NA	NA
ABF1	AT2G36430	2	NA	NA	NA	NA
ABF1	AT2G36470	1	NA	NA	NA	NA
ABF1	AT2G37100	1	NA	NA	NA	NA
ABF1	AT2G37700	1	NA	NA	NA	NA
ABF1	AT2G42650	1	NA	NA	NA	NA
ABF1	AT2G42960	1	NA	NA	NA	NA
ABF1	AT2G45340	1	NA	NA	NA	NA
ABF1	AT2G47010	1	-0.41212	-4.47772	2.04e-05	4.45e-05
ABF1	AT3G01260	1	NA	NA	NA	NA
ABF1	AT3G06778	1	NA	NA	NA	NA
ABF1	AT3G13150	1	NA	NA	NA	NA
ABF1	AT3G13404	1	-0.668888	-8.90769	2.83e-14	2.71e-13
ABF1	AT3G14060	1	NA	NA	NA	NA
ABF1	AT3G14880	1	NA	NA	NA	NA
ABF1	AT3G15200	1	NA	NA	NA	NA
ABF1	AT3G16900	1	NA	NA	NA	NA
ABF1	AT3G17655	2	NA	NA	NA	NA
ABF1	AT3G18510	1	NA	NA	NA	NA
ABF1	AT3G18600	1	NA	NA	NA	NA
ABF1	AT3G19010	2	NA	NA	NA	NA
ABF1	AT3G19030	1	NA	NA	NA	NA
ABF1	AT3G19370	1	NA	NA	NA	NA
ABF1	AT3G23470	1	-0.410811	-4.4606	2.18e-05	4.74e-05
ABF1	AT3G26510	1	0.246601	2.51902	0.0133861	0.0190504
ABF1	AT3G27230	1	-0.360048	-3.82052	0.000233772	0.00043245
ABF1	AT3G27906	1	-0.533087	-6.23749	1.13e-08	4.13e-08
ABF1	AT3G30300	2	-0.44069	-4.85998	4.46e-06	1.08e-05
ABF1	AT3G48490	1	NA	NA	NA	NA
ABF1	AT3G48660	1	NA	NA	NA	NA
ABF1	AT3G55605	1	NA	NA	NA	NA
ABF1	AT3G56220	1	NA	NA	NA	NA
ABF1	AT3G56570	1	NA	NA	NA	NA
ABF1	AT3G56600	1	NA	NA	NA	NA
ABF1	AT3G57350	1	NA	NA	NA	NA
ABF1	AT3G60660	1	NA	NA	NA	NA
ABF1	AT3G62050	1	NA	NA	NA	NA
ABF1	AT4G01730	1	NA	NA	NA	NA
ABF1	AT4G08940	1	NA	NA	NA	NA
ABF1	AT4G13690	1	NA	NA	NA	NA
ABF1	AT4G13710	1	NA	NA	NA	NA
ABF1	AT4G14360	1	NA	NA	NA	NA
ABF1	AT4G14930	1	NA	NA	NA	NA
ABF1	AT4G16140	1	NA	NA	NA	NA
ABF1	AT4G16807	1	NA	NA	NA	NA
ABF1	AT4G17070	1	NA	NA	NA	NA
ABF1	AT4G18440	1	NA	NA	NA	NA
ABF1	AT4G18501	1	NA	NA	NA	NA
ABF1	AT4G19400	1	NA	NA	NA	NA
ABF1	AT4G21215	1	NA	NA	NA	NA
ABF1	AT4G24410	1	NA	NA	NA	NA
ABF1	AT4G27660	1	NA	NA	NA	NA
ABF1	AT4G28150	1	NA	NA	NA	NA
ABF1	AT4G29400	1	NA	NA	NA	NA
ABF1	AT4G32480	1	NA	NA	NA	NA
ABF1	AT4G35130	1	NA	NA	NA	NA
ABF1	AT4G36010	1	-0.593995	-7.30948	7.31e-11	3.8e-10
ABF1	AT4G37520	1	NA	NA	NA	NA
ABF1	AT4G37820	1	NA	NA	NA	NA
ABF1	AT5G01015	1	NA	NA	NA	NA
ABF1	AT5G04680	1	NA	NA	NA	NA
ABF1	AT5G05990	1	NA	NA	NA	NA
ABF1	AT5G07800	1	NA	NA	NA	NA
ABF1	AT5G10110	1	NA	NA	NA	NA
ABF1	AT5G10130	1	NA	NA	NA	NA
ABF1	AT5G11780	1	NA	NA	NA	NA
ABF1	AT5G15843	1	NA	NA	NA	NA
ABF1	AT5G17040	1	NA	NA	NA	NA
ABF1	AT5G19760	1	-0.466742	-5.22449	9.84e-07	2.64e-06
ABF1	AT5G19970	2	NA	NA	NA	NA
ABF1	AT5G20160	1	NA	NA	NA	NA
ABF1	AT5G22100	1	NA	NA	NA	NA
ABF1	AT5G22505	1	NA	NA	NA	NA
ABF1	AT5G23480	1	NA	NA	NA	NA
ABF1	AT5G40150	1	NA	NA	NA	NA
ABF1	AT5G42060	1	NA	NA	NA	NA
ABF1	AT5G46890	1	NA	NA	NA	NA
ABF1	AT5G47380	1	NA	NA	NA	NA
ABF1	AT5G48900	1	-0.401794	-4.3436	3.42e-05	7.21e-05
ABF1	AT5G51520	1	NA	NA	NA	NA
ABF1	AT5G53700	1	NA	NA	NA	NA
ABF1	AT5G53990	1	NA	NA	NA	NA
ABF1	AT5G54400	1	NA	NA	NA	NA
ABF1	AT5G56120	1	NA	NA	NA	NA
ABF1	AT5G56260	1	-0.262991	-2.69847	0.00820413	0.0120389
ABF1	AT5G57010	2	NA	NA	NA	NA
ABF1	AT5G57655	1	0.401376	4.33821	3.49e-05	7.35e-05
ABF1	AT5G59060	1	NA	NA	NA	NA
ABF1	AT5G59070	1	NA	NA	NA	NA
ABF1	AT5G59470	1	NA	NA	NA	NA
ABF1	AT5G59540	2	NA	NA	NA	NA
ABF1	AT5G59940	1	NA	NA	NA	NA
ABF1	AT5G61950	1	NA	NA	NA	NA
ABF1	AT5G62330	1	NA	NA	NA	NA
ABF1	AT5G62340	1	NA	NA	NA	NA
ABF1	AT5G66780	1	0.0292439	0.289623	0.772716	0.799458
ABF1	AT5G66800	1	NA	NA	NA	NA
ABF1	ATAD3B1	2	NA	NA	NA	NA
ABF1	ATBARD1	1	NA	NA	NA	NA
ABF1	ATCDC6	1	NA	NA	NA	NA
ABF1	ATCHX17	1	NA	NA	NA	NA
ABF1	ATDUF9	1	NA	NA	NA	NA
ABF1	ATEB1C	1	NA	NA	NA	NA
ABF1	ATERDJ3B	1	-0.500601	-5.72465	1.13e-07	3.54e-07
ABF1	ATEXP20	1	NA	NA	NA	NA
ABF1	ATEXP4	2	NA	NA	NA	NA
ABF1	ATFBR1	1	0.100247	0.997423	0.321016	0.363084
ABF1	ATFP3	4	-0.426784	-4.67179	9.52e-06	2.18e-05
ABF1	ATGPX1	1	NA	NA	NA	NA
ABF1	ATHB-16	1	0.71107	10.0114	1.14e-16	1.7e-15
ABF1	ATICS1	1	NA	NA	NA	NA
ABF1	ATIRT1	1	NA	NA	NA	NA
ABF1	ATISA1	1	NA	NA	NA	NA
ABF1	ATL26	1	-0.633469	-8.10453	1.52e-12	1.05e-11
ABF1	ATLOX1	1	-0.517175	-5.98188	3.6e-08	1.21e-07
ABF1	ATMAP65-3	1	NA	NA	NA	NA
ABF1	ATMIPS3	1	NA	NA	NA	NA
ABF1	ATMS2	3	NA	NA	NA	NA
ABF1	ATNADP-ME2	1	NA	NA	NA	NA
ABF1	ATNPR4	1	NA	NA	NA	NA
ABF1	ATNRAMP1	1	NA	NA	NA	NA
ABF1	ATNUC-L1	1	-0.26093	-2.67577	0.00873938	0.0127763
ABF1	ATPDI5	1	-0.47637	-5.36349	5.45e-07	1.52e-06
ABF1	ATPGMP	1	NA	NA	NA	NA
ABF1	ATPHB4	1	NA	NA	NA	NA
ABF1	ATPS1	1	NA	NA	NA	NA
ABF1	ATPSK3	1	NA	NA	NA	NA
ABF1	ATPUB18	1	NA	NA	NA	NA
ABF1	ATPUP10	1	NA	NA	NA	NA
ABF1	ATRECQ4A	1	NA	NA	NA	NA
ABF1	ATRPA70B	1	NA	NA	NA	NA
ABF1	ATRPS5B	1	-0.108893	-1.08444	0.280831	0.321256
ABF1	ATSBT1.3	2	NA	NA	NA	NA
ABF1	ATSUC5	1	NA	NA	NA	NA
ABF1	ATTCP24	1	NA	NA	NA	NA
ABF1	ATUXS3	1	-0.399673	-4.3163	3.8e-05	7.94e-05
ABF1	ATWRKY57	1	NA	NA	NA	NA
ABF1	ATWRKY61	1	NA	NA	NA	NA
ABF1	AtCOR47	1	0.477295	5.37698	5.14e-07	1.45e-06
ABF1	AtECB1	1	NA	NA	NA	NA
ABF1	AtENODL10	1	NA	NA	NA	NA
ABF1	AtGATA17L	1	NA	NA	NA	NA
ABF1	AtGATL5	1	NA	NA	NA	NA
ABF1	AtGRDP2	1	NA	NA	NA	NA
ABF1	AtHMP05	1	NA	NA	NA	NA
ABF1	AtLHT1	1	NA	NA	NA	NA
ABF1	AtMDN1	1	NA	NA	NA	NA
ABF1	AtMYB124	1	NA	NA	NA	NA
ABF1	AtMYB25	1	NA	NA	NA	NA
ABF1	AtMYB32	1	NA	NA	NA	NA
ABF1	AtMYB9	2	NA	NA	NA	NA
ABF1	AtNIGT1	1	NA	NA	NA	NA
ABF1	AtNOC2	1	NA	NA	NA	NA
ABF1	AtNPF4.3	1	NA	NA	NA	NA
ABF1	AtPAE6	1	NA	NA	NA	NA
ABF1	AtPIP2;1	1	0.663374	8.77613	5.46e-14	4.93e-13
ABF1	AtPME17	1	NA	NA	NA	NA
ABF1	AtPPRT3	1	NA	NA	NA	NA
ABF1	AtProRS-Cyt	2	-0.331853	-3.48252	0.000743756	0.0012738
ABF1	AtRABA5b	1	NA	NA	NA	NA
ABF1	AtRLP29	1	NA	NA	NA	NA
ABF1	AtSTP14	1	NA	NA	NA	NA
ABF1	AtTIM22-2	2	NA	NA	NA	NA
ABF1	AtTRM4e	1	NA	NA	NA	NA
ABF1	AtTRM4h	1	-0.245112	-2.50284	0.0139743	0.0198271
ABF1	AtTYDC	1	-0.710066	-9.98287	1.32e-16	1.93e-15
ABF1	AtTim22	1	NA	NA	NA	NA
ABF1	AtWRKY47	2	0.675291	9.06384	1.3e-14	1.32e-13
ABF1	BBX16	1	NA	NA	NA	NA
ABF1	BDG1	3	-0.464715	-5.19554	1.11e-06	2.96e-06
ABF1	BGLU45	2	NA	NA	NA	NA
ABF1	BGLU46	1	NA	NA	NA	NA
ABF1	BHLH161	1	NA	NA	NA	NA
ABF1	BOR2	1	0.335344	3.52378	0.000648204	0.00111984
ABF1	BPE	2	NA	NA	NA	NA
ABF1	BRON	1	-0.53685	-6.29926	8.52e-09	3.17e-08
ABF1	BUPS1	1	NA	NA	NA	NA
ABF1	CASPL2B1	1	NA	NA	NA	NA
ABF1	CASPL5B1	1	NA	NA	NA	NA
ABF1	CBSX1	2	NA	NA	NA	NA
ABF1	CCT5	1	-0.242247	-2.47174	0.0151699	0.0214072
ABF1	CDI	1	NA	NA	NA	NA
ABF1	CENH3	2	NA	NA	NA	NA
ABF1	CEP5	1	NA	NA	NA	NA
ABF1	CIPK1	1	NA	NA	NA	NA
ABF1	COBL8	1	NA	NA	NA	NA
ABF1	CORD4	1	NA	NA	NA	NA
ABF1	CORK1	1	NA	NA	NA	NA
ABF1	CRF3	2	NA	NA	NA	NA
ABF1	CRF4	1	NA	NA	NA	NA
ABF1	CTL10	1	NA	NA	NA	NA
ABF1	CVY1	1	0.763815	11.7152	2.43e-20	7.71e-19
ABF1	CYP21-3	1	-0.25838	-2.64774	0.00944411	0.0137242
ABF1	CYP711A1	1	NA	NA	NA	NA
ABF1	CYP77B1	1	-0.651468	-8.50061	2.14e-13	1.73e-12
ABF1	CYP78A7	1	-0.108391	-1.07937	0.283072	0.32356
ABF1	CYP81H1	1	NA	NA	NA	NA
ABF1	CYP86A8	1	-0.700791	-9.72499	4.78e-16	6.28e-15
ABF1	CYP96A11	1	NA	NA	NA	NA
ABF1	CYP96A15	1	NA	NA	NA	NA
ABF1	DECOY	1	NA	NA	NA	NA
ABF1	DF1	1	-0.675553	-9.07029	1.26e-14	1.28e-13
ABF1	DOM1	1	NA	NA	NA	NA
ABF1	DRB5	1	-0.668351	-8.89477	3.02e-14	2.87e-13
ABF1	DjC53	1	NA	NA	NA	NA
ABF1	EDA7	1	NA	NA	NA	NA
ABF1	EF1a	1	-0.316209	-3.29961	0.00135068	0.0022233
ABF1	EMB2814	1	NA	NA	NA	NA
ABF1	ERF56	1	NA	NA	NA	NA
ABF1	ERF61	2	NA	NA	NA	NA
ABF1	ETC1	1	NA	NA	NA	NA
ABF1	FAS2	1	NA	NA	NA	NA
ABF1	FBN9	1	NA	NA	NA	NA
ABF1	FH2	2	NA	NA	NA	NA
ABF1	FLA1	1	-0.773536	-12.083	4e-21	1.55e-19
ABF1	FMO	1	NA	NA	NA	NA
ABF1	FOLB3	1	NA	NA	NA	NA
ABF1	FRG5	1	NA	NA	NA	NA
ABF1	G-TMT	1	-0.115697	-1.15308	0.251682	0.290453
ABF1	GAMMA-TIP2	1	0.396876	4.28041	4.35e-05	9.01e-05
ABF1	GATA2	1	-0.493963	-5.62401	1.76e-07	5.34e-07
ABF1	GEND1	2	NA	NA	NA	NA
ABF1	GLL23	1	-0.884939	-18.811	2.71e-34	2.85e-31
ABF1	GOSAMT1	2	-0.644423	-8.34278	4.68e-13	3.57e-12
ABF1	GOX3	1	NA	NA	NA	NA
ABF1	GWD	1	-0.428786	-4.69862	8.55e-06	1.98e-05
ABF1	HEC1	1	-0.582437	-7.09313	2.06e-10	9.96e-10
ABF1	HEC2	1	-0.403839	-4.36999	3.09e-05	6.56e-05
ABF1	HEI10	1	NA	NA	NA	NA
ABF1	HLH2	1	NA	NA	NA	NA
ABF1	HRA1	1	NA	NA	NA	NA
ABF1	HSP17.6II	1	NA	NA	NA	NA
ABF1	HUP17	1	NA	NA	NA	NA
ABF1	HWI1	1	NA	NA	NA	NA
ABF1	IMK3	1	NA	NA	NA	NA
ABF1	IMPA-5	1	NA	NA	NA	NA
ABF1	IQD29	1	NA	NA	NA	NA
ABF1	KOM	1	NA	NA	NA	NA
ABF1	LAC11	1	NA	NA	NA	NA
ABF1	LATE	1	-0.5371	-6.30338	8.36e-09	3.12e-08
ABF1	LDDH1	1	NA	NA	NA	NA
ABF1	LDPS	1	NA	NA	NA	NA
ABF1	LEA13	1	NA	NA	NA	NA
ABF1	LPA66	1	NA	NA	NA	NA
ABF1	LSH9	2	NA	NA	NA	NA
ABF1	LTP3	1	NA	NA	NA	NA
ABF1	MAGL9	2	-0.594319	-7.31564	7.09e-11	3.7e-10
ABF1	MAKR4	2	NA	NA	NA	NA
ABF1	MDS3	1	NA	NA	NA	NA
ABF1	MHK	1	0.626754	7.96254	3.05e-12	2e-11
ABF1	ML3	1	-0.363435	-3.86191	0.000201928	0.000377713
ABF1	MLS	1	-0.285939	-2.95398	0.00392774	0.00603144
ABF1	MRL7-L	1	NA	NA	NA	NA
ABF1	MUL	1	NA	NA	NA	NA
ABF1	MyoB2	1	NA	NA	NA	NA
ABF1	NAC1L	1	0.613866	7.6981	1.11e-11	6.62e-11
ABF1	NAI2	1	-0.83521	-15.0349	3.4e-27	5.42e-25
ABF1	NDC80	1	NA	NA	NA	NA
ABF1	NDL2	1	-0.591677	-7.26555	9.03e-11	4.6e-10
ABF1	NOP56	1	0.0156443	0.154889	0.877227	0.89376
ABF1	NRPC7	1	NA	NA	NA	NA
ABF1	OLI7	1	-0.333322	-3.49986	0.000702084	0.00120671
ABF1	OMR1	2	NA	NA	NA	NA
ABF1	OSU1	1	-0.592323	-7.27777	8.51e-11	4.36e-10
ABF1	OTU1	1	NA	NA	NA	NA
ABF1	PAF1	2	NA	NA	NA	NA
ABF1	PAI1	2	NA	NA	NA	NA
ABF1	PBL8	1	NA	NA	NA	NA
ABF1	PDX1L4	1	NA	NA	NA	NA
ABF1	PGN	1	NA	NA	NA	NA
ABF1	PHYLLO	1	NA	NA	NA	NA
ABF1	PLANTKAP	1	NA	NA	NA	NA
ABF1	PLP	1	NA	NA	NA	NA
ABF1	PMD1	1	NA	NA	NA	NA
ABF1	PMEI-PME32	1	-0.582922	-7.10208	1.98e-10	9.58e-10
ABF1	POLAR	1	NA	NA	NA	NA
ABF1	PRDA1	1	NA	NA	NA	NA
ABF1	PRORP2	1	NA	NA	NA	NA
ABF1	RAE1	1	NA	NA	NA	NA
ABF1	RALF34	1	NA	NA	NA	NA
ABF1	RECQI1	1	NA	NA	NA	NA
ABF1	REM30	1	NA	NA	NA	NA
ABF1	REM7	1	NA	NA	NA	NA
ABF1	RGL2	1	NA	NA	NA	NA
ABF1	RIP5	1	-0.230875	-2.34901	0.0208308	0.0287743
ABF1	ROC1	1	NA	NA	NA	NA
ABF1	RPI2	1	NA	NA	NA	NA
ABF1	RPL10C	1	-0.424653	-4.64331	1.07e-05	2.42e-05
ABF1	RPS15A	1	-0.515533	-5.956	4.05e-08	1.35e-07
ABF1	RPS18C	1	NA	NA	NA	NA
ABF1	RUG3	1	NA	NA	NA	NA
ABF1	SAUR79	1	NA	NA	NA	NA
ABF1	SDHAF3	1	NA	NA	NA	NA
ABF1	SEL1	1	0.681647	9.22255	5.89e-15	6.32e-14
ABF1	SETH1	1	NA	NA	NA	NA
ABF1	SIBP1	1	-0.144622	-1.4469	0.151116	0.181367
ABF1	SINE3	1	NA	NA	NA	NA
ABF1	SPHK2	1	NA	NA	NA	NA
ABF1	SPT	1	-0.264362	-2.71359	0.00786431	0.011576
ABF1	SSB2	1	NA	NA	NA	NA
ABF1	STOP2	1	NA	NA	NA	NA
ABF1	TBL39	1	NA	NA	NA	NA
ABF1	TET1	1	NA	NA	NA	NA
ABF1	TGA1	1	0.747654	11.1452	4.04e-19	9.85e-18
ABF1	TMEM18	1	NA	NA	NA	NA
ABF1	TPPJ	1	NA	NA	NA	NA
ABF1	TRM24	1	NA	NA	NA	NA
ABF1	TVA	1	NA	NA	NA	NA
ABF1	UBL5a	1	NA	NA	NA	NA
ABF1	UDG4	1	-0.683215	-9.26229	4.83e-15	5.28e-14
ABF1	UGT78D2	1	NA	NA	NA	NA
ABF1	UNE7	3	NA	NA	NA	NA
ABF1	VIN3	1	NA	NA	NA	NA
ABF1	WEB1	1	NA	NA	NA	NA
ABF1	YIP4a	1	NA	NA	NA	NA
ABF1	YUC3	1	-0.475247	-5.34715	5.84e-07	1.63e-06
ABF1	anac046	1	NA	NA	NA	NA
ABF1	bHLH096	1	NA	NA	NA	NA
ABF1	bL17my	1	NA	NA	NA	NA
ABF1	bL25my	1	NA	NA	NA	NA
ABF1	bS6mz	1	NA	NA	NA	NA
ABF1	bZIP21	1	0.746007	11.0898	5.32e-19	1.26e-17
ABF1	eL15z	1	-0.316157	-3.29901	0.00135326	0.00222666
ABF1	eL21z	1	-0.152922	-1.53187	0.128777	0.156382
ABF1	eL24y	1	-0.460521	-5.13596	1.43e-06	3.74e-06
ABF1	eL24z	1	-0.360505	-3.82609	0.00022922	0.000424692
ABF1	eL27x	1	-0.382207	-4.09453	8.71e-05	0.0001718
ABF1	eL30x	1	-0.214065	-2.16943	0.0324685	0.0435881
ABF1	eL30y	1	-0.171618	-1.72452	0.0877665	0.109882
ABF1	eL36y	2	-0.385873	-4.14063	7.34e-05	0.000146733
ABF1	eL36z	1	NA	NA	NA	NA
ABF1	eL41x	1	-0.469976	-5.27092	8.08e-07	2.2e-06
ABF1	eL41z	1	-0.570646	-6.87912	5.7e-10	2.57e-09
ABF1	eS28y	1	-0.128411	-1.28182	0.202931	0.238089
ABF1	eS28z	1	NA	NA	NA	NA
ABF1	eS30y	1	-0.300699	-3.12122	0.00236685	0.00375308
ABF1	eS31y	1	-0.106752	-1.06286	0.290457	0.331429
ABF1	epsilon1-COP	1	-0.246321	-2.51597	0.0134952	0.0191941
ABF1	mL102	1	NA	NA	NA	NA
ABF1	mS79	1	NA	NA	NA	NA
ABF1	mTERF22	1	NA	NA	NA	NA
ABF1	mTERF25	1	NA	NA	NA	NA
ABF1	scpl44	2	NA	NA	NA	NA
ABF1	uL13z	1	-0.483592	-5.46938	3.46e-07	9.99e-07
ABF1	uL14z	1	NA	NA	NA	NA
ABF1	uL15m	1	NA	NA	NA	NA
ABF1	uL29w	1	-0.426045	-4.6619	9.9e-06	2.27e-05
ABF1	uL6z	1	-0.510339	-5.87471	5.83e-08	1.9e-07
ABF1	uS10x	1	-0.38899	-4.18001	6.34e-05	0.000128137
ABF2	A/N-InvB	1	NA	NA	NA	NA
ABF2	ABCB21	1	NA	NA	NA	NA
ABF2	ABCG15	1	-0.602641	-7.47588	3.27e-11	1.81e-10
ABF2	ABCG19	1	NA	NA	NA	NA
ABF2	ACR3	1	NA	NA	NA	NA
ABF2	ACR4	1	-0.237998	-2.42576	0.0171057	0.0239221
ABF2	AGC1-10	1	NA	NA	NA	NA
ABF2	AGC1-9	1	NA	NA	NA	NA
ABF2	AGL20	1	NA	NA	NA	NA
ABF2	AGO6	1	NA	NA	NA	NA
ABF2	AHL5	1	NA	NA	NA	NA
ABF2	AHL8	1	NA	NA	NA	NA
ABF2	AHP6	1	NA	NA	NA	NA
ABF2	AIL5	2	0.0412927	0.409126	0.68334	0.717621
ABF2	AITR2	1	NA	NA	NA	NA
ABF2	AKS3	1	NA	NA	NA	NA
ABF2	ALA10	1	NA	NA	NA	NA
ABF2	ALMT4	1	NA	NA	NA	NA
ABF2	ANAC003	1	NA	NA	NA	NA
ABF2	ANAC047	1	NA	NA	NA	NA
ABF2	ANAC079	1	0.440817	4.86172	4.43e-06	1.07e-05
ABF2	ANAC101	1	NA	NA	NA	NA
ABF2	ANQ1	1	NA	NA	NA	NA
ABF2	API2	1	-0.307177	-3.19539	0.00187928	0.00302405
ABF2	APOK3	1	-0.465254	-5.20324	1.08e-06	2.87e-06
ABF2	AR192	1	NA	NA	NA	NA
ABF2	ASL16	2	NA	NA	NA	NA
ABF2	AT-NLM1	1	NA	NA	NA	NA
ABF2	AT1G01300	1	NA	NA	NA	NA
ABF2	AT1G01920	1	NA	NA	NA	NA
ABF2	AT1G05210	1	NA	NA	NA	NA
ABF2	AT1G07040	1	NA	NA	NA	NA
ABF2	AT1G10400	1	NA	NA	NA	NA
ABF2	AT1G10780	1	NA	NA	NA	NA
ABF2	AT1G11730	1	NA	NA	NA	NA
ABF2	AT1G15740	1	NA	NA	NA	NA
ABF2	AT1G19565	1	NA	NA	NA	NA
ABF2	AT1G23985	1	NA	NA	NA	NA
ABF2	AT1G25230	1	0.594845	7.32566	6.76e-11	3.54e-10
ABF2	AT1G28390	1	NA	NA	NA	NA
ABF2	AT1G29775	1	NA	NA	NA	NA
ABF2	AT1G31835	1	-0.438939	-4.83606	4.92e-06	1.18e-05
ABF2	AT1G31850	1	-0.488729	-5.54559	2.48e-07	7.33e-07
ABF2	AT1G32190	1	NA	NA	NA	NA
ABF2	AT1G33600	1	NA	NA	NA	NA
ABF2	AT1G44160	1	NA	NA	NA	NA
ABF2	AT1G49475	1	NA	NA	NA	NA
ABF2	AT1G49790	1	NA	NA	NA	NA
ABF2	AT1G52330	2	NA	NA	NA	NA
ABF2	AT1G60060	1	-0.63971	-8.23922	7.81e-13	5.71e-12
ABF2	AT1G63150	1	NA	NA	NA	NA
ABF2	AT1G63730	1	NA	NA	NA	NA
ABF2	AT1G65985	1	-0.713664	-10.0857	7.89e-17	1.21e-15
ABF2	AT1G66780	1	NA	NA	NA	NA
ABF2	AT1G67590	1	NA	NA	NA	NA
ABF2	AT1G69020	1	NA	NA	NA	NA
ABF2	AT1G69050	1	NA	NA	NA	NA
ABF2	AT1G69480	1	NA	NA	NA	NA
ABF2	AT1G73090	1	NA	NA	NA	NA
ABF2	AT1G73920	1	NA	NA	NA	NA
ABF2	AT1G74870	2	NA	NA	NA	NA
ABF2	AT1G75150	1	NA	NA	NA	NA
ABF2	AT1G76980	1	NA	NA	NA	NA
ABF2	AT1G79060	1	NA	NA	NA	NA
ABF2	AT1G79080	1	NA	NA	NA	NA
ABF2	AT1G79120	2	NA	NA	NA	NA
ABF2	AT2G04280	1	NA	NA	NA	NA
ABF2	AT2G21160	1	-0.243861	-2.48925	0.0144858	0.0204997
ABF2	AT2G24240	1	NA	NA	NA	NA
ABF2	AT2G27310	1	NA	NA	NA	NA
ABF2	AT2G27420	1	NA	NA	NA	NA
ABF2	AT2G30000	1	NA	NA	NA	NA
ABF2	AT2G31410	1	NA	NA	NA	NA
ABF2	AT2G33400	1	NA	NA	NA	NA
ABF2	AT2G36430	1	NA	NA	NA	NA
ABF2	AT2G38800	1	NA	NA	NA	NA
ABF2	AT2G42395	1	NA	NA	NA	NA
ABF2	AT2G42960	1	NA	NA	NA	NA
ABF2	AT2G45340	1	NA	NA	NA	NA
ABF2	AT3G06778	1	NA	NA	NA	NA
ABF2	AT3G13150	1	NA	NA	NA	NA
ABF2	AT3G14060	1	NA	NA	NA	NA
ABF2	AT3G14280	1	NA	NA	NA	NA
ABF2	AT3G14880	2	NA	NA	NA	NA
ABF2	AT3G15200	1	NA	NA	NA	NA
ABF2	AT3G16900	1	NA	NA	NA	NA
ABF2	AT3G17655	2	NA	NA	NA	NA
ABF2	AT3G19010	2	NA	NA	NA	NA
ABF2	AT3G19030	1	NA	NA	NA	NA
ABF2	AT3G19370	1	NA	NA	NA	NA
ABF2	AT3G26510	1	0.154965	1.55284	0.123686	0.150732
ABF2	AT3G26782	1	NA	NA	NA	NA
ABF2	AT3G27230	1	-0.246973	-2.52307	0.0132423	0.0188552
ABF2	AT3G30300	2	-0.348869	-3.68516	0.000374725	0.000670808
ABF2	AT3G48490	1	NA	NA	NA	NA
ABF2	AT3G48660	1	NA	NA	NA	NA
ABF2	AT3G56220	1	NA	NA	NA	NA
ABF2	AT3G56570	1	NA	NA	NA	NA
ABF2	AT3G56600	1	NA	NA	NA	NA
ABF2	AT3G61117	1	NA	NA	NA	NA
ABF2	AT4G01730	1	NA	NA	NA	NA
ABF2	AT4G08940	1	NA	NA	NA	NA
ABF2	AT4G12700	1	NA	NA	NA	NA
ABF2	AT4G12870	1	NA	NA	NA	NA
ABF2	AT4G13690	1	NA	NA	NA	NA
ABF2	AT4G13710	1	NA	NA	NA	NA
ABF2	AT4G14930	1	NA	NA	NA	NA
ABF2	AT4G16807	1	NA	NA	NA	NA
ABF2	AT4G17070	1	NA	NA	NA	NA
ABF2	AT4G18440	1	NA	NA	NA	NA
ABF2	AT4G18501	1	NA	NA	NA	NA
ABF2	AT4G19400	1	NA	NA	NA	NA
ABF2	AT4G22230	1	NA	NA	NA	NA
ABF2	AT4G26960	1	NA	NA	NA	NA
ABF2	AT4G27660	1	NA	NA	NA	NA
ABF2	AT4G28310	1	NA	NA	NA	NA
ABF2	AT4G29400	1	NA	NA	NA	NA
ABF2	AT4G32480	1	NA	NA	NA	NA
ABF2	AT4G33600	1	NA	NA	NA	NA
ABF2	AT4G33800	2	NA	NA	NA	NA
ABF2	AT4G34419	1	NA	NA	NA	NA
ABF2	AT4G34420	1	NA	NA	NA	NA
ABF2	AT4G35070	1	NA	NA	NA	NA
ABF2	AT4G36010	1	-0.651895	-8.51028	2.04e-13	1.66e-12
ABF2	AT4G37820	1	NA	NA	NA	NA
ABF2	AT5G07800	1	NA	NA	NA	NA
ABF2	AT5G10110	1	NA	NA	NA	NA
ABF2	AT5G10130	1	NA	NA	NA	NA
ABF2	AT5G11780	1	NA	NA	NA	NA
ABF2	AT5G15220	1	NA	NA	NA	NA
ABF2	AT5G15843	1	NA	NA	NA	NA
ABF2	AT5G19100	1	NA	NA	NA	NA
ABF2	AT5G20160	1	NA	NA	NA	NA
ABF2	AT5G22100	1	NA	NA	NA	NA
ABF2	AT5G23480	1	NA	NA	NA	NA
ABF2	AT5G25754	1	NA	NA	NA	NA
ABF2	AT5G35940	1	NA	NA	NA	NA
ABF2	AT5G42060	1	NA	NA	NA	NA
ABF2	AT5G47380	1	NA	NA	NA	NA
ABF2	AT5G49945	1	NA	NA	NA	NA
ABF2	AT5G51520	1	NA	NA	NA	NA
ABF2	AT5G53700	1	NA	NA	NA	NA
ABF2	AT5G55410	1	NA	NA	NA	NA
ABF2	AT5G57010	1	NA	NA	NA	NA
ABF2	AT5G57655	1	0.437348	4.81437	5.37e-06	1.28e-05
ABF2	AT5G59060	1	NA	NA	NA	NA
ABF2	AT5G59070	1	NA	NA	NA	NA
ABF2	AT5G59540	1	NA	NA	NA	NA
ABF2	AT5G59940	1	NA	NA	NA	NA
ABF2	AT5G61950	1	NA	NA	NA	NA
ABF2	AT5G66780	1	0.0422357	0.418486	0.676508	0.711023
ABF2	AT5G66800	1	NA	NA	NA	NA
ABF2	ATAD3B1	1	NA	NA	NA	NA
ABF2	ATCDC6	1	NA	NA	NA	NA
ABF2	ATCHX17	1	NA	NA	NA	NA
ABF2	ATEB1C	1	NA	NA	NA	NA
ABF2	ATERDJ3B	1	-0.447124	-4.9485	3.11e-06	7.71e-06
ABF2	ATEXP20	1	NA	NA	NA	NA
ABF2	ATEXP4	1	NA	NA	NA	NA
ABF2	ATFBR1	1	0.191582	1.93236	0.0562028	0.0726505
ABF2	ATFP3	3	-0.443538	-4.89906	3.81e-06	9.31e-06
ABF2	ATGH9B1	1	-0.532602	-6.22956	1.17e-08	4.27e-08
ABF2	ATGSTF12	1	NA	NA	NA	NA
ABF2	ATGSTU9	1	NA	NA	NA	NA
ABF2	ATHB-16	1	0.697021	9.62297	7.97e-16	1.01e-14
ABF2	ATIRT1	1	NA	NA	NA	NA
ABF2	ATISA1	1	NA	NA	NA	NA
ABF2	ATLOX1	2	-0.411679	-4.47194	2.09e-05	4.55e-05
ABF2	ATLTP1	1	0.389128	4.18176	6.3e-05	0.000127329
ABF2	ATMS2	1	NA	NA	NA	NA
ABF2	ATNPR4	1	NA	NA	NA	NA
ABF2	ATNRAMP1	1	NA	NA	NA	NA
ABF2	ATOEP16-1	1	NA	NA	NA	NA
ABF2	ATPDI5	1	-0.384837	-4.12758	7.71e-05	0.000153591
ABF2	ATPSK3	1	NA	NA	NA	NA
ABF2	ATPUP10	1	NA	NA	NA	NA
ABF2	ATPUP19	1	NA	NA	NA	NA
ABF2	ATRAD21.2	1	NA	NA	NA	NA
ABF2	ATRPA70B	1	NA	NA	NA	NA
ABF2	ATRPAC14	1	NA	NA	NA	NA
ABF2	ATRPS5B	1	-0.0689869	-0.684567	0.495233	0.538211
ABF2	ATSBT1.3	1	NA	NA	NA	NA
ABF2	ATSUC5	1	NA	NA	NA	NA
ABF2	ATTCP24	1	NA	NA	NA	NA
ABF2	ATUXS3	1	-0.297254	-3.08198	0.00267008	0.00420047
ABF2	AUR3	1	NA	NA	NA	NA
ABF2	AXR2	1	0.604953	7.52106	2.63e-11	1.48e-10
ABF2	AtC2	1	NA	NA	NA	NA
ABF2	AtCHIL	1	NA	NA	NA	NA
ABF2	AtCOR47	1	0.383397	4.10947	8.24e-05	0.000163222
ABF2	AtCXE18	1	NA	NA	NA	NA
ABF2	AtECB1	1	NA	NA	NA	NA
ABF2	AtENODL10	1	NA	NA	NA	NA
ABF2	AtGATL5	1	NA	NA	NA	NA
ABF2	AtGH9B7	1	-0.12774	-1.275	0.205323	0.240688
ABF2	AtIQM1	1	NA	NA	NA	NA
ABF2	AtLtpI-5	1	-0.809641	-13.656	2.07e-24	1.76e-22
ABF2	AtMYB124	1	NA	NA	NA	NA
ABF2	AtMYB32	1	NA	NA	NA	NA
ABF2	AtMYB9	1	NA	NA	NA	NA
ABF2	AtNPF4.3	1	NA	NA	NA	NA
ABF2	AtPIP2;1	1	0.615356	7.72815	9.6e-12	5.78e-11
ABF2	AtPLAIVA	1	0.691974	9.48881	1.56e-15	1.87e-14
ABF2	AtPME17	1	NA	NA	NA	NA
ABF2	AtPPRT3	1	NA	NA	NA	NA
ABF2	AtProRS-Cyt	2	-0.268837	-2.76307	0.00683972	0.0101603
ABF2	AtRABA5b	1	NA	NA	NA	NA
ABF2	AtRLP29	1	NA	NA	NA	NA
ABF2	AtSTP14	1	NA	NA	NA	NA
ABF2	AtTIM22-2	2	NA	NA	NA	NA
ABF2	AtTRM4e	1	NA	NA	NA	NA
ABF2	AtTYDC	1	-0.684889	-9.30499	3.9e-15	4.34e-14
ABF2	BBX16	1	NA	NA	NA	NA
ABF2	BDG1	2	-0.505526	-5.80017	8.12e-08	2.59e-07
ABF2	BGLU45	1	NA	NA	NA	NA
ABF2	BGLU46	1	NA	NA	NA	NA
ABF2	BOR2	1	0.313321	3.26618	0.00150278	0.00245663
ABF2	BPE	2	NA	NA	NA	NA
ABF2	BRON	1	-0.514649	-5.94211	4.31e-08	1.43e-07
ABF2	BUPS1	1	NA	NA	NA	NA
ABF2	CASPL2B1	1	NA	NA	NA	NA
ABF2	CBSX1	1	NA	NA	NA	NA
ABF2	CDI	1	NA	NA	NA	NA
ABF2	CENH3	2	NA	NA	NA	NA
ABF2	CEP3	1	NA	NA	NA	NA
ABF2	CEP5	1	NA	NA	NA	NA
ABF2	CHIQL10	1	NA	NA	NA	NA
ABF2	CIPK1	1	NA	NA	NA	NA
ABF2	CMT2	1	NA	NA	NA	NA
ABF2	COBL8	1	NA	NA	NA	NA
ABF2	CORK1	1	NA	NA	NA	NA
ABF2	CPN10	1	NA	NA	NA	NA
ABF2	CRF2	1	-0.0999572	-0.994507	0.322425	0.364592
ABF2	CRF3	1	NA	NA	NA	NA
ABF2	CVY1	1	0.736227	10.7698	2.6e-18	5.27e-17
ABF2	CYCA1	1	NA	NA	NA	NA
ABF2	CYP21-3	1	-0.240521	-2.45305	0.0159319	0.0224027
ABF2	CYP711A1	1	NA	NA	NA	NA
ABF2	CYP71B28	1	NA	NA	NA	NA
ABF2	CYP71B29	1	NA	NA	NA	NA
ABF2	CYP77B1	1	-0.608453	-7.59004	1.88e-11	1.08e-10
ABF2	CYP86A8	1	-0.639773	-8.2406	7.76e-13	5.67e-12
ABF2	CYP96A11	1	NA	NA	NA	NA
ABF2	D2HGDH	1	NA	NA	NA	NA
ABF2	DAR6	1	NA	NA	NA	NA
ABF2	DF1	1	-0.615515	-7.73136	9.45e-12	5.69e-11
ABF2	DOM1	1	NA	NA	NA	NA
ABF2	DPA4	1	NA	NA	NA	NA
ABF2	DjC53	1	NA	NA	NA	NA
ABF2	E12A11	1	NA	NA	NA	NA
ABF2	EF1a	1	-0.198598	-2.00597	0.0476153	0.0621648
ABF2	ELP1	1	NA	NA	NA	NA
ABF2	EMB2217	1	NA	NA	NA	NA
ABF2	EMB3120	1	NA	NA	NA	NA
ABF2	ERF56	1	NA	NA	NA	NA
ABF2	ERF61	1	NA	NA	NA	NA
ABF2	ETC1	1	NA	NA	NA	NA
ABF2	FH2	2	NA	NA	NA	NA
ABF2	FL2	1	NA	NA	NA	NA
ABF2	FLA10	1	NA	NA	NA	NA
ABF2	FMO	1	NA	NA	NA	NA
ABF2	G-TMT	2	-0.111877	-1.11452	0.267782	0.307663
ABF2	GAMMA-TIP2	1	0.346681	3.65887	0.000410152	0.00072905
ABF2	GATA2	1	-0.510316	-5.87436	5.83e-08	1.9e-07
ABF2	GATA27	1	NA	NA	NA	NA
ABF2	GBPL1	1	NA	NA	NA	NA
ABF2	GOSAMT1	1	-0.603996	-7.50232	2.88e-11	1.61e-10
ABF2	GWD	1	-0.442891	-4.89016	3.95e-06	9.62e-06
ABF2	HEC1	1	-0.568433	-6.83967	6.87e-10	3.06e-09
ABF2	HEC2	1	-0.396114	-4.27066	4.51e-05	9.33e-05
ABF2	HRA1	1	NA	NA	NA	NA
ABF2	HSP17.6II	1	NA	NA	NA	NA
ABF2	HWI1	1	NA	NA	NA	NA
ABF2	IDM2	1	NA	NA	NA	NA
ABF2	IMPA-5	2	NA	NA	NA	NA
ABF2	KAN2	1	-0.676238	-9.08724	1.16e-14	1.18e-13
ABF2	KUP6	1	0.695977	9.595	9.16e-16	1.15e-14
ABF2	LATE	1	-0.59758	-7.37798	5.25e-11	2.81e-10
ABF2	LEA13	1	NA	NA	NA	NA
ABF2	LOJ	1	NA	NA	NA	NA
ABF2	LPA66	1	NA	NA	NA	NA
ABF2	LRR	1	0.445436	4.92519	3.42e-06	8.43e-06
ABF2	LTP3	1	NA	NA	NA	NA
ABF2	MAGL9	2	-0.588833	-7.21202	1.17e-10	5.86e-10
ABF2	MAKR4	1	NA	NA	NA	NA
ABF2	MEF14	1	NA	NA	NA	NA
ABF2	MHK	1	0.569588	6.86023	6.24e-10	2.8e-09
ABF2	MLS	1	-0.215879	-2.18871	0.0309934	0.0417495
ABF2	MUL	1	NA	NA	NA	NA
ABF2	NAI2	1	-0.797727	-13.096	2.97e-23	1.92e-21
ABF2	NDL2	1	-0.66498	-8.81417	4.51e-14	4.15e-13
ABF2	NET1A	1	NA	NA	NA	NA
ABF2	NRPC7	1	NA	NA	NA	NA
ABF2	OLI7	1	-0.220235	-2.23509	0.0276815	0.0375599
ABF2	OMR1	2	NA	NA	NA	NA
ABF2	OPL3	1	NA	NA	NA	NA
ABF2	OXR5	1	NA	NA	NA	NA
ABF2	PAF1	1	NA	NA	NA	NA
ABF2	PDX1L4	1	NA	NA	NA	NA
ABF2	PLANTKAP	1	NA	NA	NA	NA
ABF2	PMEI-PME32	2	-0.54843	-6.49271	3.49e-09	1.39e-08
ABF2	POLAR	1	NA	NA	NA	NA
ABF2	PRORP2	1	NA	NA	NA	NA
ABF2	PYRR	1	NA	NA	NA	NA
ABF2	RACK1C	1	NA	NA	NA	NA
ABF2	RALF34	1	NA	NA	NA	NA
ABF2	RBB1	1	0.63682	8.17652	1.06e-12	7.6e-12
ABF2	REM7	1	NA	NA	NA	NA
ABF2	RIP5	2	-0.174502	-1.7544	0.0824874	0.103824
ABF2	ROC1	1	NA	NA	NA	NA
ABF2	ROT3	1	0.549104	6.50413	3.31e-09	1.32e-08
ABF2	RPA3A	1	NA	NA	NA	NA
ABF2	RPI2	1	NA	NA	NA	NA
ABF2	RPL10C	1	-0.401267	-4.3368	3.51e-05	7.38e-05
ABF2	RidA	1	NA	NA	NA	NA
ABF2	SAUR79	1	NA	NA	NA	NA
ABF2	SDHAF3	1	NA	NA	NA	NA
ABF2	SEL1	1	0.603903	7.5005	2.9e-11	1.62e-10
ABF2	SETH1	1	NA	NA	NA	NA
ABF2	SFAR4	1	-0.790092	-12.7596	1.5e-22	8.16e-21
ABF2	SPT	1	-0.228336	-2.32174	0.0223173	0.0306922
ABF2	TPPJ	1	NA	NA	NA	NA
ABF2	UNE7	3	NA	NA	NA	NA
ABF2	VIN3	1	NA	NA	NA	NA
ABF2	WEB1	1	NA	NA	NA	NA
ABF2	WRAP53	1	NA	NA	NA	NA
ABF2	XXT3	1	NA	NA	NA	NA
ABF2	atnudt8	1	NA	NA	NA	NA
ABF2	bHLH096	1	NA	NA	NA	NA
ABF2	bL25my	1	NA	NA	NA	NA
ABF2	bS6mz	1	NA	NA	NA	NA
ABF2	dS17	1	NA	NA	NA	NA
ABF2	eL24y	1	-0.36265	-3.85229	0.000208933	0.000390277
ABF2	eL24z	1	-0.293397	-3.03819	0.00305084	0.00476135
ABF2	eL27x	1	-0.246046	-2.51299	0.0136027	0.0193412
ABF2	eL27y	1	-0.159188	-1.59624	0.113656	0.139445
ABF2	eL30x	1	-0.107444	-1.06984	0.287321	0.328022
ABF2	eL30y	1	-0.0568198	-0.563398	0.574451	0.614943
ABF2	eL31z	1	NA	NA	NA	NA
ABF2	eL36z	1	NA	NA	NA	NA
ABF2	eL40y	1	-0.594277	-7.31486	7.12e-11	3.71e-10
ABF2	eL41x	1	-0.454518	-5.05143	2.03e-06	5.19e-06
ABF2	eL41z	1	-0.474418	-5.33512	6.15e-07	1.71e-06
ABF2	eS21z	1	-0.457035	-5.08676	1.75e-06	4.52e-06
ABF2	eS28x	1	-0.161687	-1.62196	0.108024	0.133086
ABF2	eS28z	1	NA	NA	NA	NA
ABF2	eS30y	1	-0.182748	-1.84011	0.0687794	0.087647
ABF2	eS31y	1	-0.0690603	-0.685298	0.494774	0.537753
ABF2	eS7x	1	-0.607012	-7.56156	2.16e-11	1.23e-10
ABF2	mL102	1	NA	NA	NA	NA
ABF2	mS79	1	NA	NA	NA	NA
ABF2	mTERF25	1	NA	NA	NA	NA
ABF2	scpl44	1	NA	NA	NA	NA
ABF2	uL14z	1	NA	NA	NA	NA
ABF2	uL15m	1	NA	NA	NA	NA
ABF2	uL1x	1	NA	NA	NA	NA
ABF2	uS11x	1	NA	NA	NA	NA
ABF2	uS17y	1	NA	NA	NA	NA
ABF2	uS4z	1	-0.399312	-4.31165	3.86e-05	8.07e-05
ABF4	3xHMG-box2	1	NA	NA	NA	NA
ABF4	A/N-InvB	1	NA	NA	NA	NA
ABF4	A11	1	NA	NA	NA	NA
ABF4	ABCB21	1	NA	NA	NA	NA
ABF4	ABCG19	1	NA	NA	NA	NA
ABF4	ABI5	1	NA	NA	NA	NA
ABF4	ACM1	1	NA	NA	NA	NA
ABF4	ACR4	1	-0.347706	-3.67119	0.000393177	0.000701499
ABF4	ACT3	3	NA	NA	NA	NA
ABF4	AGO6	1	NA	NA	NA	NA
ABF4	AHL5	1	NA	NA	NA	NA
ABF4	AITR2	1	NA	NA	NA	NA
ABF4	ANAC003	1	NA	NA	NA	NA
ABF4	ANAC079	1	0.446695	4.94257	3.18e-06	7.89e-06
ABF4	ANS	1	NA	NA	NA	NA
ABF4	APG10	1	NA	NA	NA	NA
ABF4	API2	1	-0.255107	-2.61185	0.0104211	0.0150511
ABF4	APOK3	1	-0.370542	-3.94931	0.000147732	0.000281607
ABF4	ARL2	1	NA	NA	NA	NA
ABF4	ASE1	1	NA	NA	NA	NA
ABF4	ASL16	1	NA	NA	NA	NA
ABF4	ASL39	1	NA	NA	NA	NA
ABF4	AT1G01300	1	NA	NA	NA	NA
ABF4	AT1G06930	1	NA	NA	NA	NA
ABF4	AT1G08220	1	NA	NA	NA	NA
ABF4	AT1G09580	1	NA	NA	NA	NA
ABF4	AT1G11730	1	NA	NA	NA	NA
ABF4	AT1G12064	1	NA	NA	NA	NA
ABF4	AT1G12070	1	NA	NA	NA	NA
ABF4	AT1G18265	1	NA	NA	NA	NA
ABF4	AT1G20950	1	-0.394761	-4.25338	4.82e-05	9.91e-05
ABF4	AT1G21740	1	NA	NA	NA	NA
ABF4	AT1G25230	1	0.655439	8.59123	1.37e-13	1.15e-12
ABF4	AT1G25510	1	NA	NA	NA	NA
ABF4	AT1G32190	1	NA	NA	NA	NA
ABF4	AT1G33600	1	NA	NA	NA	NA
ABF4	AT1G47480	1	NA	NA	NA	NA
ABF4	AT1G49790	1	NA	NA	NA	NA
ABF4	AT1G50910	1	NA	NA	NA	NA
ABF4	AT1G51380	2	NA	NA	NA	NA
ABF4	AT1G51405	1	NA	NA	NA	NA
ABF4	AT1G52330	1	NA	NA	NA	NA
ABF4	AT1G53060	1	NA	NA	NA	NA
ABF4	AT1G60060	2	-0.675508	-9.06919	1.27e-14	1.28e-13
ABF4	AT1G61370	1	NA	NA	NA	NA
ABF4	AT1G63150	1	NA	NA	NA	NA
ABF4	AT1G63850	1	NA	NA	NA	NA
ABF4	AT1G66780	2	NA	NA	NA	NA
ABF4	AT1G67750	1	-0.627243	-7.97277	2.9e-12	1.91e-11
ABF4	AT1G67760	1	NA	NA	NA	NA
ABF4	AT1G69020	1	NA	NA	NA	NA
ABF4	AT1G69050	2	NA	NA	NA	NA
ABF4	AT1G69290	2	NA	NA	NA	NA
ABF4	AT1G69710	1	NA	NA	NA	NA
ABF4	AT1G71420	1	NA	NA	NA	NA
ABF4	AT1G73090	2	NA	NA	NA	NA
ABF4	AT1G73160	1	NA	NA	NA	NA
ABF4	AT1G73920	1	NA	NA	NA	NA
ABF4	AT1G74870	2	NA	NA	NA	NA
ABF4	AT1G75150	1	NA	NA	NA	NA
ABF4	AT1G76980	1	NA	NA	NA	NA
ABF4	AT1G79060	1	NA	NA	NA	NA
ABF4	AT1G79080	1	NA	NA	NA	NA
ABF4	AT1G79120	1	NA	NA	NA	NA
ABF4	AT1G80570	1	NA	NA	NA	NA
ABF4	AT2G01080	1	NA	NA	NA	NA
ABF4	AT2G16980	1	0.70071	9.72278	4.84e-16	6.34e-15
ABF4	AT2G18630	1	NA	NA	NA	NA
ABF4	AT2G19460	1	-0.677462	-9.1176	9.95e-15	1.03e-13
ABF4	AT2G20480	1	NA	NA	NA	NA
ABF4	AT2G20515	1	NA	NA	NA	NA
ABF4	AT2G21090	1	NA	NA	NA	NA
ABF4	AT2G24240	1	NA	NA	NA	NA
ABF4	AT2G27420	2	NA	NA	NA	NA
ABF4	AT2G30000	1	NA	NA	NA	NA
ABF4	AT2G33400	1	NA	NA	NA	NA
ABF4	AT2G33840	1	NA	NA	NA	NA
ABF4	AT2G34185	1	NA	NA	NA	NA
ABF4	AT2G34190	1	NA	NA	NA	NA
ABF4	AT2G36430	1	NA	NA	NA	NA
ABF4	AT2G36470	1	NA	NA	NA	NA
ABF4	AT2G37700	1	NA	NA	NA	NA
ABF4	AT2G37960	2	NA	NA	NA	NA
ABF4	AT2G38350	1	NA	NA	NA	NA
ABF4	AT2G38640	1	NA	NA	NA	NA
ABF4	AT2G40480	1	NA	NA	NA	NA
ABF4	AT2G41190	1	NA	NA	NA	NA
ABF4	AT2G42650	1	NA	NA	NA	NA
ABF4	AT2G42960	1	NA	NA	NA	NA
ABF4	AT2G44580	2	NA	NA	NA	NA
ABF4	AT2G45340	1	NA	NA	NA	NA
ABF4	AT2G47010	1	-0.50777	-5.83484	6.96e-08	2.24e-07
ABF4	AT3G01260	1	NA	NA	NA	NA
ABF4	AT3G06778	1	NA	NA	NA	NA
ABF4	AT3G13404	1	-0.60568	-7.53534	2.45e-11	1.38e-10
ABF4	AT3G13435	2	NA	NA	NA	NA
ABF4	AT3G14060	1	NA	NA	NA	NA
ABF4	AT3G14880	2	NA	NA	NA	NA
ABF4	AT3G15200	1	NA	NA	NA	NA
ABF4	AT3G15720	1	NA	NA	NA	NA
ABF4	AT3G16900	1	NA	NA	NA	NA
ABF4	AT3G17655	2	NA	NA	NA	NA
ABF4	AT3G19010	1	NA	NA	NA	NA
ABF4	AT3G22104	2	NA	NA	NA	NA
ABF4	AT3G26450	1	-0.635965	-8.15807	1.17e-12	8.26e-12
ABF4	AT3G26782	1	NA	NA	NA	NA
ABF4	AT3G27230	1	-0.270346	-2.7798	0.00652189	0.0097094
ABF4	AT3G45840	1	NA	NA	NA	NA
ABF4	AT3G52040	1	NA	NA	NA	NA
ABF4	AT3G55230	1	NA	NA	NA	NA
ABF4	AT3G56570	1	NA	NA	NA	NA
ABF4	AT3G56600	1	NA	NA	NA	NA
ABF4	AT3G59310	1	NA	NA	NA	NA
ABF4	AT3G61117	1	NA	NA	NA	NA
ABF4	AT4G06534	1	NA	NA	NA	NA
ABF4	AT4G12700	1	NA	NA	NA	NA
ABF4	AT4G13210	1	-0.324122	-3.39175	0.00100274	0.00168295
ABF4	AT4G13690	1	NA	NA	NA	NA
ABF4	AT4G13710	1	NA	NA	NA	NA
ABF4	AT4G14930	1	NA	NA	NA	NA
ABF4	AT4G18440	1	NA	NA	NA	NA
ABF4	AT4G19400	1	NA	NA	NA	NA
ABF4	AT4G22230	2	NA	NA	NA	NA
ABF4	AT4G22235	1	NA	NA	NA	NA
ABF4	AT4G22250	1	NA	NA	NA	NA
ABF4	AT4G23670	1	-0.820246	-14.1955	1.64e-25	1.74e-23
ABF4	AT4G26960	1	NA	NA	NA	NA
ABF4	AT4G27660	1	NA	NA	NA	NA
ABF4	AT4G28310	1	NA	NA	NA	NA
ABF4	AT4G32480	1	NA	NA	NA	NA
ABF4	AT4G33800	1	NA	NA	NA	NA
ABF4	AT4G36010	1	-0.669639	-8.92583	2.59e-14	2.49e-13
ABF4	AT4G37520	1	NA	NA	NA	NA
ABF4	AT4G37820	1	NA	NA	NA	NA
ABF4	AT4G38020	1	NA	NA	NA	NA
ABF4	AT4G39270	1	NA	NA	NA	NA
ABF4	AT5G02240	1	-0.62587	-7.94408	3.34e-12	2.17e-11
ABF4	AT5G05990	1	NA	NA	NA	NA
ABF4	AT5G06280	1	NA	NA	NA	NA
ABF4	AT5G10110	1	NA	NA	NA	NA
ABF4	AT5G10130	1	NA	NA	NA	NA
ABF4	AT5G15843	1	NA	NA	NA	NA
ABF4	AT5G17040	1	NA	NA	NA	NA
ABF4	AT5G17700	1	-0.0316867	-0.31384	0.75431	0.78286
ABF4	AT5G19110	1	NA	NA	NA	NA
ABF4	AT5G19510	1	-0.51473	-5.94338	4.28e-08	1.42e-07
ABF4	AT5G19760	1	-0.440306	-4.85473	4.56e-06	1.1e-05
ABF4	AT5G19890	1	NA	NA	NA	NA
ABF4	AT5G19970	2	NA	NA	NA	NA
ABF4	AT5G20160	1	NA	NA	NA	NA
ABF4	AT5G20940	2	NA	NA	NA	NA
ABF4	AT5G22100	1	NA	NA	NA	NA
ABF4	AT5G23480	1	NA	NA	NA	NA
ABF4	AT5G35870	1	NA	NA	NA	NA
ABF4	AT5G35940	1	NA	NA	NA	NA
ABF4	AT5G37570	1	NA	NA	NA	NA
ABF4	AT5G40690	1	NA	NA	NA	NA
ABF4	AT5G40720	1	NA	NA	NA	NA
ABF4	AT5G42060	2	NA	NA	NA	NA
ABF4	AT5G45670	1	-0.41048	-4.45628	2.22e-05	4.81e-05
ABF4	AT5G46890	1	NA	NA	NA	NA
ABF4	AT5G47380	1	NA	NA	NA	NA
ABF4	AT5G48900	1	-0.377843	-4.03993	0.000106354	0.000207281
ABF4	AT5G49945	1	NA	NA	NA	NA
ABF4	AT5G53320	1	NA	NA	NA	NA
ABF4	AT5G53990	1	NA	NA	NA	NA
ABF4	AT5G55340	1	NA	NA	NA	NA
ABF4	AT5G56120	1	NA	NA	NA	NA
ABF4	AT5G56260	2	-0.264513	-2.71526	0.00782753	0.0115249
ABF4	AT5G56990	1	NA	NA	NA	NA
ABF4	AT5G59060	1	NA	NA	NA	NA
ABF4	AT5G59070	1	NA	NA	NA	NA
ABF4	AT5G59540	1	NA	NA	NA	NA
ABF4	AT5G59940	2	NA	NA	NA	NA
ABF4	AT5G62330	2	NA	NA	NA	NA
ABF4	AT5G62340	2	NA	NA	NA	NA
ABF4	AT5G62370	1	NA	NA	NA	NA
ABF4	AT5G66780	1	-0.0390826	-0.387194	0.699452	0.732625
ABF4	AT5G66800	1	NA	NA	NA	NA
ABF4	AT5G67460	1	NA	NA	NA	NA
ABF4	ATAD3B1	2	NA	NA	NA	NA
ABF4	ATBARD1	1	NA	NA	NA	NA
ABF4	ATBCA3	1	NA	NA	NA	NA
ABF4	ATBOR4	1	NA	NA	NA	NA
ABF4	ATBS1	1	NA	NA	NA	NA
ABF4	ATCHX17	1	NA	NA	NA	NA
ABF4	ATDI21	1	NA	NA	NA	NA
ABF4	ATEB1C	1	NA	NA	NA	NA
ABF4	ATEME1B	1	NA	NA	NA	NA
ABF4	ATERDJ3B	1	-0.4071	-4.41226	2.63e-05	5.64e-05
ABF4	ATERF#011	1	NA	NA	NA	NA
ABF4	ATERF6	1	NA	NA	NA	NA
ABF4	ATEXP20	1	NA	NA	NA	NA
ABF4	ATEXP4	1	NA	NA	NA	NA
ABF4	ATEXP9	1	-0.581898	-7.0832	2.16e-10	1.04e-09
ABF4	ATFBR1	1	0.127893	1.27656	0.204774	0.240112
ABF4	ATFP3	1	-0.404653	-4.38053	2.97e-05	6.32e-05
ABF4	ATFRD3	1	NA	NA	NA	NA
ABF4	ATFRO1	1	NA	NA	NA	NA
ABF4	ATGA3OX2	1	NA	NA	NA	NA
ABF4	ATGH9B1	1	-0.522597	-6.06798	2.44e-08	8.45e-08
ABF4	ATGIP1	1	NA	NA	NA	NA
ABF4	ATGPAT4	1	NA	NA	NA	NA
ABF4	ATGPX1	1	NA	NA	NA	NA
ABF4	ATGSTU17	1	NA	NA	NA	NA
ABF4	ATGSTU25	2	NA	NA	NA	NA
ABF4	ATGSTU9	1	NA	NA	NA	NA
ABF4	ATHB-16	1	0.707429	9.90851	1.91e-16	2.7e-15
ABF4	ATHB51	1	NA	NA	NA	NA
ABF4	ATICS1	1	NA	NA	NA	NA
ABF4	ATK4	1	NA	NA	NA	NA
ABF4	ATLOX1	1	-0.379625	-4.06219	9.8e-05	0.000192035
ABF4	ATMIPS3	2	NA	NA	NA	NA
ABF4	ATMLP-470	1	-0.784992	-12.5439	4.25e-22	2.05e-20
ABF4	ATMS2	1	NA	NA	NA	NA
ABF4	ATNADP-ME2	1	NA	NA	NA	NA
ABF4	ATNCED3	1	NA	NA	NA	NA
ABF4	ATNPSN11	1	-0.609442	-7.60965	1.71e-11	9.87e-11
ABF4	ATNRAMP1	1	NA	NA	NA	NA
ABF4	ATOEP16-1	1	NA	NA	NA	NA
ABF4	ATORC4	1	NA	NA	NA	NA
ABF4	ATPAP8	1	NA	NA	NA	NA
ABF4	ATPCB	1	NA	NA	NA	NA
ABF4	ATPCNA1	1	NA	NA	NA	NA
ABF4	ATPDI5	1	-0.439864	-4.84868	4.67e-06	1.13e-05
ABF4	ATPSK3	1	NA	NA	NA	NA
ABF4	ATPUP10	1	NA	NA	NA	NA
ABF4	ATPUP19	1	NA	NA	NA	NA
ABF4	ATRECQ4A	1	NA	NA	NA	NA
ABF4	ATRPA70C	1	NA	NA	NA	NA
ABF4	ATSBT1.3	1	NA	NA	NA	NA
ABF4	ATSGP1	1	NA	NA	NA	NA
ABF4	ATWRKY57	2	NA	NA	NA	NA
ABF4	ATWRKY61	1	NA	NA	NA	NA
ABF4	AtCOR47	1	0.419515	4.57505	1.4e-05	3.12e-05
ABF4	AtCXE18	1	NA	NA	NA	NA
ABF4	AtGATA17L	1	NA	NA	NA	NA
ABF4	AtGATL5	1	NA	NA	NA	NA
ABF4	AtGRF2	1	-0.506342	-5.81275	7.68e-08	2.46e-07
ABF4	AtHB23	1	NA	NA	NA	NA
ABF4	AtHB28	1	NA	NA	NA	NA
ABF4	AtMYB124	1	NA	NA	NA	NA
ABF4	AtMYB25	1	NA	NA	NA	NA
ABF4	AtMYB32	1	NA	NA	NA	NA
ABF4	AtMYB9	1	NA	NA	NA	NA
ABF4	AtPFA-DSP1	1	NA	NA	NA	NA
ABF4	AtPIP2;1	1	0.644419	8.34267	4.69e-13	3.57e-12
ABF4	AtPMEI11	1	NA	NA	NA	NA
ABF4	AtPPRT3	1	NA	NA	NA	NA
ABF4	AtProRS-Cyt	2	-0.307874	-3.2034	0.00183266	0.0029542
ABF4	AtRABA1c	1	NA	NA	NA	NA
ABF4	AtRABA5b	1	NA	NA	NA	NA
ABF4	AtSIP1	1	0.0756428	0.750978	0.454466	0.498507
ABF4	AtSWEET16	1	NA	NA	NA	NA
ABF4	AtTIM22-2	1	NA	NA	NA	NA
ABF4	AtTIM9	1	NA	NA	NA	NA
ABF4	AtTRM4h	1	-0.218101	-2.21235	0.0292647	0.0395649
ABF4	AtTYDC	1	-0.625811	-7.94283	3.36e-12	2.19e-11
ABF4	AtTim22	1	NA	NA	NA	NA
ABF4	AtXTH32	1	-0.76135	-11.625	3.78e-20	1.14e-18
ABF4	BDG1	1	-0.466543	-5.22164	9.96e-07	2.67e-06
ABF4	BGLC1	1	-0.573312	-6.92693	4.55e-10	2.08e-09
ABF4	BIP	1	-0.438552	-4.83078	5.02e-06	1.2e-05
ABF4	BOR2	1	0.40964	4.44532	2.31e-05	5.01e-05
ABF4	BPE	1	NA	NA	NA	NA
ABF4	CASPL5B1	1	NA	NA	NA	NA
ABF4	CBSX1	2	NA	NA	NA	NA
ABF4	CCT5	1	-0.203352	-2.05604	0.0424369	0.0558648
ABF4	CENH3	1	NA	NA	NA	NA
ABF4	CEP5	1	NA	NA	NA	NA
ABF4	CIPK1	1	NA	NA	NA	NA
ABF4	CLPD	1	0.38855	4.17444	6.48e-05	0.000130623
ABF4	CLPX	1	NA	NA	NA	NA
ABF4	CML38	2	NA	NA	NA	NA
ABF4	CML39	1	NA	NA	NA	NA
ABF4	COR28	1	NA	NA	NA	NA
ABF4	CRF2	1	-0.121386	-1.21061	0.228955	0.266014
ABF4	CRF3	2	NA	NA	NA	NA
ABF4	CTL10	1	NA	NA	NA	NA
ABF4	CVY1	1	0.700356	9.71314	5.08e-16	6.63e-15
ABF4	CYP711A1	1	NA	NA	NA	NA
ABF4	CYP71B28	1	NA	NA	NA	NA
ABF4	CYP71B29	1	NA	NA	NA	NA
ABF4	CYP72A8	1	NA	NA	NA	NA
ABF4	CYP77B1	1	-0.574942	-6.95633	3.95e-10	1.83e-09
ABF4	CYP78A7	2	-0.10015	-0.996449	0.321486	0.363573
ABF4	CYP96A15	1	NA	NA	NA	NA
ABF4	DAR6	1	NA	NA	NA	NA
ABF4	DDR1	1	NA	NA	NA	NA
ABF4	DEG21	1	NA	NA	NA	NA
ABF4	DF1	1	-0.574555	-6.94936	4.09e-10	1.88e-09
ABF4	DRB5	1	-0.640115	-8.24806	7.48e-13	5.48e-12
ABF4	DjC53	1	NA	NA	NA	NA
ABF4	EDA27	1	NA	NA	NA	NA
ABF4	EF1a	1	-0.175159	-1.76121	0.081322	0.102457
ABF4	EMB2785	1	NA	NA	NA	NA
ABF4	EMB3120	1	NA	NA	NA	NA
ABF4	EMB3131	1	NA	NA	NA	NA
ABF4	ERF56	1	NA	NA	NA	NA
ABF4	ERF61	1	NA	NA	NA	NA
ABF4	FBN9	1	NA	NA	NA	NA
ABF4	FLA1	1	-0.66739	-8.87169	3.39e-14	3.19e-13
ABF4	FSD2	1	NA	NA	NA	NA
ABF4	GAMMA-TIP2	1	0.427747	4.68468	9.04e-06	2.08e-05
ABF4	GATA2	2	-0.617261	-7.76677	7.95e-12	4.86e-11
ABF4	GATA27	1	NA	NA	NA	NA
ABF4	GAUT8	1	NA	NA	NA	NA
ABF4	GEND1	1	NA	NA	NA	NA
ABF4	GLL23	1	-0.818716	-14.1151	2.39e-25	2.44e-23
ABF4	GLN1;5	1	NA	NA	NA	NA
ABF4	GLXI-like;5	1	NA	NA	NA	NA
ABF4	GNAT8	1	NA	NA	NA	NA
ABF4	GOSAMT1	1	-0.592437	-7.27991	8.42e-11	4.32e-10
ABF4	HEC1	1	-0.549482	-6.51055	3.21e-09	1.29e-08
ABF4	HEI10	1	NA	NA	NA	NA
ABF4	HHP1	1	-0.539386	-6.34118	7.03e-09	2.66e-08
ABF4	HLH2	1	NA	NA	NA	NA
ABF4	HRA1	1	NA	NA	NA	NA
ABF4	HSP17.6II	1	NA	NA	NA	NA
ABF4	HUP17	1	NA	NA	NA	NA
ABF4	JAL30	1	-0.761297	-11.6231	3.81e-20	1.15e-18
ABF4	KAN	1	-0.648698	-8.43811	2.92e-13	2.31e-12
ABF4	KAN2	1	-0.650704	-8.48331	2.34e-13	1.88e-12
ABF4	KOM	1	NA	NA	NA	NA
ABF4	LACS2	1	-0.748563	-11.176	3.47e-19	8.58e-18
ABF4	LDDH1	1	NA	NA	NA	NA
ABF4	LDPS	1	NA	NA	NA	NA
ABF4	LEA13	1	NA	NA	NA	NA
ABF4	LOJ	1	NA	NA	NA	NA
ABF4	LSH9	3	NA	NA	NA	NA
ABF4	MAGL9	2	-0.613915	-7.69909	1.11e-11	6.59e-11
ABF4	MAKR4	1	NA	NA	NA	NA
ABF4	MEF14	1	NA	NA	NA	NA
ABF4	MHK	1	0.549681	6.51392	3.16e-09	1.27e-08
ABF4	MLS	1	-0.249593	-2.5516	0.0122687	0.0175416
ABF4	MOAT2	1	NA	NA	NA	NA
ABF4	MSI02	1	NA	NA	NA	NA
ABF4	MTSSB	1	NA	NA	NA	NA
ABF4	MUL	1	NA	NA	NA	NA
ABF4	MyoB2	1	NA	NA	NA	NA
ABF4	NQR	1	NA	NA	NA	NA
ABF4	NRPC7	1	NA	NA	NA	NA
ABF4	NSP4	1	NA	NA	NA	NA
ABF4	OLI7	2	-0.301256	-3.12758	0.00232084	0.00368565
ABF4	OMR1	1	NA	NA	NA	NA
ABF4	ORP4B	1	NA	NA	NA	NA
ABF4	OSU1	2	-0.576883	-6.9915	3.35e-10	1.56e-09
ABF4	OTP90	1	NA	NA	NA	NA
ABF4	P1w	1	-0.0935042	-0.929717	0.354802	0.397699
ABF4	PAF1	1	NA	NA	NA	NA
ABF4	PBL29	1	NA	NA	NA	NA
ABF4	PDX1L4	1	NA	NA	NA	NA
ABF4	PHYLLO	1	NA	NA	NA	NA
ABF4	PMD1	1	NA	NA	NA	NA
ABF4	PMR5	1	NA	NA	NA	NA
ABF4	PYRD	1	NA	NA	NA	NA
ABF4	PYRR	1	NA	NA	NA	NA
ABF4	RACK1C	1	NA	NA	NA	NA
ABF4	RALF34	2	NA	NA	NA	NA
ABF4	RAMGaP	1	-0.596514	-7.35755	5.8e-11	3.07e-10
ABF4	RECQI1	1	NA	NA	NA	NA
ABF4	REM30	1	NA	NA	NA	NA
ABF4	REM7	1	NA	NA	NA	NA
ABF4	RH5	1	-0.367199	-3.9081	0.000171281	0.000323357
ABF4	RPA3A	1	NA	NA	NA	NA
ABF4	RPS15	1	-0.037672	-0.373199	0.709806	0.742133
ABF4	RPS18C	1	NA	NA	NA	NA
ABF4	RPS5	1	NA	NA	NA	NA
ABF4	RPS9M	1	NA	NA	NA	NA
ABF4	RUG3	1	NA	NA	NA	NA
ABF4	RidA	1	NA	NA	NA	NA
ABF4	SAUR79	1	NA	NA	NA	NA
ABF4	SCPL9	1	-0.56191	-6.72465	1.18e-09	5.07e-09
ABF4	SDHAF3	1	NA	NA	NA	NA
ABF4	SEL1	1	0.653573	8.5485	1.69e-13	1.4e-12
ABF4	SETH1	1	NA	NA	NA	NA
ABF4	SGD9	1	NA	NA	NA	NA
ABF4	SPHK2	1	NA	NA	NA	NA
ABF4	SPT	1	-0.285107	-2.94463	0.00403834	0.00618594
ABF4	SSP4b	1	0.437464	4.81595	5.33e-06	1.27e-05
ABF4	TBL39	1	NA	NA	NA	NA
ABF4	TET1	1	NA	NA	NA	NA
ABF4	TGA1	1	0.704949	9.83934	2.7e-16	3.75e-15
ABF4	TPS29	1	NA	NA	NA	NA
ABF4	TVA	1	NA	NA	NA	NA
ABF4	UBL5a	1	NA	NA	NA	NA
ABF4	UDG4	1	-0.662623	-8.7584	5.96e-14	5.32e-13
ABF4	UGT78D2	1	NA	NA	NA	NA
ABF4	UNE7	3	NA	NA	NA	NA
ABF4	URGT2	1	NA	NA	NA	NA
ABF4	VTE7	1	NA	NA	NA	NA
ABF4	WAKL1	1	NA	NA	NA	NA
ABF4	WEB1	2	NA	NA	NA	NA
ABF4	WRAP53	1	NA	NA	NA	NA
ABF4	YUC3	1	-0.52699	-6.1385	1.78e-08	6.28e-08
ABF4	anac046	1	NA	NA	NA	NA
ABF4	bHLH096	1	NA	NA	NA	NA
ABF4	bS6mz	1	NA	NA	NA	NA
ABF4	bZIP21	1	0.69026	9.44388	1.95e-15	2.29e-14
ABF4	dS17	1	NA	NA	NA	NA
ABF4	eL24y	1	-0.362468	-3.85007	0.000210585	0.000393183
ABF4	eL24z	1	-0.297256	-3.082	0.00266993	0.00420047
ABF4	eL27x	1	-0.208399	-2.10936	0.0374619	0.0497501
ABF4	eL30x	1	-0.185475	-1.86853	0.0646747	0.082757
ABF4	eL36y	2	-0.402927	-4.35821	3.24e-05	6.84e-05
ABF4	eL40y	1	-0.595261	-7.3336	6.51e-11	3.42e-10
ABF4	eL41v	1	-0.648047	-8.4235	3.14e-13	2.47e-12
ABF4	eL41x	1	-0.441308	-4.86844	4.31e-06	1.04e-05
ABF4	eL6y	1	NA	NA	NA	NA
ABF4	eS12z	1	NA	NA	NA	NA
ABF4	eS19z	1	NA	NA	NA	NA
ABF4	eS21z	1	-0.3955	-4.26281	4.65e-05	9.59e-05
ABF4	eS31y	1	-0.0677484	-0.672219	0.503026	0.54566
ABF4	emb1796	1	NA	NA	NA	NA
ABF4	epsilon1-COP	1	-0.120609	-1.20275	0.231971	0.269177
ABF4	mTERF25	1	NA	NA	NA	NA
ABF4	scpl44	1	NA	NA	NA	NA
ABF4	uL10x	1	NA	NA	NA	NA
ABF4	uL13w	1	NA	NA	NA	NA
ABF4	uL13z	1	-0.52582	-6.11965	1.93e-08	6.8e-08
ABF4	uL14z	1	NA	NA	NA	NA
ABF4	uL15m	1	NA	NA	NA	NA
ABF4	uL29w	1	-0.34502	-3.63897	0.000439071	0.000777448
ABF4	uL6m	1	NA	NA	NA	NA
ABF4	uS10x	1	-0.308453	-3.21006	0.0017947	0.00289645
ABF4	uS10y	1	NA	NA	NA	NA
ABF4	uS10z	1	-0.347545	-3.66925	0.000395801	0.000705655
ABF4	uS11x	1	NA	NA	NA	NA
ABF4	uS14y	1	-0.488723	-5.54549	2.48e-07	7.33e-07
ABF4	uS5m	1	NA	NA	NA	NA
ABF4	uS9x	1	-0.44029	-4.85452	4.56e-06	1.1e-05
ABR1	3xHMG-box2	1	NA	NA	NA	NA
ABR1	A/N-InvB	2	NA	NA	NA	NA
ABR1	AAC2	1	NA	NA	NA	NA
ABR1	ABCB21	1	NA	NA	NA	NA
ABR1	ABCG19	1	NA	NA	NA	NA
ABR1	ACO1	1	NA	NA	NA	NA
ABR1	ACR3	1	NA	NA	NA	NA
ABR1	ACT3	1	NA	NA	NA	NA
ABR1	ADS4	1	-0.662063	-8.74521	6.36e-14	5.65e-13
ABR1	ADS4.2	2	-0.333965	-3.50747	0.000684512	0.00117843
ABR1	AGC1-3	4	NA	NA	NA	NA
ABR1	AGC1-9	1	NA	NA	NA	NA
ABR1	AGL20	1	NA	NA	NA	NA
ABR1	AGP1	1	NA	NA	NA	NA
ABR1	AHP6	1	NA	NA	NA	NA
ABR1	AKR4C11	1	NA	NA	NA	NA
ABR1	ALC	1	NA	NA	NA	NA
ABR1	AML1	1	0.0331433	0.328282	0.743399	0.772577
ABR1	ANAC079	1	0.517803	5.9918	3.45e-08	1.16e-07
ABR1	APG10	1	NA	NA	NA	NA
ABR1	APOK3	1	-0.189578	-1.91139	0.058876	0.0758685
ABR1	APUM1	1	NA	NA	NA	NA
ABR1	ARF6	1	NA	NA	NA	NA
ABR1	ARP2	1	-0.363368	-3.86108	0.000202523	0.000378775
ABR1	ASG1	1	NA	NA	NA	NA
ABR1	ASHR2	1	NA	NA	NA	NA
ABR1	ASML1	1	NA	NA	NA	NA
ABR1	AT-IE	1	-0.412166	-4.47832	2.04e-05	4.44e-05
ABR1	AT-P5C1	2	-0.299056	-3.10248	0.0025074	0.00396316
ABR1	AT1G01920	2	NA	NA	NA	NA
ABR1	AT1G03240	1	NA	NA	NA	NA
ABR1	AT1G05710	1	NA	NA	NA	NA
ABR1	AT1G05730	1	NA	NA	NA	NA
ABR1	AT1G06320	1	NA	NA	NA	NA
ABR1	AT1G06930	1	NA	NA	NA	NA
ABR1	AT1G08220	1	NA	NA	NA	NA
ABR1	AT1G10400	1	NA	NA	NA	NA
ABR1	AT1G10780	1	NA	NA	NA	NA
ABR1	AT1G10850	1	NA	NA	NA	NA
ABR1	AT1G11700	1	NA	NA	NA	NA
ABR1	AT1G12064	1	NA	NA	NA	NA
ABR1	AT1G12070	1	NA	NA	NA	NA
ABR1	AT1G12170	1	NA	NA	NA	NA
ABR1	AT1G14060	1	NA	NA	NA	NA
ABR1	AT1G14450	1	NA	NA	NA	NA
ABR1	AT1G16500	1	NA	NA	NA	NA
ABR1	AT1G16830	1	NA	NA	NA	NA
ABR1	AT1G18193	1	NA	NA	NA	NA
ABR1	AT1G23985	1	NA	NA	NA	NA
ABR1	AT1G25510	1	NA	NA	NA	NA
ABR1	AT1G26740	1	NA	NA	NA	NA
ABR1	AT1G27880	1	NA	NA	NA	NA
ABR1	AT1G28030	1	NA	NA	NA	NA
ABR1	AT1G28390	1	NA	NA	NA	NA
ABR1	AT1G29775	1	NA	NA	NA	NA
ABR1	AT1G29980	1	NA	NA	NA	NA
ABR1	AT1G31835	1	-0.0366885	-0.363442	0.717058	0.748588
ABR1	AT1G31850	1	-0.111838	-1.11413	0.267947	0.30784
ABR1	AT1G32190	1	NA	NA	NA	NA
ABR1	AT1G32860	1	NA	NA	NA	NA
ABR1	AT1G33260	1	NA	NA	NA	NA
ABR1	AT1G34042	1	NA	NA	NA	NA
ABR1	AT1G49475	1	NA	NA	NA	NA
ABR1	AT1G50270	1	NA	NA	NA	NA
ABR1	AT1G51380	1	NA	NA	NA	NA
ABR1	AT1G51405	1	NA	NA	NA	NA
ABR1	AT1G54020	1	NA	NA	NA	NA
ABR1	AT1G54310	1	NA	NA	NA	NA
ABR1	AT1G55200	1	NA	NA	NA	NA
ABR1	AT1G62330	1	-0.698086	-9.65162	6.91e-16	8.81e-15
ABR1	AT1G62950	1	NA	NA	NA	NA
ABR1	AT1G63660	1	NA	NA	NA	NA
ABR1	AT1G65985	1	-0.761027	-11.6133	4e-20	1.2e-18
ABR1	AT1G67148	1	NA	NA	NA	NA
ABR1	AT1G67760	1	NA	NA	NA	NA
ABR1	AT1G69290	1	NA	NA	NA	NA
ABR1	AT1G71760	1	NA	NA	NA	NA
ABR1	AT1G73090	2	NA	NA	NA	NA
ABR1	AT1G73160	1	NA	NA	NA	NA
ABR1	AT1G73920	1	NA	NA	NA	NA
ABR1	AT1G74870	1	NA	NA	NA	NA
ABR1	AT1G75360	1	NA	NA	NA	NA
ABR1	AT1G76980	1	NA	NA	NA	NA
ABR1	AT1G80150	1	NA	NA	NA	NA
ABR1	AT1G80570	1	NA	NA	NA	NA
ABR1	AT2G01080	1	NA	NA	NA	NA
ABR1	AT2G14060	1	NA	NA	NA	NA
ABR1	AT2G20710	1	NA	NA	NA	NA
ABR1	AT2G21090	1	NA	NA	NA	NA
ABR1	AT2G24240	1	NA	NA	NA	NA
ABR1	AT2G27310	1	NA	NA	NA	NA
ABR1	AT2G27420	1	NA	NA	NA	NA
ABR1	AT2G30000	1	NA	NA	NA	NA
ABR1	AT2G31725	1	NA	NA	NA	NA
ABR1	AT2G34185	1	NA	NA	NA	NA
ABR1	AT2G37100	4	NA	NA	NA	NA
ABR1	AT2G37120	4	NA	NA	NA	NA
ABR1	AT2G37310	1	NA	NA	NA	NA
ABR1	AT2G37660	2	NA	NA	NA	NA
ABR1	AT2G37960	1	NA	NA	NA	NA
ABR1	AT2G38800	1	NA	NA	NA	NA
ABR1	AT2G42650	1	NA	NA	NA	NA
ABR1	AT2G42960	1	NA	NA	NA	NA
ABR1	AT2G43110	1	NA	NA	NA	NA
ABR1	AT2G43445	1	NA	NA	NA	NA
ABR1	AT3G01260	1	NA	NA	NA	NA
ABR1	AT3G02820	1	NA	NA	NA	NA
ABR1	AT3G03130	1	NA	NA	NA	NA
ABR1	AT3G07290	1	NA	NA	NA	NA
ABR1	AT3G07320	1	NA	NA	NA	NA
ABR1	AT3G09020	1	NA	NA	NA	NA
ABR1	AT3G13650	1	NA	NA	NA	NA
ABR1	AT3G14060	1	NA	NA	NA	NA
ABR1	AT3G14700	1	NA	NA	NA	NA
ABR1	AT3G15200	1	NA	NA	NA	NA
ABR1	AT3G15720	1	NA	NA	NA	NA
ABR1	AT3G16900	1	NA	NA	NA	NA
ABR1	AT3G23510	1	0.299692	3.10974	0.00245209	0.00388198
ABR1	AT3G25930	1	0.299062	3.10256	0.00250681	0.00396265
ABR1	AT3G27230	1	-0.262643	-2.69463	0.00829238	0.0121584
ABR1	AT3G44695	1	NA	NA	NA	NA
ABR1	AT3G48660	1	NA	NA	NA	NA
ABR1	AT3G49350	1	NA	NA	NA	NA
ABR1	AT3G49630	1	NA	NA	NA	NA
ABR1	AT3G50040	1	NA	NA	NA	NA
ABR1	AT3G51280	1	NA	NA	NA	NA
ABR1	AT3G51750	1	NA	NA	NA	NA
ABR1	AT3G55230	1	NA	NA	NA	NA
ABR1	AT3G60660	1	NA	NA	NA	NA
ABR1	AT4G01270	1	NA	NA	NA	NA
ABR1	AT4G03100	1	NA	NA	NA	NA
ABR1	AT4G05160	1	NA	NA	NA	NA
ABR1	AT4G13577	1	NA	NA	NA	NA
ABR1	AT4G13690	1	NA	NA	NA	NA
ABR1	AT4G13710	1	NA	NA	NA	NA
ABR1	AT4G14930	1	NA	NA	NA	NA
ABR1	AT4G15830	1	NA	NA	NA	NA
ABR1	AT4G16140	1	NA	NA	NA	NA
ABR1	AT4G21215	2	NA	NA	NA	NA
ABR1	AT4G23670	1	-0.759502	-11.5582	5.25e-20	1.53e-18
ABR1	AT4G24860	1	NA	NA	NA	NA
ABR1	AT4G28310	1	NA	NA	NA	NA
ABR1	AT4G30660	1	NA	NA	NA	NA
ABR1	AT4G31890	1	NA	NA	NA	NA
ABR1	AT4G34419	1	NA	NA	NA	NA
ABR1	AT4G34420	1	NA	NA	NA	NA
ABR1	AT4G36010	1	-0.576126	-6.97776	3.57e-10	1.66e-09
ABR1	AT4G38540	1	NA	NA	NA	NA
ABR1	AT4G38550	1	NA	NA	NA	NA
ABR1	AT4G39300	1	NA	NA	NA	NA
ABR1	AT5G01015	1	NA	NA	NA	NA
ABR1	AT5G01790	1	NA	NA	NA	NA
ABR1	AT5G02510	1	NA	NA	NA	NA
ABR1	AT5G06800	1	NA	NA	NA	NA
ABR1	AT5G07175	1	NA	NA	NA	NA
ABR1	AT5G07340	1	NA	NA	NA	NA
ABR1	AT5G08180	1	-0.122877	-1.22571	0.223246	0.259805
ABR1	AT5G09270	1	NA	NA	NA	NA
ABR1	AT5G10110	1	NA	NA	NA	NA
ABR1	AT5G10130	1	NA	NA	NA	NA
ABR1	AT5G11780	1	NA	NA	NA	NA
ABR1	AT5G14120	1	0.30816	3.20668	0.00181383	0.00292567
ABR1	AT5G14580	1	NA	NA	NA	NA
ABR1	AT5G15843	1	NA	NA	NA	NA
ABR1	AT5G18780	1	NA	NA	NA	NA
ABR1	AT5G19100	1	NA	NA	NA	NA
ABR1	AT5G19110	2	NA	NA	NA	NA
ABR1	AT5G19970	3	NA	NA	NA	NA
ABR1	AT5G20160	1	NA	NA	NA	NA
ABR1	AT5G20940	1	NA	NA	NA	NA
ABR1	AT5G23480	1	NA	NA	NA	NA
ABR1	AT5G40150	2	NA	NA	NA	NA
ABR1	AT5G41460	1	NA	NA	NA	NA
ABR1	AT5G41685	1	NA	NA	NA	NA
ABR1	AT5G43240	1	NA	NA	NA	NA
ABR1	AT5G45060	1	NA	NA	NA	NA
ABR1	AT5G46085	1	NA	NA	NA	NA
ABR1	AT5G48205	1	NA	NA	NA	NA
ABR1	AT5G49100	1	NA	NA	NA	NA
ABR1	AT5G52220	1	NA	NA	NA	NA
ABR1	AT5G55340	1	NA	NA	NA	NA
ABR1	AT5G56260	3	0.0739079	0.733657	0.464909	0.508534
ABR1	AT5G56990	1	NA	NA	NA	NA
ABR1	AT5G59060	1	NA	NA	NA	NA
ABR1	AT5G59070	1	NA	NA	NA	NA
ABR1	AT5G59130	1	NA	NA	NA	NA
ABR1	AT5G59540	1	NA	NA	NA	NA
ABR1	AT5G59970	1	NA	NA	NA	NA
ABR1	AT5G60530	1	NA	NA	NA	NA
ABR1	AT5G62330	1	NA	NA	NA	NA
ABR1	AT5G62340	1	NA	NA	NA	NA
ABR1	AT5G66230	1	NA	NA	NA	NA
ABR1	ATBARD1	1	NA	NA	NA	NA
ABR1	ATCDC6	2	NA	NA	NA	NA
ABR1	ATCLE19	1	NA	NA	NA	NA
ABR1	ATCNGC20	1	NA	NA	NA	NA
ABR1	ATCNX1	1	-0.448595	-4.96888	2.86e-06	7.14e-06
ABR1	ATCSLD5	1	NA	NA	NA	NA
ABR1	ATERF#011	1	NA	NA	NA	NA
ABR1	ATFP3	2	-0.193992	-1.95761	0.0531201	0.0689032
ABR1	ATFRO1	1	NA	NA	NA	NA
ABR1	ATGPAT4	1	NA	NA	NA	NA
ABR1	ATGPX1	1	NA	NA	NA	NA
ABR1	ATHB-16	1	0.48133	5.43606	3.99e-07	1.14e-06
ABR1	ATHD2	1	0.149473	1.49652	0.137733	0.166434
ABR1	ATHMA3	1	NA	NA	NA	NA
ABR1	ATL55	1	NA	NA	NA	NA
ABR1	ATLTP1	1	0.361428	3.83736	0.000220276	0.000409291
ABR1	ATMS2	1	NA	NA	NA	NA
ABR1	ATNUC-L1	1	0.070856	0.703206	0.483594	0.526788
ABR1	ATOEP16-1	1	NA	NA	NA	NA
ABR1	ATORC4	1	NA	NA	NA	NA
ABR1	ATPCAP1	1	0.266784	2.74034	0.00729416	0.0107948
ABR1	ATPPCK2	1	NA	NA	NA	NA
ABR1	ATPSK3	1	NA	NA	NA	NA
ABR1	ATPUP19	1	NA	NA	NA	NA
ABR1	ATRBP47A	1	-0.532764	-6.2322	1.16e-08	4.22e-08
ABR1	ATRECQ4A	1	NA	NA	NA	NA
ABR1	ATRPAC14	1	NA	NA	NA	NA
ABR1	ATSUC5	1	NA	NA	NA	NA
ABR1	ATUPS4	1	NA	NA	NA	NA
ABR1	AtC3H28	1	NA	NA	NA	NA
ABR1	AtCASP	1	-0.44516	-4.92139	3.47e-06	8.55e-06
ABR1	AtCHIL	1	NA	NA	NA	NA
ABR1	AtCOR47	1	0.209011	2.11584	0.0368933	0.0490499
ABR1	AtCXE18	1	NA	NA	NA	NA
ABR1	AtECB1	1	NA	NA	NA	NA
ABR1	AtENODL10	1	NA	NA	NA	NA
ABR1	AtGATA17L	1	NA	NA	NA	NA
ABR1	AtGELP79	1	NA	NA	NA	NA
ABR1	AtGH9B12	1	-0.431247	-4.73174	7.49e-06	1.75e-05
ABR1	AtGH9C3	1	NA	NA	NA	NA
ABR1	AtGLYR2	1	NA	NA	NA	NA
ABR1	AtGRF4	1	NA	NA	NA	NA
ABR1	AtGT14	1	NA	NA	NA	NA
ABR1	AtHB23	1	NA	NA	NA	NA
ABR1	AtIQM1	1	NA	NA	NA	NA
ABR1	AtKAT1	1	NA	NA	NA	NA
ABR1	AtKH14	1	NA	NA	NA	NA
ABR1	AtLETM1	1	NA	NA	NA	NA
ABR1	AtLHT1	1	NA	NA	NA	NA
ABR1	AtLtpI-5	1	-0.73986	-10.8868	1.46e-18	3.12e-17
ABR1	AtMYB25	1	NA	NA	NA	NA
ABR1	AtMYB42	1	NA	NA	NA	NA
ABR1	AtMYB9	1	NA	NA	NA	NA
ABR1	AtNPF6.3	1	0.304101	3.16011	0.00209814	0.00335405
ABR1	AtNPF8.2	1	NA	NA	NA	NA
ABR1	AtPAE10	1	NA	NA	NA	NA
ABR1	AtPME17	1	NA	NA	NA	NA
ABR1	AtPMEI11	1	NA	NA	NA	NA
ABR1	AtPPRT3	1	NA	NA	NA	NA
ABR1	AtRLP27	1	NA	NA	NA	NA
ABR1	AtSIP1	1	0.437969	4.82283	5.19e-06	1.24e-05
ABR1	AtTRM4d	1	NA	NA	NA	NA
ABR1	AtTRM4e	1	NA	NA	NA	NA
ABR1	AtXTH32	1	-0.6376	-8.19338	9.79e-13	7.04e-12
ABR1	BASL	1	NA	NA	NA	NA
ABR1	BBX16	2	NA	NA	NA	NA
ABR1	BDG1	1	-0.249918	-2.55514	0.0121524	0.0173998
ABR1	BGLU45	1	NA	NA	NA	NA
ABR1	BGLU46	1	NA	NA	NA	NA
ABR1	BIP	1	-0.321215	-3.3578	0.00111976	0.00186616
ABR1	BOR2	1	0.272657	2.80546	0.00606037	0.00905686
ABR1	BRON	1	-0.248954	-2.54463	0.0125004	0.0178461
ABR1	CASPL5B1	1	NA	NA	NA	NA
ABR1	CCLP	2	NA	NA	NA	NA
ABR1	CCT5	1	-0.211303	-2.14011	0.0348282	0.0465062
ABR1	CDI	1	NA	NA	NA	NA
ABR1	CER1-L1	3	NA	NA	NA	NA
ABR1	CHIQL10	1	NA	NA	NA	NA
ABR1	CI51	1	NA	NA	NA	NA
ABR1	CID13	1	NA	NA	NA	NA
ABR1	CIPK1	1	NA	NA	NA	NA
ABR1	COBL8	2	NA	NA	NA	NA
ABR1	COR28	1	NA	NA	NA	NA
ABR1	CORD7	1	NA	NA	NA	NA
ABR1	CORK1	1	NA	NA	NA	NA
ABR1	CPN10	1	NA	NA	NA	NA
ABR1	CRF2	1	0.000765495	0.00757801	0.993969	0.994528
ABR1	CRF3	1	NA	NA	NA	NA
ABR1	CTL10	1	NA	NA	NA	NA
ABR1	CYCA1	1	NA	NA	NA	NA
ABR1	CYP707A2	1	NA	NA	NA	NA
ABR1	CYP77B1	1	-0.346628	-3.65824	0.000411048	0.000730552
ABR1	CYP78A7	2	-0.00372682	-0.0368939	0.970645	0.974304
ABR1	CYP81H1	2	NA	NA	NA	NA
ABR1	CYP96A12	1	NA	NA	NA	NA
ABR1	D2HGDH	1	NA	NA	NA	NA
ABR1	DEL2	1	NA	NA	NA	NA
ABR1	DJA4	1	NA	NA	NA	NA
ABR1	DPA4	1	NA	NA	NA	NA
ABR1	EDA8	1	NA	NA	NA	NA
ABR1	EF1a	1	-0.258707	-2.65133	0.00935101	0.0136007
ABR1	EFD	1	NA	NA	NA	NA
ABR1	EMB2217	1	NA	NA	NA	NA
ABR1	EMB3131	1	NA	NA	NA	NA
ABR1	ERF60	1	NA	NA	NA	NA
ABR1	FAB1B	1	0.487386	5.52559	2.71e-07	7.94e-07
ABR1	FBN9	1	NA	NA	NA	NA
ABR1	FOCL1	1	NA	NA	NA	NA
ABR1	FOLB3	1	NA	NA	NA	NA
ABR1	FSD2	1	NA	NA	NA	NA
ABR1	G-H2AX	1	NA	NA	NA	NA
ABR1	G-TMT	1	0.352447	3.72828	0.000322808	0.000583294
ABR1	GATA2	1	-0.280491	-2.89285	0.0047042	0.00713949
ABR1	GBPL1	1	NA	NA	NA	NA
ABR1	GGL28	1	-0.257604	-2.63923	0.00966805	0.0140353
ABR1	GLL23	1	-0.572187	-6.90672	5e-10	2.27e-09
ABR1	GLXI-like;5	1	NA	NA	NA	NA
ABR1	GMD1	1	NA	NA	NA	NA
ABR1	GOSAMT1	2	-0.745145	-11.0609	6.13e-19	1.43e-17
ABR1	GPP2	1	NA	NA	NA	NA
ABR1	GWD	1	-0.0312095	-0.309109	0.757895	0.786123
ABR1	HEC1	1	-0.254865	-2.60919	0.0104971	0.0151531
ABR1	HEC2	1	-0.433376	-4.76047	6.67e-06	1.57e-05
ABR1	HRA1	1	NA	NA	NA	NA
ABR1	HSP60-3A	1	NA	NA	NA	NA
ABR1	IAA26	1	-0.399554	-4.31477	3.82e-05	7.98e-05
ABR1	ICL	1	-0.170159	-1.70942	0.0905387	0.113104
ABR1	IMK3	1	NA	NA	NA	NA
ABR1	IMPA-5	2	NA	NA	NA	NA
ABR1	IQD24	1	NA	NA	NA	NA
ABR1	IQD26	1	NA	NA	NA	NA
ABR1	ISE4	1	NA	NA	NA	NA
ABR1	KOM	1	NA	NA	NA	NA
ABR1	LAZY5	1	NA	NA	NA	NA
ABR1	LDDH1	1	NA	NA	NA	NA
ABR1	LDPS	1	NA	NA	NA	NA
ABR1	LOG3	1	NA	NA	NA	NA
ABR1	LSF2	1	NA	NA	NA	NA
ABR1	LUL4	1	NA	NA	NA	NA
ABR1	LecRK-VII.1	1	NA	NA	NA	NA
ABR1	MAGL10	2	NA	NA	NA	NA
ABR1	MAKR4	1	NA	NA	NA	NA
ABR1	MDS4	1	NA	NA	NA	NA
ABR1	MEE21	1	NA	NA	NA	NA
ABR1	MEF22	1	NA	NA	NA	NA
ABR1	MLS	1	0.168958	1.69699	0.0928721	0.115841
ABR1	MOAT2	1	NA	NA	NA	NA
ABR1	MTSSB	1	NA	NA	NA	NA
ABR1	MyoB13	1	-0.659592	-8.68736	8.48e-14	7.37e-13
ABR1	NAI2	1	-0.720159	-10.2755	3.06e-17	5.05e-16
ABR1	NDB1	1	NA	NA	NA	NA
ABR1	NDC80	1	NA	NA	NA	NA
ABR1	NDL2	1	-0.642212	-8.294	5.96e-13	4.46e-12
ABR1	NF-YB11	1	NA	NA	NA	NA
ABR1	NOP56	1	0.222481	2.25907	0.0260943	0.0355197
ABR1	NPF2.5	1	NA	NA	NA	NA
ABR1	OEP9.1	1	NA	NA	NA	NA
ABR1	OLI7	1	-0.199125	-2.01152	0.0470159	0.0614329
ABR1	P1z	1	-0.280415	-2.89199	0.00471596	0.00715506
ABR1	P2y	1	-0.166406	-1.67063	0.0979855	0.121612
ABR1	PAB4	1	-0.248219	-2.53662	0.0127715	0.0182221
ABR1	PAB8	1	NA	NA	NA	NA
ABR1	PAF1	1	NA	NA	NA	NA
ABR1	PAP10	1	NA	NA	NA	NA
ABR1	PBL8	2	NA	NA	NA	NA
ABR1	PDCB3	1	0.0435526	0.431558	0.667011	0.702155
ABR1	PDX1L4	2	NA	NA	NA	NA
ABR1	PES	1	NA	NA	NA	NA
ABR1	PHS1	1	NA	NA	NA	NA
ABR1	PMD1	1	NA	NA	NA	NA
ABR1	POK1	1	NA	NA	NA	NA
ABR1	POLAR	1	NA	NA	NA	NA
ABR1	PP2C49	1	NA	NA	NA	NA
ABR1	PRDA1	1	NA	NA	NA	NA
ABR1	PRORP2	1	NA	NA	NA	NA
ABR1	PYD4	1	NA	NA	NA	NA
ABR1	PYRR	1	NA	NA	NA	NA
ABR1	RALF34	2	NA	NA	NA	NA
ABR1	RAMGaP	1	-0.713169	-10.0714	8.47e-17	1.29e-15
ABR1	RBK1	1	NA	NA	NA	NA
ABR1	REM7	1	NA	NA	NA	NA
ABR1	RGFR1	1	NA	NA	NA	NA
ABR1	RGL2	1	NA	NA	NA	NA
ABR1	RH29	1	NA	NA	NA	NA
ABR1	ROT3	1	0.42131	4.59883	1.27e-05	2.86e-05
ABR1	RPA3A	1	NA	NA	NA	NA
ABR1	RPB5C	1	NA	NA	NA	NA
ABR1	RUG3	1	NA	NA	NA	NA
ABR1	SAP1	2	NA	NA	NA	NA
ABR1	SDG40	1	NA	NA	NA	NA
ABR1	SDHAF3	1	NA	NA	NA	NA
ABR1	TBL11	1	NA	NA	NA	NA
ABR1	TEB	1	NA	NA	NA	NA
ABR1	TET1	1	NA	NA	NA	NA
ABR1	THADA	1	NA	NA	NA	NA
ABR1	UGT78D2	1	NA	NA	NA	NA
ABR1	VTE7	1	NA	NA	NA	NA
ABR1	ZAR1	1	NA	NA	NA	NA
ABR1	anac046	1	NA	NA	NA	NA
ABR1	anac074	1	NA	NA	NA	NA
ABR1	bHLH096	1	NA	NA	NA	NA
ABR1	bL31my	1	NA	NA	NA	NA
ABR1	eL13x	1	NA	NA	NA	NA
ABR1	eL15z	1	0.0685917	0.680627	0.497713	0.54074
ABR1	eL20w	2	NA	NA	NA	NA
ABR1	eL22z	1	-0.0719304	-0.713924	0.476971	0.520329
ABR1	eL24y	1	-0.279974	-2.88707	0.00478446	0.00725397
ABR1	eL27x	1	-0.256908	-2.63159	0.00987304	0.0143103
ABR1	eL29y	1	NA	NA	NA	NA
ABR1	eL31x	1	-0.247779	-2.53184	0.012936	0.0184403
ABR1	eL40y	1	-0.301442	-3.1297	0.00230567	0.003663
ABR1	eL41v	1	-0.360246	-3.82293	0.000231792	0.000429261
ABR1	eL41x	1	-0.180219	-1.81378	0.072772	0.0923549
ABR1	eL6y	1	NA	NA	NA	NA
ABR1	eS12z	1	NA	NA	NA	NA
ABR1	eS25y	1	0.131342	1.31158	0.192725	0.226918
ABR1	eS28x	1	-0.0117804	-0.116628	0.907394	0.920282
ABR1	eS28y	1	-0.0271933	-0.269299	0.788266	0.813449
ABR1	eS30x	1	-0.18401	-1.85325	0.0668547	0.085328
ABR1	epsilon1-COP	1	-0.0134861	-0.133517	0.894058	0.908309
ABR1	mS88	1	NA	NA	NA	NA
ABR1	rps15ae	1	NA	NA	NA	NA
ABR1	uL11y	1	0.0966021	0.960805	0.339015	0.381444
ABR1	uL13z	1	-0.331292	-3.47591	0.000760261	0.00130011
ABR1	uL14m	1	NA	NA	NA	NA
ABR1	uL15x	1	-0.0464133	-0.459964	0.646561	0.683355
ABR1	uL1z	1	-0.0861046	-0.855569	0.394323	0.437727
ABR1	uL22my	1	NA	NA	NA	NA
ABR1	uL24y	1	NA	NA	NA	NA
ABR1	uL29x	1	NA	NA	NA	NA
ABR1	uL30x	1	-0.0897264	-0.891844	0.374661	0.417953
ABR1	uL6m	1	NA	NA	NA	NA
ABR1	uL6x	1	NA	NA	NA	NA
ABR1	uS10x	1	-0.0603083	-0.598111	0.551146	0.592747
ABR1	uS10y	1	NA	NA	NA	NA
ABR1	uS11x	1	NA	NA	NA	NA
ABR1	uS11y	1	0.223025	2.26488	0.0257222	0.0350651
ABR1	uS17y	1	NA	NA	NA	NA
ABR1	uS5m	1	NA	NA	NA	NA
AHL20	3xHMG-box2	1	NA	NA	NA	NA
AHL20	A/N-InvB	1	NA	NA	NA	NA
AHL20	A11	1	NA	NA	NA	NA
AHL20	ABCG13	1	NA	NA	NA	NA
AHL20	ABCG15	1	-0.731178	-10.6104	5.75e-18	1.09e-16
AHL20	ABCG19	1	NA	NA	NA	NA
AHL20	ACP2	1	NA	NA	NA	NA
AHL20	ACR3	1	NA	NA	NA	NA
AHL20	ACR4	1	-0.4955	-5.64719	1.59e-07	4.86e-07
AHL20	ACT3	1	NA	NA	NA	NA
AHL20	ADK1	1	-0.436032	-4.79647	5.77e-06	1.37e-05
AHL20	ADS4.2	1	-0.18048	-1.81649	0.072352	0.0918628
AHL20	AGC1-3	1	NA	NA	NA	NA
AHL20	AGL20	1	NA	NA	NA	NA
AHL20	AGO10	1	NA	NA	NA	NA
AHL20	AHP1	1	NA	NA	NA	NA
AHL20	AHP6	1	NA	NA	NA	NA
AHL20	AIR12	1	NA	NA	NA	NA
AHL20	AKR4C10	1	NA	NA	NA	NA
AHL20	AKR4C11	2	NA	NA	NA	NA
AHL20	ALA10	1	NA	NA	NA	NA
AHL20	ALBA1	1	-0.50424	-5.78037	8.86e-08	2.81e-07
AHL20	ALDH3F1	1	-0.572085	-6.9049	5.05e-10	2.29e-09
AHL20	ALMT4	2	NA	NA	NA	NA
AHL20	ANAC047	1	NA	NA	NA	NA
AHL20	ANAC079	1	0.490914	5.57823	2.15e-07	6.42e-07
AHL20	ANS	1	NA	NA	NA	NA
AHL20	APO4	1	NA	NA	NA	NA
AHL20	APOK3	1	-0.34523	-3.64149	0.000435311	0.000771269
AHL20	APUM24	1	NA	NA	NA	NA
AHL20	ARL2	1	NA	NA	NA	NA
AHL20	ASHR2	1	NA	NA	NA	NA
AHL20	ASL16	1	NA	NA	NA	NA
AHL20	ASL39	1	NA	NA	NA	NA
AHL20	AT-HSFB4	1	NA	NA	NA	NA
AHL20	AT-IE	2	-0.518283	-5.9994	3.33e-08	1.13e-07
AHL20	AT1G02360	1	NA	NA	NA	NA
AHL20	AT1G03240	1	NA	NA	NA	NA
AHL20	AT1G03270	1	NA	NA	NA	NA
AHL20	AT1G03740	1	NA	NA	NA	NA
AHL20	AT1G05210	2	NA	NA	NA	NA
AHL20	AT1G05440	1	NA	NA	NA	NA
AHL20	AT1G06320	1	NA	NA	NA	NA
AHL20	AT1G06930	1	NA	NA	NA	NA
AHL20	AT1G07690	1	NA	NA	NA	NA
AHL20	AT1G09580	1	NA	NA	NA	NA
AHL20	AT1G10400	2	NA	NA	NA	NA
AHL20	AT1G12064	1	NA	NA	NA	NA
AHL20	AT1G14450	3	NA	NA	NA	NA
AHL20	AT1G15740	1	NA	NA	NA	NA
AHL20	AT1G16500	1	NA	NA	NA	NA
AHL20	AT1G16705	1	NA	NA	NA	NA
AHL20	AT1G17830	1	NA	NA	NA	NA
AHL20	AT1G18270	2	0.627846	7.98543	2.73e-12	1.8e-11
AHL20	AT1G21740	1	NA	NA	NA	NA
AHL20	AT1G23830	1	NA	NA	NA	NA
AHL20	AT1G23985	1	NA	NA	NA	NA
AHL20	AT1G25230	1	0.726031	10.4519	1.27e-17	2.23e-16
AHL20	AT1G25460	1	NA	NA	NA	NA
AHL20	AT1G27880	1	NA	NA	NA	NA
AHL20	AT1G29418	1	-0.544961	-6.43421	4.58e-09	1.79e-08
AHL20	AT1G31835	1	-0.436435	-4.80195	5.65e-06	1.34e-05
AHL20	AT1G31850	2	-0.559177	-6.67703	1.48e-09	6.26e-09
AHL20	AT1G32190	2	NA	NA	NA	NA
AHL20	AT1G32700	2	0.72159	10.318	2.47e-17	4.16e-16
AHL20	AT1G32860	1	NA	NA	NA	NA
AHL20	AT1G33260	1	NA	NA	NA	NA
AHL20	AT1G33500	1	NA	NA	NA	NA
AHL20	AT1G33600	1	NA	NA	NA	NA
AHL20	AT1G47670	1	NA	NA	NA	NA
AHL20	AT1G51380	1	NA	NA	NA	NA
AHL20	AT1G52330	1	NA	NA	NA	NA
AHL20	AT1G53060	1	NA	NA	NA	NA
AHL20	AT1G55450	1	NA	NA	NA	NA
AHL20	AT1G56020	1	NA	NA	NA	NA
AHL20	AT1G60060	2	-0.702025	-9.75872	4.04e-16	5.4e-15
AHL20	AT1G61750	1	NA	NA	NA	NA
AHL20	AT1G62422	1	NA	NA	NA	NA
AHL20	AT1G62520	1	NA	NA	NA	NA
AHL20	AT1G63150	1	NA	NA	NA	NA
AHL20	AT1G65985	1	-0.505412	-5.79841	8.18e-08	2.61e-07
AHL20	AT1G66780	1	NA	NA	NA	NA
AHL20	AT1G67148	1	NA	NA	NA	NA
AHL20	AT1G67750	1	-0.645335	-8.363	4.24e-13	3.26e-12
AHL20	AT1G67760	1	NA	NA	NA	NA
AHL20	AT1G69020	1	NA	NA	NA	NA
AHL20	AT1G69050	2	NA	NA	NA	NA
AHL20	AT1G69290	1	NA	NA	NA	NA
AHL20	AT1G69480	1	NA	NA	NA	NA
AHL20	AT1G73090	1	NA	NA	NA	NA
AHL20	AT1G75360	1	NA	NA	NA	NA
AHL20	AT1G75550	1	NA	NA	NA	NA
AHL20	AT1G80150	1	NA	NA	NA	NA
AHL20	AT2G01510	1	NA	NA	NA	NA
AHL20	AT2G03580	1	NA	NA	NA	NA
AHL20	AT2G14060	2	NA	NA	NA	NA
AHL20	AT2G16980	1	0.765734	11.7862	1.71e-20	5.66e-19
AHL20	AT2G17972	1	NA	NA	NA	NA
AHL20	AT2G18630	2	NA	NA	NA	NA
AHL20	AT2G19460	1	-0.630148	-8.03394	2.15e-12	1.45e-11
AHL20	AT2G20480	1	NA	NA	NA	NA
AHL20	AT2G20515	1	NA	NA	NA	NA
AHL20	AT2G22230	1	NA	NA	NA	NA
AHL20	AT2G23530	1	NA	NA	NA	NA
AHL20	AT2G31725	1	NA	NA	NA	NA
AHL20	AT2G32235	1	NA	NA	NA	NA
AHL20	AT2G34020	1	-0.637755	-8.19674	9.63e-13	6.94e-12
AHL20	AT2G36220	1	NA	NA	NA	NA
AHL20	AT2G36430	2	NA	NA	NA	NA
AHL20	AT2G36470	1	NA	NA	NA	NA
AHL20	AT2G37100	1	NA	NA	NA	NA
AHL20	AT2G37120	1	NA	NA	NA	NA
AHL20	AT2G37310	1	NA	NA	NA	NA
AHL20	AT2G37700	1	NA	NA	NA	NA
AHL20	AT2G38350	1	NA	NA	NA	NA
AHL20	AT2G38640	1	NA	NA	NA	NA
AHL20	AT2G38695	1	NA	NA	NA	NA
AHL20	AT2G38800	1	NA	NA	NA	NA
AHL20	AT2G40480	2	NA	NA	NA	NA
AHL20	AT2G41082	1	NA	NA	NA	NA
AHL20	AT2G43110	2	NA	NA	NA	NA
AHL20	AT2G43445	1	NA	NA	NA	NA
AHL20	AT2G44580	1	NA	NA	NA	NA
AHL20	AT3G02820	1	NA	NA	NA	NA
AHL20	AT3G06145	1	NA	NA	NA	NA
AHL20	AT3G07320	2	NA	NA	NA	NA
AHL20	AT3G07440	1	NA	NA	NA	NA
AHL20	AT3G10180	1	NA	NA	NA	NA
AHL20	AT3G10530	1	NA	NA	NA	NA
AHL20	AT3G12860	1	NA	NA	NA	NA
AHL20	AT3G12870	1	NA	NA	NA	NA
AHL20	AT3G13435	2	NA	NA	NA	NA
AHL20	AT3G15680	1	NA	NA	NA	NA
AHL20	AT3G15720	1	NA	NA	NA	NA
AHL20	AT3G18560	1	NA	NA	NA	NA
AHL20	AT3G19010	1	NA	NA	NA	NA
AHL20	AT3G19030	1	NA	NA	NA	NA
AHL20	AT3G21470	1	NA	NA	NA	NA
AHL20	AT3G21530	1	NA	NA	NA	NA
AHL20	AT3G23470	1	-0.526821	-6.13578	1.8e-08	6.35e-08
AHL20	AT3G25930	1	0.565658	6.79051	8.67e-10	3.79e-09
AHL20	AT3G26450	1	-0.424146	-4.63655	1.09e-05	2.49e-05
AHL20	AT3G27906	1	-0.656005	-8.60425	1.28e-13	1.08e-12
AHL20	AT3G44695	1	NA	NA	NA	NA
AHL20	AT3G49350	1	NA	NA	NA	NA
AHL20	AT3G50900	1	NA	NA	NA	NA
AHL20	AT3G56410	1	0.556505	6.63074	1.83e-09	7.66e-09
AHL20	AT3G59710	1	-0.458184	-5.10294	1.64e-06	4.25e-06
AHL20	AT3G60660	1	NA	NA	NA	NA
AHL20	AT3G62050	1	NA	NA	NA	NA
AHL20	AT4G01240	1	NA	NA	NA	NA
AHL20	AT4G01730	1	NA	NA	NA	NA
AHL20	AT4G02630	1	NA	NA	NA	NA
AHL20	AT4G03965	1	NA	NA	NA	NA
AHL20	AT4G05160	1	NA	NA	NA	NA
AHL20	AT4G08910	1	NA	NA	NA	NA
AHL20	AT4G12870	1	NA	NA	NA	NA
AHL20	AT4G13210	1	-0.431516	-4.73536	7.38e-06	1.72e-05
AHL20	AT4G16140	1	NA	NA	NA	NA
AHL20	AT4G16610	1	NA	NA	NA	NA
AHL20	AT4G16807	1	NA	NA	NA	NA
AHL20	AT4G19400	1	NA	NA	NA	NA
AHL20	AT4G19645	1	NA	NA	NA	NA
AHL20	AT4G22760	1	NA	NA	NA	NA
AHL20	AT4G23880	1	NA	NA	NA	NA
AHL20	AT4G25315	1	NA	NA	NA	NA
AHL20	AT4G26120	1	NA	NA	NA	NA
AHL20	AT4G27740	1	NA	NA	NA	NA
AHL20	AT4G28310	1	NA	NA	NA	NA
AHL20	AT4G29690	1	-0.562221	-6.73009	1.15e-09	4.95e-09
AHL20	AT4G30650	1	NA	NA	NA	NA
AHL20	AT4G30660	1	NA	NA	NA	NA
AHL20	AT4G31760	1	NA	NA	NA	NA
AHL20	AT4G32480	1	NA	NA	NA	NA
AHL20	AT4G34419	2	NA	NA	NA	NA
AHL20	AT4G34420	2	NA	NA	NA	NA
AHL20	AT4G34920	1	NA	NA	NA	NA
AHL20	AT4G37090	1	NA	NA	NA	NA
AHL20	AT4G37095	1	NA	NA	NA	NA
AHL20	AT4G37110	1	NA	NA	NA	NA
AHL20	AT4G37520	1	NA	NA	NA	NA
AHL20	AT4G38020	1	NA	NA	NA	NA
AHL20	AT4G38062	1	NA	NA	NA	NA
AHL20	AT4G38540	1	NA	NA	NA	NA
AHL20	AT4G38550	1	NA	NA	NA	NA
AHL20	AT4G39470	1	NA	NA	NA	NA
AHL20	AT4G39530	1	NA	NA	NA	NA
AHL20	AT4G39790	1	NA	NA	NA	NA
AHL20	AT5G02240	2	-0.577891	-7.00985	3.07e-10	1.44e-09
AHL20	AT5G03890	1	NA	NA	NA	NA
AHL20	AT5G04680	1	NA	NA	NA	NA
AHL20	AT5G06800	1	NA	NA	NA	NA
AHL20	AT5G10080	1	NA	NA	NA	NA
AHL20	AT5G10210	1	NA	NA	NA	NA
AHL20	AT5G11750	1	NA	NA	NA	NA
AHL20	AT5G11780	2	NA	NA	NA	NA
AHL20	AT5G13210	2	NA	NA	NA	NA
AHL20	AT5G14120	1	0.493457	5.6164	1.82e-07	5.51e-07
AHL20	AT5G17700	1	0.108033	1.07577	0.284673	0.325181
AHL20	AT5G19100	1	NA	NA	NA	NA
AHL20	AT5G19230	1	NA	NA	NA	NA
AHL20	AT5G19240	1	NA	NA	NA	NA
AHL20	AT5G19510	1	-0.609476	-7.61034	1.7e-11	9.85e-11
AHL20	AT5G19890	1	NA	NA	NA	NA
AHL20	AT5G20940	1	NA	NA	NA	NA
AHL20	AT5G25570	1	NA	NA	NA	NA
AHL20	AT5G25820	1	NA	NA	NA	NA
AHL20	AT5G27120	2	-0.285469	-2.9487	0.00398989	0.00611732
AHL20	AT5G39870	1	NA	NA	NA	NA
AHL20	AT5G40150	1	NA	NA	NA	NA
AHL20	AT5G40405	1	NA	NA	NA	NA
AHL20	AT5G40410	1	NA	NA	NA	NA
AHL20	AT5G40690	1	NA	NA	NA	NA
AHL20	AT5G40720	1	NA	NA	NA	NA
AHL20	AT5G42060	2	NA	NA	NA	NA
AHL20	AT5G42150	1	NA	NA	NA	NA
AHL20	AT5G44020	1	0.60057	7.43565	3.97e-11	2.17e-10
AHL20	AT5G45670	1	-0.407384	-4.41595	2.59e-05	5.57e-05
AHL20	AT5G46085	2	NA	NA	NA	NA
AHL20	AT5G46270	1	NA	NA	NA	NA
AHL20	AT5G46890	1	NA	NA	NA	NA
AHL20	AT5G47210	1	-0.311738	-3.24789	0.00159264	0.00259134
AHL20	AT5G49100	2	NA	NA	NA	NA
AHL20	AT5G49120	1	NA	NA	NA	NA
AHL20	AT5G49900	2	NA	NA	NA	NA
AHL20	AT5G51030	1	NA	NA	NA	NA
AHL20	AT5G53700	1	NA	NA	NA	NA
AHL20	AT5G55410	1	NA	NA	NA	NA
AHL20	AT5G55620	1	NA	NA	NA	NA
AHL20	AT5G56520	1	NA	NA	NA	NA
AHL20	AT5G59470	1	NA	NA	NA	NA
AHL20	AT5G59940	1	NA	NA	NA	NA
AHL20	AT5G62330	2	NA	NA	NA	NA
AHL20	AT5G62340	2	NA	NA	NA	NA
AHL20	AT5G62370	2	NA	NA	NA	NA
AHL20	AT5G66960	1	NA	NA	NA	NA
AHL20	AT5G67430	1	NA	NA	NA	NA
AHL20	ATBARD1	2	NA	NA	NA	NA
AHL20	ATBCA3	1	NA	NA	NA	NA
AHL20	ATBXL2	1	-0.569731	-6.86278	6.16e-10	2.76e-09
AHL20	ATCDC6	2	NA	NA	NA	NA
AHL20	ATCHITIV	1	NA	NA	NA	NA
AHL20	ATCLE19	1	NA	NA	NA	NA
AHL20	ATCNGC12	1	0.0161844	0.160238	0.873023	0.889982
AHL20	ATCNGC20	1	NA	NA	NA	NA
AHL20	ATCNX1	1	-0.631398	-8.06041	1.89e-12	1.29e-11
AHL20	ATCSLA09	1	-0.575486	-6.96619	3.77e-10	1.75e-09
AHL20	ATDUF9	1	NA	NA	NA	NA
AHL20	ATEME1B	1	NA	NA	NA	NA
AHL20	ATEXP9	1	-0.525939	-6.12157	1.92e-08	6.75e-08
AHL20	ATFP3	3	-0.425859	-4.65941	1e-05	2.29e-05
AHL20	ATFRO1	1	NA	NA	NA	NA
AHL20	ATGH9B1	1	-0.509569	-5.86274	6.14e-08	1.99e-07
AHL20	ATGPAT4	2	NA	NA	NA	NA
AHL20	ATGPX1	2	NA	NA	NA	NA
AHL20	ATGPX5	1	0.223677	2.27185	0.0252819	0.0345061
AHL20	ATGSTU9	1	NA	NA	NA	NA
AHL20	ATHB-16	1	0.710656	9.99962	1.21e-16	1.79e-15
AHL20	ATHMA3	1	NA	NA	NA	NA
AHL20	ATIRT1	1	NA	NA	NA	NA
AHL20	ATK4	1	NA	NA	NA	NA
AHL20	ATL26	2	-0.394905	-4.25522	4.78e-05	9.85e-05
AHL20	ATL32	1	NA	NA	NA	NA
AHL20	ATL55	1	NA	NA	NA	NA
AHL20	ATLOX1	1	-0.2768	-2.8516	0.00530521	0.00799119
AHL20	ATLP-1	1	NA	NA	NA	NA
AHL20	ATLTL1	1	-0.693916	-9.54012	1.21e-15	1.47e-14
AHL20	ATMIPS3	1	NA	NA	NA	NA
AHL20	ATML1	1	-0.541765	-6.38073	5.86e-09	2.25e-08
AHL20	ATMLP-470	1	-0.668835	-8.90642	2.85e-14	2.72e-13
AHL20	ATMS2	1	NA	NA	NA	NA
AHL20	ATMYB121	2	NA	NA	NA	NA
AHL20	ATNCED3	2	NA	NA	NA	NA
AHL20	ATNPR4	1	NA	NA	NA	NA
AHL20	ATNPSN11	1	-0.470514	-5.27865	7.82e-07	2.14e-06
AHL20	ATNRAMP1	1	NA	NA	NA	NA
AHL20	ATNUC-L1	1	-0.267148	-2.74438	0.00721155	0.0106814
AHL20	ATPAP8	1	NA	NA	NA	NA
AHL20	ATPCAP1	2	0.667365	8.87109	3.4e-14	3.2e-13
AHL20	ATPCB	1	NA	NA	NA	NA
AHL20	ATPGMP	1	NA	NA	NA	NA
AHL20	ATPHB4	1	NA	NA	NA	NA
AHL20	ATPPCK2	1	NA	NA	NA	NA
AHL20	ATPUB18	1	NA	NA	NA	NA
AHL20	ATPUP10	1	NA	NA	NA	NA
AHL20	ATRECQ4A	1	NA	NA	NA	NA
AHL20	ATRPAC14	1	NA	NA	NA	NA
AHL20	ATSAHH2	2	-0.406626	-4.4061	2.69e-05	5.77e-05
AHL20	ATSGP1	1	NA	NA	NA	NA
AHL20	ATSUC5	1	NA	NA	NA	NA
AHL20	ATUPS5	1	NA	NA	NA	NA
AHL20	ATWRKY48	2	NA	NA	NA	NA
AHL20	ATWRKY57	1	NA	NA	NA	NA
AHL20	ATWRKY61	1	NA	NA	NA	NA
AHL20	ATWRKY8	1	NA	NA	NA	NA
AHL20	ATXR1	1	NA	NA	NA	NA
AHL20	AtAVP1	1	-0.5313	-6.20834	1.29e-08	4.67e-08
AHL20	AtC2	1	NA	NA	NA	NA
AHL20	AtCHIL	1	NA	NA	NA	NA
AHL20	AtCOR47	2	0.447012	4.94696	3.13e-06	7.75e-06
AHL20	AtCXE18	1	NA	NA	NA	NA
AHL20	AtECB1	1	NA	NA	NA	NA
AHL20	AtGATA17L	1	NA	NA	NA	NA
AHL20	AtGH9B7	1	-0.209374	-2.11968	0.0365597	0.0486518
AHL20	AtGH9C3	1	NA	NA	NA	NA
AHL20	AtGRDP2	1	NA	NA	NA	NA
AHL20	AtGRF2	1	-0.370663	-3.95081	0.000146939	0.000280227
AHL20	AtGRP4	1	NA	NA	NA	NA
AHL20	AtGT14	1	NA	NA	NA	NA
AHL20	AtHB28	2	NA	NA	NA	NA
AHL20	AtHMP02	1	NA	NA	NA	NA
AHL20	AtHMP05	1	NA	NA	NA	NA
AHL20	AtHsp90.5	1	NA	NA	NA	NA
AHL20	AtIQM1	1	NA	NA	NA	NA
AHL20	AtLETM1	1	NA	NA	NA	NA
AHL20	AtLHT1	1	NA	NA	NA	NA
AHL20	AtMYB108	1	NA	NA	NA	NA
AHL20	AtMYB124	2	NA	NA	NA	NA
AHL20	AtMYB32	1	NA	NA	NA	NA
AHL20	AtMYB49	1	NA	NA	NA	NA
AHL20	AtMYB9	1	NA	NA	NA	NA
AHL20	AtNOC3	1	-0.512375	-5.90647	5.05e-08	1.66e-07
AHL20	AtNPF2.7	1	NA	NA	NA	NA
AHL20	AtNPF6.3	2	0.581626	7.07819	2.21e-10	1.06e-09
AHL20	AtPAE6	1	NA	NA	NA	NA
AHL20	AtPEIP1	1	NA	NA	NA	NA
AHL20	AtPP2-A14	1	NA	NA	NA	NA
AHL20	AtRABA1c	1	NA	NA	NA	NA
AHL20	AtROS1	1	NA	NA	NA	NA
AHL20	AtS40-2	1	NA	NA	NA	NA
AHL20	AtSTP14	1	NA	NA	NA	NA
AHL20	AtSWEET16	1	NA	NA	NA	NA
AHL20	AtTYDC	2	-0.461537	-5.15035	1.34e-06	3.54e-06
AHL20	AtTic32-IVa	1	NA	NA	NA	NA
AHL20	AtTim22	1	NA	NA	NA	NA
AHL20	AtUGP1	1	-0.570639	-6.87899	5.71e-10	2.57e-09
AHL20	AtWRKY47	1	0.661142	8.72359	7.08e-14	6.24e-13
AHL20	AtXTH32	1	-0.55928	-6.67881	1.46e-09	6.21e-09
AHL20	AtXYP1	1	NA	NA	NA	NA
[truncated: 28,103 more rows]

## Sheet: subset_network
Supplementary Table 8. Full and subset gene regulatory networks
tf	gene	weights
ABF2	ANAC079	0.483441
ABF2	AT1G25230	0.647033
ABF2	AT5G57655	0.470935
ABF2	AtPIP2;1	0.657431
ABF2	AtPLAIVA	0.711963
ABF2	KUP6	0.72745
ABF2	MHK	0.582844
ABF2	SEL1	0.654052
ABF4	ANAC079	0.484577
ABF4	AT1G25230	0.691818
ABF4	AT2G16980	0.742318
ABF4	AtPIP2;1	0.677145
ABF4	CLPD	0.439463
ABF4	MHK	0.573236
ABF4	SSP4b	0.458052
ABR1	FAB1B	0.501031
AHL20	AT1G18270	0.66274
AHL20	AT1G25230	0.724621
AHL20	AT2G16980	0.77968
AHL20	AT3G25930	0.573498
AHL20	AT5G14120	0.550266
AHL20	ATPCAP1	0.67922
AHL20	ATTPS9	0.724518
AHL20	AtCOR47	0.477485
AHL20	AtNPF6.3	0.617144
AHL20	AtPLAIVA	0.783132
AHL20	AtWRKY47	0.670988
AHL20	CVY1	0.685738
AHL20	KUP6	0.696242
AHL20	LRR	0.503814
AHL20	NAC1L	0.605717
AHL20	PICC	0.726512
AHL20	RBB1	0.782927
AHL20	SSP4b	0.507813
AIL6	AML1	0.559118
AIL6	AT2G47010	0.608203
AIL6	ATGRP7	0.541554
AIL6	BGLU4	0.642074
AIL6	BRON	0.410012
AIL6	LDAP2	0.57135
AIL6	eS21y	0.593281
AP3	ATCNGC12	0.654907
AP3	AtBOR1	0.406649
AP3	AtLEA5	0.438518
AP3	bZIP65	0.446036
ARR1	ABCG37	0.621111
ARR1	ALPHA-DOX1	0.6358
ARR1	AT1G25230	0.460343
ARR1	AtPIP2;1	0.512133
ARR1	LRR	0.520501
ARR1	MIK2	0.587763
ARR1	MLP329	0.451738
ARR1	PATL1	0.518319
ARR1	PICC	0.465865
ARR1	PRX69	0.509035
ARR1	RBB1	0.559214
ARR1	ROT3	0.499811
ARR1	SIF1	0.542639
ARR1	anac021	0.507004
ARR1	scpl2	0.532793
ARR11	AT5G14120	0.429631
AT1G14600	eL37x	0.407783
AT1G19000	AT3G25930	0.464649
AT1G19000	AT5G14120	0.567669
AT1G19000	AXR2	0.706756
AT1G19000	AtNPF6.3	0.580315
AT1G19000	AtPLAIVA	0.727432
AT1G19000	CLPD	0.43854
AT1G19000	MLP329	0.678422
AT1G19000	NAC1L	0.608631
AT1G19000	ROT3	0.694235
AT1G19000	scpl2	0.751582
AT1G74840	AT5G14120	0.547795
AT1G74840	AXR2	0.709847
AT1G74840	CLPD	0.449449
AT1G74840	FAB1B	0.741603
AT1G74840	IGP4	0.534735
AT1G74840	MLP329	0.645881
AT1G74840	NAC1L	0.655235
AT1G74840	anac021	0.647808
AT1G74840	scpl2	0.72661
AT3G10580	AT1G32700	0.710986
AT3G10580	AT3G23510	0.535897
AT3G10580	AT3G25930	0.431771
AT3G10580	AT5G14120	0.554629
AT3G10580	AXR2	0.668771
AT3G10580	AtNPF6.3	0.56177
AT3G10580	AtPLAIVA	0.726676
AT3G10580	CLPD	0.502142
AT3G10580	MIK2	0.631769
AT3G10580	NAC1L	0.595544
AT3G10580	ROT3	0.596046
AT3G10580	SFP1	0.651946
AT3G10580	SIF1	0.646597
AT3G10580	bZIP21	0.720954
AT3G10580	scpl2	0.705873
AT5G05090	ALPHA-DOX1	0.48294
AT5G05090	MIK2	0.498408
AT5G05090	PATL1	0.511105
AT5G05790	AT3G25930	0.439423
AT5G05790	AT5G14120	0.512695
AT5G05790	ATTPS9	0.642504
AT5G05790	AXR2	0.699532
AT5G05790	AtNPF6.3	0.553445
AT5G05790	AtPLAIVA	0.693492
AT5G05790	AtWRKY47	0.595148
AT5G05790	FRA8	0.581624
AT5G05790	MIK2	0.622597
AT5G05790	MLP329	0.543825
AT5G05790	PICC	0.548845
AT5G05790	RBB1	0.71173
AT5G05790	SFP1	0.632718
AT5G05790	bZIP21	0.68101
AT5G05790	scpl2	0.68975
AT5G47660	ACO3	0.766601
AT5G47660	ALDH3F1	0.443503
AT5G47660	AT1G04430	0.509714
AT5G47660	AT2G19460	0.506779
AT5G47660	AT3G23470	0.76163
AT5G47660	AT4G10480	0.685102
AT5G47660	AT5G08180	0.487409
AT5G47660	AT5G14450	0.67835
AT5G47660	AT5G47330	0.648178
AT5G47660	AT5G55790	0.693705
AT5G47660	ATCNX1	0.597337
AT5G47660	ATFP3	0.543265
AT5G47660	ATHD2	0.539899
AT5G47660	AtGH9B7	0.505643
AT5G47660	AtHMP52	0.47323
AT5G47660	AtPMT1	0.58526
AT5G47660	AtcathB3	0.568081
AT5G47660	BDG1	0.426497
AT5G47660	ML3	0.513659
AT5G47660	PDCB3	0.430539
AT5G47660	SAC56	0.501941
AT5G47660	SPT	0.627115
AT5G47660	eL32z	0.633407
AT5G47660	eL36y	0.59101
AT5G47660	eL41x	0.5626
AT5G61620	AT1G32700	0.764204
AT5G61620	AT3G23510	0.528537
AT5G61620	AT3G25930	0.455955
AT5G61620	AT3G56410	0.460383
AT5G61620	AT5G14120	0.567423
AT5G61620	ATPCAP1	0.618881
AT5G61620	AXR2	0.693733
AT5G61620	AtNPF6.3	0.51656
AT5G61620	AtPLAIVA	0.726276
AT5G61620	CLPD	0.483185
AT5G61620	MLP329	0.676821
AT5G61620	NAC1L	0.566391
AT5G61620	ROT3	0.673214
AT5G61620	anac021	0.627788
AT5G61620	scpl2	0.746167
ATHB-12	AT5G14120	0.519425
ATHB-12	AtNPF6.3	0.530233
ATHB-12	AtPIP2;1	0.674298
ATHB-12	FAB1B	0.718666
ATHB-12	PATL1	0.552824
ATHB-12	PICC	0.646716
ATHB-15	AT3G23510	0.59729
ATHB-15	AT3G25930	0.454624
ATHB-15	AtWRKY47	0.649528
ATHB-15	CLPD	0.492201
ATHB-15	IGP4	0.563483
ATHB-15	M3K&#948;5	0.582343
ATHB-15	PFK1	0.597747
ATHB-15	bZIP21	0.734364
ATHB-15	scpl2	0.737407
ATHB-16	AT1G18270	0.763743
ATHB-16	AT2G16980	0.758837
ATHB-16	AT3G25930	0.495737
ATHB-16	ATPCAP1	0.768356
ATHB-16	AtNPF6.3	0.656568
ATHB-16	FRA8	0.679726
ATHB-16	LRR	0.608279
ATHB-16	MIK2	0.767653
ATHB-16	PICC	0.70084
ATHB-16	anac021	0.757413
ATHB-16	bZIP21	0.825319
ATHB-16	bZIP65	0.830269
ATHB-16	scpl2	0.805069
ATHB-7	AT1G18270	0.748201
ATHB-7	AT3G23510	0.705198
ATHB-7	AT5G14120	0.608707
ATHB-7	BOR2	0.424089
ATHB-7	FAB1B	0.787463
ATHB-7	bZIP65	0.777693
ATHB-7	scpl2	0.791696
ATMYB31	AT2G16980	0.66219
ATMYB31	AtWRKY47	0.513912
ATMYB31	CLPD	0.473683
ATMYB31	PICC	0.644381
ATMYB31	RBB1	0.67044
ATMYB31	SEL1	0.589665
ATMYB31	SFP1	0.495295
AZF2	ALPHA-DOX1	0.620382
AZF2	AT1G18270	0.474429
AZF2	AT1G25230	0.405213
AZF2	AT1G32700	0.52578
AZF2	AT2G16980	0.568352
AZF2	AT3G23510	0.421745
AZF2	AT4G23510	0.484727
AZF2	ATLTP1	0.610309
AZF2	ATPCAP1	0.459723
AZF2	ATTPS9	0.557489
AZF2	AXR2	0.628712
AZF2	AtBOR1	0.674083
AZF2	AtLEA5	0.740009
AZF2	AtPIP2;1	0.528437
AZF2	AtPLAIVA	0.631699
AZF2	AtWRKY47	0.427912
AZF2	BP80-3;1	0.609195
AZF2	CVY1	0.657397
AZF2	FAB1B	0.60552
AZF2	FRA8	0.401625
AZF2	GLX2-5	0.530897
AZF2	IGP4	0.465585
AZF2	KUP6	0.532759
AZF2	MIK2	0.558137
AZF2	MLP329	0.40915
AZF2	PATL1	0.457714
AZF2	PICC	0.433383
AZF2	PRX16	0.58525
AZF2	PRX69	0.501295
AZF2	RBB1	0.585185
AZF2	ROT3	0.500364
AZF2	SEL1	0.459571
AZF2	SIF1	0.478499
AZF2	anac021	0.456938
AZF2	bZIP21	0.570926
AZF2	bZIP65	0.646383
AZF2	scpl2	0.543285
BEE2	AT1G25230	0.470029
BEE2	AT1G32700	0.513925
BEE2	AT2G16980	0.616995
BEE2	AtPIP2;1	0.448502
BEE2	AtPLAIVA	0.521195
BEE2	KUP6	0.569229
BEE2	SEL1	0.482772
BIM1	ACO3	0.513084
BIM1	AT3G27230	0.601353
BIM1	ATRPS5B	0.543795
BIM1	AtPMT1	0.401448
BIM1	AtTOP3alpha	0.436985
BIM1	CYP78A7	0.482623
BIM1	DF1	0.414867
BIM1	H3.1	0.683698
BIM1	MLS	0.466585
BIM1	RIP5	0.630109
BIM1	eL32y	0.494238
BZIP28	AtPIP2;1	0.701178
BZIP28	AtPLAIVA	0.734559
BZIP28	MHK	0.664561
BZIP28	PRX69	0.689143
CAMTA2	AT1G25230	0.49684
CAMTA2	CLPD	0.455962
CAMTA2	LRR	0.455712
CAMTA3	AT1G25230	0.49684
CAMTA3	CLPD	0.455962
CAMTA3	LRR	0.455712
CAMTA5	AT3G23510	0.515933
CAMTA5	ATTPS9	0.688609
CAMTA5	AtPIP2;1	0.638978
CAMTA5	GLX2-5	0.492896
CAMTA5	bZIP65	0.707534
CAMTA5	scpl2	0.686823
DF1	AT1G04430	0.455991
DF1	AT1G67750	0.455501
DF1	AT5G08180	0.519343
DF1	AT5G14450	0.72842
DF1	AT5G47330	0.6807
DF1	ATCNX1	0.518768
DF1	ATFP3	0.516544
DF1	AtPMT1	0.557148
DF1	ML3	0.421193
DF1	eL32z	0.684342
DF1	eL36y	0.600448
DOF3.4	AML1	0.408716
DOF3.4	ARP1	0.580448
DOF3.4	AT1G33790	0.420323
DOF3.4	AT5G14450	0.578325
DOF3.4	ATBXL2	0.402711
DOF3.4	ATFBR1	0.658174
DOF3.4	ATRPS5B	0.554966
DOF3.4	G-TMT	0.671895
DOF3.4	NOP56	0.529275
DOF3.4	RPS11-BETA	0.433609
DOF3.4	eL14z	0.430264
DOF3.4	eL30x	0.425019
DOF3.4	eL37x	0.446941
DOF3.4	eS24z	0.515385
DOF3.4	eS25y	0.526762
ERF035	AT-P5C1	0.530395
ERF035	AT1G04430	0.530773
ERF035	AT1G62330	0.729134
ERF035	AT2G19460	0.511409
ERF035	AT3G59710	0.445716
ERF035	AT4G21570	0.545319
ERF035	ATSAHH2	0.74795
ERF035	AtHMP52	0.424414
ERF035	AtLtpI-5	0.808406
ERF035	BIP	0.519045
ERF035	BRON	0.412366
ERF035	FDH	0.764575
ERF035	FLA1	0.768689
ERF035	GAE6	0.562347
ERF035	KAN2	0.692772
ERF035	LTP	0.624518
ERF035	MAGL9	0.539493
ERF035	NAI2	0.799535
ERF035	NDL2	0.698207
ERF035	OSU1	0.655062
ERF035	PMEI-PME32	0.685176
ERF035	SFAR4	0.793387
ERF035	SHM4	0.608238
ERF035	SKS6	0.781916
ERF035	eL41y	0.473185
ERF043	AT-P5C1	0.48466
ERF043	AT1G04430	0.5346
ERF043	AT1G62330	0.642574
ERF043	AT2G19460	0.454233
ERF043	AT3G59710	0.416752
ERF043	AT4G21570	0.46285
ERF043	ATSAHH2	0.641067
ERF043	AtAVP1	0.404182
ERF043	AtLtpI-5	0.734446
ERF043	BIP	0.455896
ERF043	BRON	0.403742
ERF043	FDH	0.729277
ERF043	FLA1	0.679324
ERF043	GAE6	0.448531
ERF043	KAN	0.463706
ERF043	KAN2	0.626653
ERF043	LTP	0.485037
ERF043	MAGL9	0.614753
ERF043	NDL2	0.553653
ERF043	OSU1	0.591563
ERF043	PMEI-PME32	0.546203
ERF043	SFAR4	0.749655
ERF043	SKS6	0.676447
ERF043	eL41y	0.405906
ERF104	AT2G16980	0.548935
GATA11	AT5G08180	0.409584
GATA11	AT5G45670	0.423656
GATA11	GGL28	0.444298
GATA12	ABCG15	0.425448
GATA12	ACO3	0.482909
GATA12	ALDH10A8	0.470182
GATA12	AT-P5C1	0.524268
GATA12	AT1G04430	0.599758
GATA12	AT1G20950	0.421904
GATA12	AT1G35320	0.561137
GATA12	AT1G65985	0.475699
GATA12	AT1G67750	0.54541
GATA12	AT2G19460	0.592258
GATA12	AT3G23470	0.49774
GATA12	AT4G18030	0.73202
GATA12	AT4G23670	0.55517
GATA12	AT5G45670	0.514038
GATA12	AT5G47330	0.474549
GATA12	AT5G55790	0.727696
GATA12	ATCSLA09	0.730867
GATA12	ATDTX35	0.688912
GATA12	ATLOX1	0.432164
GATA12	ATRBP47A	0.511625
GATA12	AtHIRD11	0.677076
GATA12	AtTYDC	0.666906
GATA12	AtXTH32	0.556066
GATA12	AthA1-1	0.495935
GATA12	BRON	0.403117
GATA12	CER1	0.536381
GATA12	CYP86A8	0.537865
GATA12	FLA1	0.632707
GATA12	GGL28	0.434428
GATA12	GLL23	0.702411
GATA12	NAI2	0.537057
GATA12	NDPK3	0.537189
GATA12	OSU1	0.616367
GATA12	SFAR4	0.648678
GATA12	SHM4	0.660202
GATA12	SVB	0.50729
GATA12	UDG4	0.570133
GATA12	eL38z	0.72308
GATA12	eL41z	0.657509
GATA6	ATCSLA09	0.657268
GATA6	AtHIRD11	0.51717
GATA6	eS21z	0.410813
GBF3	AtPIP2;1	0.698125
GT-1	ABCG37	0.49177
GT-1	ALPHA-DOX1	0.728681
GT-1	FAB1B	0.586146
GT-1	scpl2	0.622879
HAT1	AT3G23510	0.649047
HAT1	AT5G57655	0.463854
HAT1	ATPCAP1	0.774563
HAT1	AtNPF6.3	0.619331
HAT1	AtWRKY47	0.688584
HAT1	CLPD	0.530416
HAT1	IGP4	0.653972
HAT1	M3K&#948;5	0.622206
HAT1	MHK	0.611842
HAT1	bZIP65	0.815885
HAT1	scpl2	0.774982
HAT2	AT3G23510	0.649047
HAT2	AT5G57655	0.463854
HAT2	ATPCAP1	0.774563
HAT2	AtNPF6.3	0.619331
HAT2	AtWRKY47	0.688584
HAT2	CLPD	0.530416
HAT2	IGP4	0.653972
HAT2	M3K&#948;5	0.622206
HAT2	MHK	0.611842
HAT2	bZIP65	0.815885
HAT2	scpl2	0.774982
HHO5	ALPHA-DOX1	0.512935
HHO5	AT1G25230	0.428447
HHO5	MIK2	0.466055
HHO5	PATL1	0.485602
HHO5	PRX69	0.41029
HYH	AtPIP2;1	0.570313
HYH	SIF1	0.465556
HYH	SSP4b	0.518326
JKD	ABCG37	0.551707
JKD	ALPHA-DOX1	0.602729
JKD	AT1G18270	0.471524
JKD	AT1G32700	0.517005
JKD	AT2G16980	0.54178
JKD	ATPCAP1	0.414125
JKD	AtPIP2;1	0.466652
JKD	FAB1B	0.594062
JKD	IGP4	0.454132
JKD	RBB1	0.548311
JKD	SIF1	0.438081
JKD	anac021	0.479975
JKD	bZIP21	0.529738
KUA1	AT5G14120	0.632569
KUA1	CLPD	0.529894
KUA1	ROT3	0.730607
LBD13	AT5G14450	0.450813
LBD13	AtSIP1	0.494421
LBD13	G-TMT	0.451092
LBD18	AT1G32700	0.440273
LBD18	AtLEA5	0.524281
LHY	AT2G16980	0.511179
LHY	AtLEA5	0.543154
LHY	FAB1B	0.551419
LHY	anac021	0.427553
MYB39	AT1G32700	0.568814
MYB39	KUP6	0.604259
MYB39	RBB1	0.698301
MYC4	AT1G25230	0.474229
MYC4	AT1G32700	0.543952
MYC4	AT2G16980	0.609546
MYC4	AT5G57655	0.40749
MYC4	SEL1	0.499019
MYR2	AT1G32700	0.615839
MYR2	AT3G23510	0.441125
MYR2	PICC	0.459663
MYR2	SEL1	0.572485
MYR2	SIF1	0.510336
NID1	AT1G18270	0.665242
NID1	AT1G25230	0.569681
NID1	AT1G32700	0.71
NID1	AT5G14120	0.516228
NID1	ATPCAP1	0.571684
NID1	ATTPS9	0.726987
NID1	AXR2	0.695301
NID1	AtPLAIVA	0.633883
NID1	CLPD	0.452152
NID1	FAB1B	0.736455
NID1	FRA8	0.628049
NID1	IGP4	0.485315
NID1	KUP6	0.676181
NID1	MLP329	0.568569
NID1	NAC1L	0.558448
NID1	ROT3	0.663029
NID1	SFP1	0.654149
NID1	anac021	0.618114
NID1	bZIP21	0.726708
NID1	scpl2	0.666485
NLP7	ALPHA-DOX1	0.900485
NLP7	AT3G56410	0.449196
NLP7	AT4G23510	0.805677
NLP7	AtNPF6.3	0.714354
NLP7	AtPLAIVA	0.881084
NLP7	AtWRKY47	0.719938
NLP7	CLPD	0.647374
NLP7	GLX2-5	0.602545
NLP7	KUP6	0.751543
NLP7	SIF1	0.799095
NLP7	anac021	0.781267
PHL1	AtNPF6.3	0.501603
PHL1	AtPIP2;1	0.577173
PHL1	FAB1B	0.677589
PHL1	IGP4	0.478104
PHL1	PICC	0.510086
PHL1	SIF1	0.545062
PHL2	AT1G32700	0.583158
PHL2	AT3G23510	0.459786
PHL2	AtPLAIVA	0.600061
PHL2	AtWRKY47	0.566977
PHL2	LRR	0.471285
PHL2	MIK2	0.613262
PHL2	PATL1	0.520581
PHL2	PICC	0.494605
PHL2	SEL1	0.559029
PHL2	SIF1	0.522542
PHL2	bZIP65	0.71811
PHL4	AT1G32700	0.621707
PHL4	AtPIP2;1	0.559426
PHL4	GLX2-5	0.415641
PHL4	PICC	0.454637
RVE1	AT2G16980	0.511179
RVE1	AtLEA5	0.543154
RVE1	FAB1B	0.551419
RVE1	anac021	0.427553
RVE5	AT2G16980	0.511179
RVE5	AtLEA5	0.543154
RVE5	FAB1B	0.551419
RVE5	anac021	0.427553
RVE6	AT2G16980	0.511179
RVE6	AtLEA5	0.543154
RVE6	FAB1B	0.551419
RVE6	anac021	0.427553
SPL10	ABCG37	0.596649
SPL10	ANAC079	0.480169
SPL10	FRA8	0.564527
SPL8	ATLTP1	0.684793
TCX6	AT2G16980	0.602871
TCX6	AtWRKY47	0.516821
TCX6	PICC	0.426229
TCX6	SIF1	0.469235
TCX6	anac021	0.51478
TGA1	AT1G25230	0.706892
TGA1	AT2G16980	0.798248
TGA1	ATPCAP1	0.700607
TGA1	AtLEA5	0.793039
TGA1	AtPIP2;1	0.733634
TGA1	BOR2	0.430335
TGA1	LRR	0.612787
TGA1	SSP4b	0.470037
TGA3	AT1G32700	0.653142
TGA3	AT2G16980	0.773079
TGA3	AT3G25930	0.466154
TGA3	ATPCAP1	0.564528
TGA3	AtLEA5	0.726857
TGA3	BOR2	0.415381
TGA3	FRA8	0.643906
TGA3	IGP4	0.549019
TGA3	KUP6	0.625114
TGA3	LRR	0.560926
TGA7	AT1G32700	0.728517
TGA7	AT2G16980	0.795007
TGA7	ATPCAP1	0.649657
TGA7	AtLEA5	0.766516
TGA7	BOR2	0.430388
TGA7	IGP4	0.580587
TGA7	KUP6	0.649545
WRKY26	ABCG37	0.778182
WRKY26	AT3G26510	0.506091
WRKY26	AT4G23510	0.887338
WRKY26	ATGPX5	0.46171
WRKY26	AXR2	0.855564
WRKY26	AtLEA5	0.772642
WRKY26	AtNPF6.3	0.804826
WRKY26	AtPLAIVA	0.856184
WRKY26	AtWRKY47	0.835505
WRKY26	BOR2	0.619351
WRKY26	GLX2-5	0.536211
WRKY26	MIK2	0.866376
WRKY26	NAC1L	0.783219
WRKY26	PICC	0.874378
WRKY26	SEL1	0.87814
WRKY26	SIF1	0.859662
WRKY3	ABCG37	0.752317
WRKY3	AT1G25230	0.832871
WRKY3	AT3G23510	0.822042
WRKY3	AT3G26510	0.513962
WRKY3	AT4G23510	0.893905
WRKY3	ATGPX5	0.488633
WRKY3	AtLEA5	0.736869
WRKY3	AtNPF6.3	0.83047
WRKY3	AtPLAIVA	0.841218
WRKY3	AtWRKY47	0.856166
WRKY3	BOR2	0.643977
WRKY3	BP80-3;1	0.884853
WRKY3	GLX2-5	0.500963
WRKY3	LRR	0.753124
WRKY3	MIK2	0.858823
WRKY3	NAC1L	0.78541
WRKY3	PICC	0.88479
WRKY3	SEL1	0.884598
WRKY3	SIF1	0.860835
WRKY3	anac021	0.840075
